# Supplementary material for: The ATP Binding Cassette (ABC) Transporter Gene Family in Lotus (Nelumbo Adans.): Genome-Wide Survey, Characterization and Gene Expression Profile
Source: Biology (Basel). 2026 Mar 14;15(6):469. doi: 10.3390/biology15060469 (PMC13023602; doi:10.3390/biology15060469)
Supplement: Supplementary file 1 [file biology-15-00469-s001.zip]

Archive with 17 entries (16 files):
- Supplementary Table S4.xls
- File S1. HMM profiles/
- File S1. HMM profiles/PF00005.hmm
- File S1. HMM profiles/PF00664.hmm
- File S1. HMM profiles/PF01061.hmm
- File S1. HMM profiles/PF06182.hmm
- File S1. HMM profiles/PF06472.hmm
- File S1. HMM profiles/PF12679.hmm
- File S1. HMM profiles/PF12698.hmm
- File S1. HMM profiles/PF12730.hmm
- File S1. HMM profiles/PF12848.hmm
- File S1. HMM profiles/PF13346.hmm
- File S1. HMM profiles/PF13748.hmm
- File S1. HMM profiles/PF19055.hmm
- Supplementary Figure S1.tiff
- Supplementary Table S1 and S2.pdf
- Supplementary Table S3.xlsx
