# Supplementary material for: The ATP Binding Cassette (ABC) Transporter Gene Family in Lotus (Nelumbo Adans.): Genome-Wide Survey, Characterization and Gene Expression Profile
Source: Biology (Basel). 2026 Mar 14;15(6):469. doi: 10.3390/biology15060469 (PMC13023602; doi:10.3390/biology15060469)
Supplement: Supplementary file 1 [file biology-15-00469-s001.zip › Supplementary Table S4.xls]

## Sheet: ABC Protein
AccID	log2FC	Pvalue	FDR	Style	YD-4	YD-5	YD-6	WSH-4	WSH-5	WSH-6	Location	Strand	IsoLength	E-Value2rice	Blast_AccID2rice	Blast_Symbol2rice	Blast_Description2rice	E-Value2Arabidopsis	Blast_AccID2Arabidopsis	Blast_Symbol2Arabidopsis	Blast_Description2Arabidopsis
LOC104606709	8.3515	5.50743e-12	1.99077e-11	up	76	48	70	0	0	0	NW_010729136.1:1838266-1840344	-	2079	4.6e-134	LOC_Os01g42900	LOC4326649	ABC transporter G family member 10	1.5e-246	AT2G13610.1	AT2G13610	ABC-2 type transporter family protein \\ ABC-2 type transporter family protein; FUNCTIONS IN: ATPase activity, coupled to transmembrane movement of substances; LOCATED IN: membrane; EXPRESSED IN: 22 plant structures; EXPRESSED DURING: 13 growth stages; CONTAINS InterPro DOMAIN/s: ATPase, AAA+ type, core (InterPro:IPR003593), ABC transporter-like (InterPro:IPR003439), ABC-2 type transporter (Inter…
LOC104592319	5.62062	9.7419e-06	2.22509e-05	up	21	17	19	0	1	0	NW_010729080.1:5505724-5513291	-	4994	0	LOC_Os02g11760	OsABCG39	ABC-2 type transporter domain containing protein.	0	AT1G15520.1	PDR12	pleiotropic drug resistance 12 \\ ABC transporter family involved in ABA transport and resistance to lead. Localizes to plasma membrane. Upregulated by lead. Expressed in leaves, flowers, stomata and roots. \\ pleiotropic drug resistance 12 (PDR12); CONTAINS InterPro DOMAIN/s: ATPase, AAA+ type, core (InterPro:IPR003593), ABC transporter-like (InterPro:IPR003439), Plant PDR ABC transporter associ…
LOC104595283	4.89537	2.30642e-209	2.3873e-207	up	1315	1225	1063	38	30	44	NW_010729086.1:6109611-6116566	-	4596	0	LOC_Os01g42380	OsPDR9	Similar to Pleiotropic drug resistance protein 3.	0	AT1G15520.1	PDR12	pleiotropic drug resistance 12 \\ ABC transporter family involved in ABA transport and resistance to lead. Localizes to plasma membrane. Upregulated by lead. Expressed in leaves, flowers, stomata and roots. \\ pleiotropic drug resistance 12 (PDR12); CONTAINS InterPro DOMAIN/s: ATPase, AAA+ type, core (InterPro:IPR003593), ABC transporter-like (InterPro:IPR003439), Plant PDR ABC transporter associ…
LOC104611743	4.81421	1.77902e-05	3.95216e-05	up	25	20	16	0	0	2	NW_010729187.1:765469-807612	+	2946	5.6e-147	LOC_Os11g07600	LOC4349927	ABC transporter G family member 25	4.4e-202	AT4G27420.1	AT4G27420	ABC-2 type transporter family protein \\ ABC-2 type transporter family protein; FUNCTIONS IN: ATPase activity, coupled to transmembrane movement of substances; LOCATED IN: membrane; EXPRESSED IN: petal, leaf whorl, sepal, flower, egg cell; EXPRESSED DURING: 4 anthesis, petal differentiation and expansion stage; CONTAINS InterPro DOMAIN/s: ATPase, AAA+ type, core (InterPro:IPR003593), ABC transpor…
LOC104592389	4.736	2.63584e-05	5.75898e-05	up	25	18	15	0	2	0	NW_010729080.1:6574884-6581729	+	4907	0	LOC_Os01g07870	OsABCC3	Similar to MRP-like ABC transporter.	0	AT3G13080	MRP3	multidrug resistance-associated protein 3 \\ encodes an ATP-dependent MRP-like ABC transporter able to transport glutathione-conjugates as well as chlorophyll catabolites. The expression of this gene is upregulated by herbicide safeners such as benoxacor and fenclorim. \\ multidrug resistance-associated protein 3 (MRP3); FUNCTIONS IN: chlorophyll catabolite transmembrane transporter activity, ATP…
LOC104604550	4.42669	1.59539e-42	1.65291e-41	up	1091	1320	969	29	69	48	NW_010729076.1:1921157-1925864	+	2592	1.8e-262	LOC_Os09g29660	OsABCG22	Similar to ABC transporter.	6.8e-195	AT1G17840.1	WBC11	white-brown complex homolog protein 11 \\ Encodes a plasma membrane-localized ATP-binding cassette transporter, that is required for cutin transport to the extracellular matrix. \\ white-brown complex homolog protein 11 (WBC11); FUNCTIONS IN: ATPase activity, coupled to transmembrane movement of substances, fatty acid transporter activity; INVOLVED IN: cutin transport, fatty acid transport; LOCAT…
LOC104611347	4.02318	1.27699e-82	2.92037e-81	up	467	379	384	26	24	20	NW_010729181.1:1408503-1411045	+	2543	7.3e-174	LOC_Os06g30730	LOC4341120	ABC transporter G family member 4	1.8e-230	AT5G52860.1	AT5G52860	ABC-2 type transporter family protein \\ ABC-2 type transporter family protein; FUNCTIONS IN: ATPase activity, coupled to transmembrane movement of substances; LOCATED IN: membrane; EXPRESSED IN: 9 plant structures; EXPRESSED DURING: 6 growth stages; CONTAINS InterPro DOMAIN/s: ATPase, AAA+ type, core (InterPro:IPR003593), ABC transporter-like (InterPro:IPR003439), ABC-2 type transporter (InterPr…
LOC104603450	3.70046	0.01293	0.0200775	up	6	3	6	1	0	0	NW_010729116.1:812310-816409	-	2092	5.5e-234	LOC_Os06g40550	ABCG15	ATP-binding cassette (ABC) transporter, Post-meiotic anther and pollen development	4.1e-295	AT3G13220.1	WBC27	ABC-2 type transporter family protein \\ Encodes a ATP-binding cassette transporter G26 (ABCG26) involved in tapetal cell and pollen development. Required for male fertility and pollen exine formation. \\ WBC27; CONTAINS InterPro DOMAIN/s: ATPase, AAA+ type, core (InterPro:IPR003593), ABC transporter-like (InterPro:IPR003439), ABC-2 type transporter (InterPro:IPR013525); BEST Arabidopsis thaliana…
LOC104595280	3.54958	6.50491e-264	1.23537e-261	up	2284	2321	1893	177	192	144	NW_010729086.1:6034259-6042730	-	4792	0	LOC_Os02g11760	OsABCG39	ABC-2 type transporter domain containing protein.	0	AT1G15520.1	PDR12	pleiotropic drug resistance 12 \\ ABC transporter family involved in ABA transport and resistance to lead. Localizes to plasma membrane. Upregulated by lead. Expressed in leaves, flowers, stomata and roots. \\ pleiotropic drug resistance 12 (PDR12); CONTAINS InterPro DOMAIN/s: ATPase, AAA+ type, core (InterPro:IPR003593), ABC transporter-like (InterPro:IPR003439), Plant PDR ABC transporter associ…
LOC104596809	3.23413	6.17939e-64	1.0064e-62	up	19413	21281	16765	1590	2350	1717	NW_010729090.1:5383725-5391024	+	2539	2.3e-189	LOC_Os11g07600	LOC4349927	ABC transporter G family member 25	1.3e-229	AT1G71960.1	ABCG25	ATP-binding casette family G25 \\ Encodes a plasma membrane localized ABC transporter involved in abscisic acid transport and responses. \\ ATP-binding casette family G25 (ABCG25); CONTAINS InterPro DOMAIN/s: ATPase, AAA+ type, core (InterPro:IPR003593), ABC transporter-like (InterPro:IPR003439), ABC-2 type transporter (InterPro:IPR013525); BEST Arabidopsis thaliana protein match is: ATP-binding …
LOC104608659	3.06205	6.66925e-56	9.36095e-55	up	322	320	335	26	47	36	NW_010729151.1:2527871-2531073	+	2516	1.8e-262	LOC_Os09g29660	OsABCG22	Similar to ABC transporter.	4.3e-197	AT1G17840.1	WBC11	white-brown complex homolog protein 11 \\ Encodes a plasma membrane-localized ATP-binding cassette transporter, that is required for cutin transport to the extracellular matrix. \\ white-brown complex homolog protein 11 (WBC11); FUNCTIONS IN: ATPase activity, coupled to transmembrane movement of substances, fatty acid transporter activity; INVOLVED IN: cutin transport, fatty acid transport; LOCAT…
LOC104597187	2.89607	2.01857e-188	1.76343e-186	up	2286	1927	1734	246	280	211	NW_010729075.1:3641854-3650735	-	4518	0	LOC_Os04g38570	LOC4336042	ABC transporter B family member 19	0	AT3G28860.1	ABCB19	ATP binding cassette subfamily B19 \\ Belongs to the family of ATP-binding cassette (ABC) transporters. Also known as AtMDR11 and PGP19. Possibly regulates auxin-dependent responses by influencing basipetal auxin transport in the root. Acts upstream of phyA in regulating hypocotyl elongation and gravitropic response. Exerts nonredundant, partially overlapping functions with the ABC transporter en…
LOC104586758	2.84184	7.28624e-08	2.00367e-07	up	31	35	34	4	3	6	NW_010729238.1:656230-662880	-	3049	0	LOC_Os08g30740	LOC4345497	ABC transporter A family member 2	0	AT3G47730.1	ABCA2	ATP-binding cassette A2 \\ member of ATH subfamily \\ ATP-binding cassette A2 (ABCA2); FUNCTIONS IN: ATPase activity, coupled to transmembrane movement of substances, transporter activity; INVOLVED IN: response to cyclopentenone; LOCATED IN: mitochondrion; EXPRESSED IN: 24 plant structures; EXPRESSED DURING: 15 growth stages; CONTAINS InterPro DOMAIN/s: ATPase, AAA+ type, core (InterPro:IPR003593…
LOC104592959	2.64612	1.75122e-171	1.26645e-169	up	3395	4116	3005	506	536	514	NW_010729081.1:5570445-5579002	-	5549	0	LOC_Os01g67580	OsABCC2	Similar to MRP-like ABC transporter.	0	AT3G13090.1	MRP8	multidrug resistance-associated protein 8 \\ member of MRP subfamily \\ multidrug resistance-associated protein 8 (MRP8); FUNCTIONS IN: ATPase activity, coupled to transmembrane movement of substances; INVOLVED IN: transport, transmembrane transport; LOCATED IN: plasma membrane; EXPRESSED IN: 10 plant structures; EXPRESSED DURING: 6 growth stages; CONTAINS InterPro DOMAIN/s: ATPase, AAA+ type, co…
LOC104610126	2.55871	6.14127e-218	7.21104e-216	up	18072	20814	15733	2678	3106	2802	NW_010729166.1:1277100-1282196	-	2966	0	LOC_Os10g35180	LOC4348993	ABC transporter G family member 11	0	AT1G17840.1	WBC11	white-brown complex homolog protein 11 \\ Encodes a plasma membrane-localized ATP-binding cassette transporter, that is required for cutin transport to the extracellular matrix. \\ white-brown complex homolog protein 11 (WBC11); FUNCTIONS IN: ATPase activity, coupled to transmembrane movement of substances, fatty acid transporter activity; INVOLVED IN: cutin transport, fatty acid transport; LOCAT…
LOC104613404	2.47993	1.47111e-41	1.4909e-40	up	287	291	224	36	43	54	NW_010729212.1:213469-224500	-	2399	3.6e-238	LOC_Os05g13520	LOC4338133	ABC transporter G family member 12	5e-261	AT3G21090.1	AT3G21090	ABC-2 type transporter family protein \\ ABC-2 type transporter family protein; FUNCTIONS IN: ATPase activity, coupled to transmembrane movement of substances; INVOLVED IN: response to karrikin; LOCATED IN: membrane; EXPRESSED IN: 7 plant structures; EXPRESSED DURING: 6 growth stages; CONTAINS InterPro DOMAIN/s: ATPase, AAA+ type, core (InterPro:IPR003593), ABC transporter-like (InterPro:IPR00343…
LOC104604542	2.25145	0.0310586	0.045085	up	4	5	11	1	2	1	NW_010729076.1:1891327-1898447	+	2623	4.5e-258	LOC_Os09g29660	OsABCG22	Similar to ABC transporter.	8.4e-193	AT1G17840.1	WBC11	white-brown complex homolog protein 11 \\ Encodes a plasma membrane-localized ATP-binding cassette transporter, that is required for cutin transport to the extracellular matrix. \\ white-brown complex homolog protein 11 (WBC11); FUNCTIONS IN: ATPase activity, coupled to transmembrane movement of substances, fatty acid transporter activity; INVOLVED IN: cutin transport, fatty acid transport; LOCAT…
LOC104604400	2.16114	0.00031022	0.000605092	up	23	17	18	3	5	4	NW_010729121.1:103808-114003	+	4604	0	LOC_Os06g36650	LOC9267441	ABC transporter C family member 8-like	0	AT3G21250	MRP6	multidrug resistance-associated protein 6 \\ member of MRP subfamily \\ multidrug resistance-associated protein 6 (MRP6); FUNCTIONS IN: ATPase activity, coupled to transmembrane movement of substances; INVOLVED IN: response to cyclopentenone; LOCATED IN: vacuolar membrane, plasma membrane, plant-type vacuole; EXPRESSED IN: 24 plant structures; EXPRESSED DURING: 13 growth stages; CONTAINS InterPro…
LOC104610288	2.09285	5.68119e-16	2.53893e-15	up	110	114	102	16	28	27	NW_010729169.1:907418-910978	+	2313	4.2e-199	LOC_Os08g07010	LOC4344750	ABC transporter G family member 14	3.5e-280	AT1G31770.1	ABCG14	ATP-binding cassette 14 \\ ATP-binding cassette 14 (ABCG14); FUNCTIONS IN: ATPase activity, coupled to transmembrane movement of substances; LOCATED IN: membrane; EXPRESSED IN: 23 plant structures; EXPRESSED DURING: 13 growth stages; CONTAINS InterPro DOMAIN/s: ATPase, AAA+ type, core (InterPro:IPR003593), ABC transporter-like (InterPro:IPR003439), ABC-2 type transporter (InterPro:IPR013525), ABC…
LOC104586336	2.06678	3.64765e-11	1.26212e-10	up	88	82	58	20	20	10	NW_010729230.1:699193-748598	-	2604	3.4e-250	LOC_Os03g64200	LOC4334858	ABC transporter G family member 3	0	AT2G28070.1	AT2G28070	ABC-2 type transporter family protein \\ ABC-2 type transporter family protein; FUNCTIONS IN: ATPase activity, coupled to transmembrane movement of substances; LOCATED IN: plasma membrane; EXPRESSED IN: 23 plant structures; EXPRESSED DURING: 13 growth stages; CONTAINS InterPro DOMAIN/s: ATPase, AAA+ type, core (InterPro:IPR003593), ABC transporter-like (InterPro:IPR003439), ABC-2 type transporter…
LOC104591638	2.00488	0.000365325	0.000706143	up	25	19	21	3	9	3	NW_010729079.1:4168528-4175123	+	4920	0	LOC_Os01g67580	OsABCC2	Similar to MRP-like ABC transporter.	0	AT3G60160.1	MRP9	multidrug resistance-associated protein 9 \\ member of MRP subfamily \\ multidrug resistance-associated protein 9 (MRP9); FUNCTIONS IN: ATPase activity, coupled to transmembrane movement of substances; INVOLVED IN: response to nematode; LOCATED IN: integral to membrane; EXPRESSED IN: root; CONTAINS InterPro DOMAIN/s: ATPase, AAA+ type, core (InterPro:IPR003593), ABC transporter-like (InterPro:IPR…
LOC104599548	1.92391	4.27375e-14	1.74042e-13	up	159	107	125	47	23	25	NW_010729098.1:4547247-4549662	-	2416	3.8e-136	LOC_Os01g42900	LOC4326649	ABC transporter G family member 10	8.9e-252	AT2G13610.1	AT2G13610	ABC-2 type transporter family protein \\ ABC-2 type transporter family protein; FUNCTIONS IN: ATPase activity, coupled to transmembrane movement of substances; LOCATED IN: membrane; EXPRESSED IN: 22 plant structures; EXPRESSED DURING: 13 growth stages; CONTAINS InterPro DOMAIN/s: ATPase, AAA+ type, core (InterPro:IPR003593), ABC transporter-like (InterPro:IPR003439), ABC-2 type transporter (Inter…
LOC104609605	1.83677	2.06114e-49	2.50782e-48	up	564	524	429	141	123	128	NW_010729160.1:2423211-2433664	-	4064	0	LOC_Os02g46680	LOC4330390	ABC transporter B family member 2	0	AT4G25960.1	PGP2	P-glycoprotein 2 \\ P-glycoprotein 2 (PGP2); FUNCTIONS IN: ATPase activity, coupled to transmembrane movement of substances; INVOLVED IN: transport, transmembrane transport; LOCATED IN: membrane; EXPRESSED IN: 22 plant structures; EXPRESSED DURING: 13 growth stages; CONTAINS InterPro DOMAIN/s: ATPase, AAA+ type, core (InterPro:IPR003593), ABC transporter-like (InterPro:IPR003439), ABC transporter…
LOC104586067	1.64631	3.26786e-12	1.19728e-11	up	134	110	99	43	28	30	NW_010729224.1:816027-823991	-	2717	5.3e-185	LOC_Os01g18670	LOC4325158	ABC transporter B family member 21	6.8e-222	AT1G02520.1	PGP11	P-glycoprotein 11 \\ P-glycoprotein 11 (PGP11); FUNCTIONS IN: ATPase activity, coupled to transmembrane movement of substances; INVOLVED IN: transport, transmembrane transport; LOCATED IN: plasma membrane; EXPRESSED IN: callus; CONTAINS InterPro DOMAIN/s: ATPase, AAA+ type, core (InterPro:IPR003593), ABC transporter-like (InterPro:IPR003439), ABC transporter, transmembrane domain, type 1 (InterPr…
LOC104596190	1.64118	1.39305e-108	4.59581e-107	up	2523	2303	2006	670	705	649	NW_010729088.1:6064032-6078179	+	2726	7.7e-263	LOC_Os07g28090	LOC4343172	ABC transporter B family member 28	9.5e-279	AT4G25450	NAP8	non-intrinsic ABC protein 8 \\ member of NAP subfamily \\ non-intrinsic ABC protein 8 (NAP8); FUNCTIONS IN: ATPase activity, coupled to transmembrane movement of substances, transporter activity; INVOLVED IN: transport, transmembrane transport; LOCATED IN: chloroplast, membrane, chloroplast envelope; EXPRESSED IN: 22 plant structures; EXPRESSED DURING: 13 growth stages; CONTAINS InterPro DOMAIN/s…
LOC104613403	1.57696	1.0268e-05	2.3393e-05	up	44	48	40	15	12	14	NW_010729212.1:177692-183743	-	2423	2e-228	LOC_Os05g13520	LOC4338133	ABC transporter G family member 12	7.1e-255	AT3G21090.1	AT3G21090	ABC-2 type transporter family protein \\ ABC-2 type transporter family protein; FUNCTIONS IN: ATPase activity, coupled to transmembrane movement of substances; INVOLVED IN: response to karrikin; LOCATED IN: membrane; EXPRESSED IN: 7 plant structures; EXPRESSED DURING: 6 growth stages; CONTAINS InterPro DOMAIN/s: ATPase, AAA+ type, core (InterPro:IPR003593), ABC transporter-like (InterPro:IPR00343…
LOC104607165	1.5488	4.42832e-73	8.55881e-72	up	1501	1427	1308	477	415	449	NW_010729139.1:2414613-2422675	+	4357	0	LOC_Os01g18670	LOC4325158	ABC transporter B family member 21	0	AT1G02520.1	PGP11	P-glycoprotein 11 \\ P-glycoprotein 11 (PGP11); FUNCTIONS IN: ATPase activity, coupled to transmembrane movement of substances; INVOLVED IN: transport, transmembrane transport; LOCATED IN: plasma membrane; EXPRESSED IN: callus; CONTAINS InterPro DOMAIN/s: ATPase, AAA+ type, core (InterPro:IPR003593), ABC transporter-like (InterPro:IPR003439), ABC transporter, transmembrane domain, type 1 (InterPr…
LOC104600934	1.45131	0.0333296	0.0480443	up	15	5	18	5	5	3	NW_010729075.1:10412413-10417227	-	2405	1.1e-173	LOC_Os08g07010	LOC4344750	ABC transporter G family member 14	1.5e-225	AT1G31770.1	ABCG14	ATP-binding cassette 14 \\ ATP-binding cassette 14 (ABCG14); FUNCTIONS IN: ATPase activity, coupled to transmembrane movement of substances; LOCATED IN: membrane; EXPRESSED IN: 23 plant structures; EXPRESSED DURING: 13 growth stages; CONTAINS InterPro DOMAIN/s: ATPase, AAA+ type, core (InterPro:IPR003593), ABC transporter-like (InterPro:IPR003439), ABC-2 type transporter (InterPro:IPR013525), ABC…
LOC104604517	1.22067	1.25885e-24	7.93686e-24	up	559	493	406	206	170	201	NW_010729121.1:2172087-2178534	-	4490	0	LOC_Os08g45030	OsABCB22	ABC transporter-like domain containing protein.	0	AT2G36910.1	ABCB1	ATP binding cassette subfamily B1 \\ Belongs to the family of ATP-binding cassette (ABC) transporters. Also known as AtMDR1.Possibly regulates auxin-dependent responses by influencing basipetal auxin transport in the root. Exerts nonredundant, partially overlapping functions with the ABC transporter encoded by AT3G28860. PGP1 mediates cellular efflux of IAA and interacts with PIN genes that may c…
LOC104606322	1.18556	2.68575e-07	7.06283e-07	up	103	104	81	42	35	40	NW_010729133.1:2777242-2783844	+	2233	4.8e-238	LOC_Os05g13520	LOC4338133	ABC transporter G family member 12	1.6e-251	AT3G21090.1	AT3G21090	ABC-2 type transporter family protein \\ ABC-2 type transporter family protein; FUNCTIONS IN: ATPase activity, coupled to transmembrane movement of substances; INVOLVED IN: response to karrikin; LOCATED IN: membrane; EXPRESSED IN: 7 plant structures; EXPRESSED DURING: 6 growth stages; CONTAINS InterPro DOMAIN/s: ATPase, AAA+ type, core (InterPro:IPR003593), ABC transporter-like (InterPro:IPR00343…
LOC104585643	1.15598	2.89813e-41	2.91012e-40	up	1813	1736	1536	775	631	705	NW_010729215.1:1535270-1542700	-	4317	0	LOC_Os02g46680	LOC4330390	ABC transporter B family member 2	0	AT4G25960.1	PGP2	P-glycoprotein 2 \\ P-glycoprotein 2 (PGP2); FUNCTIONS IN: ATPase activity, coupled to transmembrane movement of substances; INVOLVED IN: transport, transmembrane transport; LOCATED IN: membrane; EXPRESSED IN: 22 plant structures; EXPRESSED DURING: 13 growth stages; CONTAINS InterPro DOMAIN/s: ATPase, AAA+ type, core (InterPro:IPR003593), ABC transporter-like (InterPro:IPR003439), ABC transporter…
LOC104606319	1.07995	3.24267e-38	3.03168e-37	up	1449	1415	1277	638	605	571	NW_010729133.1:2665119-2672912	+	2462	4.6e-252	LOC_Os05g13520	LOC4338133	ABC transporter G family member 12	3.2e-271	AT3G21090.1	AT3G21090	ABC-2 type transporter family protein \\ ABC-2 type transporter family protein; FUNCTIONS IN: ATPase activity, coupled to transmembrane movement of substances; INVOLVED IN: response to karrikin; LOCATED IN: membrane; EXPRESSED IN: 7 plant structures; EXPRESSED DURING: 6 growth stages; CONTAINS InterPro DOMAIN/s: ATPase, AAA+ type, core (InterPro:IPR003593), ABC transporter-like (InterPro:IPR00343…
LOC104604499	1.05354	1.20538e-11	4.28475e-11	up	240	259	190	91	109	107	NW_010729121.1:1855280-1864619	-	5147	0	LOC_Os06g36090	OsABCG42	Similar to ABC transporter (PDR5-like) isolog (PDR1 ABC transporter).	0	AT1G59870.1	PEN3	ABC-2 and Plant PDR ABC-type transporter family protein \\ ATP binding cassette transporter. Localized to the plasma membrane in uninfected cells. In infected leaves, the protein concentrated at infection sites. Contributes to nonhost resistance to inappropriate pathogens that enter by direct penetration in a salicylic aciddependent manner. Required for mlo resistance. Has Cd transporter activity…
LOC104587769	1.04967	6.57785e-42	6.70682e-41	up	2229	2192	1840	995	879	922	NW_010729260.1:687521-696417	-	2486	4.2e-285	LOC_Os01g03144	LOC4326044	uncharacterized LOC4326044	3.7e-302	AT2G01320	AT2G01320	ABC-2 type transporter family protein \\ ABC-2 type transporter family protein; FUNCTIONS IN: ATPase activity, coupled to transmembrane movement of substances; LOCATED IN: chloroplast; EXPRESSED IN: 22 plant structures; EXPRESSED DURING: 14 growth stages; CONTAINS InterPro DOMAIN/s: ATPase, AAA+ type, core (InterPro:IPR003593), ABC transporter-like (InterPro:IPR003439), ABC transporter, conserved…
LOC104596398	1.01103	1.3509e-14	5.638e-14	up	393	305	313	150	161	153	NW_010729089.1:2374384-2378430	-	1898	2e-56	LOC_Os05g33230	OsABCI8	Cobalt transport protein family protein.	6.1e-55	AT3G21580.1	AT3G21580	cobalt ion transmembrane transporters \\ cobalt ion transmembrane transporters; FUNCTIONS IN: cobalt ion transmembrane transporter activity; INVOLVED IN: cobalt ion transport, cobalamin biosynthetic process; LOCATED IN: chloroplast; EXPRESSED IN: 23 plant structures; EXPRESSED DURING: 13 growth stages; CONTAINS InterPro DOMAIN/s: Cobalt transport protein (InterPro:IPR003339); Has 2014 Blast hits …
LOC104585591	-1.01982	2.85797e-26	1.90881e-25	down	385	386	369	684	687	776	NW_010729214.1:1167606-1220716	-	2234	5.3e-90	LOC_Os01g21610	LOC4327271	protein ABC transporter 1, mitochondrial	9.6e-214	AT4G01660.1	ABC1	ABC transporter 1 \\ Encodes an ABC1-like protein, member of the ATH subfamily; putative ABC transporter; isolated by functional complementation of a yeast abc1 mutant \\ ABC transporter 1 (ABC1); CONTAINS InterPro DOMAIN/s: ABC-1 (InterPro:IPR004147), Protein kinase-like domain (InterPro:IPR011009); BEST Arabidopsis thaliana protein match is: ABC2 homolog 13 (TAIR:AT5G64940.2); Has 8616 Blast hi…
LOC104592304	-1.08318	1.394e-54	1.904e-53	down	5424	5262	4837	10743	9325	10415	NW_010729080.1:5175073-5193159	+	5047	0	LOC_Os01g42410	LOC4327730	ABC transporter G family member 37-like	0	AT2G26910.1	PDR4	pleiotropic drug resistance 4 \\ pleiotropic drug resistance 4 (PDR4); FUNCTIONS IN: ATPase activity, coupled to transmembrane movement of substances; INVOLVED IN: drug transmembrane transport; LOCATED IN: membrane; EXPRESSED IN: 23 plant structures; EXPRESSED DURING: 13 growth stages; CONTAINS InterPro DOMAIN/s: ATPase, AAA+ type, core (InterPro:IPR003593), ABC transporter-like (InterPro:IPR0034…
LOC104593403	-1.17393	2.29103e-06	5.55195e-06	down	39	41	28	71	82	72	NW_010729082.1:3183920-3187373	+	2262	6.2e-195	LOC_Os08g07010	LOC4344750	ABC transporter G family member 14	1.9e-273	AT1G31770.1	ABCG14	ATP-binding cassette 14 \\ ATP-binding cassette 14 (ABCG14); FUNCTIONS IN: ATPase activity, coupled to transmembrane movement of substances; LOCATED IN: membrane; EXPRESSED IN: 23 plant structures; EXPRESSED DURING: 13 growth stages; CONTAINS InterPro DOMAIN/s: ATPase, AAA+ type, core (InterPro:IPR003593), ABC transporter-like (InterPro:IPR003439), ABC-2 type transporter (InterPro:IPR013525), ABC…
LOC104608388	-1.27632	6.49911e-07	1.6522e-06	down	40	38	23	82	72	71	NW_010729149.1:1692344-1700037	-	4928	0	LOC_Os01g50160	OsABCB6	Similar to MDR-like ABC transporter.	0	AT4G18050.1	PGP9	P-glycoprotein 9 \\ P-glycoprotein 9 (PGP9); FUNCTIONS IN: ATPase activity, coupled to transmembrane movement of substances; INVOLVED IN: transport, transmembrane transport; LOCATED IN: integral to membrane; EXPRESSED IN: 13 plant structures; EXPRESSED DURING: L mature pollen stage, M germinated pollen stage, 4 anthesis, petal differentiation and expansion stage; CONTAINS InterPro DOMAIN/s: ATPas…
LOC104609196	-1.2884	3.41211e-10	1.10943e-09	down	61	56	45	101	138	127	NW_010729156.1:9343-20702	-	1056	4e-70	LOC_Os06g08560	LOC4340331	ABC transporter C family member 13	4.7e-52	AT2G07680.1	MRP11	multidrug resistance-associated protein 11 \\ member of MRP subfamily \\ multidrug resistance-associated protein 11 (MRP11); FUNCTIONS IN: ATPase activity, coupled to transmembrane movement of substances; INVOLVED IN: transport, transmembrane transport; LOCATED IN: plasma membrane; EXPRESSED IN: 24 plant structures; EXPRESSED DURING: 12 growth stages; CONTAINS InterPro DOMAIN/s: ATPase, AAA+ type…
LOC104594685	-1.32669	1.21591e-18	6.13009e-18	down	138	135	103	240	342	290	NW_010729085.1:4207358-4209784	+	2427	1.6e-247	LOC_Os03g17350	LOC4332449	ABC transporter G family member 5-like	5.7e-282	AT5G13580.1	AT5G13580	ABC-2 type transporter family protein \\ ABC-2 type transporter family protein; FUNCTIONS IN: ATPase activity, coupled to transmembrane movement of substances; INVOLVED IN: response to nematode; LOCATED IN: membrane; EXPRESSED IN: 10 plant structures; EXPRESSED DURING: 4 anthesis, C globular stage, petal differentiation and expansion stage; CONTAINS InterPro DOMAIN/s: ATPase, AAA+ type, core (Int…
LOC104600213	-1.48623	5.83331e-05	0.000123186	down	12	15	19	48	42	30	NW_010729101.1:506246-506965	-	720	1.9e-27	LOC_Os10g38910	LOC_Os10g38910	Similar to ABC-type Co2+ transport system, permease component.	1.2e-31	AT5G52780.1	AT5G52780	Protein of unknown function (DUF3464) \\ Protein of unknown function (DUF3464); FUNCTIONS IN: molecular_function unknown; INVOLVED IN: biological_process unknown; LOCATED IN: chloroplast thylakoid membrane, chloroplast; EXPRESSED IN: 20 plant structures; EXPRESSED DURING: 13 growth stages; CONTAINS InterPro DOMAIN/s: Protein of unknown function DUF3464 (InterPro:IPR021855); BEST Arabidopsis thali…
LOC104590847	-1.62743	5.98748e-48	7.04182e-47	down	259	225	211	569	736	684	NW_010729507.1:22767-103095	-	3787	0	LOC_Os06g08560	LOC4340331	ABC transporter C family member 13	0	AT2G07680.1	MRP11	multidrug resistance-associated protein 11 \\ member of MRP subfamily \\ multidrug resistance-associated protein 11 (MRP11); FUNCTIONS IN: ATPase activity, coupled to transmembrane movement of substances; INVOLVED IN: transport, transmembrane transport; LOCATED IN: plasma membrane; EXPRESSED IN: 24 plant structures; EXPRESSED DURING: 12 growth stages; CONTAINS InterPro DOMAIN/s: ATPase, AAA+ type…
LOC104603146	-1.67038	2.7175e-151	1.60406e-149	down	1556	1439	1308	3990	4421	4273	NW_010729114.1:889162-908618	+	1166	1.5e-56	LOC_Os06g48060	LOC4341938	protein STAR1-like	1.8e-59	AT1G67940.1	NAP3	non-intrinsic ABC protein 3 \\ member of NAP subfamily \\ non-intrinsic ABC protein 3 (NAP3); FUNCTIONS IN: transporter activity; INVOLVED IN: phosphate transport; LOCATED IN: plasma membrane; EXPRESSED IN: 23 plant structures; EXPRESSED DURING: 13 growth stages; CONTAINS InterPro DOMAIN/s: Phosphate transport system permease protein 1 (InterPro:IPR005670), ATPase, AAA+ type, core (InterPro:IPR00…
LOC104595284	-1.7254	0.0277981	0.0407211	down	6	2	1	11	8	8	NW_010729086.1:6121622-6128848	-	4754	0	LOC_Os01g42380	OsPDR9	Similar to Pleiotropic drug resistance protein 3.	0	AT1G15520.1	PDR12	pleiotropic drug resistance 12 \\ ABC transporter family involved in ABA transport and resistance to lead. Localizes to plasma membrane. Upregulated by lead. Expressed in leaves, flowers, stomata and roots. \\ pleiotropic drug resistance 12 (PDR12); CONTAINS InterPro DOMAIN/s: ATPase, AAA+ type, core (InterPro:IPR003593), ABC transporter-like (InterPro:IPR003439), Plant PDR ABC transporter associ…
LOC104599231	-1.90216	9.7498e-198	9.218e-196	down	4853	5138	4292	15657	16207	17656	NW_010729097.1:4365354-4368345	-	2992	1.7e-260	LOC_Os03g17350	LOC4332449	ABC transporter G family member 5-like	1.3e-294	AT5G13580.1	AT5G13580	ABC-2 type transporter family protein \\ ABC-2 type transporter family protein; FUNCTIONS IN: ATPase activity, coupled to transmembrane movement of substances; INVOLVED IN: response to nematode; LOCATED IN: membrane; EXPRESSED IN: 10 plant structures; EXPRESSED DURING: 4 anthesis, C globular stage, petal differentiation and expansion stage; CONTAINS InterPro DOMAIN/s: ATPase, AAA+ type, core (Int…
LOC104607998	-1.93144	5.26318e-15	2.24376e-14	down	29	31	23	90	100	103	NW_010729145.1:1730169-1736877	-	4143	0	LOC_Os02g09720	OsABCB9	P-glycoprotein homologue.	0	AT3G28345.1	AT3G28345	ABC transporter family protein \\ ABC transporter family protein; FUNCTIONS IN: ATPase activity, coupled to transmembrane movement of substances; INVOLVED IN: transport, transmembrane transport; LOCATED IN: plasma membrane; EXPRESSED IN: shoot apex, inflorescence meristem, cotyledon, hypocotyl, flower; EXPRESSED DURING: petal differentiation and expansion stage; CONTAINS InterPro DOMAIN/s: ATPase…
LOC104592320	-2.0521	1.23044e-141	6.30815e-140	down	659	640	560	2329	2173	2642	NW_010729080.1:5545343-5552628	-	4798	0	LOC_Os02g11760	OsABCG39	ABC-2 type transporter domain containing protein.	0	AT1G15520.1	PDR12	pleiotropic drug resistance 12 \\ ABC transporter family involved in ABA transport and resistance to lead. Localizes to plasma membrane. Upregulated by lead. Expressed in leaves, flowers, stomata and roots. \\ pleiotropic drug resistance 12 (PDR12); CONTAINS InterPro DOMAIN/s: ATPase, AAA+ type, core (InterPro:IPR003593), ABC transporter-like (InterPro:IPR003439), Plant PDR ABC transporter associ…
LOC104589412	-2.26781	1.02745e-12	3.88967e-12	down	15	9	28	74	77	84	NW_010729318.1:5617-17917	+	2026	1.4e-110	LOC_Os02g58020	LOC9266599	ABC transporter F family member 3	6.6e-121	AT1G64550.1	GCN3	general control non-repressible 3 \\ member of GCN subfamily \\ general control non-repressible 3 (GCN3); FUNCTIONS IN: transporter activity; INVOLVED IN: response to cadmium ion; EXPRESSED IN: 24 plant structures; EXPRESSED DURING: 13 growth stages; CONTAINS InterPro DOMAIN/s: ATPase, AAA+ type, core (InterPro:IPR003593), ABC transporter-like (InterPro:IPR003439), ABC transporter, conserved site…
LOC104592054	-2.66234	9.12975e-58	1.32312e-56	down	65	46	48	296	308	327	NW_010729080.1:563476-571574	+	4053	0	LOC_Os01g52550	OsABCB7	Similar to P-glycoprotein homologue.	0	AT3G28345.1	AT3G28345	ABC transporter family protein \\ ABC transporter family protein; FUNCTIONS IN: ATPase activity, coupled to transmembrane movement of substances; INVOLVED IN: transport, transmembrane transport; LOCATED IN: plasma membrane; EXPRESSED IN: shoot apex, inflorescence meristem, cotyledon, hypocotyl, flower; EXPRESSED DURING: petal differentiation and expansion stage; CONTAINS InterPro DOMAIN/s: ATPase…
LOC104603085	-5.75863	0	0	down	257	242	258	13921	10141	14013	NW_010729113.1:4257287-4262538	+	2636	2.8e-174	LOC_Os08g07010	LOC4344750	ABC transporter G family member 14	1.2e-222	AT1G31770.1	ABCG14	ATP-binding cassette 14 \\ ATP-binding cassette 14 (ABCG14); FUNCTIONS IN: ATPase activity, coupled to transmembrane movement of substances; LOCATED IN: membrane; EXPRESSED IN: 23 plant structures; EXPRESSED DURING: 13 growth stages; CONTAINS InterPro DOMAIN/s: ATPase, AAA+ type, core (InterPro:IPR003593), ABC transporter-like (InterPro:IPR003439), ABC-2 type transporter (InterPro:IPR013525), ABC…
LOC104590347	-7.13328	0.00209003	0.00366284	down	0	0	0	3	63	6	NW_010729392.1:49904-53903	-	1757	1.2e-221	LOC_Os03g06139	LOC4331674	ABC transporter G family member 22	2.8e-201	AT5G06530	AT5G06530	ABC-2 type transporter family protein \\ ABC-2 type transporter family protein; FUNCTIONS IN: ATPase activity, coupled to transmembrane movement of substances; LOCATED IN: plasma membrane; EXPRESSED IN: 23 plant structures; EXPRESSED DURING: 13 growth stages; CONTAINS InterPro DOMAIN/s: ATPase, AAA+ type, core (InterPro:IPR003593), ABC transporter-like (InterPro:IPR003439), ABC-2 type transporter…
LOC104601259	-7.30674	1.66565e-113	5.88636e-112	down	38	36	27	3518	6669	4590	NW_010729104.1:5017502-5038762	+	4346	0	LOC_Os01g42380	OsPDR9	Similar to Pleiotropic drug resistance protein 3.	0	AT2G29940.1	PDR3	pleiotropic drug resistance 3 \\ pleiotropic drug resistance 3 (PDR3); FUNCTIONS IN: ATPase activity, coupled to transmembrane movement of substances; INVOLVED IN: drug transmembrane transport; LOCATED IN: membrane; EXPRESSED IN: 10 plant structures; EXPRESSED DURING: L mature pollen stage, M germinated pollen stage, 4 anthesis, C globular stage, petal differentiation and expansion stage; CONTAIN…
