# Supplementary material for: The ATP Binding Cassette (ABC) Transporter Gene Family in Lotus (Nelumbo Adans.): Genome-Wide Survey, Characterization and Gene Expression Profile
Source: Biology (Basel). 2026 Mar 14;15(6):469. doi: 10.3390/biology15060469 (PMC13023602; doi:10.3390/biology15060469)
Supplement: Supplementary file 1 [file biology-15-00469-s001.zip › File S1. HMM profiles/PF00005.hmm]

HMMER3/f [3.3 | Nov 2019]
NAME  ABC_tran
ACC   PF00005.33
DESC  ABC transporter
LENG  137
ALPH  amino
RF    yes
MM    no
CONS  yes
CS    yes
MAP   yes
DATE  Tue Oct  1 08:28:02 2024
NSEQ  55
EFFN  3.944397
CKSUM 2717552702
GA    25 25;
TC    25 25;
NC    24.9 24.9;
BM    hmmbuild  --hand HMM.ann SEED.ann
SM    hmmsearch -E 1000 --cpu 4 -Z 81514348 HMM pfamseq
STATS LOCAL MSV       -9.8616  0.71096
STATS LOCAL VITERBI  -10.8426  0.71096
STATS LOCAL FORWARD   -3.8009  0.71096
HMM          A        C        D        E        F        G        H        I        K        L        M        N        P        Q        R        S        T        V        W        Y   
            m->m     m->i     m->d     i->m     i->i     d->m     d->d
  COMPO   2.57344  4.51615  2.95978  2.64392  3.55213  2.59677  3.79325  2.87097  2.66537  2.33075  3.69653  3.04801  3.35441  2.99615  2.93040  2.57533  2.79257  2.76188  4.86690  3.81966
          2.68618  4.42225  2.77519  2.73123  3.46354  2.40513  3.72494  3.29354  2.67741  2.69355  4.24690  2.90347  2.73739  3.18146  2.89801  2.37887  2.77519  2.98518  4.58477  3.61503
          0.00868  5.14708  5.86942  0.61958  0.77255  0.00000        *
      1   2.88813  3.90746  4.97505  4.36236  2.71371  4.20239  4.53502  2.40189  4.15328  0.98389  3.48660  4.35840  4.05510  4.28414  4.16772  3.51424  3.26185  2.10227  5.02533  3.08706      1 l x - E
          2.68618  4.42225  2.77519  2.73123  3.46354  2.40513  3.72494  3.29354  2.67741  2.69355  4.24690  2.90347  2.73739  3.18146  2.89801  2.37887  2.77519  2.98518  4.58477  3.61503
          0.00868  5.14708  5.86942  0.61958  0.77255  0.48576  0.95510
      2   2.93910  5.45088  2.40615  2.36984  4.24698  3.28562  3.10699  4.28276  1.85099  3.51233  4.08284  2.20583  4.10614  2.56386  2.56433  2.62477  2.87574  3.84180  5.88325  4.47202      2 k x - E
          2.68618  4.42225  2.77519  2.73123  3.46354  2.40513  3.72494  3.29354  2.67741  2.69355  4.24690  2.90347  2.73739  3.18146  2.89801  2.37887  2.77519  2.98518  4.58477  3.61503
          0.00868  5.14708  5.86942  0.61958  0.77255  0.48576  0.95510
      3   2.83373  5.44337  2.06093  2.55235  4.78488  2.41934  3.57631  3.74173  2.63945  3.74714  4.48505  1.91961  3.06257  2.77152  2.74598  2.74460  3.02837  3.53188  5.87814  4.46914      3 n x - E
          2.68618  4.42225  2.77519  2.73123  3.46354  2.40513  3.72494  3.29354  2.67741  2.69355  4.24690  2.90347  2.73739  3.18146  2.89801  2.37887  2.77519  2.98518  4.58477  3.61503
          0.00868  5.14708  5.86942  0.61958  0.77255  0.48576  0.95510
      4   2.64131  4.38662  3.94737  4.25217  3.28458  4.15914  4.48932  1.81774  4.06055  1.61679  2.96723  4.28697  3.91787  4.21176  4.10611  3.13281  3.23000  1.54872  5.01396  3.83537      4 v x - E
          2.68618  4.42225  2.77519  2.73123  3.46354  2.40513  3.72494  3.29354  2.67741  2.69355  4.24690  2.90347  2.73739  3.18146  2.89801  2.37887  2.77519  2.98518  4.58477  3.61503
          0.00868  5.14708  5.86942  0.61958  0.77255  0.48576  0.95510
      5   2.83783  5.46463  2.51600  2.53679  4.80490  3.35711  3.51341  4.28906  2.55611  3.76800  4.50786  2.09376  4.12251  3.01871  2.97729  1.46116  2.62184  3.85295  5.89974  4.48890      5 s x - E
          2.68618  4.42225  2.77519  2.73123  3.46354  2.40513  3.72494  3.29354  2.67741  2.69355  4.24690  2.90347  2.73739  3.18146  2.89801  2.37887  2.77519  2.98518  4.58477  3.61503
          0.00868  5.14708  5.86942  0.61958  0.77255  0.48576  0.95510
      6   2.99887  4.38324  4.89216  3.83817  1.68882  3.30119  4.48320  2.80892  4.08235  1.29661  2.87897  4.29872  4.52330  4.22458  4.11415  3.46911  3.23085  2.42891  3.71196  3.49561      6 l x - E
          2.68618  4.42225  2.77519  2.73123  3.46354  2.40513  3.72494  3.29354  2.67741  2.69355  4.24690  2.90347  2.73739  3.18146  2.89801  2.37887  2.77519  2.98518  4.58477  3.61503
          0.00868  5.14708  5.86942  0.61958  0.77255  0.48576  0.95510
      7   2.85452  4.14214  2.34228  2.35604  4.78069  3.23508  3.67818  3.89728  2.22761  3.74333  4.48163  2.82755  4.10796  2.71475  2.97069  2.20834  1.93356  3.82822  5.87507  3.59807      7 t x - E
          2.68618  4.42225  2.77519  2.73123  3.46354  2.40513  3.72494  3.29354  2.67741  2.69355  4.24690  2.90347  2.73739  3.18146  2.89801  2.37887  2.77519  2.98518  4.58477  3.61503
          0.00868  5.14708  5.86942  0.61958  0.77255  0.48576  0.95510
      8   2.94885  3.62051  5.21939  4.61847  2.67751  4.45552  4.81256  1.61673  4.41879  1.34975  3.14874  4.62012  4.79114  4.54191  4.43085  3.77848  3.46562  1.67256  5.26738  4.10302      8 l x - E
          2.68618  4.42225  2.77519  2.73123  3.46354  2.40513  3.72494  3.29354  2.67741  2.69355  4.24690  2.90347  2.73739  3.18146  2.89801  2.37887  2.77519  2.98518  4.58477  3.61503
          0.00868  5.14708  5.86942  0.61958  0.77255  0.48576  0.95510
      9   2.72161  5.44249  3.01753  2.16957  3.90254  3.29369  3.40732  4.26830  2.19978  3.74646  4.48396  2.33756  2.79383  2.67792  2.60368  2.41942  3.17029  3.56357  4.64570  3.05264      9 e x - E
          2.68618  4.42225  2.77519  2.73123  3.46354  2.40513  3.72494  3.29354  2.67741  2.69355  4.24690  2.90347  2.73739  3.18146  2.89801  2.37887  2.77519  2.98518  4.58477  3.61503
          0.00868  5.14708  5.86942  0.61958  0.77255  0.48576  0.95510
     10   2.21037  4.51961  3.20614  2.10335  4.73497  3.72069  3.42424  4.20859  2.28009  3.25532  3.93978  3.19527  2.36929  2.59453  2.41106  2.61416  3.03032  3.78869  5.85099  3.49946     10 e x - T
          2.68618  4.42225  2.77519  2.73123  3.46354  2.40513  3.72494  3.29354  2.67741  2.69355  4.24690  2.90347  2.73739  3.18146  2.89801  2.37887  2.77519  2.98518  4.58477  3.61503
          0.00868  5.14708  5.86942  0.61958  0.77255  0.48576  0.95510
     11   2.94236  5.43440  2.80072  2.84802  3.85971  0.83592  4.20807  4.26139  2.87945  3.83272  4.64020  2.98226  4.31498  3.35867  3.55688  2.79562  3.43062  3.88125  6.04400  4.66943     11 g x - T
          2.68618  4.42225  2.77519  2.73123  3.46354  2.40513  3.72494  3.29354  2.67741  2.69355  4.24690  2.90347  2.73739  3.18146  2.89801  2.37887  2.77519  2.98518  4.58477  3.61503
          0.00868  5.14708  5.86942  0.61958  0.77255  0.48576  0.95510
     12   2.73649  5.44428  3.19381  1.30574  4.78636  3.48037  3.60975  4.26941  2.32169  3.74776  4.48597  3.18574  3.76589  2.16801  2.78818  2.66345  2.90821  3.83337  4.83208  4.47026     12 e x - C
          2.68618  4.42225  2.77519  2.73123  3.46354  2.40513  3.72494  3.29354  2.67741  2.69355  4.24690  2.90347  2.73739  3.18146  2.89801  2.37887  2.77519  2.98518  4.58477  3.61503
          0.00868  5.14708  5.86942  0.61958  0.77255  0.48576  0.95510
     13   2.73664  4.02067  4.19258  3.61490  3.64036  4.03087  3.77808  2.03507  2.63043  2.18149  3.24729  3.30816  4.40406  3.53621  2.49907  3.30097  2.41298  2.00347  4.35771  3.92510     13 v x - E
          2.68618  4.42225  2.77519  2.73123  3.46354  2.40513  3.72494  3.29354  2.67741  2.69355  4.24690  2.90347  2.73739  3.18146  2.89801  2.37887  2.77519  2.98518  4.58477  3.61503
          0.00868  5.14708  5.86942  0.61958  0.77255  0.48576  0.95510
     14   2.66863  4.36893  4.87298  4.26262  3.46201  4.14393  3.50455  2.08415  4.06349  1.69598  3.24008  4.28194  4.50833  4.20857  3.61986  3.45200  2.31593  1.73148  3.71896  2.87070     14 l x - E
          2.68618  4.42225  2.77519  2.73123  3.46354  2.40513  3.72494  3.29354  2.67741  2.69355  4.24690  2.90347  2.73739  3.18146  2.89801  2.37887  2.77519  2.98518  4.58477  3.61503
          0.00868  5.14708  5.86942  0.61958  0.77255  0.48576  0.95510
     15   1.49319  4.66895  3.88037  3.31330  3.35980  1.95816  4.21614  3.16737  3.26454  2.74292  3.77836  3.70806  4.33382  3.11392  3.60953  2.77706  3.04499  2.29283  5.25842  3.66507     15 a x - E
          2.68618  4.42225  2.77519  2.73123  3.46354  2.40513  3.72494  3.29354  2.67741  2.69355  4.24690  2.90347  2.73739  3.18146  2.89801  2.37887  2.77519  2.98518  4.58477  3.61503
          0.00868  5.14708  5.86942  0.61958  0.77255  0.48576  0.95510
     16   4.15723  5.36969  6.16523  5.58914  2.92080  5.56624  5.90291  1.23330  5.45354  0.83456  3.17471  5.74220  5.63159  5.34083  5.39635  4.95439  4.36807  2.33850  5.94104  4.96484     16 l x - E
          2.68618  4.42225  2.77519  2.73123  3.46354  2.40513  3.72494  3.29354  2.67741  2.69355  4.24690  2.90347  2.73739  3.18146  2.89801  2.37887  2.77519  2.98518  4.58477  3.61503
          0.00868  5.14708  5.86942  0.61958  0.77255  0.48576  0.95510
     17   2.83487  4.37178  4.92771  4.31485  2.93226  4.16120  3.98356  1.92650  4.10676  1.58735  2.74490  4.31377  4.52411  4.24323  3.71588  3.47156  2.78095  1.58469  4.99488  3.81882     17 v x - E
          2.68618  4.42225  2.77519  2.73123  3.46354  2.40513  3.72494  3.29354  2.67741  2.69355  4.24690  2.90347  2.73739  3.18146  2.89801  2.37887  2.77519  2.98518  4.58477  3.61503
          0.00868  5.14708  5.86942  0.61958  0.77255  0.48576  0.95510
     18   4.77755  6.27260  5.62953  5.69171  6.55534  0.05625  6.55622  6.59039  5.98418  5.98444  7.07017  5.80111  5.65514  6.22347  5.95500  5.00143  5.32081  5.92000  7.20382  6.73923     18 G x - E
          2.68618  4.42225  2.77519  2.73123  3.46354  2.40513  3.72494  3.29354  2.67741  2.69355  4.24690  2.90347  2.73739  3.18146  2.89801  2.37887  2.77519  2.98518  4.58477  3.61503
          0.00868  5.14708  5.86942  0.61958  0.77255  0.48576  0.95510
     19   2.60593  5.43689  3.08528  1.92947  4.77632  2.90922  2.87373  4.25828  2.44140  3.33389  4.47909  3.18513  2.15824  3.00139  2.52874  2.45230  3.03308  3.56490  5.87294  4.46548     19 e x - S
          2.68618  4.42225  2.77519  2.73123  3.46354  2.40513  3.72494  3.29354  2.67741  2.69355  4.24690  2.90347  2.73739  3.18146  2.89801  2.37887  2.77519  2.98518  4.58477  3.61503
          0.00868  5.14708  5.86942  0.61958  0.77255  0.48576  0.95510
     20   3.07364  5.17227  3.67354  3.38609  5.24673  3.74779  4.68004  4.72516  3.56575  4.30309  5.08126  0.92460  3.46317  3.85679  3.99658  1.42998  2.75323  4.13553  6.46987  5.16078     20 n x - T
          2.68618  4.42225  2.77519  2.73123  3.46354  2.40513  3.72494  3.29354  2.67741  2.69355  4.24690  2.90347  2.73739  3.18146  2.89801  2.37887  2.77519  2.98518  4.58477  3.61503
          0.00868  5.14708  5.86942  0.61958  0.77255  0.48576  0.95510
     21   3.84524  5.65555  4.96440  5.00019  6.19391  0.14794  6.07508  5.93131  5.35022  5.49169  6.37989  5.01951  3.56098  5.53411  5.46560  4.04370  4.41156  5.11571  7.14894  6.37273     21 G x - T
          2.68618  4.42225  2.77519  2.73123  3.46354  2.40513  3.72494  3.29354  2.67741  2.69355  4.24690  2.90347  2.73739  3.18146  2.89801  2.37887  2.77519  2.98518  4.58477  3.61503
          0.00868  5.14708  5.86942  0.61958  0.77255  0.48576  0.95510
     22   1.36564  2.53153  4.16319  3.61335  3.92878  3.91482  4.43073  3.06345  3.54784  3.01103  3.90877  3.90564  4.39897  3.51054  3.84748  1.63658  2.82467  2.67443  5.39290  4.18055     22 a x - S
          2.68618  4.42225  2.77519  2.73123  3.46354  2.40513  3.72494  3.29354  2.67741  2.69355  4.24690  2.90347  2.73739  3.18146  2.89801  2.37887  2.77519  2.98518  4.58477  3.61503
          0.00868  5.14708  5.86942  0.61958  0.77255  0.48576  0.95510
     23   4.77755  6.27260  5.62953  5.69171  6.55534  0.05625  6.55622  6.59039  5.98418  5.98444  7.07017  5.80111  5.65514  6.22347  5.95500  5.00143  5.32081  5.92000  7.20382  6.73923     23 G x - S
          2.68618  4.42225  2.77519  2.73123  3.46354  2.40513  3.72494  3.29354  2.67741  2.69355  4.24690  2.90347  2.73739  3.18146  2.89801  2.37887  2.77519  2.98518  4.58477  3.61503
          0.00868  5.14708  5.86942  0.61958  0.77255  0.48576  0.95510
     24   3.94715  3.64968  4.82951  4.18764  5.59438  4.47991  4.84197  4.97059  0.26878  4.50317  5.44149  4.44500  5.01439  4.02577  3.27251  4.04654  4.25368  4.60508  6.46320  5.39924     24 K x - H
          2.68618  4.42225  2.77519  2.73123  3.46354  2.40513  3.72494  3.29354  2.67741  2.69355  4.24690  2.90347  2.73739  3.18146  2.89801  2.37887  2.77519  2.98518  4.58477  3.61503
          0.00868  5.14708  5.86942  0.61958  0.77255  0.48576  0.95510
     25   3.00550  4.93267  4.79353  4.64754  5.54613  3.71362  5.53899  5.01436  4.67619  4.72001  5.50410  4.41840  4.55762  4.88984  4.84191  0.59855  1.35492  4.22905  6.88458  5.76780     25 S x - H
          2.68618  4.42225  2.77519  2.73123  3.46354  2.40513  3.72494  3.29354  2.67741  2.69355  4.24690  2.90347  2.73739  3.18146  2.89801  2.37887  2.77519  2.98518  4.58477  3.61503
          0.00868  5.14708  5.86942  0.61958  0.77255  0.48576  0.95510
     26   3.01927  4.73734  4.23485  3.70245  4.06252  3.93951  4.54356  3.30538  3.61667  2.69139  3.60169  3.98014  4.45876  3.91523  3.91516  2.21946  0.80847  2.88401  5.54402  4.32938     26 t x - H
          2.68618  4.42225  2.77519  2.73123  3.46354  2.40513  3.72494  3.29354  2.67741  2.69355  4.24690  2.90347  2.73739  3.18146  2.89801  2.37887  2.77519  2.98518  4.58477  3.61503
          0.00868  5.14708  5.86942  0.61958  0.77255  0.48576  0.95510
     27   3.40525  4.74940  5.30424  4.70925  3.19722  4.62572  4.97246  2.28050  4.52961  0.65141  3.54556  4.76586  4.93253  4.63608  4.56108  3.62862  3.07923  2.34074  5.39390  4.25687     27 L x - H
          2.68618  4.42225  2.77519  2.73123  3.46354  2.40513  3.72494  3.29354  2.67741  2.69355  4.24690  2.90347  2.73739  3.18146  2.89801  2.37887  2.77519  2.98518  4.58477  3.61503
          0.00868  5.14708  5.86942  0.61958  0.77255  0.48576  0.95510
     28   2.31735  3.88004  5.04271  4.43236  2.60402  4.27879  4.61511  2.25503  4.22693  1.00903  3.10224  4.43460  4.62925  4.35327  4.24181  3.59290  3.11846  2.41564  5.09430  3.92741     28 l x - H
          2.68618  4.42225  2.77519  2.73123  3.46354  2.40513  3.72494  3.29354  2.67741  2.69355  4.24690  2.90347  2.73739  3.18146  2.89801  2.37887  2.77519  2.98518  4.58477  3.61503
          0.00868  5.14708  5.86942  0.61958  0.77255  0.48576  0.95510
     29   2.63024  5.43343  3.05600  2.53411  4.77121  3.71838  3.90532  4.25129  1.57743  3.29112  3.45745  2.20147  4.11154  2.86029  2.20565  2.56208  3.17310  3.82019  5.87003  4.09881     29 k x - H
          2.68618  4.42225  2.77519  2.73123  3.46354  2.40513  3.72494  3.29354  2.67741  2.69355  4.24690  2.90347  2.73739  3.18146  2.89801  2.37887  2.77519  2.98518  4.58477  3.61503
          0.00868  5.14708  5.86942  0.61958  0.77255  0.48576  0.95510
     30   1.98282  3.56387  4.80938  4.20311  3.47355  4.13603  3.98631  2.11629  4.01732  1.67831  2.64856  3.80939  4.50116  4.17411  4.07372  2.79603  2.55510  2.15136  4.99888  3.81955     30 l x - H
          2.68618  4.42225  2.77519  2.73123  3.46354  2.40513  3.72494  3.29354  2.67741  2.69355  4.24690  2.90347  2.73739  3.18146  2.89801  2.37887  2.77519  2.98518  4.58477  3.61503
          0.00868  5.14708  5.86942  0.61958  0.77255  0.48576  0.95510
     31   3.76744  5.05097  5.75126  5.15953  2.58224  5.06471  5.40700  1.15464  4.98814  1.07951  2.98994  5.23081  5.27740  4.99920  4.97004  4.41273  3.51472  2.48223  5.66438  4.59813     31 l x - H
          2.68618  4.42225  2.77519  2.73123  3.46354  2.40513  3.72494  3.29354  2.67741  2.69355  4.24690  2.90347  2.73739  3.18146  2.89801  2.37887  2.77519  2.98518  4.58477  3.61503
          0.00868  5.14708  5.86942  0.61958  0.77255  0.48576  0.95510
     32   1.97682  3.21005  4.03843  3.27290  3.49564  3.99541  4.26650  2.90201  3.39976  2.19165  3.41143  3.33407  4.37117  3.43896  3.33589  2.08773  2.13430  2.74690  5.18200  3.17415     32 a x - T
          2.68618  4.42225  2.77519  2.73123  3.46354  2.40513  3.72494  3.29354  2.67741  2.69355  4.24690  2.90347  2.73739  3.18146  2.89801  2.37887  2.77519  2.98518  4.58477  3.61503
          0.00868  5.14708  5.86942  0.61958  0.77255  0.48576  0.95510
     33   2.63158  5.34283  3.25818  2.70059  4.64402  1.28680  3.58136  4.09601  2.43503  3.41718  3.97907  3.09097  4.14024  2.86017  2.60689  2.74137  2.95788  3.71011  5.80169  4.42534     33 g x - T
          2.68618  4.42225  2.77519  2.73123  3.46354  2.40513  3.72494  3.29354  2.67741  2.69355  4.24690  2.90347  2.73739  3.18146  2.89801  2.37887  2.77519  2.98518  4.58477  3.61503
          0.00868  5.14708  5.86942  0.61958  0.77255  0.48576  0.95510
     34   2.94768  5.11653  3.14517  2.27708  3.27676  3.42100  3.56562  3.04655  2.56166  1.81399  3.37578  2.79858  4.17579  2.64217  2.88030  2.87239  3.17903  2.87674  5.62551  4.29772     34 l x - S
          2.68618  4.42225  2.77519  2.73123  3.46354  2.40513  3.72494  3.29354  2.67741  2.69355  4.24690  2.90347  2.73739  3.18146  2.89801  2.37887  2.77519  2.98518  4.58477  3.61503
          0.02697  5.14708  3.87312  0.61958  0.77255  0.48576  0.95510
     35   2.69027  4.69470  3.56151  2.33763  3.33455  3.92600  3.70445  2.79072  3.19259  1.93885  3.47506  3.64929  3.47853  3.27251  3.33736  2.89286  2.45437  2.58063  5.27395  2.42684     35 l x - S
          2.68618  4.42225  2.77519  2.73123  3.46354  2.40513  3.72494  3.29354  2.67741  2.69355  4.24690  2.90347  2.73739  3.18146  2.89801  2.37887  2.77519  2.98518  4.58477  3.61503
          0.02796  5.12894  3.83277  0.61958  0.77255  0.54280  0.87017
     36   2.81038  5.41721  2.73038  2.31566  4.75549  3.69906  3.22802  3.54503  2.22437  3.31753  3.72294  2.89022  3.12153  2.39886  2.60628  2.30259  2.57731  3.53577  4.66526  3.80444     36 k x - E
          2.68618  4.42225  2.77519  2.73123  3.46354  2.40513  3.72494  3.29354  2.67741  2.69355  4.24690  2.90347  2.73739  3.18146  2.89801  2.37887  2.77519  2.98518  4.58477  3.61503
          0.05530  5.10999  3.04160  0.61958  0.77255  0.59813  0.79815
     37   2.49909  4.33191  2.97991  2.66673  4.30236  3.16090  3.95665  3.71331  2.66284  3.16251  4.14814  3.04431  1.39062  3.11523  3.22678  2.95508  2.99727  3.21939  4.58988  3.71417     37 p x - S
          2.68636  4.42243  2.77527  2.73131  3.46372  2.40507  3.72485  3.29326  2.67735  2.69373  4.24708  2.90335  2.73748  3.18130  2.89764  2.37898  2.77537  2.98503  4.58405  3.61497
          0.17209  2.06188  3.47758  1.10934  0.40015  0.36438  1.18623
     38   2.39951  5.34164  2.31822  2.32821  4.64767  3.71942  3.91109  3.05442  2.66315  3.39561  4.39278  3.20384  3.69432  2.32299  3.01395  2.62830  1.97265  3.29991  5.79844  3.56986     43 t x - S
          2.68618  4.42225  2.77519  2.73123  3.46354  2.40513  3.72494  3.29354  2.67741  2.69355  4.24690  2.90347  2.73739  3.18146  2.89801  2.37887  2.77519  2.98518  4.58477  3.61503
          0.00891  5.12114  5.84349  0.61958  0.77255  0.56607  0.83875
     39   2.30093  4.41037  3.18198  1.79369  4.76355  3.12556  3.89136  4.24538  2.38015  3.72712  4.03190  2.85655  3.60716  2.41561  2.85130  2.00456  3.01927  3.55522  5.86057  4.45321     44 e x - E
          2.68618  4.42225  2.77519  2.73123  3.46354  2.40513  3.72494  3.29354  2.67741  2.69355  4.24690  2.90347  2.73739  3.18146  2.89801  2.37887  2.77519  2.98518  4.58477  3.61503
          0.00891  5.12114  5.84349  0.61958  0.77255  0.56607  0.83875
     40   3.68501  6.07068  2.64003  2.63036  5.79673  0.44166  4.71946  5.35440  3.89406  4.86204  5.75478  3.50651  4.63296  3.92239  4.53711  3.27118  4.07794  4.81169  7.02038  5.49455     45 G x - E
          2.68618  4.42225  2.77519  2.73123  3.46354  2.40513  3.72494  3.29354  2.67741  2.69355  4.24690  2.90347  2.73739  3.18146  2.89801  2.37887  2.77519  2.98518  4.58477  3.61503
          0.00891  5.12114  5.84349  0.61958  0.77255  0.56607  0.83875
     41   2.68850  5.43002  3.04574  2.05223  4.77164  3.49753  3.29755  3.55291  2.31708  3.47265  4.47160  3.04402  4.09607  2.38121  2.46942  2.24105  2.17389  3.81881  5.86477  3.91090     46 e x - E
          2.68618  4.42225  2.77519  2.73123  3.46354  2.40513  3.72494  3.29354  2.67741  2.69355  4.24690  2.90347  2.73739  3.18146  2.89801  2.37887  2.77519  2.98518  4.58477  3.61503
          0.02818  5.12114  3.82496  0.61958  0.77255  0.56607  0.83875
     42   2.96896  4.70259  4.09041  4.76100  3.90656  4.69918  5.11911  1.01155  4.60853  1.95273  3.36395  4.83115  5.01935  4.78336  4.68378  4.03735  3.63091  1.44034  5.60061  4.41413     47 i x - E
          2.68615  4.42244  2.77509  2.73142  3.46324  2.40523  3.72387  3.29344  2.67749  2.69351  4.24709  2.90352  2.73747  3.18129  2.89806  2.37906  2.77539  2.98507  4.58496  3.61453
          0.24300  3.06040  1.77868  1.87289  0.16686  0.62016  0.77189
     43   2.84771  5.04663  3.07071  2.52139  3.86311  3.67967  3.30910  3.46017  2.30722  2.04350  4.11746  3.05295  4.06940  2.65704  2.59492  2.77392  2.42099  3.02300  4.02081  3.80356     69 l x - E
          2.68618  4.42225  2.77519  2.73123  3.46354  2.40513  3.72494  3.29354  2.67741  2.69355  4.24690  2.90347  2.73739  3.18146  2.89801  2.37887  2.77519  2.98518  4.58477  3.61503
          0.01090  4.92063  5.64298  0.61958  0.77255  0.86629  0.54560
     44   2.72943  3.84650  4.83933  4.22496  2.42358  4.05574  4.38788  1.80470  4.01248  1.64394  3.37981  4.21419  4.41914  4.14549  3.48870  3.36662  3.11960  2.11474  3.45126  2.84115     70 l x - E
          2.68618  4.42225  2.77519  2.73123  3.46354  2.40513  3.72494  3.29354  2.67741  2.69355  4.24690  2.90347  2.73739  3.18146  2.89801  2.37887  2.77519  2.98518  4.58477  3.61503
          0.01056  4.95223  5.67458  0.61958  0.77255  0.94211  0.49398
     45   2.75159  5.36345  1.79113  2.13554  4.14490  3.20423  3.82282  4.18783  2.39144  2.95618  4.40545  2.28474  4.02800  2.69028  2.80201  2.73532  3.09269  3.75190  5.79834  4.38916     71 d x - T
          2.68622  4.42229  2.77514  2.73110  3.46358  2.40517  3.72471  3.29358  2.67735  2.69341  4.24694  2.90351  2.73744  3.18150  2.89805  2.37891  2.77524  2.98522  4.58481  3.61507
          0.17751  2.15878  3.05376  0.20612  1.68059  0.84872  0.55855
     46   2.92509  5.37359  2.61621  2.58758  4.70567  1.36010  3.89309  4.17737  2.44952  3.68388  3.94128  2.45325  3.51134  3.00509  3.15759  2.61711  3.16451  3.76298  5.83937  4.43694     73 g x - T
          2.68618  4.42225  2.77519  2.73123  3.46354  2.40513  3.72494  3.29354  2.67741  2.69355  4.24690  2.90347  2.73739  3.18146  2.89801  2.37887  2.77519  2.98518  4.58477  3.61503
          0.01079  4.93065  5.65300  0.61958  0.77255  0.97782  0.47181
     47   2.41174  5.34836  2.83941  2.23940  4.68931  3.62300  3.07935  3.26166  2.11298  3.65181  4.39013  2.68660  4.01638  2.29762  2.37302  2.81200  2.68848  3.28042  5.78344  4.37515     74 k x - E
          2.68618  4.42225  2.77519  2.73123  3.46354  2.40513  3.72494  3.29354  2.67741  2.69355  4.24690  2.90347  2.73739  3.18146  2.89801  2.37887  2.77519  2.98518  4.58477  3.61503
          0.01079  4.93065  5.65300  0.61958  0.77255  0.97782  0.47181
     48   2.54154  5.37308  1.86089  2.02298  4.71349  3.62766  3.55307  4.19816  2.56870  3.67649  4.41611  2.83569  2.58536  2.68011  3.06332  2.42394  2.96051  3.48824  5.80784  4.39634     75 d x - E
          2.68618  4.42225  2.77519  2.73123  3.46354  2.40513  3.72494  3.29354  2.67741  2.69355  4.24690  2.90347  2.73739  3.18146  2.89801  2.37887  2.77519  2.98518  4.58477  3.61503
          0.01079  4.93065  5.65300  0.61958  0.77255  0.97782  0.47181
     49   2.87368  4.25818  4.77444  4.16341  2.96507  4.03615  3.90341  1.90705  3.96209  1.57118  2.83198  4.17770  3.41698  4.10511  3.99251  2.93838  2.81274  1.99515  3.68992  3.70153     76 l x - T
          2.68618  4.42225  2.77519  2.73123  3.46354  2.40513  3.72494  3.29354  2.67741  2.69355  4.24690  2.90347  2.73739  3.18146  2.89801  2.37887  2.77519  2.98518  4.58477  3.61503
          0.01079  4.93065  5.65300  0.61958  0.77255  0.97782  0.47181
     50   2.65539  5.32852  2.61533  2.55220  4.12262  3.39047  3.16139  4.13862  2.21545  3.00828  4.37243  2.63284  3.70506  2.57145  2.68362  2.36313  2.32399  3.27045  5.76865  3.90294     77 k x - C
          2.68618  4.42225  2.77519  2.73123  3.46354  2.40513  3.72494  3.29354  2.67741  2.69355  4.24690  2.90347  2.73739  3.18146  2.89801  2.37887  2.77519  2.98518  4.58477  3.61503
          0.01079  4.93065  5.65300  0.61958  0.77255  0.97782  0.47181
     51   2.62031  5.32042  2.38599  2.25238  3.52614  3.05427  3.55651  3.54529  2.39548  3.32556  3.63203  2.95507  3.23206  2.60262  2.49219  2.59559  2.83318  3.70262  5.76258  3.57285     78 e x - C
          2.68609  4.42292  2.77539  2.73159  3.46393  2.40492  3.72533  3.29401  2.67740  2.69300  4.24669  2.90370  2.73787  3.18195  2.89756  2.37822  2.77556  2.98529  4.58469  3.61410
          0.93425  0.89672  1.61338  1.42355  0.27556  0.97782  0.47181
     52   2.66458  5.20844  2.37001  2.26910  4.52575  3.14105  3.74145  3.02390  2.25228  3.10182  4.25649  2.86500  3.18958  2.60649  2.62740  2.74248  2.77533  3.58407  4.49742  3.59533     87 k x - H
          2.68618  4.42225  2.77519  2.73123  3.46354  2.40513  3.72494  3.29354  2.67741  2.69355  4.24690  2.90347  2.73739  3.18146  2.89801  2.37887  2.77519  2.98518  4.58477  3.61503
          0.01343  4.71286  5.43521  0.61958  0.77255  0.91080  0.51450
     53   2.69770  4.35427  2.52740  2.07317  4.52858  3.13967  3.78810  3.15180  2.53968  3.51052  3.92271  2.81187  3.42697  2.67711  2.71343  2.39865  2.51233  3.17701  4.50067  4.29115     88 e x - H
          2.68618  4.42225  2.77519  2.73123  3.46354  2.40513  3.72494  3.29354  2.67741  2.69355  4.24690  2.90347  2.73739  3.18146  2.89801  2.37887  2.77519  2.98518  4.58477  3.61503
          0.01200  4.82442  5.54677  0.61958  0.77255  0.70995  0.67662
     54   2.55499  4.05939  3.29174  2.55534  3.91108  3.50692  3.39835  2.49919  2.71352  2.33845  3.32584  3.43126  3.78997  3.26866  2.40565  2.61721  2.84622  2.79088  3.91602  3.49598     89 l x - H
          2.68618  4.42225  2.77519  2.73123  3.46354  2.40513  3.72494  3.29354  2.67741  2.69355  4.24690  2.90347  2.73739  3.18146  2.89801  2.37887  2.77519  2.98518  4.58477  3.61503
          0.01057  4.95105  5.67339  0.61958  0.77255  0.60738  0.78696
     55   2.57716  4.33334  2.90795  2.22657  4.71400  3.41745  3.34556  3.80855  2.05418  3.43322  4.42214  3.14090  2.87662  2.56259  2.38760  2.55795  2.63163  3.35385  4.44758  4.41265     90 k x - H
          2.68618  4.42225  2.77519  2.73123  3.46354  2.40513  3.72494  3.29354  2.67741  2.69355  4.24690  2.90347  2.73739  3.18146  2.89801  2.37887  2.77519  2.98518  4.58477  3.61503
          0.00968  5.03882  5.76117  0.61958  0.77255  0.43698  1.03842
     56   2.46006  5.22034  2.81971  2.46045  3.24860  3.74477  2.99314  2.96192  2.45230  2.70955  3.86798  3.25440  3.55660  2.64700  2.80910  2.10861  3.16307  3.33234  4.66449  3.95459     91 s x - H
          2.68618  4.42225  2.77519  2.73123  3.46354  2.40513  3.72494  3.29354  2.67741  2.69355  4.24690  2.90347  2.73739  3.18146  2.89801  2.37887  2.77519  2.98518  4.58477  3.61503
          0.00892  5.11980  5.84215  0.61958  0.77255  0.43647  1.03934
     57   2.56263  4.66279  3.46871  2.77343  2.76751  3.95494  3.77861  2.82693  3.26408  1.98075  3.50950  3.70816  3.01092  3.31119  2.88420  2.62656  2.67643  2.56508  3.64130  3.23627     92 l x - H
          2.68618  4.42225  2.77519  2.73123  3.46354  2.40513  3.72494  3.29354  2.67741  2.69355  4.24690  2.90347  2.73739  3.18146  2.89801  2.37887  2.77519  2.98518  4.58477  3.61503
          0.00868  5.14708  5.86942  0.61958  0.77255  0.48576  0.95510
     58   2.82748  5.44536  3.06671  2.53976  4.78824  2.66211  3.21685  4.27230  2.29489  3.21699  4.48671  2.85692  3.16235  2.76024  1.61520  2.51914  3.02574  3.83485  5.87913  4.47001     93 r x - C
          2.68618  4.42225  2.77519  2.73123  3.46354  2.40513  3.72494  3.29354  2.67741  2.69355  4.24690  2.90347  2.73739  3.18146  2.89801  2.37887  2.77519  2.98518  4.58477  3.61503
          0.00868  5.14708  5.86942  0.61958  0.77255  0.48576  0.95510
     59   2.40178  5.43042  3.03881  2.54821  4.76727  2.59367  3.54852  3.61095  1.79212  3.31672  4.47325  3.05257  3.81810  2.59404  2.32595  2.65779  2.89978  3.11227  5.86804  4.46214     94 k x - C
          2.68618  4.42225  2.77519  2.73123  3.46354  2.40513  3.72494  3.29354  2.67741  2.69355  4.24690  2.90347  2.73739  3.18146  2.89801  2.37887  2.77519  2.98518  4.58477  3.61503
          0.00868  5.14708  5.86942  0.61958  0.77255  0.48576  0.95510
     60   2.81651  5.44991  3.05980  2.00347  4.79509  2.78743  2.99504  3.90962  2.14258  3.49497  4.49055  2.50681  3.81109  2.51262  2.30137  2.60740  3.03169  3.37345  5.88252  4.47153     95 e x - T
          2.68618  4.42225  2.77519  2.73123  3.46354  2.40513  3.72494  3.29354  2.67741  2.69355  4.24690  2.90347  2.73739  3.18146  2.89801  2.37887  2.77519  2.98518  4.58477  3.61503
          0.00868  5.14708  5.86942  0.61958  0.77255  0.48576  0.95510
     61   3.00235  4.37715  4.95332  4.33984  3.03955  4.17354  4.50761  1.41148  4.12869  1.86592  3.21164  4.33143  4.53549  4.26199  3.79252  3.23680  3.06797  1.58222  4.20865  3.82729     96 i x - E
          2.68618  4.42225  2.77519  2.73123  3.46354  2.40513  3.72494  3.29354  2.67741  2.69355  4.24690  2.90347  2.73739  3.18146  2.89801  2.37887  2.77519  2.98518  4.58477  3.61503
          0.00868  5.14708  5.86942  0.61958  0.77255  0.48576  0.95510
     62   2.11015  5.22085  3.31206  2.60190  4.49246  1.65418  3.97370  3.92189  2.75374  3.31149  4.29775  3.28550  4.16041  2.80331  2.93171  2.06881  3.18664  2.85638  5.71994  4.36899     97 g x - E
          2.68618  4.42225  2.77519  2.73123  3.46354  2.40513  3.72494  3.29354  2.67741  2.69355  4.24690  2.90347  2.73739  3.18146  2.89801  2.37887  2.77519  2.98518  4.58477  3.61503
          0.00868  5.14708  5.86942  0.61958  0.77255  0.48576  0.95510
     63   2.71755  3.93635  3.88765  4.19178  2.91745  4.13413  3.88750  2.54533  3.62443  2.29404  2.51780  4.24653  4.49933  4.16715  3.67237  2.97086  2.61578  1.82155  3.56274  2.11369     98 v x - E
          2.68618  4.42225  2.77519  2.73123  3.46354  2.40513  3.72494  3.29354  2.67741  2.69355  4.24690  2.90347  2.73739  3.18146  2.89801  2.37887  2.77519  2.98518  4.58477  3.61503
          0.00868  5.14708  5.86942  0.61958  0.77255  0.48576  0.95510
     64   2.84413  3.53565  4.94748  4.33409  2.91618  4.16710  4.50172  1.91498  4.12289  1.66377  3.48985  3.61125  4.53001  4.25720  4.13655  3.47844  3.03571  1.45316  4.99863  3.19786     99 v x - E
          2.68618  4.42225  2.77519  2.73123  3.46354  2.40513  3.72494  3.29354  2.67741  2.69355  4.24690  2.90347  2.73739  3.18146  2.89801  2.37887  2.77519  2.98518  4.58477  3.61503
          0.00868  5.14708  5.86942  0.61958  0.77255  0.48576  0.95510
     65   2.63767  5.13799  3.03246  2.45807  2.20680  3.03255  3.66454  3.52001  2.78855  3.13870  3.80025  3.15325  2.39535  3.13760  2.90173  2.43912  2.88513  3.17241  5.64264  3.59604    100 f x - C
          2.68618  4.42225  2.77519  2.73123  3.46354  2.40513  3.72494  3.29354  2.67741  2.69355  4.24690  2.90347  2.73739  3.18146  2.89801  2.37887  2.77519  2.98518  4.58477  3.61503
          0.00868  5.14708  5.86942  0.61958  0.77255  0.48576  0.95510
     66   2.85272  5.50699  3.18802  2.12196  4.83340  3.78349  3.41158  4.30177  2.73348  3.47206  4.56515  3.26062  4.20230  1.03401  3.20064  2.61470  3.29320  3.89149  5.94680  4.55433    101 q x - S
          2.68618  4.42225  2.77519  2.73123  3.46354  2.40513  3.72494  3.29354  2.67741  2.69355  4.24690  2.90347  2.73739  3.18146  2.89801  2.37887  2.77519  2.98518  4.58477  3.61503
          0.00868  5.14708  5.86942  0.61958  0.77255  0.48576  0.95510
     67   2.64058  5.43962  2.12098  1.98562  3.29283  3.26681  3.04266  4.26328  2.29126  3.18253  4.48143  2.53488  4.10800  2.69058  3.13063  2.76231  2.94111  3.46064  5.87491  3.97834    102 e x - S
          2.68626  4.42243  2.77525  2.73141  3.46372  2.40531  3.72512  3.29308  2.67759  2.69362  4.24658  2.90365  2.73700  3.18098  2.89778  2.37883  2.77520  2.98536  4.58495  3.61484
          0.33628  1.59876  2.48377  0.65027  0.73795  0.48576  0.95510
     68   2.59483  5.10845  2.38250  2.54023  3.61880  3.74021  3.48161  3.39406  2.74491  2.61699  3.79229  2.97394  2.54816  3.09442  3.05839  2.38887  2.67820  2.69773  5.61131  3.89283    105 d x - G
          2.68618  4.42225  2.77519  2.73123  3.46354  2.40513  3.72494  3.29354  2.67741  2.69355  4.24690  2.90347  2.73739  3.18146  2.89801  2.37887  2.77519  2.98518  4.58477  3.61503
          0.00944  5.06304  5.78538  0.61958  0.77255  0.52187  0.89994
     69   2.70243  3.87427  3.27041  2.47579  3.26864  2.86239  2.92199  3.92627  2.71012  3.14456  4.28661  2.59080  3.58374  2.51063  2.59072  2.47777  2.59573  2.86822  4.52465  4.34849    106 e x - G
          2.68618  4.42225  2.77519  2.73123  3.46354  2.40513  3.72494  3.29354  2.67741  2.69355  4.24690  2.90347  2.73739  3.18146  2.89801  2.37887  2.77519  2.98518  4.58477  3.61503
          0.00904  5.10682  5.82917  0.61958  0.77255  0.60698  0.78744
     70   2.95345  4.48509  3.37405  3.29916  2.83837  4.02403  3.61507  2.49809  3.56388  1.21303  3.34931  3.93280  3.56798  3.29471  3.80145  3.12052  3.18541  2.30480  5.09025  3.88932    107 l x - S
          2.68618  4.42225  2.77519  2.73123  3.46354  2.40513  3.72494  3.29354  2.67741  2.69355  4.24690  2.90347  2.73739  3.18146  2.89801  2.37887  2.77519  2.98518  4.58477  3.61503
          0.00904  5.10682  5.82917  0.61958  0.77255  0.60698  0.78744
     71   2.93443  4.92385  2.63804  2.81262  2.21034  3.40650  4.04078  2.91996  2.59120  2.28323  3.65190  2.70161  3.91379  2.79940  3.15505  2.84010  3.01550  2.93812  3.96491  3.86649    108 f x - -
          2.68618  4.42225  2.77519  2.73123  3.46354  2.40513  3.72494  3.29354  2.67741  2.69355  4.24690  2.90347  2.73739  3.18146  2.89801  2.37887  2.77519  2.98518  4.58477  3.61503
          0.00904  5.10682  5.82917  0.61958  0.77255  0.60698  0.78744
     72   2.80006  5.33968  2.93393  2.65478  4.64736  3.20561  3.90379  3.75725  2.55686  3.36567  4.03980  2.61986  1.54646  2.89183  2.76694  2.52579  3.01888  3.71008  5.79542  3.60962    109 p x - T
          2.68618  4.42225  2.77519  2.73123  3.46354  2.40513  3.72494  3.29354  2.67741  2.69355  4.24690  2.90347  2.73739  3.18146  2.89801  2.37887  2.77519  2.98518  4.58477  3.61503
          0.00904  5.10682  5.82917  0.61958  0.77255  0.60698  0.78744
     73   2.69197  5.39894  2.82660  2.09912  3.81892  2.70980  2.98002  3.83063  2.62955  3.24834  3.70490  2.68600  4.09389  2.66827  2.23387  2.64442  2.60530  3.78212  4.75925  4.43754    110 e x - T
          2.68618  4.42225  2.77519  2.73123  3.46354  2.40513  3.72494  3.29354  2.67741  2.69355  4.24690  2.90347  2.73739  3.18146  2.89801  2.37887  2.77519  2.98518  4.58477  3.61503
          0.00904  5.10682  5.82917  0.61958  0.77255  0.60698  0.78744
     74   2.73720  4.64109  3.86499  2.79445  3.45326  3.62269  3.52259  2.71602  2.55430  1.76690  2.91840  3.69037  4.31435  3.34101  3.40048  2.60980  2.55662  2.49773  5.22630  3.19441    111 l x - S
          2.68618  4.42225  2.77519  2.73123  3.46354  2.40513  3.72494  3.29354  2.67741  2.69355  4.24690  2.90347  2.73739  3.18146  2.89801  2.37887  2.77519  2.98518  4.58477  3.61503
          0.14870  5.10682  2.02408  0.61958  0.77255  0.60698  0.78744
     75   2.87189  5.21346  3.02377  2.48699  4.49612  3.67200  3.86660  3.37588  2.53381  3.24791  4.27196  3.17007  4.06423  2.85473  2.63900  2.09898  1.48420  3.57024  5.68510  4.31733    112 t x - B
          2.68622  4.42229  2.77512  2.73128  3.46358  2.40517  3.72499  3.29358  2.67745  2.69359  4.24694  2.90351  2.73744  3.18151  2.89805  2.37891  2.77475  2.98508  4.58481  3.61507
          0.15299  2.11993  3.82478  0.19819  1.71598  0.35175  1.21556
     76   2.20632  3.95934  4.63467  4.03729  3.24637  3.44239  4.41233  2.06987  3.56415  2.27595  3.25024  3.05388  3.62084  4.06585  3.99120  3.39274  2.97604  1.42030  5.00412  3.82023    114 v x - H
          2.68618  4.42225  2.77519  2.73123  3.46354  2.40513  3.72494  3.29354  2.67741  2.69355  4.24690  2.90347  2.73739  3.18146  2.89801  2.37887  2.77519  2.98518  4.58477  3.61503
          0.02676  5.10946  3.89410  0.61958  0.77255  0.59961  0.79634
     77   2.39880  5.19087  3.10752  2.28878  3.00169  2.90808  3.60579  3.87868  2.52831  2.66358  4.25544  3.24972  4.12690  2.65023  2.17766  2.82804  3.15094  3.09402  4.15140  3.22295    115 r x - H
          2.68618  4.42225  2.77519  2.73123  3.46354  2.40513  3.72494  3.29354  2.67741  2.69355  4.24690  2.90347  2.73739  3.18146  2.89801  2.37887  2.77519  2.98518  4.58477  3.61503
          0.00917  5.09188  5.81423  0.61958  0.77255  0.64738  0.74111
     78   2.96267  5.48024  2.18603  1.29304  4.82257  3.24343  3.91446  4.31088  2.56050  3.78422  4.52376  3.02818  4.11396  2.68779  2.79993  2.59122  2.76751  3.86982  5.91229  4.49585    116 e x - H
          2.68618  4.42225  2.77519  2.73123  3.46354  2.40513  3.72494  3.29354  2.67741  2.69355  4.24690  2.90347  2.73739  3.18146  2.89801  2.37887  2.77519  2.98518  4.58477  3.61503
          0.00917  5.09188  5.81423  0.61958  0.77255  0.48948  0.94918
     79   2.84638  5.30178  2.91386  2.59101  3.58296  3.47001  3.38291  3.53418  2.68423  3.02259  4.35717  1.45360  3.61807  2.75840  3.00471  2.82549  2.72196  3.17184  5.76847  4.39295    117 n x - H
          2.68544  4.42387  2.77612  2.73145  3.46041  2.40686  3.72689  3.28983  2.67792  2.68777  4.24209  2.90488  2.74013  3.18252  2.89655  2.38109  2.77671  2.98518  4.58401  3.61156
          1.77344  0.18951  5.84770  2.64108  0.07395  0.55359  0.85539
     80   2.22659  5.40319  2.84031  1.98411  4.73277  3.23649  3.19943  3.21002  2.30809  3.29212  4.44794  2.90336  3.48311  2.80256  2.87292  2.69111  2.79539  3.16857  4.12648  3.71818    171 e x - H
          2.68618  4.42225  2.77519  2.73123  3.46354  2.40513  3.72494  3.29354  2.67741  2.69355  4.24690  2.90347  2.73739  3.18146  2.89801  2.37887  2.77519  2.98518  4.58477  3.61503
          0.00887  5.12536  5.84770  0.61958  0.77255  0.55359  0.85539
     81   2.38107  4.40298  2.56002  2.59386  3.41453  3.76268  3.96510  3.16547  2.18794  2.96521  2.99798  3.28783  3.52195  2.76368  2.81854  2.35020  3.01984  3.13496  5.65735  3.45351    172 k x - H
          2.68618  4.42225  2.77519  2.73123  3.46354  2.40513  3.72494  3.29354  2.67741  2.69355  4.24690  2.90347  2.73739  3.18146  2.89801  2.37887  2.77519  2.98518  4.58477  3.61503
          0.00887  5.12536  5.84770  0.61958  0.77255  0.44557  1.02293
     82   2.63884  5.44713  2.18851  2.18114  4.17667  2.98971  3.90037  4.27634  2.17757  3.36139  4.48808  2.58593  3.77029  2.64024  2.78741  2.41329  2.68006  3.57505  4.47505  4.47016    173 k x - H
          2.68618  4.42225  2.77519  2.73123  3.46354  2.40513  3.72494  3.29354  2.67741  2.69355  4.24690  2.90347  2.73739  3.18146  2.89801  2.37887  2.77519  2.98518  4.58477  3.61503
          0.00868  5.14708  5.86942  0.61958  0.77255  0.48576  0.95510
     83   2.07653  4.44541  2.42045  2.25052  4.73545  3.31195  3.90939  3.85059  2.47628  3.70571  3.84614  2.86041  4.11348  2.49964  2.55474  2.45748  3.05455  2.87460  4.46499  4.01889    174 a x - H
          2.68618  4.42225  2.77519  2.73123  3.46354  2.40513  3.72494  3.29354  2.67741  2.69355  4.24690  2.90347  2.73739  3.18146  2.89801  2.37887  2.77519  2.98518  4.58477  3.61503
          0.00868  5.14708  5.86942  0.61958  0.77255  0.48576  0.95510
     84   2.94053  5.44561  2.56500  2.03348  4.78873  3.49325  3.62164  3.87526  2.24525  3.74981  4.48688  3.18317  4.10823  2.06372  1.90133  2.90382  2.88090  3.59385  3.72647  4.47001    175 r x - H
          2.68624  4.42274  2.77527  2.73066  3.46319  2.40524  3.72493  3.29383  2.67758  2.69300  4.24687  2.90373  2.73773  3.18195  2.89725  2.37888  2.77569  2.98530  4.58437  3.61461
          0.17686  1.83709  5.86942  1.77010  0.18671  0.48576  0.95510
     85   1.76914  3.93991  4.02824  4.12029  2.84024  4.12389  4.44501  2.20809  3.95177  2.00973  2.83072  4.20969  3.92733  3.65140  3.43122  3.16807  2.96447  1.87945  5.01164  3.82986    184 a x - H
          2.68618  4.42225  2.77519  2.73123  3.46354  2.40513  3.72494  3.29354  2.67741  2.69355  4.24690  2.90347  2.73739  3.18146  2.89801  2.37887  2.77519  2.98518  4.58477  3.61503
          0.00868  5.14708  5.86942  0.61958  0.77255  0.48576  0.95510
     86   2.36223  5.42695  2.32853  1.87889  4.76234  3.48658  3.27677  3.32830  2.46317  3.15128  4.47015  3.04523  4.11014  2.56575  2.96363  2.58612  2.76995  3.81238  4.63058  3.30421    185 e x - H
          2.68618  4.42225  2.77519  2.73123  3.46354  2.40513  3.72494  3.29354  2.67741  2.69355  4.24690  2.90347  2.73739  3.18146  2.89801  2.37887  2.77519  2.98518  4.58477  3.61503
          0.00868  5.14708  5.86942  0.61958  0.77255  0.48576  0.95510
     87   2.42158  5.42757  2.60626  2.08075  3.65647  3.49807  3.41852  3.69844  2.21535  3.25341  4.47070  2.85609  3.83665  2.50524  2.68050  2.70484  2.77052  2.87820  4.72889  4.46071    186 e x - H
          2.68618  4.42225  2.77519  2.73123  3.46354  2.40513  3.72494  3.29354  2.67741  2.69355  4.24690  2.90347  2.73739  3.18146  2.89801  2.37887  2.77519  2.98518  4.58477  3.61503
          0.00868  5.14708  5.86942  0.61958  0.77255  0.48576  0.95510
     88   1.75104  4.40646  3.52769  4.05530  2.97285  3.72697  4.43086  2.04896  3.89963  1.96162  3.29067  3.40524  4.48077  3.72099  4.00962  3.19666  3.21209  2.08830  3.73073  3.28387    187 a x - H
          2.68618  4.42225  2.77519  2.73123  3.46354  2.40513  3.72494  3.29354  2.67741  2.69355  4.24690  2.90347  2.73739  3.18146  2.89801  2.37887  2.77519  2.98518  4.58477  3.61503
          0.00868  5.14708  5.86942  0.61958  0.77255  0.48576  0.95510
     89   2.53439  4.51001  3.77100  3.31084  3.10163  4.04176  3.71998  2.35322  3.57303  1.35257  2.65021  3.94503  4.41414  3.23921  2.91598  3.15161  3.20567  2.56462  5.11465  3.91296    188 l x - H
          2.68618  4.42225  2.77519  2.73123  3.46354  2.40513  3.72494  3.29354  2.67741  2.69355  4.24690  2.90347  2.73739  3.18146  2.89801  2.37887  2.77519  2.98518  4.58477  3.61503
          0.00868  5.14708  5.86942  0.61958  0.77255  0.48576  0.95510
     90   2.32023  5.44904  2.73595  1.98117  4.20894  3.43631  3.39587  3.72062  2.18809  3.50634  4.48976  2.50344  3.79342  2.73786  2.75567  2.28917  2.70461  3.83954  5.88187  4.47107    189 e x - H
          2.68618  4.42225  2.77519  2.73123  3.46354  2.40513  3.72494  3.29354  2.67741  2.69355  4.24690  2.90347  2.73739  3.18146  2.89801  2.37887  2.77519  2.98518  4.58477  3.61503
          0.00868  5.14708  5.86942  0.61958  0.77255  0.48576  0.95510
     91   2.72385  5.42779  3.04736  2.27589  4.12314  3.09152  3.21417  4.24299  2.09621  2.88523  4.06990  2.77810  4.10999  2.51837  2.33118  2.69050  2.57789  3.81341  3.58870  4.02016    190 k x - H
          2.68618  4.42225  2.77519  2.73123  3.46354  2.40513  3.72494  3.29354  2.67741  2.69355  4.24690  2.90347  2.73739  3.18146  2.89801  2.37887  2.77519  2.98518  4.58477  3.61503
          0.00868  5.14708  5.86942  0.61958  0.77255  0.48576  0.95510
     92   2.60907  4.37196  4.91759  4.30525  2.56271  4.15857  4.49037  2.62286  4.09902  1.30974  2.94946  3.69094  4.52167  4.23701  4.12086  3.46849  3.05089  1.70676  4.99409  3.11543    191 l x - T
          2.68618  4.42225  2.77519  2.73123  3.46354  2.40513  3.72494  3.29354  2.67741  2.69355  4.24690  2.90347  2.73739  3.18146  2.89801  2.37887  2.77519  2.98518  4.58477  3.61503
          0.00868  5.14708  5.86942  0.61958  0.77255  0.48576  0.95510
     93   2.61192  5.46319  2.56842  2.45536  4.80666  1.64934  3.91191  4.29249  2.42814  3.76774  4.50499  2.68697  3.07829  2.90119  2.52668  2.55278  3.18503  3.85311  5.89630  4.48459    192 g x - T
          2.68618  4.42225  2.77519  2.73123  3.46354  2.40513  3.72494  3.29354  2.67741  2.69355  4.24690  2.90347  2.73739  3.18146  2.89801  2.37887  2.77519  2.98518  4.58477  3.61503
          0.03216  5.14708  3.65599  0.61958  0.77255  0.48576  0.95510
     94   2.71763  4.67832  3.30950  2.91361  3.28499  3.27383  4.18272  2.08782  3.21050  1.62560  2.88147  3.05613  4.30962  2.87685  3.12797  3.17394  3.18440  2.82652  5.25953  4.02427    193 l x - C
          2.68618  4.42225  2.77519  2.73123  3.46354  2.40513  3.72494  3.29354  2.67741  2.69355  4.24690  2.90347  2.73739  3.18146  2.89801  2.37887  2.77519  2.98518  4.58477  3.61503
          0.00888  5.12380  5.84614  0.61958  0.77255  0.55824  0.84913
     95   2.73680  5.27036  2.86260  2.35001  3.88828  2.76611  3.64265  3.20196  2.34498  2.89795  3.64340  2.79274  3.06712  2.91749  3.02001  2.49388  2.79000  2.72454  4.67135  3.88409    194 k x - C
          2.68618  4.42225  2.77519  2.73123  3.46354  2.40513  3.72494  3.29354  2.67741  2.69355  4.24690  2.90347  2.73739  3.18146  2.89801  2.37887  2.77519  2.98518  4.58477  3.61503
          0.00888  5.12380  5.84614  0.61958  0.77255  0.55824  0.84913
     96   2.70308  5.38576  1.99192  2.24723  3.49606  2.64105  2.69948  3.83066  2.56198  2.99438  4.43235  2.69904  3.32746  3.00577  3.13460  2.78268  3.16097  3.52918  5.83204  3.73133    195 d x - G
          2.68637  4.42150  2.77539  2.73093  3.46278  2.40534  3.72498  3.29311  2.67750  2.69349  4.24719  2.90353  2.73737  3.18111  2.89807  2.37880  2.77549  2.98520  4.58506  3.61532
          0.31652  2.12335  1.88593  1.55154  0.23816  0.44297  1.02758
     97   2.54407  3.94558  3.20981  3.31093  2.30149  3.60886  4.23714  2.37904  2.77818  1.87194  3.20929  3.83575  3.96378  3.20232  3.44130  3.22322  2.84535  2.50738  4.33362  3.54680    222 l x - T
          2.68618  4.42225  2.77519  2.73123  3.46354  2.40513  3.72494  3.29354  2.67741  2.69355  4.24690  2.90347  2.73739  3.18146  2.89801  2.37887  2.77519  2.98518  4.58477  3.61503
          0.01016  4.98999  5.71233  0.61958  0.77255  0.58094  0.81955
     98   2.17525  5.32414  2.78880  2.37219  4.63339  3.44769  3.52035  3.47090  2.38494  2.51332  3.98903  2.66431  3.26831  2.99226  2.48178  2.62564  2.84846  3.42877  4.61331  3.97455    223 a x - T
          2.68618  4.42225  2.77519  2.73123  3.46354  2.40513  3.72494  3.29354  2.67741  2.69355  4.24690  2.90347  2.73739  3.18146  2.89801  2.37887  2.77519  2.98518  4.58477  3.61503
          0.00945  5.06244  5.78478  0.61958  0.77255  0.41535  1.07913
     99   2.54388  5.44122  1.97090  2.33965  4.78530  3.22823  3.08784  3.86449  1.99850  3.74608  4.48214  2.52595  3.50885  2.99080  2.96873  2.63689  2.89986  3.57392  5.87448  3.59716    224 d x - C
          2.68618  4.42225  2.77519  2.73123  3.46354  2.40513  3.72494  3.29354  2.67741  2.69355  4.24690  2.90347  2.73739  3.18146  2.89801  2.37887  2.77519  2.98518  4.58477  3.61503
          0.00880  5.13314  5.85548  0.61958  0.77255  0.45907  0.99933
    100   2.93924  5.44211  2.54717  2.22756  4.18205  3.71420  3.63621  3.90960  2.37606  3.40213  4.48363  2.82159  4.10760  2.57337  1.91325  2.54356  2.25608  3.33377  5.87673  4.46778    225 r x - C
          2.68618  4.42225  2.77519  2.73123  3.46354  2.40513  3.72494  3.29354  2.67741  2.69355  4.24690  2.90347  2.73739  3.18146  2.89801  2.37887  2.77519  2.98518  4.58477  3.61503
          0.00868  5.14708  5.86942  0.61958  0.77255  0.48576  0.95510
    101   2.57173  5.07215  3.40076  2.73950  3.54461  3.27640  3.37477  2.99745  2.29111  2.68663  4.14912  3.18258  2.58466  3.17700  2.30509  2.72919  2.79598  2.59199  5.58988  3.89927    226 k x - G
          2.68618  4.42225  2.77519  2.73123  3.46354  2.40513  3.72494  3.29354  2.67741  2.69355  4.24690  2.90347  2.73739  3.18146  2.89801  2.37887  2.77519  2.98518  4.58477  3.61503
          0.03595  5.14708  3.52341  0.61958  0.77255  0.48576  0.95510
    102   2.36384  3.78941  4.87484  4.26346  3.22150  4.13174  4.46231  1.93522  4.06099  1.73352  3.18404  4.27511  3.08504  3.45105  4.08953  3.26676  3.02321  1.70000  4.23929  3.79604    227 v x - T
          2.68618  4.42225  2.77519  2.73123  3.46354  2.40513  3.72494  3.29354  2.67741  2.69355  4.24690  2.90347  2.73739  3.18146  2.89801  2.37887  2.77519  2.98518  4.58477  3.61503
          0.43256  5.12004  1.06370  0.61958  0.77255  0.56931  0.83452
    103   2.76294  5.23027  2.33437  2.47260  4.55759  2.34852  3.25390  4.03117  2.30178  3.17437  4.27571  2.86639  3.46904  2.83467  2.49345  2.48629  2.82315  3.34388  5.67368  3.84706    228 k x - T
          2.68618  4.42225  2.77519  2.73123  3.46354  2.40513  3.72494  3.29354  2.67741  2.69355  4.24690  2.90347  2.73739  3.18146  2.89801  2.37887  2.77519  2.98518  4.58477  3.61503
          0.01359  4.70107  5.42342  0.61958  0.77255  1.26296  0.33242
    104   2.61542  5.20129  2.63697  2.17560  4.51743  3.54775  3.73805  3.98346  2.27707  2.88727  3.65265  2.66185  3.94050  2.72770  2.50185  2.41694  2.85096  3.10627  5.65168  3.26886    229 e x - T
          2.68618  4.42225  2.77519  2.73123  3.46354  2.40513  3.72494  3.29354  2.67741  2.69355  4.24690  2.90347  2.73739  3.18146  2.89801  2.37887  2.77519  2.98518  4.58477  3.61503
          0.03627  4.70107  3.62916  0.61958  0.77255  1.26296  0.33242
    105   2.54525  5.22983  2.76674  2.37706  3.87092  2.92979  3.32797  4.03601  2.21328  3.10106  4.27436  2.58035  3.51538  2.57598  2.59939  2.40847  2.98578  3.61258  5.67136  3.27817    230 k x - T
          2.68618  4.42225  2.77519  2.73123  3.46354  2.40513  3.72494  3.29354  2.67741  2.69355  4.24690  2.90347  2.73739  3.18146  2.89801  2.37887  2.77519  2.98518  4.58477  3.61503
          0.01390  4.67870  5.40104  0.61958  0.77255  1.28401  0.32424
    106   2.53165  4.53861  3.29204  2.97971  3.10892  2.59671  3.95723  2.76753  2.94287  2.75463  3.30344  3.41006  2.41369  3.25479  3.01303  2.94960  2.44542  2.49278  5.11231  3.52037    231 p x - S
          2.68631  4.42238  2.77522  2.73126  3.46346  2.40511  3.72507  3.29346  2.67754  2.69358  4.24703  2.90329  2.73752  3.18128  2.89814  2.37900  2.77477  2.98507  4.58426  3.61516
          0.28885  1.40094  5.40104  0.60734  0.78701  0.19019  1.75334
    107   2.45832  4.46880  2.87812  2.52738  3.77688  2.60297  3.21142  3.42482  2.24040  3.32042  4.44394  2.77590  3.81768  2.88662  2.70069  2.25253  2.68038  3.77639  5.84344  3.32213    242 k x - G
          2.68618  4.42225  2.77519  2.73123  3.46354  2.40513  3.72494  3.29354  2.67741  2.69355  4.24690  2.90347  2.73739  3.18146  2.89801  2.37887  2.77519  2.98518  4.58477  3.61503
          0.00868  5.14708  5.86942  0.61958  0.77255  0.48576  0.95510
    108   2.73437  4.49970  2.96990  2.12905  4.76630  2.96414  3.41900  4.24632  2.47887  3.30880  3.80326  2.80777  4.10964  2.38743  2.86687  2.19026  2.21893  3.29562  5.86753  4.02652    243 e x - G
          2.68618  4.42225  2.77519  2.73123  3.46354  2.40513  3.72494  3.29354  2.67741  2.69355  4.24690  2.90347  2.73739  3.18146  2.89801  2.37887  2.77519  2.98518  4.58477  3.61503
          0.00868  5.14708  5.86942  0.61958  0.77255  0.48576  0.95510
    109   3.66763  4.97970  5.62210  5.01362  2.48434  4.90012  5.19745  2.50935  4.82364  0.72051  2.37366  5.06270  5.13566  4.83143  4.79508  4.23411  3.88574  2.49512  5.48223  3.17398    244 l x - S
          2.68618  4.42225  2.77519  2.73123  3.46354  2.40513  3.72494  3.29354  2.67741  2.69355  4.24690  2.90347  2.73739  3.18146  2.89801  2.37887  2.77519  2.98518  4.58477  3.61503
          0.00868  5.14708  5.86942  0.61958  0.77255  0.48576  0.95510
    110   2.57507  4.91134  4.90429  4.81716  5.66058  3.69305  5.65839  5.11986  4.86773  4.83526  5.59874  4.46702  4.55477  5.03247  4.98234  0.29403  3.08917  4.26590  6.99773  5.92353    245 S x - -
          2.68618  4.42225  2.77519  2.73123  3.46354  2.40513  3.72494  3.29354  2.67741  2.69355  4.24690  2.90347  2.73739  3.18146  2.89801  2.37887  2.77519  2.98518  4.58477  3.61503
          0.00868  5.14708  5.86942  0.61958  0.77255  0.48576  0.95510
    111   2.72062  5.04240  3.17994  2.73119  4.25203  1.35187  3.43503  3.42628  2.76337  3.11467  3.77032  3.36947  3.86105  2.92132  3.30197  2.86560  3.18151  3.02143  4.37963  3.06017    246 g x - H
          2.68618  4.42225  2.77519  2.73123  3.46354  2.40513  3.72494  3.29354  2.67741  2.69355  4.24690  2.90347  2.73739  3.18146  2.89801  2.37887  2.77519  2.98518  4.58477  3.61503
          0.00868  5.14708  5.86942  0.61958  0.77255  0.48576  0.95510
    112   3.00913  5.28606  4.80078  4.83796  5.93521  0.19713  5.87824  5.52116  5.14404  5.19090  6.02502  4.71435  4.85734  5.29916  5.25722  3.60293  3.97993  4.68017  7.10597  6.14633    247 G x - H
          2.68618  4.42225  2.77519  2.73123  3.46354  2.40513  3.72494  3.29354  2.67741  2.69355  4.24690  2.90347  2.73739  3.18146  2.89801  2.37887  2.77519  2.98518  4.58477  3.61503
          0.00868  5.14708  5.86942  0.61958  0.77255  0.48576  0.95510
    113   2.99770  5.30951  3.30947  1.61212  4.56331  3.78949  3.64312  4.02302  2.71842  3.57688  2.48466  3.29165  4.18317  1.52034  3.16973  2.99943  3.22677  3.66544  4.24874  4.39949    248 q x - H
          2.68618  4.42225  2.77519  2.73123  3.46354  2.40513  3.72494  3.29354  2.67741  2.69355  4.24690  2.90347  2.73739  3.18146  2.89801  2.37887  2.77519  2.98518  4.58477  3.61503
          0.00868  5.14708  5.86942  0.61958  0.77255  0.48576  0.95510
    114   2.76533  4.26173  3.34207  2.77303  4.61539  3.79874  3.96945  4.04969  1.64963  3.18793  3.87864  3.29845  4.18603  1.94805  1.80087  3.00314  3.22996  3.68682  4.10692  4.43183    249 k x - H
          2.68618  4.42225  2.77519  2.73123  3.46354  2.40513  3.72494  3.29354  2.67741  2.69355  4.24690  2.90347  2.73739  3.18146  2.89801  2.37887  2.77519  2.98518  4.58477  3.61503
          0.00868  5.14708  5.86942  0.61958  0.77255  0.48576  0.95510
    115   2.67156  5.37731  3.25066  2.69105  4.69159  3.49430  3.93044  4.15030  2.24934  3.66633  3.78983  3.22984  4.13807  1.42827  2.11468  2.72437  3.00659  3.09112  5.82691  4.44449    250 q x - H
          2.68620  4.42227  2.77521  2.73125  3.46356  2.40515  3.72496  3.29356  2.67743  2.69342  4.24692  2.90349  2.73741  3.18148  2.89803  2.37889  2.77521  2.98520  4.58379  3.61505
          0.03050  3.60389  5.86942  0.64947  0.73882  0.48576  0.95510
    116   2.96100  5.07681  3.70462  3.10510  4.27603  3.97223  4.12536  3.06083  2.01193  2.65025  3.48834  3.56667  4.34648  3.32471  1.10998  3.21289  3.32981  3.16558  5.58711  4.32863    253 r x - H
          2.68618  4.42225  2.77519  2.73123  3.46354  2.40513  3.72494  3.29354  2.67741  2.69355  4.24690  2.90347  2.73739  3.18146  2.89801  2.37887  2.77519  2.98518  4.58477  3.61503
          0.00868  5.14708  5.86942  0.61958  0.77255  0.48576  0.95510
    117   2.71517  4.40528  4.93813  4.32996  3.50455  4.20184  4.53824  2.08324  4.13047  1.53317  3.06194  3.71002  4.56260  4.27420  4.16144  3.51277  3.08159  1.33527  5.04611  3.42203    254 v x - H
          2.68618  4.42225  2.77519  2.73123  3.46354  2.40513  3.72494  3.29354  2.67741  2.69355  4.24690  2.90347  2.73739  3.18146  2.89801  2.37887  2.77519  2.98518  4.58477  3.61503
          0.00868  5.14708  5.86942  0.61958  0.77255  0.48576  0.95510
    118   1.79923  3.26623  3.38039  2.27596  3.92136  2.95578  3.68146  3.73345  2.56577  2.98904  3.26224  3.01403  4.18009  3.00598  3.27067  2.23189  3.17955  2.89914  5.61211  4.28826    255 a x - H
          2.68618  4.42225  2.77519  2.73123  3.46354  2.40513  3.72494  3.29354  2.67741  2.69355  4.24690  2.90347  2.73739  3.18146  2.89801  2.37887  2.77519  2.98518  4.58477  3.61503
          0.00868  5.14708  5.86942  0.61958  0.77255  0.48576  0.95510
    119   4.16130  5.35816  6.19141  5.63932  3.05775  5.63212  6.01668  0.96200  5.52390  1.00497  3.58305  5.80457  5.69565  5.44002  5.49197  5.03605  4.38002  2.31820  6.04561  5.04401    256 i x - H
          2.68618  4.42225  2.77519  2.73123  3.46354  2.40513  3.72494  3.29354  2.67741  2.69355  4.24690  2.90347  2.73739  3.18146  2.89801  2.37887  2.77519  2.98518  4.58477  3.61503
          0.00868  5.14708  5.86942  0.61958  0.77255  0.48576  0.95510
    120   0.80875  3.59843  4.48557  3.93002  3.77663  3.34794  4.52583  3.09350  3.82080  2.66332  3.11793  4.10238  4.46479  4.05089  4.02155  3.07304  3.27191  2.56791  5.27703  4.08554    257 a x - H
          2.68618  4.42225  2.77519  2.73123  3.46354  2.40513  3.72494  3.29354  2.67741  2.69355  4.24690  2.90347  2.73739  3.18146  2.89801  2.37887  2.77519  2.98518  4.58477  3.61503
          0.00868  5.14708  5.86942  0.61958  0.77255  0.48576  0.95510
    121   2.63865  3.93602  3.35720  2.61941  4.37300  3.51598  3.98670  3.25830  2.38630  3.02743  3.54278  3.07244  4.17231  2.72621  1.43149  2.98656  3.18017  2.85610  5.64240  4.31034    258 r x - H
          2.68618  4.42225  2.77519  2.73123  3.46354  2.40513  3.72494  3.29354  2.67741  2.69355  4.24690  2.90347  2.73739  3.18146  2.89801  2.37887  2.77519  2.98518  4.58477  3.61503
          0.00868  5.14708  5.86942  0.61958  0.77255  0.48576  0.95510
    122   1.36368  3.35831  4.45202  3.56826  3.55403  3.47075  4.38535  2.74925  3.74279  2.00807  3.23707  3.68807  4.45095  3.96072  3.91936  2.86745  2.74582  2.25464  5.06263  3.56110    259 a x - H
          2.68618  4.42225  2.77519  2.73123  3.46354  2.40513  3.72494  3.29354  2.67741  2.69355  4.24690  2.90347  2.73739  3.18146  2.89801  2.37887  2.77519  2.98518  4.58477  3.61503
          0.00868  5.14708  5.86942  0.61958  0.77255  0.48576  0.95510
    123   2.82758  4.37391  4.95245  4.33799  2.74914  4.16813  4.50069  2.11406  4.12547  1.14233  2.92351  4.32729  4.52996  4.25672  4.13666  2.88293  3.23070  2.17215  4.26921  3.49756    260 l x - H
          2.68618  4.42225  2.77519  2.73123  3.46354  2.40513  3.72494  3.29354  2.67741  2.69355  4.24690  2.90347  2.73739  3.18146  2.89801  2.37887  2.77519  2.98518  4.58477  3.61503
          0.00868  5.14708  5.86942  0.61958  0.77255  0.48576  0.95510
    124   2.15849  3.72520  4.12558  4.27207  2.83036  4.14495  4.47517  2.26949  4.07080  1.68286  2.59494  3.78083  4.50928  3.79063  4.10132  2.78631  3.21475  1.94948  4.17688  3.48385    261 l x - H
          2.68618  4.42225  2.77519  2.73123  3.46354  2.40513  3.72494  3.29354  2.67741  2.69355  4.24690  2.90347  2.73739  3.18146  2.89801  2.37887  2.77519  2.98518  4.58477  3.61503
          0.00868  5.14708  5.86942  0.61958  0.77255  0.48576  0.95510
    125   2.94216  3.48313  3.24956  2.21436  4.60809  3.17718  3.93244  3.75728  2.25630  2.75779  3.71355  2.49015  4.13090  2.71719  2.62438  2.57324  2.32528  2.90973  5.78155  4.40497    262 e x - H
          2.68618  4.42225  2.77519  2.73123  3.46354  2.40513  3.72494  3.29354  2.67741  2.69355  4.24690  2.90347  2.73739  3.18146  2.89801  2.37887  2.77519  2.98518  4.58477  3.61503
          0.00868  5.14708  5.86942  0.61958  0.77255  0.48576  0.95510
    126   2.72899  5.45277  2.58245  2.22298  4.79892  2.88250  3.34221  4.28566  1.84994  3.75849  4.49318  2.39052  3.50352  2.48018  2.52124  2.68202  3.17071  3.84399  5.88477  3.85855    263 k x - T
          2.68618  4.42225  2.77519  2.73123  3.46354  2.40513  3.72494  3.29354  2.67741  2.69355  4.24690  2.90347  2.73739  3.18146  2.89801  2.37887  2.77519  2.98518  4.58477  3.61503
          0.00868  5.14708  5.86942  0.61958  0.77255  0.48576  0.95510
    127   2.03148  4.40398  3.36571  2.80799  4.37221  3.51895  3.99434  3.78643  2.69246  3.39500  4.21073  3.32401  1.58830  3.01949  2.82936  2.26805  3.03462  3.24101  5.64421  3.91704    264 p x - S
          2.68618  4.42225  2.77519  2.73123  3.46354  2.40513  3.72494  3.29354  2.67741  2.69355  4.24690  2.90347  2.73739  3.18146  2.89801  2.37887  2.77519  2.98518  4.58477  3.61503
          0.00868  5.14708  5.86942  0.61958  0.77255  0.48576  0.95510
    128   2.76397  4.57251  2.50743  2.34893  4.79407  3.44288  3.89998  4.27988  1.74912  3.51876  4.48993  2.65989  2.72651  2.76117  2.45170  2.70057  2.70748  3.83974  5.88201  4.03830    265 k x - S
          2.68618  4.42225  2.77519  2.73123  3.46354  2.40513  3.72494  3.29354  2.67741  2.69355  4.24690  2.90347  2.73739  3.18146  2.89801  2.37887  2.77519  2.98518  4.58477  3.61503
          0.00868  5.14708  5.86942  0.61958  0.77255  0.48576  0.95510
    129   3.47468  4.79788  5.45597  4.85406  2.79572  4.71381  5.05311  1.62605  4.66128  1.27045  2.83151  4.87956  4.99961  4.73031  4.65525  4.04407  3.70183  1.49639  5.42163  3.76114    266 l x - E
          2.68618  4.42225  2.77519  2.73123  3.46354  2.40513  3.72494  3.29354  2.67741  2.69355  4.24690  2.90347  2.73739  3.18146  2.89801  2.37887  2.77519  2.98518  4.58477  3.61503
          0.00868  5.14708  5.86942  0.61958  0.77255  0.48576  0.95510
    130   2.80642  4.39317  4.95162  4.33848  3.14578  4.18462  4.51506  2.24344  4.13029  1.00952  2.98821  4.33774  4.54421  3.57486  4.14711  3.49542  3.24802  2.34523  3.80589  3.07550    267 l x - E
          2.68618  4.42225  2.77519  2.73123  3.46354  2.40513  3.72494  3.29354  2.67741  2.69355  4.24690  2.90347  2.73739  3.18146  2.89801  2.37887  2.77519  2.98518  4.58477  3.61503
          0.00868  5.14708  5.86942  0.61958  0.77255  0.48576  0.95510
    131   3.17632  3.68373  5.40033  4.80376  2.97014  4.66429  5.02061  1.32791  4.61424  1.05761  3.26552  4.82762  4.96595  4.70880  4.62146  3.99442  3.64799  2.34132  5.42097  4.28453    268 l x - E
          2.68618  4.42225  2.77519  2.73123  3.46354  2.40513  3.72494  3.29354  2.67741  2.69355  4.24690  2.90347  2.73739  3.18146  2.89801  2.37887  2.77519  2.98518  4.58477  3.61503
          0.00868  5.14708  5.86942  0.61958  0.77255  0.48576  0.95510
    132   2.37308  3.93119  5.05551  4.44416  2.94116  4.30433  4.63081  2.56150  4.24076  0.81208  3.22499  4.45495  4.64851  4.35971  4.25631  3.61766  3.35876  2.69366  3.87184  3.93744    269 l x - E
          2.68618  4.42225  2.77519  2.73123  3.46354  2.40513  3.72494  3.29354  2.67741  2.69355  4.24690  2.90347  2.73739  3.18146  2.89801  2.37887  2.77519  2.98518  4.58477  3.61503
          0.00868  5.14708  5.86942  0.61958  0.77255  0.48576  0.95510
    133   4.89139  6.73328  0.10345  3.96083  6.41220  4.70559  5.68076  6.39864  5.03815  5.76598  6.88903  4.53679  5.41477  5.00819  5.58161  4.80921  5.27762  5.93955  7.21868  6.26555    270 D x - E
          2.68618  4.42225  2.77519  2.73123  3.46354  2.40513  3.72494  3.29354  2.67741  2.69355  4.24690  2.90347  2.73739  3.18146  2.89801  2.37887  2.77519  2.98518  4.58477  3.61503
          0.00868  5.14708  5.86942  0.61958  0.77255  0.48576  0.95510
    134   3.86364  6.62933  2.38043  0.42682  5.89987  3.95206  4.59879  5.49234  3.75647  4.92317  5.81912  2.92147  4.63847  3.77921  4.45989  3.27695  4.17907  5.00437  7.06860  5.44871    271 E x - S
          2.68618  4.42225  2.77519  2.73123  3.46354  2.40513  3.72494  3.29354  2.67741  2.69355  4.24690  2.90347  2.73739  3.18146  2.89801  2.37887  2.77519  2.98518  4.58477  3.61503
          0.00868  5.14708  5.86942  0.61958  0.77255  0.48576  0.95510
    135   1.83225  3.96121  4.53783  4.06361  4.41326  3.80401  4.84436  3.78417  3.96593  3.51262  4.39538  4.15576  0.74084  4.23687  4.21788  3.20945  3.01123  3.44050  4.24877  4.66548    272 p x - T
          2.68618  4.42225  2.77519  2.73123  3.46354  2.40513  3.72494  3.29354  2.67741  2.69355  4.24690  2.90347  2.73739  3.18146  2.89801  2.37887  2.77519  2.98518  4.58477  3.61503
          0.00868  5.14708  5.86942  0.61958  0.77255  0.48576  0.95510
    136   2.60133  4.01636  3.70134  3.70981  2.79577  4.04941  4.35001  2.83227  3.61342  2.30727  3.61976  3.97464  4.42542  3.85744  3.84347  2.84563  1.11569  2.65882  5.11437  3.91481    273 t x - T
          2.68618  4.42225  2.77519  2.73123  3.46354  2.40513  3.72494  3.29354  2.67741  2.69355  4.24690  2.90347  2.73739  3.18146  2.89801  2.37887  2.77519  2.98518  4.58477  3.61503
          0.00868  5.14708  5.86942  0.61958  0.77255  0.48576  0.95510
    137   1.77691  5.26121  3.28499  2.72954  4.54701  3.01802  3.95575  3.98606  2.72679  3.34994  4.33308  2.02031  4.14581  2.91091  2.94630  2.14587  2.67813  2.89266  5.75034  4.38750    274 a x - T
          2.68618  4.42225  2.77519  2.73123  3.46354  2.40513  3.72494  3.29354  2.67741  2.69355  4.24690  2.90347  2.73739  3.18146  2.89801  2.37887  2.77519  2.98518  4.58477  3.61503
          0.00585  5.14425        *  0.61958  0.77255  0.00000        *
//
