# Supplementary material for: The ATP Binding Cassette (ABC) Transporter Gene Family in Lotus (Nelumbo Adans.): Genome-Wide Survey, Characterization and Gene Expression Profile
Source: Biology (Basel). 2026 Mar 14;15(6):469. doi: 10.3390/biology15060469 (PMC13023602; doi:10.3390/biology15060469)
Supplement: Supplementary file 1 [file biology-15-00469-s001.zip › File S1. HMM profiles/PF00664.hmm]

HMMER3/f [3.3 | Nov 2019]
NAME  ABC_membrane
ACC   PF00664.28
DESC  ABC transporter transmembrane region
LENG  274
ALPH  amino
RF    no
MM    no
CONS  yes
CS    yes
MAP   yes
DATE  Mon Feb 19 04:40:58 2024
NSEQ  70
EFFN  11.369019
CKSUM 1194094199
GA    28 21.7;
TC    28 21.7;
NC    27.9 21.6;
BM    hmmbuild HMM.ann SEED.ann
SM    hmmsearch -E 1000 -Z 81514348 --cpu 4 HMM pfamseq
STATS LOCAL MSV      -11.0074  0.70205
STATS LOCAL VITERBI  -11.2329  0.70205
STATS LOCAL FORWARD   -4.9613  0.70205
HMM          A        C        D        E        F        G        H        I        K        L        M        N        P        Q        R        S        T        V        W        Y   
            m->m     m->i     m->d     i->m     i->i     d->m     d->d
  COMPO   2.49118  4.36671  3.44672  3.11807  2.81635  2.91616  4.05731  2.48646  3.04793  2.13370  3.35003  3.21325  3.82853  3.19276  3.13111  2.60157  2.76269  2.47912  4.40033  3.41324
          2.68618  4.42225  2.77519  2.73123  3.46354  2.40513  3.72494  3.29354  2.67741  2.69355  4.24690  2.90347  2.73739  3.18146  2.89801  2.37887  2.77519  2.98518  4.58477  3.61503
          0.10346  6.08450  2.34332  0.61958  0.77255  0.00000        *
      1   3.51561  4.88844  5.49261  4.87631  2.50805  4.68637  5.02058  1.95634  3.67957  1.20436  2.67359  4.85314  5.04987  4.78674  4.66155  3.48672  3.05957  1.88641  3.51623  3.59677      1 l - - H
          2.68618  4.42225  2.77519  2.73123  3.46354  2.40513  3.72494  3.29354  2.67741  2.69355  4.24690  2.90347  2.73739  3.18146  2.89801  2.37887  2.77519  2.98518  4.58477  3.61503
          0.00375  5.98479  6.70713  0.61958  0.77255  1.06885  0.42068
      2   2.57204  3.47764  5.47903  4.86361  2.20329  2.69292  5.01750  1.60902  4.64825  1.74593  3.45667  3.89928  3.93272  4.77929  3.82113  3.21308  3.03616  2.51137  3.93862  3.84498      2 i - - H
          2.68618  4.42225  2.77519  2.73123  3.46354  2.40513  3.72494  3.29354  2.67741  2.69355  4.24690  2.90347  2.73739  3.18146  2.89801  2.37887  2.77519  2.98518  4.58477  3.61503
          0.00375  5.98479  6.70713  0.61958  0.77255  1.06885  0.42068
      3   2.40076  3.77832  5.46092  3.38295  2.62730  3.89375  5.01428  1.65300  3.73884  1.53942  2.86265  3.42525  5.04548  4.76974  4.64947  3.99217  3.38770  2.30769  5.51303  3.00925      3 l - - H
          2.68630  4.42237  2.77531  2.73135  3.46366  2.40524  3.72506  3.29324  2.67718  2.69320  4.24701  2.90315  2.73751  3.18158  2.89769  2.37898  2.77531  2.98530  4.58489  3.61515
          0.04038  3.26079  6.70713  0.98529  0.46734  0.81376  0.58553
      4   2.06246  3.49903  4.16163  4.74928  3.24320  2.26041  5.00821  2.03232  4.56341  2.28810  3.48515  3.32896  5.04710  3.72788  4.61966  2.17675  3.22095  2.38174  4.27877  2.82913      7 i - - H
          2.68618  4.42225  2.77519  2.73123  3.46354  2.40513  3.72494  3.29354  2.67741  2.69355  4.24690  2.90347  2.73739  3.18146  2.89801  2.37887  2.77519  2.98518  4.58477  3.61503
          0.00366  6.00819  6.73054  0.61958  0.77255  0.27257  1.43306
      5   2.96397  3.66213  5.54650  3.71155  2.15099  2.68468  5.08991  1.67175  4.71745  1.78691  3.04123  4.91740  4.00143  4.84960  3.89358  4.06768  2.27589  2.28342  5.58515  4.40908      8 i - - H
          2.68618  4.42225  2.77519  2.73123  3.46354  2.40513  3.72494  3.29354  2.67741  2.69355  4.24690  2.90347  2.73739  3.18146  2.89801  2.37887  2.77519  2.98518  4.58477  3.61503
          0.00339  6.08450  6.80685  0.61958  0.77255  0.48576  0.95510
      6   2.79265  3.90746  5.56550  4.94928  1.91756  3.87020  5.09413  1.69645  4.73129  1.53835  3.38889  4.92642  5.12338  4.06055  4.73495  3.61220  3.46109  1.71700  5.58417  4.40849      9 l - - H
          2.68618  4.42225  2.77519  2.73123  3.46354  2.40513  3.72494  3.29354  2.67741  2.69355  4.24690  2.90347  2.73739  3.18146  2.89801  2.37887  2.77519  2.98518  4.58477  3.61503
          0.00339  6.08450  6.80685  0.61958  0.77255  0.48576  0.95510
      7   2.08441  2.63908  5.54458  4.92973  2.16998  3.29670  5.08964  2.97285  4.71612  1.38772  3.44778  4.91657  3.48560  4.84863  4.72674  2.62816  2.60543  2.55759  5.58546  4.40935     10 l - - H
          2.68618  4.42225  2.77519  2.73123  3.46354  2.40513  3.72494  3.29354  2.67741  2.69355  4.24690  2.90347  2.73739  3.18146  2.89801  2.37887  2.77519  2.98518  4.58477  3.61503
          0.00339  6.08450  6.80685  0.61958  0.77255  0.48576  0.95510
      8   1.81556  5.57196  3.36344  3.43324  3.19594  3.40242  4.57897  2.73495  2.44136  2.17108  4.65297  3.27438  4.75293  3.08461  3.48727  1.97575  2.74745  2.86813  6.09945  3.81941     11 a - - H
          2.68618  4.42225  2.77519  2.73123  3.46354  2.40513  3.72494  3.29354  2.67741  2.69355  4.24690  2.90347  2.73739  3.18146  2.89801  2.37887  2.77519  2.98518  4.58477  3.61503
          0.00339  6.08450  6.80685  0.61958  0.77255  0.48576  0.95510
      9   2.37702  4.96338  5.56803  4.95180  2.41512  4.76179  4.00299  1.55955  4.73367  1.77372  2.86300  4.92863  5.12517  4.86221  4.73704  4.07371  2.94096  1.65571  5.58569  3.40861     12 i - - H
          2.68618  4.42225  2.77519  2.73123  3.46354  2.40513  3.72494  3.29354  2.67741  2.69355  4.24690  2.90347  2.73739  3.18146  2.89801  2.37887  2.77519  2.98518  4.58477  3.61503
          0.00339  6.08450  6.80685  0.61958  0.77255  0.48576  0.95510
     10   2.37416  3.99655  5.56753  4.95142  2.48656  3.16740  5.09643  1.76872  4.73349  1.39510  3.34022  4.92856  5.12536  4.86232  4.73717  3.24937  3.56240  1.76678  5.58635  4.41065     13 l - - H
          2.68618  4.42225  2.77519  2.73123  3.46354  2.40513  3.72494  3.29354  2.67741  2.69355  4.24690  2.90347  2.73739  3.18146  2.89801  2.37887  2.77519  2.98518  4.58477  3.61503
          0.00339  6.08450  6.80685  0.61958  0.77255  0.48576  0.95510
     11   2.08446  3.91906  3.52946  3.01305  5.22064  2.35729  2.82266  3.47092  2.95439  3.01518  4.95600  2.57962  4.65356  2.67641  3.36011  1.96972  2.67783  2.62102  6.35891  4.96771     14 s - - H
          2.68618  4.42225  2.77519  2.73123  3.46354  2.40513  3.72494  3.29354  2.67741  2.69355  4.24690  2.90347  2.73739  3.18146  2.89801  2.37887  2.77519  2.98518  4.58477  3.61503
          0.00339  6.08450  6.80685  0.61958  0.77255  0.48576  0.95510
     12   2.58086  4.01053  2.53388  2.27323  5.31670  1.59473  3.14931  3.21489  2.74490  3.60664  5.01567  3.19025  4.63819  2.96925  3.29205  2.75025  2.45825  3.27942  6.40860  4.99927     15 g - - H
          2.68618  4.42225  2.77519  2.73123  3.46354  2.40513  3.72494  3.29354  2.67741  2.69355  4.24690  2.90347  2.73739  3.18146  2.89801  2.37887  2.77519  2.98518  4.58477  3.61503
          0.00339  6.08450  6.80685  0.61958  0.77255  0.48576  0.95510
     13   1.83866  3.18831  5.55192  3.94714  2.11193  2.89693  5.09083  2.49561  4.72129  1.83439  3.52956  4.91980  5.12097  4.85243  3.86907  2.95463  3.46353  1.86943  3.81436  4.40857     16 l - - H
          2.68618  4.42225  2.77519  2.73123  3.46354  2.40513  3.72494  3.29354  2.67741  2.69355  4.24690  2.90347  2.73739  3.18146  2.89801  2.37887  2.77519  2.98518  4.58477  3.61503
          0.00339  6.08450  6.80685  0.61958  0.77255  0.48576  0.95510
     14   2.08238  3.95100  5.55983  4.94390  3.15967  2.76261  5.09223  1.78900  4.72691  2.03246  3.01052  3.94213  5.12191  4.85658  4.73221  3.02860  2.04367  2.11967  4.34588  3.71887     17 i - - H
          2.68618  4.42225  2.77519  2.73123  3.46354  2.40513  3.72494  3.29354  2.67741  2.69355  4.24690  2.90347  2.73739  3.18146  2.89801  2.37887  2.77519  2.98518  4.58477  3.61503
          0.00339  6.08450  6.80685  0.61958  0.77255  0.48576  0.95510
     15   2.16764  5.95704  2.80917  2.50166  4.30304  3.16269  3.77860  3.96612  2.70788  2.74183  3.09527  2.24665  3.86674  3.06539  3.33940  2.03191  3.00550  3.84488  4.48156  3.10889     18 s - - H
          2.68618  4.42225  2.77519  2.73123  3.46354  2.40513  3.72494  3.29354  2.67741  2.69355  4.24690  2.90347  2.73739  3.18146  2.89801  2.37887  2.77519  2.98518  4.58477  3.61503
          0.02332  6.08450  3.87437  0.61958  0.77255  0.48576  0.95510
     16   2.48936  4.95476  5.48379  4.87200  2.95060  3.80541  5.06645  2.05927  4.66829  1.74828  2.79993  4.88088  1.70340  3.34676  4.69481  2.91307  3.20798  2.29597  5.57576  4.39859     19 p - - H
          2.68618  4.42225  2.77519  2.73123  3.46354  2.40513  3.72494  3.29354  2.67741  2.69355  4.24690  2.90347  2.73739  3.18146  2.89801  2.37887  2.77519  2.98518  4.58477  3.61503
          0.00346  6.06464  6.78699  0.61958  0.77255  0.63762  0.75194
     17   1.59097  4.95059  5.51610  4.26676  2.23413  3.56664  5.07230  2.28852  4.69150  1.64533  3.45347  4.89558  5.10370  3.88858  4.70684  3.01768  3.11812  2.03886  5.57205  3.72272     20 a - - H
          2.68618  4.42225  2.77519  2.73123  3.46354  2.40513  3.72494  3.29354  2.67741  2.69355  4.24690  2.90347  2.73739  3.18146  2.89801  2.37887  2.77519  2.98518  4.58477  3.61503
          0.00346  6.06464  6.78699  0.61958  0.77255  0.47856  0.96673
     18   2.99703  5.02685  5.10809  3.39999  1.97395  2.60427  4.99218  2.31460  4.38548  2.48216  2.83400  3.13326  5.05263  2.20833  4.54095  2.69791  2.57638  2.61193  3.81817  3.83712     21 f - - H
          2.68618  4.42225  2.77519  2.73123  3.46354  2.40513  3.72494  3.29354  2.67741  2.69355  4.24690  2.90347  2.73739  3.18146  2.89801  2.37887  2.77519  2.98518  4.58477  3.61503
          0.00341  6.07753  6.79988  0.61958  0.77255  0.54207  0.87118
     19   2.30818  5.69089  3.43825  3.32658  4.93040  3.48553  4.52064  3.46391  3.32006  3.32562  3.60437  2.96532  1.28115  3.37270  3.78448  1.71014  3.07485  3.62477  6.19315  4.85703     22 p - - H
          2.68618  4.42225  2.77519  2.73123  3.46354  2.40513  3.72494  3.29354  2.67741  2.69355  4.24690  2.90347  2.73739  3.18146  2.89801  2.37887  2.77519  2.98518  4.58477  3.61503
          0.00341  6.07753  6.79988  0.61958  0.77255  0.54207  0.87118
     20   3.26580  4.97329  5.42594  4.81843  2.60681  3.95663  4.16349  2.11373  3.46014  1.67737  3.50522  3.95562  5.10069  3.45907  3.47158  2.64214  3.38703  1.98773  3.71074  2.20169     23 l - - H
          2.68618  4.42225  2.77519  2.73123  3.46354  2.40513  3.72494  3.29354  2.67741  2.69355  4.24690  2.90347  2.73739  3.18146  2.89801  2.37887  2.77519  2.98518  4.58477  3.61503
          0.01998  6.07753  4.04613  0.61958  0.77255  0.54207  0.87118
     21   3.57087  3.52992  5.54802  4.93170  1.99527  3.81465  5.07580  2.08107  4.71348  1.83256  4.06275  4.90841  5.10516  3.87618  4.71684  3.51919  3.39752  1.72522  2.23903  2.72858     24 v - - H
          2.68618  4.42225  2.77519  2.73123  3.46354  2.40513  3.72494  3.29354  2.67741  2.69355  4.24690  2.90347  2.73739  3.18146  2.89801  2.37887  2.77519  2.98518  4.58477  3.61503
          0.00347  6.06102  6.78337  0.61958  0.77255  0.57273  0.83008
     22   3.57616  4.95147  5.53645  4.92134  1.49875  4.74511  5.07846  2.09421  4.70693  1.31426  3.22466  3.46080  4.37201  4.83873  4.71626  3.06872  2.56140  2.97080  5.57314  3.34943     25 l - - H
          2.68618  4.42225  2.77519  2.73123  3.46354  2.40513  3.72494  3.29354  2.67741  2.69355  4.24690  2.90347  2.73739  3.18146  2.89801  2.37887  2.77519  2.98518  4.58477  3.61503
          0.00345  6.06811  6.79045  0.61958  0.77255  0.41372  1.08230
     23   2.15276  5.97719  3.72009  2.68338  5.32083  1.48944  4.43146  4.09919  2.21308  3.79967  5.01823  3.03081  4.63772  2.37907  3.06396  2.14144  3.10717  3.74559  6.41072  5.00066     26 g - - H
          2.68618  4.42225  2.77519  2.73123  3.46354  2.40513  3.72494  3.29354  2.67741  2.69355  4.24690  2.90347  2.73739  3.18146  2.89801  2.37887  2.77519  2.98518  4.58477  3.61503
          0.00339  6.08450  6.80685  0.61958  0.77255  0.48576  0.95510
     24   3.17747  5.96199  3.17434  2.78360  4.20298  3.52192  3.15860  2.92060  2.26198  2.89734  4.37307  3.05779  3.67587  2.50693  1.75616  2.59405  3.34838  2.86983  6.39958  3.11187     27 r - - H
          2.68618  4.42225  2.77519  2.73123  3.46354  2.40513  3.72494  3.29354  2.67741  2.69355  4.24690  2.90347  2.73739  3.18146  2.89801  2.37887  2.77519  2.98518  4.58477  3.61503
          0.00339  6.08450  6.80685  0.61958  0.77255  0.48576  0.95510
     25   2.79167  4.96138  5.56390  4.94770  2.37236  3.21284  5.09302  1.59710  4.72983  1.68338  2.89080  3.34280  5.12245  4.85875  4.73375  4.07065  3.20139  2.08809  2.73517  3.72624     28 i - - H
          2.68618  4.42225  2.77519  2.73123  3.46354  2.40513  3.72494  3.29354  2.67741  2.69355  4.24690  2.90347  2.73739  3.18146  2.89801  2.37887  2.77519  2.98518  4.58477  3.61503
          0.00339  6.08450  6.80685  0.61958  0.77255  0.48576  0.95510
     26   2.73190  4.96229  5.55657  4.94088  3.00093  4.01352  5.09177  1.58270  4.72464  1.48482  2.66857  3.76270  5.12162  4.85494  4.73111  3.16664  2.24233  2.17949  5.58415  3.82831     29 l - - H
          2.68618  4.42225  2.77519  2.73123  3.46354  2.40513  3.72494  3.29354  2.67741  2.69355  4.24690  2.90347  2.73739  3.18146  2.89801  2.37887  2.77519  2.98518  4.58477  3.61503
          0.00339  6.08450  6.80685  0.61958  0.77255  0.48576  0.95510
     27   2.61418  5.98316  1.33337  2.33617  5.32951  2.87745  4.42975  3.99554  2.34281  4.28899  4.24463  2.79741  3.06081  2.89449  3.01661  2.55492  3.27932  4.37449  6.41508  5.00336     30 d - - H
          2.68618  4.42225  2.77519  2.73123  3.46354  2.40513  3.72494  3.29354  2.67741  2.69355  4.24690  2.90347  2.73739  3.18146  2.89801  2.37887  2.77519  2.98518  4.58477  3.61503
          0.00339  6.08450  6.80685  0.61958  0.77255  0.48576  0.95510
     28   2.54457  5.37254  2.59012  3.66208  2.69425  3.09129  3.18338  2.50764  2.55301  2.82495  4.46843  2.91982  4.83739  3.95404  4.03088  2.34636  2.33715  2.30163  4.04969  3.77463     31 v - - H
          2.68618  4.42225  2.77519  2.73123  3.46354  2.40513  3.72494  3.29354  2.67741  2.69355  4.24690  2.90347  2.73739  3.18146  2.89801  2.37887  2.77519  2.98518  4.58477  3.61503
          0.00339  6.08450  6.80685  0.61958  0.77255  0.48576  0.95510
     29   2.77789  4.96878  5.50365  4.26822  2.13678  3.03951  5.08207  2.08218  3.84250  1.60251  2.95879  3.29918  4.05269  4.82675  4.71143  3.15596  3.81894  2.08535  5.58983  2.55763     32 l - - H
          2.68618  4.42225  2.77519  2.73123  3.46354  2.40513  3.72494  3.29354  2.67741  2.69355  4.24690  2.90347  2.73739  3.18146  2.89801  2.37887  2.77519  2.98518  4.58477  3.61503
          0.01874  6.08450  4.11728  0.61958  0.77255  0.48576  0.95510
     30   2.93567  5.13790  3.93724  3.51258  2.39666  2.85654  4.85740  2.16515  3.60087  1.86261  3.44732  2.67435  4.03491  4.28988  4.30557  2.28092  2.23110  2.67635  5.73582  4.52429     33 l - - H
          2.68618  4.42225  2.77519  2.73123  3.46354  2.40513  3.72494  3.29354  2.67741  2.69355  4.24690  2.90347  2.73739  3.18146  2.89801  2.37887  2.77519  2.98518  4.58477  3.61503
          0.03758  6.06920  3.36486  0.61958  0.77255  0.60500  0.78982
     31   2.56976  5.94493  2.28491  2.38124  5.28899  2.56365  4.39798  3.91370  2.64053  4.24978  2.98726  3.17506  2.26866  2.89932  3.15812  2.51825  2.91463  2.40836  6.37822  4.96787     34 p - - S
          2.68618  4.42225  2.77519  2.73123  3.46354  2.40513  3.72494  3.29354  2.67741  2.69355  4.24690  2.90347  2.73739  3.18146  2.89801  2.37887  2.77519  2.98518  4.58477  3.61503
          0.20225  6.03519  1.71084  0.61958  0.77255  0.82320  0.57808
     32   2.67936  5.80726  2.24500  2.78580  3.44988  2.77321  2.91278  3.33040  2.14818  2.99471  4.84937  2.53910  4.47901  2.80399  3.33374  2.57140  2.62544  3.89076  6.24328  3.11981     35 k - - S
          2.68577  4.42270  2.77565  2.73127  3.46370  2.40509  3.72540  3.29330  2.67761  2.69373  4.24735  2.90261  2.73785  3.18151  2.89811  2.37822  2.77518  2.98530  4.58522  3.61549
          0.15368  1.95875  6.55963  1.19268  0.36155  0.14631  1.99428
     33   2.39687  5.96135  3.04994  3.17170  3.83401  1.84890  4.43573  4.77807  2.32352  3.26254  5.00422  2.02400  4.64106  3.06224  2.92757  2.05972  3.02532  3.72037  3.65803  4.99329     40 g - - S
          2.68618  4.42225  2.77519  2.73123  3.46354  2.40513  3.72494  3.29354  2.67741  2.69355  4.24690  2.90347  2.73739  3.18146  2.89801  2.37887  2.77519  2.98518  4.58477  3.61503
          0.00339  6.08450  6.80685  0.61958  0.77255  0.48576  0.95510
     34   2.52862  5.97788  1.71330  2.56045  5.32186  3.28997  4.43113  3.48383  2.55686  3.31972  3.53884  2.61264  3.94445  3.07087  3.04017  2.09129  2.61493  3.47713  6.41121  4.10311     41 d - - H
          2.68618  4.42225  2.77519  2.73123  3.46354  2.40513  3.72494  3.29354  2.67741  2.69355  4.24690  2.90347  2.73739  3.18146  2.89801  2.37887  2.77519  2.98518  4.58477  3.61503
          0.00339  6.08450  6.80685  0.61958  0.77255  0.48576  0.95510
     35   2.55629  5.93457  2.75290  2.81273  3.45336  2.82987  3.35706  3.75721  2.81874  3.30868  3.83712  2.92341  2.18499  2.99137  2.95187  2.57574  2.37933  2.97142  3.72508  4.09894     42 p - - H
          2.68618  4.42225  2.77519  2.73123  3.46354  2.40513  3.72494  3.29354  2.67741  2.69355  4.24690  2.90347  2.73739  3.18146  2.89801  2.37887  2.77519  2.98518  4.58477  3.61503
          0.00339  6.08450  6.80685  0.61958  0.77255  0.48576  0.95510
     36   2.60521  5.98256  2.22700  2.04442  5.32867  2.56905  2.77380  3.51551  2.61385  3.70267  5.02295  2.79112  3.02190  3.03927  2.88095  2.30685  3.40323  3.11543  6.41463  4.17834     43 e - - H
          2.68618  4.42225  2.77519  2.73123  3.46354  2.40513  3.72494  3.29354  2.67741  2.69355  4.24690  2.90347  2.73739  3.18146  2.89801  2.37887  2.77519  2.98518  4.58477  3.61503
          0.00339  6.08450  6.80685  0.61958  0.77255  0.48576  0.95510
     37   2.57494  5.96110  2.13736  2.77730  2.97281  3.78329  3.80838  4.77763  2.51447  3.34319  5.00400  3.52671  3.13964  3.21015  2.93328  2.26268  1.86674  3.27655  3.69108  3.65083     44 t - - H
          2.68764  4.42300  2.77619  2.73110  3.45954  2.40610  3.72650  3.29063  2.67948  2.69161  4.24642  2.90061  2.73963  3.18121  2.89932  2.37720  2.77632  2.98414  4.58743  3.61510
          1.97661  0.89511  0.79208  2.09960  0.13068  0.48576  0.95510
     38   2.44162  5.40334  3.04937  2.08090  3.08479  3.92604  2.64398  3.06187  2.90216  2.90830  3.53382  3.43534  3.12164  2.74516  3.05915  2.29690  2.62601  3.74985  3.93334  4.53133     69 e - - H
          2.68618  4.42225  2.77519  2.73123  3.46354  2.40513  3.72494  3.29354  2.67741  2.69355  4.24690  2.90347  2.73739  3.18146  2.89801  2.37887  2.77519  2.98518  4.58477  3.61503
          0.00619  5.48339  6.20574  0.61958  0.77255  1.42958  0.27366
     39   2.10410  5.67719  2.35458  2.17610  5.02324  3.41410  3.12816  3.67163  2.28529  3.39422  4.71760  2.59273  3.24976  2.69621  2.78594  2.64463  2.85532  4.06836  6.10929  3.78950     70 a - - H
          2.68618  4.42225  2.77519  2.73123  3.46354  2.40513  3.72494  3.29354  2.67741  2.69355  4.24690  2.90347  2.73739  3.18146  2.89801  2.37887  2.77519  2.98518  4.58477  3.61503
          0.00555  5.59235  6.31470  0.61958  0.77255  0.21695  1.63459
     40   3.01754  3.88555  3.94820  3.80037  3.12772  2.87102  4.95623  2.16186  3.80744  1.55797  3.01278  4.65725  4.03191  2.82418  4.50402  2.52975  2.58899  2.15257  5.60615  4.41723     71 l - - H
          2.68618  4.42225  2.77519  2.73123  3.46354  2.40513  3.72494  3.29354  2.67741  2.69355  4.24690  2.90347  2.73739  3.18146  2.89801  2.37887  2.77519  2.98518  4.58477  3.61503
          0.00358  6.02998  6.75233  0.61958  0.77255  0.85218  0.55597
     41   2.38354  5.72928  3.43050  3.01915  4.99105  2.83969  3.86126  2.46576  2.45626  2.62137  4.05450  2.03127  4.65301  3.59416  3.33606  2.53918  2.37283  2.64086  6.21533  3.60914     72 n - - H
          2.68618  4.42225  2.77519  2.73123  3.46354  2.40513  3.72494  3.29354  2.67741  2.69355  4.24690  2.90347  2.73739  3.18146  2.89801  2.37887  2.77519  2.98518  4.58477  3.61503
          0.00358  6.02998  6.75233  0.61958  0.77255  0.65141  0.73671
     42   2.62115  5.20200  4.45265  3.50765  2.74460  3.03400  3.57180  2.28692  2.58643  2.18098  3.33420  3.75683  3.23312  3.02828  2.75770  3.08010  3.35232  2.20140  4.43885  3.31944     73 l - - H
          2.68618  4.42225  2.77519  2.73123  3.46354  2.40513  3.72494  3.29354  2.67741  2.69355  4.24690  2.90347  2.73739  3.18146  2.89801  2.37887  2.77519  2.98518  4.58477  3.61503
          0.00352  6.04715  6.76950  0.61958  0.77255  0.34910  1.22188
     43   3.58647  4.97032  4.20592  4.88039  1.98449  3.81988  5.07985  2.23938  4.67810  2.27450  3.05637  3.39218  4.04412  4.82032  3.41704  3.44534  2.75887  2.43140  3.33266  1.60629     74 y - - H
          2.68618  4.42225  2.77519  2.73123  3.46354  2.40513  3.72494  3.29354  2.67741  2.69355  4.24690  2.90347  2.73739  3.18146  2.89801  2.37887  2.77519  2.98518  4.58477  3.61503
          0.00339  6.08450  6.80685  0.61958  0.77255  0.48576  0.95510
     44   1.85792  3.62223  5.54515  4.93024  2.24732  3.43247  5.08964  2.54952  4.71648  1.95992  3.53713  4.91678  4.21392  4.84887  4.72687  1.65780  3.27812  2.78140  5.58527  2.62826     75 s - - H
          2.68618  4.42225  2.77519  2.73123  3.46354  2.40513  3.72494  3.29354  2.67741  2.69355  4.24690  2.90347  2.73739  3.18146  2.89801  2.37887  2.77519  2.98518  4.58477  3.61503
          0.00339  6.08450  6.80685  0.61958  0.77255  0.48576  0.95510
     45   2.76890  4.01117  5.56480  4.94853  3.65670  3.10352  5.09311  1.95979  4.73045  1.36814  2.66755  4.92554  4.08296  4.85919  4.73402  3.27243  2.60521  2.15013  3.48932  2.84356     76 l - - H
          2.68618  4.42225  2.77519  2.73123  3.46354  2.40513  3.72494  3.29354  2.67741  2.69355  4.24690  2.90347  2.73739  3.18146  2.89801  2.37887  2.77519  2.98518  4.58477  3.61503
          0.00339  6.08450  6.80685  0.61958  0.77255  0.48576  0.95510
     46   1.94049  3.28106  5.56372  4.94752  2.79075  2.64136  5.09292  2.26827  4.72967  1.86641  3.18269  4.92506  5.12236  4.85862  4.01634  3.27325  2.80242  2.13069  4.24195  2.40899     77 l - - H
          2.68618  4.42225  2.77519  2.73123  3.46354  2.40513  3.72494  3.29354  2.67741  2.69355  4.24690  2.90347  2.73739  3.18146  2.89801  2.37887  2.77519  2.98518  4.58477  3.61503
          0.00339  6.08450  6.80685  0.61958  0.77255  0.48576  0.95510
     47   2.97125  4.09989  5.56834  4.95191  2.03916  4.76030  5.09456  2.38292  4.73329  1.51664  2.69828  4.92772  5.12377  4.86148  4.73597  3.57021  3.82150  2.14012  3.60827  1.80711     78 l - - H
          2.68618  4.42225  2.77519  2.73123  3.46354  2.40513  3.72494  3.29354  2.67741  2.69355  4.24690  2.90347  2.73739  3.18146  2.89801  2.37887  2.77519  2.98518  4.58477  3.61503
          0.00339  6.08450  6.80685  0.61958  0.77255  0.48576  0.95510
     48   2.41843  4.96378  5.54547  4.93056  2.38221  2.77812  5.08993  1.76600  4.71679  1.55673  3.16132  4.91707  5.12043  4.84918  3.84134  2.88736  2.43524  2.33095  5.58552  4.40942     79 l - - H
          2.68618  4.42225  2.77519  2.73123  3.46354  2.40513  3.72494  3.29354  2.67741  2.69355  4.24690  2.90347  2.73739  3.18146  2.89801  2.37887  2.77519  2.98518  4.58477  3.61503
          0.00339  6.08450  6.80685  0.61958  0.77255  0.48576  0.95510
     49   2.22256  4.96260  5.55841  4.94265  2.35317  2.07525  5.09260  2.09419  4.72615  1.78717  3.21969  4.92311  5.12232  4.85619  4.73217  2.62497  3.82089  2.19581  5.58455  2.68358     80 l - - H
          2.68618  4.42225  2.77519  2.73123  3.46354  2.40513  3.72494  3.29354  2.67741  2.69355  4.24690  2.90347  2.73739  3.18146  2.89801  2.37887  2.77519  2.98518  4.58477  3.61503
          0.00339  6.08450  6.80685  0.61958  0.77255  0.48576  0.95510
     50   2.18656  3.57849  5.57525  4.95939  2.18276  3.91020  5.10427  1.98076  4.74149  1.46016  3.18293  4.93619  5.13217  4.87020  4.74491  4.08129  2.89439  1.75836  5.59344  4.41776     81 l - - H
          2.68618  4.42225  2.77519  2.73123  3.46354  2.40513  3.72494  3.29354  2.67741  2.69355  4.24690  2.90347  2.73739  3.18146  2.89801  2.37887  2.77519  2.98518  4.58477  3.61503
          0.00339  6.08450  6.80685  0.61958  0.77255  0.48576  0.95510
     51   1.92154  3.42350  5.46171  4.85229  3.01401  1.65193  5.07417  2.76352  4.65627  2.22834  3.66934  3.82011  5.10985  3.87328  3.84443  3.52673  2.66098  2.33630  5.59468  2.44960     82 g - - H
          2.68618  4.42225  2.77519  2.73123  3.46354  2.40513  3.72494  3.29354  2.67741  2.69355  4.24690  2.90347  2.73739  3.18146  2.89801  2.37887  2.77519  2.98518  4.58477  3.61503
          0.00339  6.08450  6.80685  0.61958  0.77255  0.48576  0.95510
     52   1.94916  4.97044  5.56266  4.94792  2.44061  2.99460  5.10280  1.73248  4.73293  1.56752  4.09006  4.93077  5.13091  4.86416  4.74093  3.04216  3.40785  1.83655  5.59587  4.41983     83 l - - H
          2.68618  4.42225  2.77519  2.73123  3.46354  2.40513  3.72494  3.29354  2.67741  2.69355  4.24690  2.90347  2.73739  3.18146  2.89801  2.37887  2.77519  2.98518  4.58477  3.61503
          0.00339  6.08450  6.80685  0.61958  0.77255  0.48576  0.95510
     53   1.78691  3.48698  5.54854  4.93341  2.13313  2.47278  5.09035  2.11244  4.71894  1.72695  2.97541  3.46484  5.12067  4.85073  4.72819  3.06217  3.42525  2.60397  5.58503  4.40900     84 l - - H
          2.68618  4.42225  2.77519  2.73123  3.46354  2.40513  3.72494  3.29354  2.67741  2.69355  4.24690  2.90347  2.73739  3.18146  2.89801  2.37887  2.77519  2.98518  4.58477  3.61503
          0.00339  6.08450  6.80685  0.61958  0.77255  0.48576  0.95510
     54   2.81229  5.94134  2.82846  2.44897  3.72621  2.76173  4.44140  3.92741  2.93067  2.94748  2.67991  3.08194  4.64555  1.94631  2.77963  2.25091  3.13625  2.51261  6.38439  4.98396     85 q - - H
          2.68618  4.42225  2.77519  2.73123  3.46354  2.40513  3.72494  3.29354  2.67741  2.69355  4.24690  2.90347  2.73739  3.18146  2.89801  2.37887  2.77519  2.98518  4.58477  3.61503
          0.00339  6.08450  6.80685  0.61958  0.77255  0.48576  0.95510
     55   2.21748  3.60457  5.51505  4.90217  1.82640  2.19504  5.08419  2.57920  4.69493  2.23260  4.08611  4.90316  5.11655  3.16735  4.71573  2.43257  2.54508  2.21850  4.32604  4.41180     86 f - - H
          2.68618  4.42225  2.77519  2.73123  3.46354  2.40513  3.72494  3.29354  2.67741  2.69355  4.24690  2.90347  2.73739  3.18146  2.89801  2.37887  2.77519  2.98518  4.58477  3.61503
          0.00339  6.08450  6.80685  0.61958  0.77255  0.48576  0.95510
     56   2.23716  3.84793  5.54261  4.92786  2.65842  3.95740  5.08917  1.48541  4.71466  1.74616  4.08281  4.91563  3.99554  3.14538  3.51409  3.57480  3.40475  1.88703  4.18164  4.40936     87 i - - H
          2.68618  4.42225  2.77519  2.73123  3.46354  2.40513  3.72494  3.29354  2.67741  2.69355  4.24690  2.90347  2.73739  3.18146  2.89801  2.37887  2.77519  2.98518  4.58477  3.61503
          0.00339  6.08450  6.80685  0.61958  0.77255  0.48576  0.95510
     57   2.21042  3.03069  5.51667  4.90368  2.43181  2.79030  5.08448  2.70314  4.69608  1.66538  3.28747  3.87776  5.11674  4.83374  3.85987  2.40803  2.15086  2.35823  5.58838  4.41164     88 l - - H
          2.68618  4.42225  2.77519  2.73123  3.46354  2.40513  3.72494  3.29354  2.67741  2.69355  4.24690  2.90347  2.73739  3.18146  2.89801  2.37887  2.77519  2.98518  4.58477  3.61503
          0.00339  6.08450  6.80685  0.61958  0.77255  0.48576  0.95510
     58   2.08728  2.90243  5.10576  3.08590  3.18394  2.42431  4.99544  2.96148  4.38469  2.34906  3.21412  2.46713  5.05648  3.89657  4.54256  2.01876  2.75148  2.64143  4.24643  3.56258     89 s - - H
          2.68618  4.42225  2.77519  2.73123  3.46354  2.40513  3.72494  3.29354  2.67741  2.69355  4.24690  2.90347  2.73739  3.18146  2.89801  2.37887  2.77519  2.98518  4.58477  3.61503
          0.00339  6.08450  6.80685  0.61958  0.77255  0.48576  0.95510
     59   2.89150  4.99657  5.31001  3.85226  1.95795  3.41044  3.87646  2.70786  4.54333  1.80396  3.29909  3.47008  3.89398  3.99684  3.57830  3.18975  3.05905  2.58190  2.83917  2.13877     90 l - - H
          2.68618  4.42225  2.77519  2.73123  3.46354  2.40513  3.72494  3.29354  2.67741  2.69355  4.24690  2.90347  2.73739  3.18146  2.89801  2.37887  2.77519  2.98518  4.58477  3.61503
          0.00339  6.08450  6.80685  0.61958  0.77255  0.48576  0.95510
     60   2.27206  4.96671  5.52041  4.90718  2.90945  2.31689  4.04735  1.79389  3.75335  1.23877  3.45983  4.90563  5.11724  4.83577  4.71775  3.33535  3.34611  2.52473  5.58803  4.41137     91 l - - H
          2.68618  4.42225  2.77519  2.73123  3.46354  2.40513  3.72494  3.29354  2.67741  2.69355  4.24690  2.90347  2.73739  3.18146  2.89801  2.37887  2.77519  2.98518  4.58477  3.61503
          0.00339  6.08450  6.80685  0.61958  0.77255  0.48576  0.95510
     61   2.99662  5.84267  3.79121  3.23457  4.01354  3.04321  2.82859  3.98262  2.51656  3.69616  4.10117  3.77131  4.66949  1.71838  1.97127  1.98736  3.11144  3.10518  6.31066  3.21036     92 q - - H
          2.68618  4.42225  2.77519  2.73123  3.46354  2.40513  3.72494  3.29354  2.67741  2.69355  4.24690  2.90347  2.73739  3.18146  2.89801  2.37887  2.77519  2.98518  4.58477  3.61503
          0.00339  6.08450  6.80685  0.61958  0.77255  0.48576  0.95510
     62   2.65393  5.83367  2.86933  2.55790  2.88356  2.79303  4.47465  3.25981  3.23832  3.19107  4.89054  2.27908  3.55756  3.02410  3.71855  1.96646  2.38438  2.49583  6.30384  4.04286     93 s - - H
          2.68618  4.42225  2.77519  2.73123  3.46354  2.40513  3.72494  3.29354  2.67741  2.69355  4.24690  2.90347  2.73739  3.18146  2.89801  2.37887  2.77519  2.98518  4.58477  3.61503
          0.00339  6.08450  6.80685  0.61958  0.77255  0.48576  0.95510
     63   2.79806  5.09130  3.93389  4.28186  1.84212  3.23594  3.37012  3.06001  3.63002  3.03925  3.36621  4.55243  5.00975  4.43222  2.60774  2.49391  2.88250  2.85271  3.61849  1.68384     94 y - - H
          2.68618  4.42225  2.77519  2.73123  3.46354  2.40513  3.72494  3.29354  2.67741  2.69355  4.24690  2.90347  2.73739  3.18146  2.89801  2.37887  2.77519  2.98518  4.58477  3.61503
          0.00339  6.08450  6.80685  0.61958  0.77255  0.48576  0.95510
     64   2.75019  2.58796  5.56096  3.90225  2.34832  3.31246  4.04945  1.99465  4.72772  1.65359  3.64024  4.92383  5.12204  4.85717  4.73262  3.15615  2.59085  2.23361  3.75669  3.05531     95 l - - H
          2.68618  4.42225  2.77519  2.73123  3.46354  2.40513  3.72494  3.29354  2.67741  2.69355  4.24690  2.90347  2.73739  3.18146  2.89801  2.37887  2.77519  2.98518  4.58477  3.61503
          0.01815  6.08450  4.15341  0.61958  0.77255  0.48576  0.95510
     65   2.92562  3.83998  5.53840  4.92320  1.77804  2.71207  5.07942  2.73111  4.70851  1.61596  2.84167  3.94164  5.10972  3.37632  4.71744  2.88343  3.44946  2.73512  2.66135  2.99831     96 l - - H
          2.68620  4.42257  2.77551  2.73155  3.46386  2.40486  3.72436  3.29386  2.67772  2.69241  4.24721  2.90343  2.73701  3.18178  2.89832  2.37918  2.77516  2.98473  4.58509  3.61535
          0.17512  2.00525  3.64910  0.68683  0.69951  0.42006  1.07005
     66   2.61214  2.97994  2.94178  3.09064  3.49629  2.63952  3.50535  2.44713  2.87448  2.98788  3.44236  2.36051  4.72566  3.37316  3.48401  2.48534  2.70819  2.83705  6.10466  3.18249     99 n - - H
          2.68618  4.42225  2.77519  2.73123  3.46354  2.40513  3.72494  3.29354  2.67741  2.69355  4.24690  2.90347  2.73739  3.18146  2.89801  2.37887  2.77519  2.98518  4.58477  3.61503
          0.00348  6.05967  6.78201  0.61958  0.77255  0.67190  0.71486
     67   3.18864  4.08401  4.67759  3.55487  3.66512  4.57960  2.26199  2.44261  2.48217  2.55440  3.30522  3.08079  3.93268  3.26297  2.95102  3.84403  2.98069  2.04245  3.41775  2.42609    100 v - - H
          2.68624  4.42231  2.77525  2.73129  3.46303  2.40518  3.72500  3.29360  2.67746  2.69328  4.24695  2.90352  2.73745  3.18152  2.89806  2.37892  2.77525  2.98487  4.58483  3.61509
          0.05347  2.97723  6.78201  0.16672  1.87366  0.38482  1.14124
     68   1.71960  3.22291  5.54590  4.93137  4.05879  3.91374  5.09256  2.42167  4.71815  1.84556  3.00143  4.91869  5.12247  4.85096  4.72927  2.73575  1.69659  2.06178  5.58871  4.41254    102 t - - H
          2.68618  4.42225  2.77519  2.73123  3.46354  2.40513  3.72494  3.29354  2.67741  2.69355  4.24690  2.90347  2.73739  3.18146  2.89801  2.37887  2.77519  2.98518  4.58477  3.61503
          0.00339  6.08450  6.80685  0.61958  0.77255  0.48576  0.95510
     69   1.97817  4.20368  4.73663  3.70512  4.24432  1.18929  4.88868  3.18416  4.08128  2.76435  3.02556  3.31658  4.98191  4.34409  4.35095  2.04503  3.01416  3.12790  5.72988  3.78648    103 g - - H
          2.68618  4.42225  2.77519  2.73123  3.46354  2.40513  3.72494  3.29354  2.67741  2.69355  4.24690  2.90347  2.73739  3.18146  2.89801  2.37887  2.77519  2.98518  4.58477  3.61503
          0.00339  6.08450  6.80685  0.61958  0.77255  0.48576  0.95510
     70   2.71918  4.43058  4.01779  1.67818  4.74354  2.61727  3.79986  2.34861  3.44352  2.82517  2.78865  3.95426  4.76265  2.05887  3.38376  2.55026  3.32156  2.97530  6.07852  4.77928    104 e - - H
          2.68618  4.42225  2.77519  2.73123  3.46354  2.40513  3.72494  3.29354  2.67741  2.69355  4.24690  2.90347  2.73739  3.18146  2.89801  2.37887  2.77519  2.98518  4.58477  3.61503
          0.00339  6.08450  6.80685  0.61958  0.77255  0.48576  0.95510
     71   3.21142  5.89343  3.76269  3.20640  5.20165  3.09844  3.07387  3.21752  2.00885  2.59680  4.00161  2.56918  4.65691  2.53628  1.60889  3.01686  2.97018  4.26411  4.55843  3.23902    105 r - - H
          2.68618  4.42225  2.77519  2.73123  3.46354  2.40513  3.72494  3.29354  2.67741  2.69355  4.24690  2.90347  2.73739  3.18146  2.89801  2.37887  2.77519  2.98518  4.58477  3.61503
          0.00339  6.08450  6.80685  0.61958  0.77255  0.48576  0.95510
     72   2.31387  4.96411  5.54084  4.92622  3.13920  3.77803  5.08885  1.91520  4.71339  1.79667  2.45681  4.91483  5.11965  2.62258  3.46858  3.57846  2.71895  2.05678  3.29249  3.61986    106 l - - H
          2.68618  4.42225  2.77519  2.73123  3.46354  2.40513  3.72494  3.29354  2.67741  2.69355  4.24690  2.90347  2.73739  3.18146  2.89801  2.37887  2.77519  2.98518  4.58477  3.61503
          0.00339  6.08450  6.80685  0.61958  0.77255  0.48576  0.95510
     73   2.83242  3.74399  3.09606  2.44219  5.18650  3.32386  3.65882  2.81429  2.61174  3.13350  3.67769  2.80076  4.65944  3.57043  2.31973  2.06933  2.54551  2.36444  6.34069  3.98700    107 s - - H
          2.68618  4.42225  2.77519  2.73123  3.46354  2.40513  3.72494  3.29354  2.67741  2.69355  4.24690  2.90347  2.73739  3.18146  2.89801  2.37887  2.77519  2.98518  4.58477  3.61503
          0.00339  6.08450  6.80685  0.61958  0.77255  0.48576  0.95510
     74   2.54033  5.57505  3.98978  3.43039  2.97715  3.19047  3.29175  2.73206  2.11553  3.24302  3.08060  3.09475  4.75180  3.41539  2.16760  2.48950  2.33786  2.58558  6.10193  4.79566    108 k - - H
          2.68618  4.42225  2.77519  2.73123  3.46354  2.40513  3.72494  3.29354  2.67741  2.69355  4.24690  2.90347  2.73739  3.18146  2.89801  2.37887  2.77519  2.98518  4.58477  3.61503
          0.00339  6.08450  6.80685  0.61958  0.77255  0.48576  0.95510
     75   2.26414  3.85118  2.29376  2.59735  5.31301  4.24537  3.52462  3.54435  2.36398  3.68535  5.01342  3.28803  4.63875  3.18993  1.57629  2.69974  2.48220  3.85927  4.36167  4.10175    109 r - - H
          2.68618  4.42225  2.77519  2.73123  3.46354  2.40513  3.72494  3.29354  2.67741  2.69355  4.24690  2.90347  2.73739  3.18146  2.89801  2.37887  2.77519  2.98518  4.58477  3.61503
          0.00339  6.08450  6.80685  0.61958  0.77255  0.48576  0.95510
     76   3.97475  5.31898  5.95854  5.34802  4.22465  5.18059  5.51432  1.43513  5.14144  0.90481  2.13668  5.34953  5.49718  5.22902  5.13419  3.62885  4.20313  2.39247  4.08763  4.78942    110 l - - H
          2.68618  4.42225  2.77519  2.73123  3.46354  2.40513  3.72494  3.29354  2.67741  2.69355  4.24690  2.90347  2.73739  3.18146  2.89801  2.37887  2.77519  2.98518  4.58477  3.61503
          0.00339  6.08450  6.80685  0.61958  0.77255  0.48576  0.95510
     77   3.48509  5.76881  3.83794  3.28065  3.65848  3.32715  2.42139  2.92971  2.82812  3.51797  3.85558  3.39891  4.68987  2.70521  1.09245  2.70847  3.05054  3.68612  6.25429  4.89961    111 r - - H
          2.68618  4.42225  2.77519  2.73123  3.46354  2.40513  3.72494  3.29354  2.67741  2.69355  4.24690  2.90347  2.73739  3.18146  2.89801  2.37887  2.77519  2.98518  4.58477  3.61503
          0.00339  6.08450  6.80685  0.61958  0.77255  0.48576  0.95510
     78   2.36335  5.95510  3.38787  2.83988  5.28901  3.45267  4.43748  3.93987  2.18333  2.47752  4.11076  2.93724  4.64245  2.48466  2.08535  2.30862  2.44302  3.40273  4.37028  3.58986    112 r - - H
          2.68618  4.42225  2.77519  2.73123  3.46354  2.40513  3.72494  3.29354  2.67741  2.69355  4.24690  2.90347  2.73739  3.18146  2.89801  2.37887  2.77519  2.98518  4.58477  3.61503
          0.00339  6.08450  6.80685  0.61958  0.77255  0.48576  0.95510
     79   2.59942  5.98281  2.57555  2.24816  5.32900  3.64049  3.85286  4.81575  1.68745  2.47607  3.41837  3.40928  4.63643  2.25120  2.28273  2.48263  3.70071  4.37405  6.41482  5.00321    113 k - - H
          2.68618  4.42225  2.77519  2.73123  3.46354  2.40513  3.72494  3.29354  2.67741  2.69355  4.24690  2.90347  2.73739  3.18146  2.89801  2.37887  2.77519  2.98518  4.58477  3.61503
          0.00339  6.08450  6.80685  0.61958  0.77255  0.48576  0.95510
     80   2.23673  4.97782  5.58505  4.96921  2.70029  4.77943  5.11433  1.95728  4.75149  1.41110  2.69850  4.94654  5.14143  4.87910  4.75458  4.09179  2.75418  1.93780  5.60164  2.58114    114 l - - H
          2.68618  4.42225  2.77519  2.73123  3.46354  2.40513  3.72494  3.29354  2.67741  2.69355  4.24690  2.90347  2.73739  3.18146  2.89801  2.37887  2.77519  2.98518  4.58477  3.61503
          0.00339  6.08450  6.80685  0.61958  0.77255  0.48576  0.95510
     81   3.80534  5.16513  5.77929  4.10268  0.97640  4.98785  5.30814  2.72911  4.95273  1.60705  2.97246  5.15307  5.32722  5.05699  4.94925  4.30406  4.03496  2.53741  5.75217  2.27845    115 f - - H
          2.68618  4.42225  2.77519  2.73123  3.46354  2.40513  3.72494  3.29354  2.67741  2.69355  4.24690  2.90347  2.73739  3.18146  2.89801  2.37887  2.77519  2.98518  4.58477  3.61503
          0.00339  6.08450  6.80685  0.61958  0.77255  0.48576  0.95510
     82   2.99568  5.98328  2.57974  2.19894  4.20496  2.99920  2.35951  4.81659  1.71399  3.70191  5.02359  2.89213  4.63630  2.97174  1.88576  2.81546  3.40674  4.37463  6.41516  5.00341    116 k - - H
          2.68618  4.42225  2.77519  2.73123  3.46354  2.40513  3.72494  3.29354  2.67741  2.69355  4.24690  2.90347  2.73739  3.18146  2.89801  2.37887  2.77519  2.98518  4.58477  3.61503
          0.00339  6.08450  6.80685  0.61958  0.77255  0.48576  0.95510
     83   1.87342  5.98802  3.72910  3.17278  5.33446  3.59135  1.95000  4.81919  1.61124  4.29274  5.02912  2.92237  4.64565  3.24115  2.64812  1.97372  3.16228  4.37957  6.41906  5.01035    117 k - - H
          2.68618  4.42225  2.77519  2.73123  3.46354  2.40513  3.72494  3.29354  2.67741  2.69355  4.24690  2.90347  2.73739  3.18146  2.89801  2.37887  2.77519  2.98518  4.58477  3.61503
          0.00339  6.08450  6.80685  0.61958  0.77255  0.48576  0.95510
     84   3.04372  3.84824  5.57806  4.96255  4.06571  4.77333  5.10896  1.24784  4.74513  1.53502  2.52624  4.94009  5.13625  4.87427  4.74914  3.21978  3.18416  1.84202  5.59835  3.71047    118 i - - H
          2.68618  4.42225  2.77519  2.73123  3.46354  2.40513  3.72494  3.29354  2.67741  2.69355  4.24690  2.90347  2.73739  3.18146  2.89801  2.37887  2.77519  2.98518  4.58477  3.61503
          0.00339  6.08450  6.80685  0.61958  0.77255  0.48576  0.95510
     85   3.58765  4.96759  5.51755  4.90453  2.27138  3.77726  3.28819  2.41176  4.69681  0.99587  2.13405  3.98933  5.11729  3.17410  4.71692  4.06314  3.41477  2.76771  5.58879  4.41208    119 l - - H
          2.68618  4.42225  2.77519  2.73123  3.46354  2.40513  3.72494  3.29354  2.67741  2.69355  4.24690  2.90347  2.73739  3.18146  2.89801  2.37887  2.77519  2.98518  4.58477  3.61503
          0.00339  6.08450  6.80685  0.61958  0.77255  0.48576  0.95510
     86   2.89606  5.98087  3.19307  2.67511  4.37999  3.47890  2.71161  4.81236  2.50491  3.33825  5.02146  2.45680  4.63677  2.73573  1.51798  2.44198  3.03022  3.06918  6.41339  3.58294    120 r - - T
          2.68618  4.42225  2.77519  2.73123  3.46354  2.40513  3.72494  3.29354  2.67741  2.69355  4.24690  2.90347  2.73739  3.18146  2.89801  2.37887  2.77519  2.98518  4.58477  3.61503
          0.00339  6.08450  6.80685  0.61958  0.77255  0.48576  0.95510
     87   2.23057  5.15103  4.67133  3.54966  3.67436  3.95454  4.86659  3.00082  3.55647  1.66665  2.55462  4.43034  4.96627  1.32400  3.58801  3.43302  3.36389  2.84492  5.74868  4.53675    121 q - - S
          2.68620  4.42227  2.77521  2.73125  3.46356  2.40515  3.72496  3.29356  2.67713  2.69357  4.24692  2.90349  2.73741  3.18148  2.89803  2.37889  2.77521  2.98520  4.58479  3.61505
          0.03859  3.96690  3.96753  0.31585  1.30626  0.48576  0.95510
     88   3.52754  6.04786  1.66737  2.15664  5.39141  3.32835  3.87423  4.88066  3.22794  4.35267  5.09116  3.11801  1.51674  3.57893  3.27995  1.95317  3.08656  4.43812  6.47971  5.06240    123 p - - C
          2.68618  4.42225  2.77519  2.73123  3.46354  2.40513  3.72494  3.29354  2.67741  2.69355  4.24690  2.90347  2.73739  3.18146  2.89801  2.37887  2.77519  2.98518  4.58477  3.61503
          0.00345  6.06653  6.78887  0.61958  0.77255  0.62429  0.76710
     89   2.70564  4.97190  5.37057  3.89705  3.59241  3.89478  5.04545  1.81356  4.58556  1.93375  1.61810  3.46576  3.52469  4.74721  3.72824  2.98646  2.59139  2.48411  5.59098  3.69346    124 m - - H
          2.68618  4.42225  2.77519  2.73123  3.46354  2.40513  3.72494  3.29354  2.67741  2.69355  4.24690  2.90347  2.73739  3.18146  2.89801  2.37887  2.77519  2.98518  4.58477  3.61503
          0.00345  6.06653  6.78887  0.61958  0.77255  0.40797  1.09363
     90   2.31524  5.98303  3.08585  2.41602  5.32918  2.07704  4.43010  4.81592  2.67026  3.61206  5.02341  3.14719  3.52981  3.22650  2.65378  1.32341  3.18796  4.37425  6.41506  5.00343    125 s - - H
          2.68618  4.42225  2.77519  2.73123  3.46354  2.40513  3.72494  3.29354  2.67741  2.69355  4.24690  2.90347  2.73739  3.18146  2.89801  2.37887  2.77519  2.98518  4.58477  3.61503
          0.00339  6.08450  6.80685  0.61958  0.77255  0.48576  0.95510
     91   2.64269  5.02142  5.19771  3.83466  1.20698  4.70783  5.01822  3.46383  4.45890  3.21454  4.13823  3.38312  5.07566  4.65286  4.58798  3.10625  2.95711  2.83550  1.81507  2.27110    126 f - - H
          2.68618  4.42225  2.77519  2.73123  3.46354  2.40513  3.72494  3.29354  2.67741  2.69355  4.24690  2.90347  2.73739  3.18146  2.89801  2.37887  2.77519  2.98518  4.58477  3.61503
          0.00339  6.08450  6.80685  0.61958  0.77255  0.48576  0.95510
     92   3.63179  5.01787  5.49915  4.89442  0.79318  4.78682  2.41422  2.56506  4.69422  2.32624  4.13609  4.91235  5.15025  4.84023  3.45070  3.55719  3.41737  3.26747  5.57327  3.00690    127 f - - H
          2.68618  4.42225  2.77519  2.73123  3.46354  2.40513  3.72494  3.29354  2.67741  2.69355  4.24690  2.90347  2.73739  3.18146  2.89801  2.37887  2.77519  2.98518  4.58477  3.61503
          0.00339  6.08450  6.80685  0.61958  0.77255  0.48576  0.95510
     93   2.69484  5.98571  1.11379  2.30299  5.33166  3.68911  4.43249  4.81843  2.94938  3.13953  5.02622  2.96357  4.63875  2.25923  3.24389  2.51775  3.13854  4.37684  6.41777  5.00601    128 d - - H
          2.68618  4.42225  2.77519  2.73123  3.46354  2.40513  3.72494  3.29354  2.67741  2.69355  4.24690  2.90347  2.73739  3.18146  2.89801  2.37887  2.77519  2.98518  4.58477  3.61503
          0.00339  6.08450  6.80685  0.61958  0.77255  0.48576  0.95510
     94   3.07538  5.98193  2.67961  2.58927  5.32774  2.91500  3.76837  3.76680  2.28670  3.34368  4.04012  2.34725  4.63653  2.55993  2.18660  2.61669  2.00077  3.31603  6.41417  5.00277    129 t - - H
          2.68672  4.42098  2.77476  2.73015  3.46350  2.40525  3.72368  3.29408  2.67721  2.69409  4.24744  2.90303  2.73690  3.18161  2.89796  2.37904  2.77574  2.98573  4.58531  3.61557
          0.25617  1.49216  6.80685  0.68931  0.69700  0.48576  0.95510
     95   3.17320  5.84950  3.78733  3.23074  3.55145  4.27583  2.86034  3.53077  2.42219  3.37242  3.02682  1.69511  4.66782  2.73714  2.02668  2.95329  2.15660  4.21086  6.31582  3.99419    132 n - - S
          2.68618  4.42225  2.77519  2.73123  3.46354  2.40513  3.72494  3.29354  2.67741  2.69355  4.24690  2.90347  2.73739  3.18146  2.89801  2.37887  2.77519  2.98518  4.58477  3.61503
          0.00339  6.08450  6.80685  0.61958  0.77255  0.48576  0.95510
     96   3.21518  5.98312  2.69467  3.16149  5.32942  2.77002  3.53582  4.81625  2.15797  3.68922  5.02346  2.73419  2.15962  2.86373  2.25447  1.88077  2.52810  4.37442  6.41506  5.00338    133 s - - C
          2.68621  4.42228  2.77523  2.73127  3.46357  2.40516  3.72498  3.29357  2.67744  2.69358  4.24693  2.90350  2.73743  3.18150  2.89804  2.37871  2.77523  2.98522  4.58302  3.61507
          0.01844  4.06484  6.80685  0.65994  0.72749  0.48576  0.95510
     97   1.86216  5.34611  4.26542  3.70120  4.49909  3.80460  4.02311  3.32752  3.29691  2.57489  4.44383  3.21763  3.59980  3.98612  3.60710  2.44509  1.68330  1.65357  5.91435  4.66124    136 v - - H
          2.68618  4.42225  2.77519  2.73123  3.46354  2.40513  3.72494  3.29354  2.67741  2.69355  4.24690  2.90347  2.73739  3.18146  2.89801  2.37887  2.77519  2.98518  4.58477  3.61503
          0.00339  6.08450  6.80685  0.61958  0.77255  0.48576  0.95510
     98   3.36522  5.82171  5.53266  5.50455  6.65842  0.25027  6.52029  6.18069  5.76542  5.84177  6.57743  5.28408  3.94229  3.99866  5.91842  2.37910  3.97363  5.23715  7.96959  6.89672    137 G - - H
          2.68618  4.42225  2.77519  2.73123  3.46354  2.40513  3.72494  3.29354  2.67741  2.69355  4.24690  2.90347  2.73739  3.18146  2.89801  2.37887  2.77519  2.98518  4.58477  3.61503
          0.00339  6.08450  6.80685  0.61958  0.77255  0.48576  0.95510
     99   2.56672  5.98325  2.13625  1.68089  5.32962  3.15975  4.42975  4.81651  2.60899  3.75012  5.02357  2.73772  4.63632  2.82321  2.33282  2.43918  2.34791  3.75557  6.41515  5.00341    138 e - - H
          2.68618  4.42225  2.77519  2.73123  3.46354  2.40513  3.72494  3.29354  2.67741  2.69355  4.24690  2.90347  2.73739  3.18146  2.89801  2.37887  2.77519  2.98518  4.58477  3.61503
          0.00339  6.08450  6.80685  0.61958  0.77255  0.48576  0.95510
    100   3.21697  4.98597  5.59335  4.97767  3.17680  4.78871  5.12363  1.27878  4.76030  1.01436  3.63845  4.95571  5.14986  4.88727  4.76339  3.68526  3.29097  2.51734  3.61702  4.43566    139 l - - H
          2.68618  4.42225  2.77519  2.73123  3.46354  2.40513  3.72494  3.29354  2.67741  2.69355  4.24690  2.90347  2.73739  3.18146  2.89801  2.37887  2.77519  2.98518  4.58477  3.61503
          0.02024  6.08450  4.03079  0.61958  0.77255  0.48576  0.95510
    101   2.63173  3.55335  5.38965  4.78391  4.06468  4.72439  5.05005  2.70919  4.59997  1.61594  2.50036  2.83943  5.08958  3.82619  3.86775  2.69891  1.83911  1.91604  5.58958  4.41002    140 l - - H
          2.68618  4.42225  2.77519  2.73123  3.46354  2.40513  3.72494  3.29354  2.67741  2.69355  4.24690  2.90347  2.73739  3.18146  2.89801  2.37887  2.77519  2.98518  4.58477  3.61503
          0.00345  6.06771  6.79005  0.61958  0.77255  0.41225  1.08517
    102   2.29821  5.96851  3.72544  2.89549  5.30797  3.72147  3.74113  4.78968  3.17341  4.27165  5.01134  1.77030  4.64169  3.02610  3.30310  1.40686  1.88770  3.72871  6.40527  4.99802    141 s - - H
          2.68618  4.42225  2.77519  2.73123  3.46354  2.40513  3.72494  3.29354  2.67741  2.69355  4.24690  2.90347  2.73739  3.18146  2.89801  2.37887  2.77519  2.98518  4.58477  3.61503
          0.00339  6.08450  6.80685  0.61958  0.77255  0.48576  0.95510
    103   2.93103  5.53071  3.56385  3.47324  3.84768  4.38181  3.85339  3.60796  2.62562  2.23402  3.39465  3.96650  4.76862  3.37845  0.94385  3.02977  3.32250  3.45229  6.06620  3.95723    142 r - - H
          2.68618  4.42225  2.77519  2.73123  3.46354  2.40513  3.72494  3.29354  2.67741  2.69355  4.24690  2.90347  2.73739  3.18146  2.89801  2.37887  2.77519  2.98518  4.58477  3.61503
          0.00339  6.08450  6.80685  0.61958  0.77255  0.48576  0.95510
    104   4.17925  5.50298  6.17009  5.56408  1.81648  5.41223  5.74649  2.25272  5.36635  1.03256  2.18198  5.58323  5.69495  5.42483  5.35114  3.83220  4.40507  1.79231  6.10531  4.99270    143 l - - H
          2.68618  4.42225  2.77519  2.73123  3.46354  2.40513  3.72494  3.29354  2.67741  2.69355  4.24690  2.90347  2.73739  3.18146  2.89801  2.37887  2.77519  2.98518  4.58477  3.61503
          0.05493  6.08450  2.97268  0.61958  0.77255  0.48576  0.95510
    105   2.39496  5.29281  3.28151  3.69148  3.85535  3.34186  4.68375  3.16978  3.65694  2.56992  3.75568  2.90573  4.82318  3.97153  4.04005  1.53050  1.42958  3.21924  5.86396  4.61460    144 t - - H
          2.68618  4.42225  2.77519  2.73123  3.46354  2.40513  3.72494  3.29354  2.67741  2.69355  4.24690  2.90347  2.73739  3.18146  2.89801  2.37887  2.77519  2.98518  4.58477  3.61503
          0.05051  6.03314  3.06063  0.61958  0.77255  0.31668  1.30402
    106   3.44024  5.94365  2.44183  2.53142  4.15691  3.17228  4.40252  3.92055  2.14881  3.57627  4.98511  1.92408  4.60855  3.49983  2.34712  2.18071  2.49204  2.89365  6.37816  3.76827    145 n - - H
          2.68618  4.42225  2.77519  2.73123  3.46354  2.40513  3.72494  3.29354  2.67741  2.69355  4.24690  2.90347  2.73739  3.18146  2.89801  2.37887  2.77519  2.98518  4.58477  3.61503
          0.00354  6.04012  6.76247  0.61958  0.77255  0.33198  1.26409
    107   3.15524  4.28017  0.75581  2.48522  5.34019  3.09195  4.44330  4.82651  2.97734  4.30075  5.03700  2.95578  4.64836  2.99451  3.25103  3.12708  3.71572  4.38613  6.42841  4.07597    146 d - - H
          2.68618  4.42225  2.77519  2.73123  3.46354  2.40513  3.72494  3.29354  2.67741  2.69355  4.24690  2.90347  2.73739  3.18146  2.89801  2.37887  2.77519  2.98518  4.58477  3.61503
          0.00339  6.08450  6.80685  0.61958  0.77255  0.48576  0.95510
    108   2.04622  2.94029  5.57564  4.96114  4.07301  4.77823  5.11466  2.35995  4.74586  1.78501  3.14472  4.94276  5.14124  4.87678  4.75296  3.06327  1.72553  1.64991  5.60626  4.43013    147 v - - H
          2.68618  4.42225  2.77519  2.73123  3.46354  2.40513  3.72494  3.29354  2.67741  2.69355  4.24690  2.90347  2.73739  3.18146  2.89801  2.37887  2.77519  2.98518  4.58477  3.61503
          0.00339  6.08450  6.80685  0.61958  0.77255  0.48576  0.95510
    109   2.44340  5.98310  2.25622  1.90952  5.32944  3.58851  3.78489  4.81631  2.92988  4.28893  4.14006  2.41790  3.26645  2.55649  2.74615  1.91372  3.70062  3.85009  6.41503  3.05287    148 e - - H
          2.68618  4.42225  2.77519  2.73123  3.46354  2.40513  3.72494  3.29354  2.67741  2.69355  4.24690  2.90347  2.73739  3.18146  2.89801  2.37887  2.77519  2.98518  4.58477  3.61503
          0.04072  6.08450  3.28002  0.61958  0.77255  0.48576  0.95510
    110   3.01442  5.94211  2.73464  2.90617  4.20793  3.64524  3.90881  2.88027  1.95054  2.92025  3.69840  2.17537  4.61471  2.32988  2.68723  2.59738  2.53635  3.50825  6.37832  4.10304    149 k - - H
          2.68618  4.42225  2.77519  2.73123  3.46354  2.40513  3.72494  3.29354  2.67741  2.69355  4.24690  2.90347  2.73739  3.18146  2.89801  2.37887  2.77519  2.98518  4.58477  3.61503
          0.00352  6.04730  6.76964  0.61958  0.77255  0.34946  1.22101
    111   5.03064  6.20479  7.08987  6.53949  3.03345  6.54387  6.93866  1.08662  6.43511  1.16322  2.76320  6.73060  6.55190  6.29720  6.37823  5.96471  5.24484  1.57795  6.88243  5.93153    150 i - - H
          2.68618  4.42225  2.77519  2.73123  3.46354  2.40513  3.72494  3.29354  2.67741  2.69355  4.24690  2.90347  2.73739  3.18146  2.89801  2.37887  2.77519  2.98518  4.58477  3.61503
          0.00339  6.08450  6.80685  0.61958  0.77255  0.48576  0.95510
    112   2.90144  3.92108  2.00301  2.59238  4.09023  3.30465  3.15342  3.48751  2.50795  3.46376  3.58085  2.82038  4.63700  2.30719  2.01003  2.30635  3.70082  4.37028  6.41259  5.00178    151 d - - H
          2.68618  4.42225  2.77519  2.73123  3.46354  2.40513  3.72494  3.29354  2.67741  2.69355  4.24690  2.90347  2.73739  3.18146  2.89801  2.37887  2.77519  2.98518  4.58477  3.61503
          0.00339  6.08450  6.80685  0.61958  0.77255  0.48576  0.95510
    113   2.80786  5.98152  1.72954  2.14316  3.59348  2.65647  4.43017  4.81349  2.98811  4.28703  5.02204  2.28201  4.63665  2.65816  3.15503  2.03691  2.88304  3.73822  4.37045  5.00259    152 d - - H
          2.68618  4.42225  2.77519  2.73123  3.46354  2.40513  3.72494  3.29354  2.67741  2.69355  4.24690  2.90347  2.73739  3.18146  2.89801  2.37887  2.77519  2.98518  4.58477  3.61503
          0.00339  6.08450  6.80685  0.61958  0.77255  0.48576  0.95510
    114   1.94647  4.97185  5.47999  3.91727  2.44157  1.90498  3.98149  2.90694  4.66958  1.76665  3.28758  4.88700  5.11218  4.81395  4.70246  2.39449  2.83743  2.61320  3.81682  3.74635    153 l - - H
          2.68618  4.42225  2.77519  2.73123  3.46354  2.40513  3.72494  3.29354  2.67741  2.69355  4.24690  2.90347  2.73739  3.18146  2.89801  2.37887  2.77519  2.98518  4.58477  3.61503
          0.00339  6.08450  6.80685  0.61958  0.77255  0.48576  0.95510
    115   2.60143  4.96159  5.56197  4.94590  2.90651  4.75860  5.09266  1.54944  4.72845  1.34346  3.40957  3.83456  5.12220  4.85773  4.73303  2.86445  2.57129  2.49216  3.58514  3.34580    154 l - - H
          2.68618  4.42225  2.77519  2.73123  3.46354  2.40513  3.72494  3.29354  2.67741  2.69355  4.24690  2.90347  2.73739  3.18146  2.89801  2.37887  2.77519  2.98518  4.58477  3.61503
          0.00339  6.08450  6.80685  0.61958  0.77255  0.48576  0.95510
    116   2.27039  5.88830  3.17205  2.95831  3.58075  1.94607  3.86379  4.65394  3.20916  3.20336  4.04446  2.94060  2.73449  3.00445  3.69449  2.02245  2.04790  3.68857  4.21035  4.95877    155 g - - H
          2.68618  4.42225  2.77519  2.73123  3.46354  2.40513  3.72494  3.29354  2.67741  2.69355  4.24690  2.90347  2.73739  3.18146  2.89801  2.37887  2.77519  2.98518  4.58477  3.61503
          0.00339  6.08450  6.80685  0.61958  0.77255  0.48576  0.95510
    117   2.86798  5.95083  2.28536  2.08780  3.10598  2.67639  3.85522  4.75981  3.17860  2.50651  3.62080  3.35300  3.54574  2.43046  2.87793  2.54837  2.79113  3.78007  4.39542  3.24905    156 e - - H
          2.68618  4.42225  2.77519  2.73123  3.46354  2.40513  3.72494  3.29354  2.67741  2.69355  4.24690  2.90347  2.73739  3.18146  2.89801  2.37887  2.77519  2.98518  4.58477  3.61503
          0.00339  6.08450  6.80685  0.61958  0.77255  0.48576  0.95510
    118   2.51574  4.18596  4.00791  3.44825  2.75280  3.33535  4.58667  3.31327  1.95443  3.12315  3.85567  2.64189  4.04417  2.99344  2.70735  2.44425  2.11517  2.70497  6.08663  3.95647    157 k - - H
          2.68618  4.42225  2.77519  2.73123  3.46354  2.40513  3.72494  3.29354  2.67741  2.69355  4.24690  2.90347  2.73739  3.18146  2.89801  2.37887  2.77519  2.98518  4.58477  3.61503
          0.00339  6.08450  6.80685  0.61958  0.77255  0.48576  0.95510
    119   2.50262  4.96386  5.54287  4.92810  2.63359  3.87878  3.60914  1.84867  4.71484  1.51316  2.95979  3.49534  3.17765  4.84766  4.72602  3.52170  3.46034  1.81963  5.58549  3.63325    158 l - - H
          2.68618  4.42225  2.77519  2.73123  3.46354  2.40513  3.72494  3.29354  2.67741  2.69355  4.24690  2.90347  2.73739  3.18146  2.89801  2.37887  2.77519  2.98518  4.58477  3.61503
          0.00339  6.08450  6.80685  0.61958  0.77255  0.48576  0.95510
    120   2.66160  5.19559  4.55505  3.20255  2.19109  2.09899  4.82514  2.59385  3.48103  2.15671  3.35404  3.16080  3.21136  4.21093  2.97908  2.27419  3.37712  2.77857  5.78693  3.71691    159 g - - H
          2.68618  4.42225  2.77519  2.73123  3.46354  2.40513  3.72494  3.29354  2.67741  2.69355  4.24690  2.90347  2.73739  3.18146  2.89801  2.37887  2.77519  2.98518  4.58477  3.61503
          0.00339  6.08450  6.80685  0.61958  0.77255  0.48576  0.95510
    121   3.24178  3.99905  2.75772  3.70967  3.22972  3.44313  3.46840  2.26175  4.17164  1.96717  2.71011  4.54119  3.86031  2.30844  4.41019  2.93449  2.18326  2.42594  5.70142  3.68425    160 l - - H
          2.68618  4.42225  2.77519  2.73123  3.46354  2.40513  3.72494  3.29354  2.67741  2.69355  4.24690  2.90347  2.73739  3.18146  2.89801  2.37887  2.77519  2.98518  4.58477  3.61503
          0.00339  6.08450  6.80685  0.61958  0.77255  0.48576  0.95510
    122   2.77247  4.96361  5.54488  4.92998  1.93072  3.33552  3.95107  2.03358  3.92001  1.74692  2.65228  4.91665  5.12014  3.94462  4.72675  3.04661  3.37116  2.16894  2.60177  4.40916    161 l - - H
          2.68618  4.42225  2.77519  2.73123  3.46354  2.40513  3.72494  3.29354  2.67741  2.69355  4.24690  2.90347  2.73739  3.18146  2.89801  2.37887  2.77519  2.98518  4.58477  3.61503
          0.00339  6.08450  6.80685  0.61958  0.77255  0.48576  0.95510
    123   2.69273  4.96455  5.55610  4.94075  1.81679  3.36731  5.09411  1.89732  4.72526  1.85578  3.56720  4.92326  5.12372  4.85614  4.73279  2.28607  2.50029  1.97819  5.58719  4.41126    162 f - - H
          2.68618  4.42225  2.77519  2.73123  3.46354  2.40513  3.72494  3.29354  2.67741  2.69355  4.24690  2.90347  2.73739  3.18146  2.89801  2.37887  2.77519  2.98518  4.58477  3.61503
          0.00339  6.08450  6.80685  0.61958  0.77255  0.48576  0.95510
    124   2.45933  5.77516  3.83303  2.97783  3.56284  2.92297  3.81199  3.86903  3.06582  2.26141  3.24497  3.42793  3.43899  1.78845  2.33071  2.80946  2.47931  4.12185  4.12254  3.98994    163 q - - H
          2.68618  4.42225  2.77519  2.73123  3.46354  2.40513  3.72494  3.29354  2.67741  2.69355  4.24690  2.90347  2.73739  3.18146  2.89801  2.37887  2.77519  2.98518  4.58477  3.61503
          0.00339  6.08450  6.80685  0.61958  0.77255  0.48576  0.95510
    125   2.06865  5.84057  2.44929  2.89811  3.61772  3.17220  4.47238  3.47630  3.23450  2.76620  4.89673  2.48756  2.33964  3.25030  3.71541  2.05231  2.89130  3.62912  6.30907  2.92765    164 s - - H
          2.68618  4.42225  2.77519  2.73123  3.46354  2.40513  3.72494  3.29354  2.67741  2.69355  4.24690  2.90347  2.73739  3.18146  2.89801  2.37887  2.77519  2.98518  4.58477  3.61503
          0.00339  6.08450  6.80685  0.61958  0.77255  0.48576  0.95510
    126   2.56585  4.96267  5.55957  4.94378  2.50627  3.36989  5.09311  2.04495  4.72710  1.38024  3.04747  4.92380  3.50815  4.85700  4.73282  3.15960  3.37125  1.61282  5.58483  4.40903    165 l - - H
          2.68618  4.42225  2.77519  2.73123  3.46354  2.40513  3.72494  3.29354  2.67741  2.69355  4.24690  2.90347  2.73739  3.18146  2.89801  2.37887  2.77519  2.98518  4.58477  3.61503
          0.00339  6.08450  6.80685  0.61958  0.77255  0.48576  0.95510
    127   2.05672  3.55155  5.54738  4.93231  2.28102  3.73590  5.09003  2.19954  4.71806  2.14631  3.06325  4.91777  5.12044  2.41269  4.72768  2.44946  2.81030  2.01692  4.32422  4.40896    166 v - - H
          2.68618  4.42225  2.77519  2.73123  3.46354  2.40513  3.72494  3.29354  2.67741  2.69355  4.24690  2.90347  2.73739  3.18146  2.89801  2.37887  2.77519  2.98518  4.58477  3.61503
          0.00339  6.08450  6.80685  0.61958  0.77255  0.48576  0.95510
    128   2.92419  4.28360  3.64639  3.31257  3.37403  3.77415  4.70781  2.16303  2.93238  2.41238  2.91673  2.43948  4.85044  3.06857  3.43840  2.56235  2.03143  2.41145  5.91443  4.04502    167 t - - H
          2.68618  4.42225  2.77519  2.73123  3.46354  2.40513  3.72494  3.29354  2.67741  2.69355  4.24690  2.90347  2.73739  3.18146  2.89801  2.37887  2.77519  2.98518  4.58477  3.61503
          0.00339  6.08450  6.80685  0.61958  0.77255  0.48576  0.95510
    129   3.02350  3.47004  5.56387  4.94771  1.93218  3.13661  5.09338  1.72981  4.72995  1.92517  2.96742  4.92539  3.54006  4.85896  4.73401  2.95108  3.41067  1.72919  5.58378  4.40807    168 v - - H
          2.68618  4.42225  2.77519  2.73123  3.46354  2.40513  3.72494  3.29354  2.67741  2.69355  4.24690  2.90347  2.73739  3.18146  2.89801  2.37887  2.77519  2.98518  4.58477  3.61503
          0.00339  6.08450  6.80685  0.61958  0.77255  0.48576  0.95510
    130   3.25961  3.39007  5.57188  4.95591  2.48608  3.20723  5.10075  1.77695  4.73797  1.58326  3.50945  4.93276  5.12908  4.86676  4.74147  3.38358  3.41827  1.33926  5.59027  4.41453    169 v - - H
          2.68618  4.42225  2.77519  2.73123  3.46354  2.40513  3.72494  3.29354  2.67741  2.69355  4.24690  2.90347  2.73739  3.18146  2.89801  2.37887  2.77519  2.98518  4.58477  3.61503
          0.03193  6.08450  3.53543  0.61958  0.77255  0.48576  0.95510
    131   2.15045  2.60332  5.50702  4.89359  3.55344  1.67641  5.06760  2.08447  4.68406  2.67990  3.68988  4.88921  5.09873  4.82004  4.70110  2.25424  2.66809  2.05925  5.56871  4.39216    170 g - - H
          2.68618  4.42225  2.77519  2.73123  3.46354  2.40513  3.72494  3.29354  2.67741  2.69355  4.24690  2.90347  2.73739  3.18146  2.89801  2.37887  2.77519  2.98518  4.58477  3.61503
          0.00349  6.05606  6.77841  0.61958  0.77255  0.37374  1.16526
    132   2.21904  4.97176  5.52756  4.91495  3.18371  1.62747  5.09315  2.55703  4.70664  1.60891  4.09153  4.91247  5.12311  4.84357  4.72544  3.00778  2.56079  1.87603  5.59570  4.41903    171 l - - H
          2.68618  4.42225  2.77519  2.73123  3.46354  2.40513  3.72494  3.29354  2.67741  2.69355  4.24690  2.90347  2.73739  3.18146  2.89801  2.37887  2.77519  2.98518  4.58477  3.61503
          0.00339  6.08450  6.80685  0.61958  0.77255  0.48576  0.95510
    133   3.58870  2.88234  5.56709  4.95071  2.01742  3.40262  5.09394  1.80509  4.73223  1.80980  2.63532  4.92684  5.12315  4.86063  4.73517  3.30207  3.13448  1.98643  5.58342  2.61198    172 i - - H
          2.68618  4.42225  2.77519  2.73123  3.46354  2.40513  3.72494  3.29354  2.67741  2.69355  4.24690  2.90347  2.73739  3.18146  2.89801  2.37887  2.77519  2.98518  4.58477  3.61503
          0.00339  6.08450  6.80685  0.61958  0.77255  0.48576  0.95510
    134   2.27502  4.12120  5.52567  4.91209  3.63563  2.19518  5.08620  1.47938  4.70258  2.13345  4.08491  3.97732  3.96027  4.83859  4.71973  3.04322  2.97445  1.74195  5.58749  3.84719    173 i - - H
          2.68618  4.42225  2.77519  2.73123  3.46354  2.40513  3.72494  3.29354  2.67741  2.69355  4.24690  2.90347  2.73739  3.18146  2.89801  2.37887  2.77519  2.98518  4.58477  3.61503
          0.00339  6.08450  6.80685  0.61958  0.77255  0.48576  0.95510
    135   2.82776  4.96585  5.57264  4.95630  2.57679  4.76501  5.09938  2.00515  4.73785  1.73084  2.26832  4.93242  5.12808  4.86577  4.74052  4.07705  3.05042  1.43582  3.29191  3.23379    174 v - - H
          2.68618  4.42225  2.77519  2.73123  3.46354  2.40513  3.72494  3.29354  2.67741  2.69355  4.24690  2.90347  2.73739  3.18146  2.89801  2.37887  2.77519  2.98518  4.58477  3.61503
          0.00339  6.08450  6.80685  0.61958  0.77255  0.48576  0.95510
    136   2.07298  3.95087  5.56222  4.94613  3.50721  2.54644  5.09269  1.95933  4.72863  2.18625  1.78375  4.92442  5.12222  4.85785  4.73311  2.24978  3.82041  2.52823  4.19645  3.04917    175 m - - H
          2.68618  4.42225  2.77519  2.73123  3.46354  2.40513  3.72494  3.29354  2.67741  2.69355  4.24690  2.90347  2.73739  3.18146  2.89801  2.37887  2.77519  2.98518  4.58477  3.61503
          0.00339  6.08450  6.80685  0.61958  0.77255  0.48576  0.95510
    137   3.29288  3.60299  5.55017  4.93490  1.26092  3.47776  4.04508  2.68005  3.88057  1.77551  3.63272  4.91902  5.12076  4.85151  3.76455  2.71244  3.37531  2.32158  3.20788  3.71724    176 f - - H
          2.68618  4.42225  2.77519  2.73123  3.46354  2.40513  3.72494  3.29354  2.67741  2.69355  4.24690  2.90347  2.73739  3.18146  2.89801  2.37887  2.77519  2.98518  4.58477  3.61503
          0.00339  6.08450  6.80685  0.61958  0.77255  0.48576  0.95510
    138   2.80615  4.99560  4.19337  4.71526  2.91445  4.72384  4.01420  2.09177  4.54792  2.02775  4.11303  3.14045  3.53717  3.60776  4.63663  2.86140  2.53540  2.05164  3.95705  1.88191    177 y - - H
          2.68622  4.42229  2.77523  2.73127  3.46358  2.40517  3.72498  3.29358  2.67715  2.69359  4.24694  2.90351  2.73743  3.18102  2.89805  2.37891  2.77523  2.98522  4.58481  3.61507
          0.03745  3.33390  6.80685  0.21241  1.65357  0.48576  0.95510
    139   3.23770  5.02226  5.16288  3.86545  2.65290  3.70808  4.13018  2.56500  3.76588  1.78615  3.05156  4.72702  5.06616  2.92920  3.30998  2.54792  2.93877  2.22589  5.63683  1.87312    179 l - - H
          2.68618  4.42225  2.77519  2.73123  3.46354  2.40513  3.72494  3.29354  2.67741  2.69355  4.24690  2.90347  2.73739  3.18146  2.89801  2.37887  2.77519  2.98518  4.58477  3.61503
          0.00339  6.08450  6.80685  0.61958  0.77255  0.48576  0.95510
    140   3.47404  3.82782  3.04632  2.79768  5.31339  1.55932  3.84444  4.79602  3.17413  3.12253  5.01547  2.16903  4.64226  2.67288  3.66634  1.53506  3.07348  4.36130  6.40900  5.00077    180 s - - C
          2.68618  4.42225  2.77519  2.73123  3.46354  2.40513  3.72494  3.29354  2.67741  2.69355  4.24690  2.90347  2.73739  3.18146  2.89801  2.37887  2.77519  2.98518  4.58477  3.61503
          0.00339  6.08450  6.80685  0.61958  0.77255  0.48576  0.95510
    141   2.76544  5.02151  5.16696  4.57385  3.48242  3.43208  5.01058  2.93346  4.43298  3.21494  3.74845  3.88924  1.59600  3.43891  4.57107  3.65125  3.20954  2.53726  1.26607  3.77463    181 w - - H
          2.68618  4.42225  2.77519  2.73123  3.46354  2.40513  3.72494  3.29354  2.67741  2.69355  4.24690  2.90347  2.73739  3.18146  2.89801  2.37887  2.77519  2.98518  4.58477  3.61503
          0.04126  6.08450  3.26635  0.61958  0.77255  0.48576  0.95510
    142   2.60667  5.92044  3.32503  2.68081  3.98704  3.68088  4.41466  3.48761  1.69511  3.41078  4.07232  2.98291  4.61908  2.14612  2.71920  2.34358  3.07958  3.31325  4.33243  2.74684    182 k - - H
          2.68618  4.42225  2.77519  2.73123  3.46354  2.40513  3.72494  3.29354  2.67741  2.69355  4.24690  2.90347  2.73739  3.18146  2.89801  2.37887  2.77519  2.98518  4.58477  3.61503
          0.03688  6.04676  3.38602  0.61958  0.77255  0.34808  1.22432
    143   2.76108  4.95513  5.55377  4.93813  2.28750  4.75393  5.08792  2.53167  4.72176  0.78440  2.76284  4.91885  5.11579  4.04863  4.72693  3.58728  3.45545  2.53125  5.57660  4.40231    183 l - - H
          2.68618  4.42225  2.77519  2.73123  3.46354  2.40513  3.72494  3.29354  2.67741  2.69355  4.24690  2.90347  2.73739  3.18146  2.89801  2.37887  2.77519  2.98518  4.58477  3.61503
          0.03599  6.05251  3.41140  0.61958  0.77255  0.36348  1.18827
    144   1.50413  5.03462  4.98997  4.40449  2.69584  3.45318  4.95196  3.48663  4.28855  2.57889  3.62466  4.62057  5.01797  4.51239  3.65416  2.45517  1.21456  3.03562  5.64748  4.45456    184 t - - H
          2.68618  4.42225  2.77519  2.73123  3.46354  2.40513  3.72494  3.29354  2.67741  2.69355  4.24690  2.90347  2.73739  3.18146  2.89801  2.37887  2.77519  2.98518  4.58477  3.61503
          0.00350  6.05316  6.77551  0.61958  0.77255  0.36532  1.18408
    145   2.97321  4.14429  5.59903  4.98297  2.74307  4.79361  5.12769  2.23100  4.76530  0.70793  3.70045  4.96089  4.10567  4.89072  4.76751  4.10614  3.85246  2.51192  3.20830  4.43891    185 l - - H
          2.68618  4.42225  2.77519  2.73123  3.46354  2.40513  3.72494  3.29354  2.67741  2.69355  4.24690  2.90347  2.73739  3.18146  2.89801  2.37887  2.77519  2.98518  4.58477  3.61503
          0.00339  6.08450  6.80685  0.61958  0.77255  0.48576  0.95510
    146   2.05137  3.02024  5.57611  4.96057  3.44702  4.77185  5.10734  1.54314  4.74325  1.83778  3.41106  4.93840  3.89862  4.87247  4.74746  3.20455  3.83135  1.47337  5.59698  4.42117    186 v - - H
          2.68618  4.42225  2.77519  2.73123  3.46354  2.40513  3.72494  3.29354  2.67741  2.69355  4.24690  2.90347  2.73739  3.18146  2.89801  2.37887  2.77519  2.98518  4.58477  3.61503
          0.00339  6.08450  6.80685  0.61958  0.77255  0.48576  0.95510
    147   3.04113  3.59263  5.55809  4.94245  3.57082  2.07641  5.09322  1.86142  4.72619  1.61749  2.93501  4.92336  5.12284  4.85645  4.73257  2.74097  2.07514  2.27849  5.58546  4.40961    187 l - - H
          2.68618  4.42225  2.77519  2.73123  3.46354  2.40513  3.72494  3.29354  2.67741  2.69355  4.24690  2.90347  2.73739  3.18146  2.89801  2.37887  2.77519  2.98518  4.58477  3.61503
          0.00339  6.08450  6.80685  0.61958  0.77255  0.48576  0.95510
    148   2.97603  4.96751  5.56870  4.95289  2.82738  4.76596  5.10046  2.24681  4.73575  0.96526  2.70837  4.93170  3.52073  4.86490  4.74044  3.23033  3.10022  1.95403  5.59066  4.41515    188 l - - H
          2.68618  4.42225  2.77519  2.73123  3.46354  2.40513  3.72494  3.29354  2.67741  2.69355  4.24690  2.90347  2.73739  3.18146  2.89801  2.37887  2.77519  2.98518  4.58477  3.61503
          0.00339  6.08450  6.80685  0.61958  0.77255  0.48576  0.95510
    149   1.71745  3.12840  5.52106  4.90804  2.77772  2.54259  5.08644  1.85647  4.69976  2.44812  4.08678  4.90636  2.49261  4.83679  4.71884  2.33914  3.46652  2.30999  5.58943  4.41277    189 a - - H
          2.68618  4.42225  2.77519  2.73123  3.46354  2.40513  3.72494  3.29354  2.67741  2.69355  4.24690  2.90347  2.73739  3.18146  2.89801  2.37887  2.77519  2.98518  4.58477  3.61503
          0.00339  6.08450  6.80685  0.61958  0.77255  0.48576  0.95510
    150   2.66183  3.43758  3.80695  4.92622  2.63283  4.01564  5.08886  1.90416  4.71340  2.11704  2.60217  3.70490  5.11966  4.84659  4.72528  2.86488  2.06230  1.82843  5.58572  3.72123    190 v - - H
          2.68618  4.42225  2.77519  2.73123  3.46354  2.40513  3.72494  3.29354  2.67741  2.69355  4.24690  2.90347  2.73739  3.18146  2.89801  2.37887  2.77519  2.98518  4.58477  3.61503
          0.00339  6.08450  6.80685  0.61958  0.77255  0.48576  0.95510
    151   2.29443  4.10026  5.55717  4.94143  2.44706  3.18239  5.09178  2.32141  4.72503  1.56748  2.65636  3.82067  5.12160  4.85520  4.73126  2.63778  2.55193  2.04113  5.58397  3.72656    191 l - - H
          2.68618  4.42225  2.77519  2.73123  3.46354  2.40513  3.72494  3.29354  2.67741  2.69355  4.24690  2.90347  2.73739  3.18146  2.89801  2.37887  2.77519  2.98518  4.58477  3.61503
          0.00339  6.08450  6.80685  0.61958  0.77255  0.48576  0.95510
    152   2.95072  4.98591  5.56878  4.95516  2.53817  4.78371  5.11847  2.70173  4.74287  2.25930  4.09819  4.94371  0.87027  4.87528  4.75433  4.09550  3.36492  2.14955  5.61217  3.64216    192 p - - H
          2.68618  4.42225  2.77519  2.73123  3.46354  2.40513  3.72494  3.29354  2.67741  2.69355  4.24690  2.90347  2.73739  3.18146  2.89801  2.37887  2.77519  2.98518  4.58477  3.61503
          0.00339  6.08450  6.80685  0.61958  0.77255  0.48576  0.95510
    153   2.68913  3.31870  5.56377  4.94772  3.39372  3.82305  5.09411  1.42548  4.73018  1.16909  3.59095  4.92582  3.71258  4.85936  4.73454  3.46333  3.38196  2.23992  5.58471  4.40898    193 l - - H
          2.68618  4.42225  2.77519  2.73123  3.46354  2.40513  3.72494  3.29354  2.67741  2.69355  4.24690  2.90347  2.73739  3.18146  2.89801  2.37887  2.77519  2.98518  4.58477  3.61503
          0.00339  6.08450  6.80685  0.61958  0.77255  0.48576  0.95510
    154   3.58818  3.94029  5.56081  4.94481  2.85694  3.82268  5.09242  1.74473  4.72761  1.75582  2.81154  3.95441  5.12204  3.63121  4.73258  3.59722  2.90842  2.09584  5.58359  1.76632    194 i - - H
          2.68618  4.42225  2.77519  2.73123  3.46354  2.40513  3.72494  3.29354  2.67741  2.69355  4.24690  2.90347  2.73739  3.18146  2.89801  2.37887  2.77519  2.98518  4.58477  3.61503
          0.00339  6.08450  6.80685  0.61958  0.77255  0.48576  0.95510
    155   2.12467  3.23198  5.55772  4.94194  2.55867  2.81133  5.09186  1.68709  4.72542  2.21130  2.76746  4.92239  3.53999  4.85548  3.93216  3.02793  3.16971  2.18944  5.58390  2.99142    195 i - - H
          2.68618  4.42225  2.77519  2.73123  3.46354  2.40513  3.72494  3.29354  2.67741  2.69355  4.24690  2.90347  2.73739  3.18146  2.89801  2.37887  2.77519  2.98518  4.58477  3.61503
          0.00339  6.08450  6.80685  0.61958  0.77255  0.48576  0.95510
    156   2.74510  4.96368  5.54435  4.92948  2.30929  2.87405  5.08948  2.36192  3.76278  1.33596  3.23923  4.91641  2.70599  4.84844  3.87513  3.62633  3.11773  2.18116  4.26546  3.33648    196 l - - H
          2.68618  4.42225  2.77519  2.73123  3.46354  2.40513  3.72494  3.29354  2.67741  2.69355  4.24690  2.90347  2.73739  3.18146  2.89801  2.37887  2.77519  2.98518  4.58477  3.61503
          0.00339  6.08450  6.80685  0.61958  0.77255  0.48576  0.95510
    157   2.49335  2.99433  5.56316  4.94700  2.08975  3.33184  5.09286  2.16354  4.72930  1.79685  3.36849  4.01447  5.12234  4.85835  4.73345  2.27887  3.82044  1.77110  3.93549  4.40766    197 v - - H
          2.68618  4.42225  2.77519  2.73123  3.46354  2.40513  3.72494  3.29354  2.67741  2.69355  4.24690  2.90347  2.73739  3.18146  2.89801  2.37887  2.77519  2.98518  4.58477  3.61503
          0.00339  6.08450  6.80685  0.61958  0.77255  0.48576  0.95510
    158   2.33301  5.78279  3.82806  2.90439  4.05475  2.81490  4.49208  2.77735  3.26779  3.65359  2.98320  2.58094  3.75028  2.11229  2.79200  1.99377  2.50053  3.01352  6.26504  4.90656    198 s - - H
          2.68618  4.42225  2.77519  2.73123  3.46354  2.40513  3.72494  3.29354  2.67741  2.69355  4.24690  2.90347  2.73739  3.18146  2.89801  2.37887  2.77519  2.98518  4.58477  3.61503
          0.00339  6.08450  6.80685  0.61958  0.77255  0.48576  0.95510
    159   1.83035  5.13125  3.87325  4.15336  2.86142  3.29090  4.88611  2.42990  2.47567  2.30983  4.24179  4.46832  4.98015  3.28192  2.97524  2.79957  3.78982  2.15932  3.91659  2.47957    199 a - - H
          2.68618  4.42225  2.77519  2.73123  3.46354  2.40513  3.72494  3.29354  2.67741  2.69355  4.24690  2.90347  2.73739  3.18146  2.89801  2.37887  2.77519  2.98518  4.58477  3.61503
          0.00339  6.08450  6.80685  0.61958  0.77255  0.48576  0.95510
    160   2.69992  4.96315  5.54870  4.93354  2.50562  4.75686  3.99599  2.06063  3.00858  1.93680  3.57389  4.91836  5.12059  4.85073  3.95946  3.16166  3.41672  1.55798  3.34079  2.34522    200 v - - H
          2.68618  4.42225  2.77519  2.73123  3.46354  2.40513  3.72494  3.29354  2.67741  2.69355  4.24690  2.90347  2.73739  3.18146  2.89801  2.37887  2.77519  2.98518  4.58477  3.61503
          0.00339  6.08450  6.80685  0.61958  0.77255  0.48576  0.95510
    161   3.19544  4.00061  5.53844  3.09080  2.00842  3.95720  5.08842  1.98861  4.71168  2.13351  3.57070  4.91375  5.11937  3.98133  2.95943  3.63585  3.05136  1.99293  3.33836  2.20591    201 i - - H
          2.68618  4.42225  2.77519  2.73123  3.46354  2.40513  3.72494  3.29354  2.67741  2.69355  4.24690  2.90347  2.73739  3.18146  2.89801  2.37887  2.77519  2.98518  4.58477  3.61503
          0.00339  6.08450  6.80685  0.61958  0.77255  0.48576  0.95510
    162   1.87160  5.23152  4.47353  3.90468  3.66633  2.00836  4.79422  3.00425  3.49453  2.65060  2.65396  2.55282  4.91409  3.59018  3.28006  2.39797  2.38642  2.79382  5.81759  3.78094    202 a - - H
          2.68618  4.42225  2.77519  2.73123  3.46354  2.40513  3.72494  3.29354  2.67741  2.69355  4.24690  2.90347  2.73739  3.18146  2.89801  2.37887  2.77519  2.98518  4.58477  3.61503
          0.00339  6.08450  6.80685  0.61958  0.77255  0.48576  0.95510
    163   2.72499  5.96740  3.72479  3.16896  5.30669  3.32007  3.54936  3.97454  1.36889  3.73503  3.59759  3.41807  2.73634  2.83906  1.97682  2.22002  3.33269  3.72386  6.40355  4.99614    203 k - - H
          2.68618  4.42225  2.77519  2.73123  3.46354  2.40513  3.72494  3.29354  2.67741  2.69355  4.24690  2.90347  2.73739  3.18146  2.89801  2.37887  2.77519  2.98518  4.58477  3.61503
          0.00339  6.08450  6.80685  0.61958  0.77255  0.48576  0.95510
    164   2.78129  5.17026  4.61878  4.04610  2.89631  3.84004  3.16733  2.02835  2.25037  2.53612  2.78727  3.68623  3.82235  3.75705  2.50514  2.69339  2.66566  2.75765  3.35282  3.86789    204 i - - H
          2.68618  4.42225  2.77519  2.73123  3.46354  2.40513  3.72494  3.29354  2.67741  2.69355  4.24690  2.90347  2.73739  3.18146  2.89801  2.37887  2.77519  2.98518  4.58477  3.61503
          0.00339  6.08450  6.80685  0.61958  0.77255  0.48576  0.95510
    165   2.81036  5.03504  5.09829  4.50836  2.45119  3.84769  3.42607  2.25430  3.61113  1.72737  2.56314  3.75934  5.05518  3.39035  3.34308  2.24798  2.55079  2.64203  5.64801  3.43279    205 l - - H
          2.68618  4.42225  2.77519  2.73123  3.46354  2.40513  3.72494  3.29354  2.67741  2.69355  4.24690  2.90347  2.73739  3.18146  2.89801  2.37887  2.77519  2.98518  4.58477  3.61503
          0.00339  6.08450  6.80685  0.61958  0.77255  0.48576  0.95510
    166   2.84598  5.98191  3.39341  2.71313  5.32772  3.38921  3.76421  3.94821  1.98964  3.31366  3.37995  2.96938  4.63655  2.13956  1.82757  2.29160  2.41218  4.37295  6.41416  5.00277    206 r - - H
          2.68618  4.42225  2.77519  2.73123  3.46354  2.40513  3.72494  3.29354  2.67741  2.69355  4.24690  2.90347  2.73739  3.18146  2.89801  2.37887  2.77519  2.98518  4.58477  3.61503
          0.00339  6.08450  6.80685  0.61958  0.77255  0.48576  0.95510
    167   3.04211  5.98323  2.66625  2.30749  4.23508  2.76742  3.76958  4.81654  1.91473  3.47024  5.02354  2.84898  3.19859  2.11887  2.37993  2.47830  2.81939  3.73537  6.41512  5.00336    207 k - - H
          2.68618  4.42225  2.77519  2.73123  3.46354  2.40513  3.72494  3.29354  2.67741  2.69355  4.24690  2.90347  2.73739  3.18146  2.89801  2.37887  2.77519  2.98518  4.58477  3.61503
          0.00339  6.08450  6.80685  0.61958  0.77255  0.48576  0.95510
    168   2.23068  4.03430  5.33453  4.73270  2.35818  3.82243  5.04852  2.45399  3.43626  1.49736  3.45564  3.03789  5.09261  3.54003  3.11592  3.24058  3.08598  2.50349  5.61088  2.70004    208 l - - H
          2.68618  4.42225  2.77519  2.73123  3.46354  2.40513  3.72494  3.29354  2.67741  2.69355  4.24690  2.90347  2.73739  3.18146  2.89801  2.37887  2.77519  2.98518  4.58477  3.61503
          0.00339  6.08450  6.80685  0.61958  0.77255  0.48576  0.95510
    169   2.62126  5.97098  3.72288  2.52472  2.92109  3.73107  4.43305  4.79492  2.13609  2.94595  5.01274  2.44727  4.63894  2.26362  2.48868  2.15039  2.25662  3.84088  6.40617  4.03306    209 k - - H
          2.68618  4.42225  2.77519  2.73123  3.46354  2.40513  3.72494  3.29354  2.67741  2.69355  4.24690  2.90347  2.73739  3.18146  2.89801  2.37887  2.77519  2.98518  4.58477  3.61503
          0.00339  6.08450  6.80685  0.61958  0.77255  0.48576  0.95510
    170   2.92019  5.98148  2.52999  2.34803  5.32708  4.24319  3.97065  2.94024  1.84869  3.68049  5.02200  2.71615  4.63667  2.27160  1.90039  3.13975  3.12382  2.74832  6.41384  5.00258    210 k - - H
          2.68618  4.42225  2.77519  2.73123  3.46354  2.40513  3.72494  3.29354  2.67741  2.69355  4.24690  2.90347  2.73739  3.18146  2.89801  2.37887  2.77519  2.98518  4.58477  3.61503
          0.00339  6.08450  6.80685  0.61958  0.77255  0.48576  0.95510
    171   2.59483  5.98239  2.47999  2.16147  5.32841  3.73363  4.42991  3.86068  1.72298  2.50723  5.02281  3.02612  4.63645  2.54180  2.17113  2.80306  2.89445  3.89704  6.41451  5.00299    211 k - - H
          2.68618  4.42225  2.77519  2.73123  3.46354  2.40513  3.72494  3.29354  2.67741  2.69355  4.24690  2.90347  2.73739  3.18146  2.89801  2.37887  2.77519  2.98518  4.58477  3.61503
          0.00339  6.08450  6.80685  0.61958  0.77255  0.48576  0.95510
    172   2.76761  4.23592  2.62676  1.79919  5.29727  4.24790  3.45852  3.68723  2.43449  2.70310  2.99960  2.87546  4.64116  2.59031  2.90966  2.82611  2.97040  2.86686  6.39873  3.21594    212 e - - H
          2.68618  4.42225  2.77519  2.73123  3.46354  2.40513  3.72494  3.29354  2.67741  2.69355  4.24690  2.90347  2.73739  3.18146  2.89801  2.37887  2.77519  2.98518  4.58477  3.61503
          0.00339  6.08450  6.80685  0.61958  0.77255  0.48576  0.95510
    173   2.48459  5.87287  3.37187  2.78142  3.26110  4.26956  4.46200  3.94384  2.24448  2.43192  2.33444  2.69624  4.66183  1.98914  3.22709  2.30837  3.06721  3.65192  4.49149  4.95131    213 q - - H
          2.68618  4.42225  2.77519  2.73123  3.46354  2.40513  3.72494  3.29354  2.67741  2.69355  4.24690  2.90347  2.73739  3.18146  2.89801  2.37887  2.77519  2.98518  4.58477  3.61503
          0.00339  6.08450  6.80685  0.61958  0.77255  0.48576  0.95510
    174   2.55226  4.37127  2.68031  2.03922  4.21730  2.89898  4.10806  3.40235  1.91771  3.03690  5.01254  2.77282  4.63897  2.53198  3.66153  2.47061  2.75730  2.88410  6.40601  4.99763    214 k - - H
          2.68618  4.42225  2.77519  2.73123  3.46354  2.40513  3.72494  3.29354  2.67741  2.69355  4.24690  2.90347  2.73739  3.18146  2.89801  2.37887  2.77519  2.98518  4.58477  3.61503
          0.00339  6.08450  6.80685  0.61958  0.77255  0.48576  0.95510
    175   1.78447  5.97972  3.13514  2.60335  4.07873  3.77593  3.11049  4.81033  2.64150  3.71468  5.02045  2.73408  4.63701  2.81609  2.68424  1.81764  2.64249  3.12611  6.41256  3.34094    215 a - - H
          2.68618  4.42225  2.77519  2.73123  3.46354  2.40513  3.72494  3.29354  2.67741  2.69355  4.24690  2.90347  2.73739  3.18146  2.89801  2.37887  2.77519  2.98518  4.58477  3.61503
          0.00339  6.08450  6.80685  0.61958  0.77255  0.48576  0.95510
    176   3.22850  5.38557  3.62834  3.25491  3.56943  3.37443  3.78025  2.54415  2.82118  2.27892  3.24355  2.67582  4.83110  3.46460  2.56241  3.30100  2.39805  2.22943  4.22697  2.39938    216 v - - H
          2.68618  4.42225  2.77519  2.73123  3.46354  2.40513  3.72494  3.29354  2.67741  2.69355  4.24690  2.90347  2.73739  3.18146  2.89801  2.37887  2.77519  2.98518  4.58477  3.61503
          0.00339  6.08450  6.80685  0.61958  0.77255  0.48576  0.95510
    177   1.54466  5.97945  2.18738  2.56468  5.32366  2.46628  3.73956  3.47130  2.96733  3.68581  5.02036  2.45404  4.63803  3.52844  3.29162  1.83677  3.70186  4.36963  6.41262  5.00210    217 a - - H
          2.68616  4.42252  2.77484  2.73120  3.46195  2.40518  3.72522  3.29381  2.67740  2.69382  4.24581  2.90374  2.73767  3.18173  2.89828  2.37851  2.77547  2.98507  4.58504  3.61530
          0.03453  4.00488  4.15341  2.15355  0.12338  0.48576  0.95510
    178   2.81141  5.97203  2.28834  1.85172  4.12806  2.99733  4.42008  4.24572  1.81325  3.61128  4.29903  2.74783  2.52456  2.87343  2.67903  3.42156  3.29859  3.33870  6.40426  4.99285    232 k - - H
          2.68618  4.42225  2.77519  2.73123  3.46354  2.40513  3.72494  3.29354  2.67741  2.69355  4.24690  2.90347  2.73739  3.18146  2.89801  2.37887  2.77519  2.98518  4.58477  3.61503
          0.00344  6.06979  6.79214  0.61958  0.77255  0.60071  0.79501
    179   1.59273  4.98386  5.31088  4.70977  3.17033  4.71388  5.03496  2.46718  4.54136  1.72167  3.55063  3.42212  4.00674  4.71395  2.24982  2.40793  3.39028  2.20034  5.60183  4.42003    233 a - - H
          2.68618  4.42225  2.77519  2.73123  3.46354  2.40513  3.72494  3.29354  2.67741  2.69355  4.24690  2.90347  2.73739  3.18146  2.89801  2.37887  2.77519  2.98518  4.58477  3.61503
          0.00344  6.06979  6.79214  0.61958  0.77255  0.42006  1.07005
    180   2.58746  4.27720  3.70959  3.08293  2.75330  2.08296  4.70639  3.09532  3.66545  2.81779  3.79306  2.60587  4.84939  3.17588  4.05546  1.88664  2.40968  2.97574  5.91617  2.91368    234 s - - H
          2.68618  4.42225  2.77519  2.73123  3.46354  2.40513  3.72494  3.29354  2.67741  2.69355  4.24690  2.90347  2.73739  3.18146  2.89801  2.37887  2.77519  2.98518  4.58477  3.61503
          0.00339  6.08450  6.80685  0.61958  0.77255  0.48576  0.95510
    181   1.92856  5.97686  3.72014  2.92957  4.15482  2.94533  4.43147  4.80524  2.12272  3.73380  5.01793  2.87524  4.63770  2.30323  2.60509  1.71537  2.45688  3.81763  6.41047  5.00047    235 s - - H
          2.68618  4.42225  2.77519  2.73123  3.46354  2.40513  3.72494  3.29354  2.67741  2.69355  4.24690  2.90347  2.73739  3.18146  2.89801  2.37887  2.77519  2.98518  4.58477  3.61503
          0.00339  6.08450  6.80685  0.61958  0.77255  0.48576  0.95510
    182   3.08681  4.02966  4.16119  4.79451  2.61504  4.73654  2.16991  2.16750  4.61097  2.09801  3.24412  3.91034  5.10174  3.43995  3.07465  3.01214  3.81619  1.58560  5.60223  3.07104    236 v - - H
          2.68618  4.42225  2.77519  2.73123  3.46354  2.40513  3.72494  3.29354  2.67741  2.69355  4.24690  2.90347  2.73739  3.18146  2.89801  2.37887  2.77519  2.98518  4.58477  3.61503
          0.00339  6.08450  6.80685  0.61958  0.77255  0.48576  0.95510
    183   1.59570  4.96448  5.55961  4.94400  2.42925  3.94433  5.09488  2.10045  4.72779  1.79425  2.74124  4.92500  5.12435  3.89275  4.73416  4.07245  2.55442  1.89288  5.58693  4.41114    237 a - - H
          2.68618  4.42225  2.77519  2.73123  3.46354  2.40513  3.72494  3.29354  2.67741  2.69355  4.24690  2.90347  2.73739  3.18146  2.89801  2.37887  2.77519  2.98518  4.58477  3.61503
          0.00339  6.08450  6.80685  0.61958  0.77255  0.48576  0.95510
    184   3.17534  4.31879  3.98016  1.60920  4.79321  4.36012  4.57260  2.53740  3.40887  2.78310  3.83398  2.32923  4.74803  2.84242  2.78898  2.64796  2.19684  2.80701  6.11025  3.54744    238 e - - H
          2.68618  4.42225  2.77519  2.73123  3.46354  2.40513  3.72494  3.29354  2.67741  2.69355  4.24690  2.90347  2.73739  3.18146  2.89801  2.37887  2.77519  2.98518  4.58477  3.61503
          0.00339  6.08450  6.80685  0.61958  0.77255  0.48576  0.95510
    185   3.66944  6.19915  2.33388  0.59168  5.53694  4.35527  4.60340  5.02927  3.37339  4.50040  5.24802  3.43769  4.79169  2.77381  3.45235  3.61789  3.04573  4.58717  4.29946  5.20331    239 E - - H
          2.68618  4.42225  2.77519  2.73123  3.46354  2.40513  3.72494  3.29354  2.67741  2.69355  4.24690  2.90347  2.73739  3.18146  2.89801  2.37887  2.77519  2.98518  4.58477  3.61503
          0.00339  6.08450  6.80685  0.61958  0.77255  0.48576  0.95510
    186   1.91504  5.48084  2.75350  3.52588  4.66267  4.40288  4.62565  2.39514  3.50684  3.27293  3.26923  3.58078  4.78861  2.99908  3.18782  1.69571  2.34849  2.21263  6.02568  4.74188    240 s - - H
          2.68618  4.42225  2.77519  2.73123  3.46354  2.40513  3.72494  3.29354  2.67741  2.69355  4.24690  2.90347  2.73739  3.18146  2.89801  2.37887  2.77519  2.98518  4.58477  3.61503
          0.00339  6.08450  6.80685  0.61958  0.77255  0.48576  0.95510
    187   4.15800  5.48315  6.14957  5.54388  3.26178  5.39032  5.72657  1.46834  5.34577  0.78645  3.26033  5.56110  5.67733  5.40925  5.33242  4.71954  3.73758  2.04618  6.09274  3.99989    241 l - - H
          2.68618  4.42225  2.77519  2.73123  3.46354  2.40513  3.72494  3.29354  2.67741  2.69355  4.24690  2.90347  2.73739  3.18146  2.89801  2.37887  2.77519  2.98518  4.58477  3.61503
          0.00339  6.08450  6.80685  0.61958  0.77255  0.48576  0.95510
    188   2.76173  5.97932  3.38265  2.33150  5.32395  2.71327  4.43074  3.94781  2.59405  3.72516  3.56390  2.11061  4.63710  3.16213  2.71660  1.64153  2.33339  4.36972  6.41226  3.52679    242 s - - H
          2.68618  4.42225  2.77519  2.73123  3.46354  2.40513  3.72494  3.29354  2.67741  2.69355  4.24690  2.90347  2.73739  3.18146  2.89801  2.37887  2.77519  2.98518  4.58477  3.61503
          0.00339  6.08450  6.80685  0.61958  0.77255  0.48576  0.95510
    189   1.99144  5.94338  4.59876  4.36924  6.25566  0.90243  5.67838  5.75541  4.62088  5.33121  6.09234  1.23833  5.27045  3.66712  5.04260  3.10839  3.63161  5.05930  7.47834  6.19237    243 g - - T
          2.68618  4.42225  2.77519  2.73123  3.46354  2.40513  3.72494  3.29354  2.67741  2.69355  4.24690  2.90347  2.73739  3.18146  2.89801  2.37887  2.77519  2.98518  4.58477  3.61503
          0.00339  6.08450  6.80685  0.61958  0.77255  0.48576  0.95510
    190   3.00838  4.96159  5.56436  4.94815  2.72979  4.75915  3.33866  1.05094  4.73024  2.08964  2.39637  4.92554  5.12271  3.81531  4.73406  4.07095  3.47698  2.12603  4.24194  3.70899    244 i - - H
          2.68618  4.42225  2.77519  2.73123  3.46354  2.40513  3.72494  3.29354  2.67741  2.69355  4.24690  2.90347  2.73739  3.18146  2.89801  2.37887  2.77519  2.98518  4.58477  3.61503
          0.00339  6.08450  6.80685  0.61958  0.77255  0.48576  0.95510
    191   3.14658  5.98348  3.14431  2.05171  5.32991  4.24302  3.42624  4.81678  1.82877  4.28931  5.02380  3.24959  3.73824  2.57333  1.39671  2.74392  3.09323  4.37485  3.61558  5.00362    245 r - - H
          2.68618  4.42225  2.77519  2.73123  3.46354  2.40513  3.72494  3.29354  2.67741  2.69355  4.24690  2.90347  2.73739  3.18146  2.89801  2.37887  2.77519  2.98518  4.58477  3.61503
          0.00339  6.08450  6.80685  0.61958  0.77255  0.48576  0.95510
    192   3.21176  5.07009  4.94810  3.84402  4.17671  4.65714  4.95416  3.13084  4.25759  2.62446  3.56370  3.89383  5.02806  3.66403  4.46514  2.76691  0.80369  1.93042  5.67914  4.48332    246 t - - H
          2.68618  4.42225  2.77519  2.73123  3.46354  2.40513  3.72494  3.29354  2.67741  2.69355  4.24690  2.90347  2.73739  3.18146  2.89801  2.37887  2.77519  2.98518  4.58477  3.61503
          0.00339  6.08450  6.80685  0.61958  0.77255  0.48576  0.95510
    193   3.87160  5.91165  6.97458  6.56588  5.43983  6.58761  7.62785  1.20804  6.58966  2.17800  5.09622  6.76239  6.73670  6.91087  6.82014  6.08788  5.03265  0.62874  7.78515  6.52005    247 V - - H
          2.68618  4.42225  2.77519  2.73123  3.46354  2.40513  3.72494  3.29354  2.67741  2.69355  4.24690  2.90347  2.73739  3.18146  2.89801  2.37887  2.77519  2.98518  4.58477  3.61503
          0.00339  6.08450  6.80685  0.61958  0.77255  0.48576  0.95510
    194   2.62514  5.75866  3.84568  3.28821  4.11643  4.30265  3.37397  2.95830  1.28995  3.38928  4.10234  3.48594  4.69337  2.39740  1.86122  3.50166  3.11757  2.91649  6.24647  4.89463    248 k - - H
          2.68618  4.42225  2.77519  2.73123  3.46354  2.40513  3.72494  3.29354  2.67741  2.69355  4.24690  2.90347  2.73739  3.18146  2.89801  2.37887  2.77519  2.98518  4.58477  3.61503
          0.00339  6.08450  6.80685  0.61958  0.77255  0.48576  0.95510
    195   1.27877  4.03052  5.38787  4.78301  3.46701  3.58833  5.05974  2.56281  4.60191  2.18944  4.10280  3.14466  5.10013  4.76289  4.66637  1.64431  3.06761  2.77868  5.60401  3.28404    249 a - - H
          2.68618  4.42225  2.77519  2.73123  3.46354  2.40513  3.72494  3.29354  2.67741  2.69355  4.24690  2.90347  2.73739  3.18146  2.89801  2.37887  2.77519  2.98518  4.58477  3.61503
          0.00339  6.08450  6.80685  0.61958  0.77255  0.48576  0.95510
    196   5.07099  6.27220  6.64142  6.26343  0.97960  6.06636  5.36155  4.37830  6.04912  1.48700  3.35285  5.93033  6.30518  3.30759  5.94248  5.42787  5.28119  4.46120  5.47623  1.34215    250 f - - H
          2.68618  4.42225  2.77519  2.73123  3.46354  2.40513  3.72494  3.29354  2.67741  2.69355  4.24690  2.90347  2.73739  3.18146  2.89801  2.37887  2.77519  2.98518  4.58477  3.61503
          0.00339  6.08450  6.80685  0.61958  0.77255  0.48576  0.95510
    197   1.97525  2.79028  3.09182  2.94774  5.31306  1.57776  4.43332  4.79626  2.93764  4.27554  5.01366  2.10227  4.63919  3.23837  2.72800  3.20194  2.40705  3.84590  6.40699  4.99843    251 g - - T
          2.68618  4.42225  2.77519  2.73123  3.46354  2.40513  3.72494  3.29354  2.67741  2.69355  4.24690  2.90347  2.73739  3.18146  2.89801  2.37887  2.77519  2.98518  4.58477  3.61503
          0.00339  6.08450  6.80685  0.61958  0.77255  0.48576  0.95510
    198   2.44902  5.75809  3.84438  3.03992  5.01710  2.24515  3.88250  3.52703  2.65409  2.81575  3.21766  2.65083  4.69247  3.42713  1.90734  2.77247  3.09167  3.46029  2.41440  3.96636    252 r - - T
          2.68618  4.42225  2.77519  2.73123  3.46354  2.40513  3.72494  3.29354  2.67741  2.69355  4.24690  2.90347  2.73739  3.18146  2.89801  2.37887  2.77519  2.98518  4.58477  3.61503
          0.00339  6.08450  6.80685  0.61958  0.77255  0.48576  0.95510
    199   3.47264  5.96916  3.33574  0.94173  5.30822  3.69808  3.77053  3.90216  2.96089  3.33680  5.01146  3.71753  4.64153  1.61107  3.66497  3.23141  3.16812  3.70020  6.40537  4.99797    253 e - - H
          2.68618  4.42225  2.77519  2.73123  3.46354  2.40513  3.72494  3.29354  2.67741  2.69355  4.24690  2.90347  2.73739  3.18146  2.89801  2.37887  2.77519  2.98518  4.58477  3.61503
          0.00339  6.08450  6.80685  0.61958  0.77255  0.48576  0.95510
    200   2.46185  5.98333  2.25954  1.74646  4.21402  3.09193  3.42570  4.81671  2.05094  3.73151  5.02363  2.89869  2.79064  2.77732  2.80995  2.52146  3.40322  4.37470  6.41519  5.00341    254 e - - H
          2.68618  4.42225  2.77519  2.73123  3.46354  2.40513  3.72494  3.29354  2.67741  2.69355  4.24690  2.90347  2.73739  3.18146  2.89801  2.37887  2.77519  2.98518  4.58477  3.61503
          0.00339  6.08450  6.80685  0.61958  0.77255  0.48576  0.95510
    201   2.26180  5.95140  3.15743  2.62471  3.09059  3.56167  3.82706  2.77518  2.32418  3.25687  4.99542  2.99052  3.89795  2.38985  2.84258  3.14607  2.66946  3.17431  6.39179  2.29414    255 a - - H
          2.68618  4.42225  2.77519  2.73123  3.46354  2.40513  3.72494  3.29354  2.67741  2.69355  4.24690  2.90347  2.73739  3.18146  2.89801  2.37887  2.77519  2.98518  4.58477  3.61503
          0.00339  6.08450  6.80685  0.61958  0.77255  0.48576  0.95510
    202   3.08819  3.43165  5.42078  1.46720  1.59196  4.73953  5.06620  2.92876  4.62623  2.73774  2.57910  4.85904  5.10451  3.91813  3.28000  4.04511  3.12920  2.48931  4.40964  3.29743    256 e - - H
          2.68618  4.42225  2.77519  2.73123  3.46354  2.40513  3.72494  3.29354  2.67741  2.69355  4.24690  2.90347  2.73739  3.18146  2.89801  2.37887  2.77519  2.98518  4.58477  3.61503
          0.00339  6.08450  6.80685  0.61958  0.77255  0.48576  0.95510
    203   2.71862  3.56354  4.41816  2.13364  3.80716  3.75062  4.77232  2.45885  2.95313  1.84295  3.76559  3.26533  4.89810  3.05419  2.81250  3.76337  2.53380  2.38927  5.84050  2.95999    257 l - - H
          2.68618  4.42225  2.77519  2.73123  3.46354  2.40513  3.72494  3.29354  2.67741  2.69355  4.24690  2.90347  2.73739  3.18146  2.89801  2.37887  2.77519  2.98518  4.58477  3.61503
          0.00339  6.08450  6.80685  0.61958  0.77255  0.48576  0.95510
    204   2.46674  5.98329  2.59841  1.78293  5.32970  4.24277  3.53695  4.81662  2.00288  3.74403  5.02359  2.53319  4.63627  2.27394  2.65138  2.57681  2.63794  3.50484  6.41516  5.00340    258 e - - H
          2.68618  4.42225  2.77519  2.73123  3.46354  2.40513  3.72494  3.29354  2.67741  2.69355  4.24690  2.90347  2.73739  3.18146  2.89801  2.37887  2.77519  2.98518  4.58477  3.61503
          0.00339  6.08450  6.80685  0.61958  0.77255  0.48576  0.95510
    205   2.98292  5.97735  3.34670  2.27016  5.32109  4.24413  2.99266  3.36651  1.59209  2.82303  3.72472  2.93360  4.63757  3.03292  1.65649  3.15224  3.17936  3.78253  6.41082  5.00068    259 k - - H
          2.68618  4.42225  2.77519  2.73123  3.46354  2.40513  3.72494  3.29354  2.67741  2.69355  4.24690  2.90347  2.73739  3.18146  2.89801  2.37887  2.77519  2.98518  4.58477  3.61503
          0.00339  6.08450  6.80685  0.61958  0.77255  0.48576  0.95510
    206   3.17747  4.97120  5.56720  4.95254  1.51601  4.76724  5.09300  1.90034  4.73569  2.39489  4.09010  4.01501  5.13062  4.86440  4.74081  3.20372  3.83016  2.75627  2.88411  1.52377    260 f - - H
          2.68618  4.42225  2.77519  2.73123  3.46354  2.40513  3.72494  3.29354  2.67741  2.69355  4.24690  2.90347  2.73739  3.18146  2.89801  2.37887  2.77519  2.98518  4.58477  3.61503
          0.00339  6.08450  6.80685  0.61958  0.77255  0.48576  0.95510
    207   2.53775  3.87069  1.99846  2.24944  5.32831  3.65699  2.87376  4.81492  2.27077  2.54052  5.02274  2.35002  4.63645  2.66638  2.98849  2.98092  2.74800  3.60728  6.41445  5.00295    261 d - - H
          2.68618  4.42225  2.77519  2.73123  3.46354  2.40513  3.72494  3.29354  2.67741  2.69355  4.24690  2.90347  2.73739  3.18146  2.89801  2.37887  2.77519  2.98518  4.58477  3.61503
          0.00339  6.08450  6.80685  0.61958  0.77255  0.48576  0.95510
    208   2.79867  5.98099  2.42939  1.89133  4.13753  3.25831  3.07375  3.53734  1.70157  3.37095  5.02157  2.77609  4.63674  2.42825  3.39658  3.15152  2.97185  3.18051  6.41349  4.29247    262 k - - H
          2.68618  4.42225  2.77519  2.73123  3.46354  2.40513  3.72494  3.29354  2.67741  2.69355  4.24690  2.90347  2.73739  3.18146  2.89801  2.37887  2.77519  2.98518  4.58477  3.61503
          0.00339  6.08450  6.80685  0.61958  0.77255  0.48576  0.95510
    209   1.62840  5.87454  3.40741  2.55177  3.55447  4.26912  4.09194  2.77045  2.28569  2.72968  3.95289  2.87154  4.66142  2.56384  3.04498  2.60605  3.33521  3.19757  6.33467  3.24255    263 a - - H
          2.68618  4.42225  2.77519  2.73123  3.46354  2.40513  3.72494  3.29354  2.67741  2.69355  4.24690  2.90347  2.73739  3.18146  2.89801  2.37887  2.77519  2.98518  4.58477  3.61503
          0.00339  6.08450  6.80685  0.61958  0.77255  0.48576  0.95510
    210   3.55931  5.12494  4.75021  3.63140  3.07704  4.61153  4.89299  2.39537  3.21310  1.27691  4.23584  2.57868  4.98518  4.35351  2.24623  2.61018  2.83351  2.36079  5.72619  4.51954    264 l - - H
          2.68618  4.42225  2.77519  2.73123  3.46354  2.40513  3.72494  3.29354  2.67741  2.69355  4.24690  2.90347  2.73739  3.18146  2.89801  2.37887  2.77519  2.98518  4.58477  3.61503
          0.00339  6.08450  6.80685  0.61958  0.77255  0.48576  0.95510
    211   2.50339  5.97740  2.13947  1.93339  5.32118  4.24408  4.43127  3.01901  2.61962  3.41581  3.59130  2.24639  4.63752  2.32498  2.75830  2.92009  2.85375  3.28505  6.41086  4.36061    265 e - - H
          2.68618  4.42225  2.77519  2.73123  3.46354  2.40513  3.72494  3.29354  2.67741  2.69355  4.24690  2.90347  2.73739  3.18146  2.89801  2.37887  2.77519  2.98518  4.58477  3.61503
          0.00339  6.08450  6.80685  0.61958  0.77255  0.48576  0.95510
    212   2.99258  5.97877  2.32035  2.05955  4.18942  3.23742  4.43089  3.38079  2.34761  3.24269  5.01960  2.51845  3.88169  3.15461  2.28509  2.45969  2.65239  2.96696  6.41186  3.67748    266 e - - H
          2.68618  4.42225  2.77519  2.73123  3.46354  2.40513  3.72494  3.29354  2.67741  2.69355  4.24690  2.90347  2.73739  3.18146  2.89801  2.37887  2.77519  2.98518  4.58477  3.61503
          0.00339  6.08450  6.80685  0.61958  0.77255  0.48576  0.95510
    213   2.10677  3.30318  5.03280  2.36882  3.02279  4.67387  3.36948  3.04973  3.30897  2.37533  2.58955  3.13010  2.88335  4.54645  3.80563  3.95948  3.30395  2.30943  4.15724  2.36627    267 a - - H
          2.68618  4.42225  2.77519  2.73123  3.46354  2.40513  3.72494  3.29354  2.67741  2.69355  4.24690  2.90347  2.73739  3.18146  2.89801  2.37887  2.77519  2.98518  4.58477  3.61503
          0.00339  6.08450  6.80685  0.61958  0.77255  0.48576  0.95510
    214   3.19625  5.91209  3.44279  2.64993  3.44156  3.75205  3.21298  2.85566  2.18647  2.20511  4.01398  2.54431  4.65234  2.71414  2.13327  2.94379  2.99650  3.32850  6.36272  3.05930    268 r - - H
          2.68618  4.42225  2.77519  2.73123  3.46354  2.40513  3.72494  3.29354  2.67741  2.69355  4.24690  2.90347  2.73739  3.18146  2.89801  2.37887  2.77519  2.98518  4.58477  3.61503
          0.00339  6.08450  6.80685  0.61958  0.77255  0.48576  0.95510
    215   2.63895  5.98016  3.34058  2.64893  4.00954  3.81133  3.55171  3.27785  1.69279  3.15335  5.02083  2.86291  3.93360  2.47272  2.08667  2.45063  2.66596  3.48457  6.41288  5.00196    269 k - - H
          2.68618  4.42225  2.77519  2.73123  3.46354  2.40513  3.72494  3.29354  2.67741  2.69355  4.24690  2.90347  2.73739  3.18146  2.89801  2.37887  2.77519  2.98518  4.58477  3.61503
          0.00339  6.08450  6.80685  0.61958  0.77255  0.48576  0.95510
    216   1.87277  4.06728  3.97916  2.96524  3.51764  3.73479  4.57209  2.74564  2.35900  2.44914  4.01690  2.58739  3.91510  3.13530  2.65168  2.45966  2.91204  2.78144  6.11111  3.97518    270 a - - H
          2.68618  4.42225  2.77519  2.73123  3.46354  2.40513  3.72494  3.29354  2.67741  2.69355  4.24690  2.90347  2.73739  3.18146  2.89801  2.37887  2.77519  2.98518  4.58477  3.61503
          0.01869  6.08450  4.12040  0.61958  0.77255  0.48576  0.95510
    217   2.28351  4.21632  4.53803  3.46442  3.66639  1.73569  4.81191  3.07966  3.50148  2.60998  3.69764  3.01361  4.92390  2.96452  4.22952  2.14713  2.55069  3.10917  2.83190  3.32437    271 g - - H
          2.68618  4.42225  2.77519  2.73123  3.46354  2.40513  3.72494  3.29354  2.67741  2.69355  4.24690  2.90347  2.73739  3.18146  2.89801  2.37887  2.77519  2.98518  4.58477  3.61503
          0.00344  6.06925  6.79160  0.61958  0.77255  0.41802  1.07396
    218   3.27163  4.97216  5.47766  4.86722  2.17207  4.74747  5.07720  1.88770  3.25936  1.90228  2.66507  3.80944  5.11188  3.57596  2.18974  3.56603  3.37362  2.40667  3.81690  2.76491    272 i - - H
          2.68618  4.42225  2.77519  2.73123  3.46354  2.40513  3.72494  3.29354  2.67741  2.69355  4.24690  2.90347  2.73739  3.18146  2.89801  2.37887  2.77519  2.98518  4.58477  3.61503
          0.00339  6.08450  6.80685  0.61958  0.77255  0.48576  0.95510
    219   2.98173  5.92989  3.05306  2.96089  4.10116  3.74718  4.44472  4.00564  1.28332  2.79761  3.55888  3.39549  3.44713  3.13429  2.25046  2.64794  2.84976  3.50675  3.85690  4.07506    273 k - - H
          2.68618  4.42225  2.77519  2.73123  3.46354  2.40513  3.72494  3.29354  2.67741  2.69355  4.24690  2.90347  2.73739  3.18146  2.89801  2.37887  2.77519  2.98518  4.58477  3.61503
          0.00339  6.08450  6.80685  0.61958  0.77255  0.48576  0.95510
    220   2.32097  5.47746  4.09065  2.78426  3.86783  3.74657  4.62747  3.46358  1.68577  2.71955  3.23993  4.01134  4.79001  3.35673  2.54185  2.65356  3.74332  1.97846  6.02289  2.68246    274 k - - H
          2.68618  4.42225  2.77519  2.73123  3.46354  2.40513  3.72494  3.29354  2.67741  2.69355  4.24690  2.90347  2.73739  3.18146  2.89801  2.37887  2.77519  2.98518  4.58477  3.61503
          0.00339  6.08450  6.80685  0.61958  0.77255  0.48576  0.95510
    221   1.57873  4.10807  3.43924  3.38324  3.86395  2.75400  3.77919  2.76013  3.62839  1.92363  4.47163  2.95230  4.83572  2.70514  4.02747  2.73912  2.76986  2.77089  5.93920  3.95945    275 a - - H
          2.68618  4.42225  2.77519  2.73123  3.46354  2.40513  3.72494  3.29354  2.67741  2.69355  4.24690  2.90347  2.73739  3.18146  2.89801  2.37887  2.77519  2.98518  4.58477  3.61503
          0.00339  6.08450  6.80685  0.61958  0.77255  0.48576  0.95510
    222   2.62509  5.44471  3.55982  3.56765  2.47781  3.38601  3.58209  2.27395  2.62010  2.20968  4.53552  2.98727  4.80401  3.43142  2.69793  2.77863  2.82994  2.16950  5.99604  3.55206    276 v - - H
          2.68618  4.42225  2.77519  2.73123  3.46354  2.40513  3.72494  3.29354  2.67741  2.69355  4.24690  2.90347  2.73739  3.18146  2.89801  2.37887  2.77519  2.98518  4.58477  3.61503
          0.00339  6.08450  6.80685  0.61958  0.77255  0.48576  0.95510
    223   1.92572  3.52766  5.52889  3.66423  2.80396  4.75430  5.08669  2.05560  3.94766  2.26367  3.50943  4.90944  5.11822  3.96301  4.72086  2.36780  2.18345  2.35602  3.02295  3.04428    277 a - - H
          2.68618  4.42225  2.77519  2.73123  3.46354  2.40513  3.72494  3.29354  2.67741  2.69355  4.24690  2.90347  2.73739  3.18146  2.89801  2.37887  2.77519  2.98518  4.58477  3.61503
          0.00339  6.08450  6.80685  0.61958  0.77255  0.48576  0.95510
    224   2.18149  5.93617  2.85420  2.62359  4.09355  4.25374  4.44289  4.73456  2.84726  2.41042  3.65764  2.04270  4.64674  2.66938  2.60800  2.25338  2.88702  3.35299  4.29843  3.27745    278 n - - H
          2.68618  4.42225  2.77519  2.73123  3.46354  2.40513  3.72494  3.29354  2.67741  2.69355  4.24690  2.90347  2.73739  3.18146  2.89801  2.37887  2.77519  2.98518  4.58477  3.61503
          0.00339  6.08450  6.80685  0.61958  0.77255  0.48576  0.95510
    225   1.92249  5.62537  3.58233  3.38616  3.53010  1.78437  4.55444  3.66905  3.37628  3.41355  3.58039  2.42995  4.73402  3.41079  2.25952  2.22683  3.02128  3.22335  6.14210  3.59411    279 g - - H
          2.68618  4.42225  2.77519  2.73123  3.46354  2.40513  3.72494  3.29354  2.67741  2.69355  4.24690  2.90347  2.73739  3.18146  2.89801  2.37887  2.77519  2.98518  4.58477  3.61503
          0.00339  6.08450  6.80685  0.61958  0.77255  0.48576  0.95510
    226   2.49278  4.96366  5.54669  4.93169  2.01067  3.54126  5.09014  1.70466  3.55106  1.44609  4.08250  4.91762  5.12058  4.16697  4.72757  4.06792  3.40293  2.59814  2.37837  4.40930    280 l - - H
          2.68618  4.42225  2.77519  2.73123  3.46354  2.40513  3.72494  3.29354  2.67741  2.69355  4.24690  2.90347  2.73739  3.18146  2.89801  2.37887  2.77519  2.98518  4.58477  3.61503
          0.00339  6.08450  6.80685  0.61958  0.77255  0.48576  0.95510
    227   2.81254  4.15129  5.16911  4.02108  2.30743  3.06560  4.02320  2.77100  4.43466  1.90319  3.27104  2.78879  5.06719  2.94628  4.57205  1.81542  2.88585  2.38187  5.63579  3.51207    281 s - - H
          2.68618  4.42225  2.77519  2.73123  3.46354  2.40513  3.72494  3.29354  2.67741  2.69355  4.24690  2.90347  2.73739  3.18146  2.89801  2.37887  2.77519  2.98518  4.58477  3.61503
          0.00339  6.08450  6.80685  0.61958  0.77255  0.48576  0.95510
    228   2.65267  5.48962  3.11171  3.18410  2.26346  2.32413  4.62081  2.36943  3.28397  2.94992  3.38682  2.72096  4.06829  2.50936  3.92684  2.28618  3.13705  3.22594  4.29851  3.56579    282 f - - H
          2.68618  4.42225  2.77519  2.73123  3.46354  2.40513  3.72494  3.29354  2.67741  2.69355  4.24690  2.90347  2.73739  3.18146  2.89801  2.37887  2.77519  2.98518  4.58477  3.61503
          0.00339  6.08450  6.80685  0.61958  0.77255  0.48576  0.95510
    229   1.88937  5.09184  4.86035  4.27997  3.19465  1.82098  4.92750  2.75281  3.71476  3.10611  3.16338  3.83004  2.85883  3.59721  4.41888  2.00033  2.78417  2.40231  3.98324  4.49728    283 g - - H
          2.68618  4.42225  2.77519  2.73123  3.46354  2.40513  3.72494  3.29354  2.67741  2.69355  4.24690  2.90347  2.73739  3.18146  2.89801  2.37887  2.77519  2.98518  4.58477  3.61503
          0.00339  6.08450  6.80685  0.61958  0.77255  0.48576  0.95510
    230   2.42093  3.52731  5.56106  4.94504  2.08204  2.88381  5.09246  1.69840  4.72779  2.35555  2.93224  4.92388  5.12206  4.85723  2.74983  3.64723  2.72331  2.04851  3.63602  4.40781    284 i - - H
          2.68618  4.42225  2.77519  2.73123  3.46354  2.40513  3.72494  3.29354  2.67741  2.69355  4.24690  2.90347  2.73739  3.18146  2.89801  2.37887  2.77519  2.98518  4.58477  3.61503
          0.00339  6.08450  6.80685  0.61958  0.77255  0.48576  0.95510
    231   2.28164  5.25022  4.43464  3.86673  3.11769  3.91923  4.77891  2.45454  2.75597  2.17409  2.77561  2.54036  4.11578  2.80647  3.72007  2.78775  1.93866  2.75466  5.83349  4.60110    285 t - - H
          2.68618  4.42225  2.77519  2.73123  3.46354  2.40513  3.72494  3.29354  2.67741  2.69355  4.24690  2.90347  2.73739  3.18146  2.89801  2.37887  2.77519  2.98518  4.58477  3.61503
          0.00339  6.08450  6.80685  0.61958  0.77255  0.48576  0.95510
    232   2.88142  5.97716  2.58498  2.15561  2.66461  2.90861  4.43133  4.80581  2.81272  3.80823  3.63293  2.74512  4.63757  1.92490  2.72567  2.64681  2.72002  4.36705  3.44223  3.48987    286 q - - H
          2.68618  4.42225  2.77519  2.73123  3.46354  2.40513  3.72494  3.29354  2.67741  2.69355  4.24690  2.90347  2.73739  3.18146  2.89801  2.37887  2.77519  2.98518  4.58477  3.61503
          0.00339  6.08450  6.80685  0.61958  0.77255  0.48576  0.95510
    233   2.03524  3.99663  5.55536  4.93975  1.80240  2.85757  5.09148  2.63920  4.72376  1.69752  2.54873  3.96255  5.12141  4.85426  4.73061  2.47472  3.82025  2.36666  5.58419  3.70435    287 l - - H
          2.68618  4.42225  2.77519  2.73123  3.46354  2.40513  3.72494  3.29354  2.67741  2.69355  4.24690  2.90347  2.73739  3.18146  2.89801  2.37887  2.77519  2.98518  4.58477  3.61503
          0.00339  6.08450  6.80685  0.61958  0.77255  0.48576  0.95510
    234   2.66595  4.00236  5.57254  4.95661  2.35597  4.76680  5.10175  1.52266  4.73876  1.59189  2.81563  4.93367  5.12999  4.86755  4.74236  2.62357  2.85878  2.06794  5.59122  4.41553    288 i - - H
          2.68618  4.42225  2.77519  2.73123  3.46354  2.40513  3.72494  3.29354  2.67741  2.69355  4.24690  2.90347  2.73739  3.18146  2.89801  2.37887  2.77519  2.98518  4.58477  3.61503
          0.00339  6.08450  6.80685  0.61958  0.77255  0.48576  0.95510
    235   2.25000  5.24423  4.44687  3.87867  2.60480  2.23405  4.15021  2.63561  3.47852  2.94095  3.02266  3.07647  2.90481  2.85657  4.17691  2.38879  2.29737  2.56182  5.82840  4.59727    289 g - - H
          2.68618  4.42225  2.77519  2.73123  3.46354  2.40513  3.72494  3.29354  2.67741  2.69355  4.24690  2.90347  2.73739  3.18146  2.89801  2.37887  2.77519  2.98518  4.58477  3.61503
          0.00339  6.08450  6.80685  0.61958  0.77255  0.48576  0.95510
    236   2.74898  3.91556  4.02623  3.65571  2.50356  4.61336  4.89562  2.96524  3.44157  2.11572  2.97915  2.60865  3.20746  4.35955  3.47010  2.34360  2.60692  2.79308  5.72354  2.07130    290 y - - H
          2.68618  4.42225  2.77519  2.73123  3.46354  2.40513  3.72494  3.29354  2.67741  2.69355  4.24690  2.90347  2.73739  3.18146  2.89801  2.37887  2.77519  2.98518  4.58477  3.61503
          0.00339  6.08450  6.80685  0.61958  0.77255  0.48576  0.95510
    237   2.26779  2.90264  5.56348  4.94732  2.07961  3.03053  5.09307  1.90496  4.72958  1.46907  4.08058  4.92507  5.12250  4.85861  4.73369  3.34025  2.62418  2.49773  4.24199  4.40782    291 l - - H
          2.68618  4.42225  2.77519  2.73123  3.46354  2.40513  3.72494  3.29354  2.67741  2.69355  4.24690  2.90347  2.73739  3.18146  2.89801  2.37887  2.77519  2.98518  4.58477  3.61503
          0.00339  6.08450  6.80685  0.61958  0.77255  0.48576  0.95510
    238   2.20296  3.48101  4.06503  4.88781  2.86030  3.50473  5.08137  2.55427  4.68385  1.92841  3.04781  4.01280  5.11467  4.82463  4.70996  1.66752  3.07207  1.77975  5.59033  4.41319    292 s - - H
          2.68618  4.42225  2.77519  2.73123  3.46354  2.40513  3.72494  3.29354  2.67741  2.69355  4.24690  2.90347  2.73739  3.18146  2.89801  2.37887  2.77519  2.98518  4.58477  3.61503
          0.00339  6.08450  6.80685  0.61958  0.77255  0.48576  0.95510
    239   3.02842  3.96553  5.47840  4.86791  2.34143  4.74757  5.07734  2.49097  3.69249  2.47188  2.75322  2.90400  5.11198  2.78877  4.70185  2.99787  2.70669  1.85495  5.59273  1.92718    293 v - - H
          2.68618  4.42225  2.77519  2.73123  3.46354  2.40513  3.72494  3.29354  2.67741  2.69355  4.24690  2.90347  2.73739  3.18146  2.89801  2.37887  2.77519  2.98518  4.58477  3.61503
          0.00339  6.08450  6.80685  0.61958  0.77255  0.48576  0.95510
    240   1.33641  4.96491  5.55345  4.93830  2.60237  3.55987  5.09369  2.19797  4.72340  1.87392  3.50910  4.92210  5.12344  4.85478  4.73186  2.95550  2.78101  1.91454  5.58755  4.41156    294 a - - H
          2.68618  4.42225  2.77519  2.73123  3.46354  2.40513  3.72494  3.29354  2.67741  2.69355  4.24690  2.90347  2.73739  3.18146  2.89801  2.37887  2.77519  2.98518  4.58477  3.61503
          0.00339  6.08450  6.80685  0.61958  0.77255  0.48576  0.95510
    241   2.14210  3.55200  5.55997  4.94405  2.64401  2.83056  5.09244  1.87626  4.72708  1.59018  3.20722  4.92350  5.12208  3.90205  4.73240  3.30084  3.04726  1.84605  5.58387  4.40809    295 l - - H
          2.68618  4.42225  2.77519  2.73123  3.46354  2.40513  3.72494  3.29354  2.67741  2.69355  4.24690  2.90347  2.73739  3.18146  2.89801  2.37887  2.77519  2.98518  4.58477  3.61503
          0.00339  6.08450  6.80685  0.61958  0.77255  0.48576  0.95510
    242   1.55434  2.81098  5.52273  4.90963  4.06081  3.43083  5.08725  1.71375  4.70113  2.76197  2.89646  4.16787  5.11865  4.83799  4.71984  2.65504  2.72942  1.80783  5.58986  4.41321    296 a - - H
          2.68618  4.42225  2.77519  2.73123  3.46354  2.40513  3.72494  3.29354  2.67741  2.69355  4.24690  2.90347  2.73739  3.18146  2.89801  2.37887  2.77519  2.98518  4.58477  3.61503
          0.08853  6.08450  2.49559  0.61958  0.77255  0.48576  0.95510
    243   2.06429  3.86898  5.49872  4.88279  1.75035  4.69695  5.03092  2.79592  4.66577  1.32633  2.87176  4.86212  5.06048  4.79528  4.67094  3.57889  2.37678  3.14646  5.52207  2.82699    297 l - - H
          2.68622  4.42229  2.77523  2.73127  3.46357  2.40516  3.72498  3.29358  2.67744  2.69358  4.24693  2.90350  2.73743  3.18150  2.89804  2.37890  2.77523  2.98447  4.58481  3.61507
          0.03803  3.32118  6.72201  0.22324  1.60906  0.26038  1.47297
    244   2.83256  4.10038  5.55528  4.93967  1.80765  4.75774  5.09143  2.83977  4.72369  2.20188  3.59350  3.66567  5.12141  4.85421  3.26887  3.53456  3.82026  2.59731  1.58239  2.11275    299 w - - H
          2.68618  4.42225  2.77519  2.73123  3.46354  2.40513  3.72494  3.29354  2.67741  2.69355  4.24690  2.90347  2.73739  3.18146  2.89801  2.37887  2.77519  2.98518  4.58477  3.61503
          0.01878  6.08450  4.11492  0.61958  0.77255  0.48576  0.95510
    245   2.65070  3.62293  5.55552  4.02854  1.75960  4.74799  5.08229  1.94113  4.72062  1.96679  3.05033  4.91522  5.11153  4.84900  4.72354  4.05989  3.35957  2.21656  4.31199  1.89801    300 f - - H
          2.68618  4.42225  2.77519  2.73123  3.46354  2.40513  3.72494  3.29354  2.67741  2.69355  4.24690  2.90347  2.73739  3.18146  2.89801  2.37887  2.77519  2.98518  4.58477  3.61503
          0.00344  6.06916  6.79151  0.61958  0.77255  0.41768  1.07462
    246   2.29019  3.96854  5.88307  5.52086  5.55144  0.47401  6.08519  4.93296  5.39945  3.60687  5.53401  5.24445  3.48420  5.56952  5.51819  2.46253  4.27655  2.90118  7.00488  5.86419    301 G - - H
          2.68618  4.42225  2.77519  2.73123  3.46354  2.40513  3.72494  3.29354  2.67741  2.69355  4.24690  2.90347  2.73739  3.18146  2.89801  2.37887  2.77519  2.98518  4.58477  3.61503
          0.00339  6.08450  6.80685  0.61958  0.77255  0.48576  0.95510
    247   1.96766  3.94973  5.53723  4.92285  2.74296  2.46679  3.55698  2.42602  4.71082  2.60136  3.18844  4.91321  5.11922  4.84468  4.72395  2.35312  2.01700  2.04973  5.58611  3.02702    302 a - - H
          2.68618  4.42225  2.77519  2.73123  3.46354  2.40513  3.72494  3.29354  2.67741  2.69355  4.24690  2.90347  2.73739  3.18146  2.89801  2.37887  2.77519  2.98518  4.58477  3.61503
          0.00339  6.08450  6.80685  0.61958  0.77255  0.48576  0.95510
    248   2.40395  5.21166  4.51741  3.94746  2.93250  3.42863  3.28901  2.83585  2.95075  2.38035  4.31768  3.69364  4.92633  2.69919  3.32911  2.45739  2.30505  2.36267  3.76063  2.34244    303 t - - H
          2.68618  4.42225  2.77519  2.73123  3.46354  2.40513  3.72494  3.29354  2.67741  2.69355  4.24690  2.90347  2.73739  3.18146  2.89801  2.37887  2.77519  2.98518  4.58477  3.61503
          0.00339  6.08450  6.80685  0.61958  0.77255  0.48576  0.95510
    249   3.56772  5.07245  4.93394  3.85141  2.71232  3.33319  4.94915  2.96108  3.59684  1.03026  3.31615  3.80119  3.74760  3.23122  3.04585  2.93071  2.79823  2.99602  4.36189  3.08933    304 l - - H
          2.68618  4.42225  2.77519  2.73123  3.46354  2.40513  3.72494  3.29354  2.67741  2.69355  4.24690  2.90347  2.73739  3.18146  2.89801  2.37887  2.77519  2.98518  4.58477  3.61503
          0.00339  6.08450  6.80685  0.61958  0.77255  0.48576  0.95510
    250   2.67115  5.01276  4.03604  4.61896  3.56024  4.70724  4.14865  1.66959  3.66454  2.38161  3.63921  3.76638  5.07451  4.66085  3.84310  2.59443  3.14321  1.14783  5.62850  4.44336    305 v - - H
          2.68618  4.42225  2.77519  2.73123  3.46354  2.40513  3.72494  3.29354  2.67741  2.69355  4.24690  2.90347  2.73739  3.18146  2.89801  2.37887  2.77519  2.98518  4.58477  3.61503
          0.06435  6.08450  2.81273  0.61958  0.77255  0.48576  0.95510
    251   2.71706  5.68251  2.76079  2.85518  3.48494  3.08704  3.17963  1.98111  2.78647  2.32129  2.87022  3.34355  4.66107  2.77731  3.38692  2.61720  2.98259  2.76494  6.17815  4.83481    306 i - - H
          2.68618  4.42225  2.77519  2.73123  3.46354  2.40513  3.72494  3.29354  2.67741  2.69355  4.24690  2.90347  2.73739  3.18146  2.89801  2.37887  2.77519  2.98518  4.58477  3.61503
          0.00360  6.02376  6.74610  0.61958  0.77255  0.88559  0.53183
    252   2.37501  5.94156  2.57246  2.35330  4.07603  3.20911  3.72281  3.97386  2.10300  4.24722  4.18710  2.74998  3.83249  2.62793  2.44597  2.00129  2.95603  3.82209  4.62661  4.03266    307 s - - T
          2.68629  4.42236  2.77530  2.73082  3.46365  2.40524  3.72505  3.29311  2.67752  2.69338  4.24701  2.90324  2.73750  3.18157  2.89812  2.37898  2.77530  2.98489  4.58488  3.61514
          0.14822  2.31267  3.25025  0.10010  2.35125  0.29836  1.35493
    253   3.45427  5.96716  2.81556  2.95833  4.18005  1.07170  3.18977  4.79932  2.76555  4.27254  5.00796  2.37328  4.61942  2.86890  3.02090  2.22176  3.68565  4.35809  6.39923  4.98740    309 g - - T
          2.68604  4.42238  2.77533  2.73136  3.46367  2.40526  3.72507  3.29367  2.67727  2.69368  4.24703  2.90326  2.73753  3.18159  2.89780  2.37900  2.77473  2.98491  4.58490  3.61516
          0.07470  2.97598  3.86429  0.78971  0.60509  0.35256  1.21365
    254   2.44422  5.96678  2.49734  1.72576  4.10254  3.31958  4.00748  3.51550  2.58741  3.24372  5.00749  2.92352  3.96585  2.04490  2.98829  2.69868  3.08374  3.31221  3.91316  4.98876    313 e - - S
          2.68618  4.42225  2.77519  2.73123  3.46354  2.40513  3.72494  3.29354  2.67741  2.69355  4.24690  2.90347  2.73739  3.18146  2.89801  2.37887  2.77519  2.98518  4.58477  3.61503
          0.00346  6.06519  6.78753  0.61958  0.77255  0.63380  0.75624
    255   2.96541  4.95949  5.45070  4.06468  3.56457  3.23727  5.06046  2.17335  4.64435  1.34692  2.33846  3.88819  2.95994  4.79145  3.13322  3.56245  3.80360  2.31362  5.57994  2.42347    314 l - - S
          2.68618  4.42225  2.77519  2.73123  3.46354  2.40513  3.72494  3.29354  2.67741  2.69355  4.24690  2.90347  2.73739  3.18146  2.89801  2.37887  2.77519  2.98518  4.58477  3.61503
          0.00346  6.06519  6.78753  0.61958  0.77255  0.40321  1.10314
    256   3.12205  5.98266  2.77575  2.76968  5.32855  3.64098  4.43040  4.81512  2.61403  3.07843  5.02312  2.37581  3.55257  2.80579  3.44747  1.48497  1.66000  4.37374  6.41484  5.00335    315 s - - T
          2.68618  4.42225  2.77519  2.73123  3.46354  2.40513  3.72494  3.29354  2.67741  2.69355  4.24690  2.90347  2.73739  3.18146  2.89801  2.37887  2.77519  2.98518  4.58477  3.61503
          0.00339  6.08450  6.80685  0.61958  0.77255  0.48576  0.95510
    257   2.55017  4.96521  5.53202  4.91800  2.28649  4.75472  5.08728  1.94066  4.70710  2.31594  3.34319  3.97992  2.67866  4.84192  3.60502  2.55210  3.39157  1.51410  5.58669  3.14914    316 v - - H
          2.68618  4.42225  2.77519  2.73123  3.46354  2.40513  3.72494  3.29354  2.67741  2.69355  4.24690  2.90347  2.73739  3.18146  2.89801  2.37887  2.77519  2.98518  4.58477  3.61503
          0.00339  6.08450  6.80685  0.61958  0.77255  0.48576  0.95510
    258   3.24816  5.98407  2.88129  2.45066  5.32998  0.96635  4.43142  4.81662  2.78039  4.28970  5.02456  3.07877  3.77390  2.68054  2.98004  2.57840  3.70241  3.82144  6.41620  4.11365    317 g - - H
          2.68618  4.42225  2.77519  2.73123  3.46354  2.40513  3.72494  3.29354  2.67741  2.69355  4.24690  2.90347  2.73739  3.18146  2.89801  2.37887  2.77519  2.98518  4.58477  3.61503
          0.00339  6.08450  6.80685  0.61958  0.77255  0.48576  0.95510
    259   3.23167  5.97666  1.82206  2.36941  5.32010  3.47530  3.80066  2.90537  2.79739  2.72300  3.99014  2.54953  3.97915  2.08106  3.33970  2.68295  2.76404  3.04019  6.41032  5.00035    318 d - - H
          2.68618  4.42225  2.77519  2.73123  3.46354  2.40513  3.72494  3.29354  2.67741  2.69355  4.24690  2.90347  2.73739  3.18146  2.89801  2.37887  2.77519  2.98518  4.58477  3.61503
          0.27140  6.08450  1.44642  0.61958  0.77255  0.48576  0.95510
    260   2.56644  4.77162  5.35397  4.73902  2.42406  4.56467  4.89794  1.97188  3.67186  1.35183  3.08866  3.64358  4.92842  4.65739  4.53528  3.01256  3.62813  1.90175  5.39335  3.15442    319 l - - H
          2.68618  4.42225  2.77519  2.73123  3.46354  2.40513  3.72494  3.29354  2.67741  2.69355  4.24690  2.90347  2.73739  3.18146  2.89801  2.37887  2.77519  2.98518  4.58477  3.61503
          0.00443  5.81753  6.53988  0.61958  0.77255  1.56902  0.23351
    261   3.02104  4.88714  3.79347  3.50300  2.02928  3.24011  4.75637  1.84527  4.04579  1.96851  4.00060  3.23253  4.83289  3.64672  3.65279  3.36903  2.83327  1.78331  5.49488  4.29774    320 v - - H
          2.68618  4.42225  2.77519  2.73123  3.46354  2.40513  3.72494  3.29354  2.67741  2.69355  4.24690  2.90347  2.73739  3.18146  2.89801  2.37887  2.77519  2.98518  4.58477  3.61503
          0.00443  5.81753  6.53988  0.61958  0.77255  0.13954  2.03836
    262   1.75072  4.97008  5.49361  4.88214  3.23593  3.37489  5.08021  2.18661  4.67945  2.42598  3.29192  4.89332  3.44045  3.95548  4.70765  2.59862  2.00563  1.73587  5.59098  3.72376    321 v - - H
          2.68618  4.42225  2.77519  2.73123  3.46354  2.40513  3.72494  3.29354  2.67741  2.69355  4.24690  2.90347  2.73739  3.18146  2.89801  2.37887  2.77519  2.98518  4.58477  3.61503
          0.00339  6.08450  6.80685  0.61958  0.77255  0.48576  0.95510
    263   2.98169  3.99887  5.54145  4.92678  1.48964  3.42469  5.08896  2.27457  4.71383  1.90470  2.95683  3.94188  4.04571  4.84691  3.85466  2.73930  2.67042  2.67833  5.58564  2.64879    322 f - - H
          2.68618  4.42225  2.77519  2.73123  3.46354  2.40513  3.72494  3.29354  2.67741  2.69355  4.24690  2.90347  2.73739  3.18146  2.89801  2.37887  2.77519  2.98518  4.58477  3.61503
          0.00339  6.08450  6.80685  0.61958  0.77255  0.48576  0.95510
    264   2.60598  5.12654  4.74387  4.16742  3.46509  3.90015  4.89088  2.11702  3.05925  1.66674  3.42675  2.54129  3.48420  3.28049  3.79135  2.59510  2.34535  2.49713  5.72754  3.78548    323 l - - H
          2.68618  4.42225  2.77519  2.73123  3.46354  2.40513  3.72494  3.29354  2.67741  2.69355  4.24690  2.90347  2.73739  3.18146  2.89801  2.37887  2.77519  2.98518  4.58477  3.61503
          0.00339  6.08450  6.80685  0.61958  0.77255  0.48576  0.95510
    265   2.29921  3.24862  4.88560  3.78717  4.19389  3.79480  4.93524  3.54145  4.20614  2.08696  2.58905  3.79408  5.01470  3.38353  4.43242  1.71205  2.05392  1.93390  5.69187  4.49297    324 s - - H
          2.68618  4.42225  2.77519  2.73123  3.46354  2.40513  3.72494  3.29354  2.67741  2.69355  4.24690  2.90347  2.73739  3.18146  2.89801  2.37887  2.77519  2.98518  4.58477  3.61503
          0.00339  6.08450  6.80685  0.61958  0.77255  0.48576  0.95510
    266   3.29562  4.97558  5.45500  4.84607  1.67274  3.75923  5.07294  2.53471  4.65145  1.36467  3.62698  3.34026  5.10927  3.44828  4.69301  2.89950  3.81804  3.22334  5.59548  1.87902    325 l - - H
          2.68618  4.42225  2.77519  2.73123  3.46354  2.40513  3.72494  3.29354  2.67741  2.69355  4.24690  2.90347  2.73739  3.18146  2.89801  2.37887  2.77519  2.98518  4.58477  3.61503
          0.00339  6.08450  6.80685  0.61958  0.77255  0.48576  0.95510
    267   2.38206  5.01468  5.20372  3.23699  1.80357  4.70541  3.96645  2.25522  4.46168  2.03683  2.68060  3.94940  5.07280  3.14395  3.76505  2.22832  2.94436  2.78604  4.36280  3.83472    326 f - - H
          2.68618  4.42225  2.77519  2.73123  3.46354  2.40513  3.72494  3.29354  2.67741  2.69355  4.24690  2.90347  2.73739  3.18146  2.89801  2.37887  2.77519  2.98518  4.58477  3.61503
          0.01874  6.08450  4.11728  0.61958  0.77255  0.48576  0.95510
    268   1.86150  5.60081  3.94630  2.81489  3.92935  2.72668  3.81772  2.90868  3.37681  2.48537  3.09034  2.42882  3.89465  3.30494  3.21400  2.11259  2.59419  3.08634  6.12040  4.80525    327 a - - H
          2.68632  4.42070  2.77534  2.73137  3.46310  2.40505  3.72509  3.29315  2.67755  2.69369  4.24704  2.90333  2.73754  3.18160  2.89815  2.37868  2.77504  2.98532  4.58491  3.61517
          0.15878  2.11373  3.64852  0.08093  2.55439  0.41783  1.07434
    269   2.84686  4.94961  5.49083  4.87833  2.99779  3.43411  4.20313  1.90802  4.67231  1.90613  3.51435  4.88206  5.09738  2.10781  4.69510  3.51179  2.39558  1.95313  5.57075  2.53871    329 l - - H
          2.68618  4.42225  2.77519  2.73123  3.46354  2.40513  3.72494  3.29354  2.67741  2.69355  4.24690  2.90347  2.73739  3.18146  2.89801  2.37887  2.77519  2.98518  4.58477  3.61503
          0.00348  6.05967  6.78201  0.61958  0.77255  0.38482  1.14124
    270   3.59279  4.96623  5.56380  3.67234  1.83157  4.76326  5.09722  2.33749  4.73134  1.09283  2.57827  4.02458  5.12647  4.86083  4.73685  4.07495  2.99083  2.21299  5.58817  3.72070    330 l - - H
          2.68618  4.42225  2.77519  2.73123  3.46354  2.40513  3.72494  3.29354  2.67741  2.69355  4.24690  2.90347  2.73739  3.18146  2.89801  2.37887  2.77519  2.98518  4.58477  3.61503
          0.00339  6.08450  6.80685  0.61958  0.77255  0.48576  0.95510
    271   3.57822  5.01377  5.20879  4.61362  2.05141  3.59883  5.02050  2.14200  4.46561  2.24582  2.78611  3.16231  5.07361  2.61516  2.87598  2.24576  2.42294  2.36804  5.62938  3.85145    331 f - - H
          2.68618  4.42225  2.77519  2.73123  3.46354  2.40513  3.72494  3.29354  2.67741  2.69355  4.24690  2.90347  2.73739  3.18146  2.89801  2.37887  2.77519  2.98518  4.58477  3.61503
          0.00339  6.08450  6.80685  0.61958  0.77255  0.48576  0.95510
    272   2.53857  4.25825  3.29687  3.05649  3.23541  1.68679  4.53769  4.30615  3.34665  3.43644  2.78456  2.72341  4.72105  2.67632  2.87559  2.69227  2.56807  3.14307  3.25861  3.94833    332 g - - H
          2.68618  4.42225  2.77519  2.73123  3.46354  2.40513  3.72494  3.29354  2.67741  2.69355  4.24690  2.90347  2.73739  3.18146  2.89801  2.37887  2.77519  2.98518  4.58477  3.61503
          0.00339  6.08450  6.80685  0.61958  0.77255  0.48576  0.95510
    273   1.73382  5.62007  3.94946  3.39068  4.83724  3.72939  3.96053  2.87012  3.38050  2.93930  4.69707  3.45145  1.76174  3.10291  3.08003  1.98675  2.52770  3.50714  6.13790  3.93055    333 a - - H
          2.68618  4.42225  2.77519  2.73123  3.46354  2.40513  3.72494  3.29354  2.67741  2.69355  4.24690  2.90347  2.73739  3.18146  2.89801  2.37887  2.77519  2.98518  4.58477  3.61503
          0.00339  6.08450  6.80685  0.61958  0.77255  0.48576  0.95510
    274   3.58815  4.96192  5.55899  4.94311  2.47304  4.75819  4.17687  2.44592  4.72632  1.30561  2.48348  4.92297  5.12183  3.54289  4.01554  2.79973  3.37130  1.63032  4.33453  3.44849    334 l - - H
          2.68618  4.42225  2.77519  2.73123  3.46354  2.40513  3.72494  3.29354  2.67741  2.69355  4.24690  2.90347  2.73739  3.18146  2.89801  2.37887  2.77519  2.98518  4.58477  3.61503
          0.00228  6.08339        *  0.61958  0.77255  0.00000        *
//
