# Supplementary material for: The ATP Binding Cassette (ABC) Transporter Gene Family in Lotus (Nelumbo Adans.): Genome-Wide Survey, Characterization and Gene Expression Profile
Source: Biology (Basel). 2026 Mar 14;15(6):469. doi: 10.3390/biology15060469 (PMC13023602; doi:10.3390/biology15060469)
Supplement: Supplementary file 1 [file biology-15-00469-s001.zip › File S1. HMM profiles/PF01061.hmm]

HMMER3/f [3.3 | Nov 2019]
NAME  ABC2_membrane
ACC   PF01061.30
DESC  ABC-2 type transporter
LENG  211
ALPH  amino
RF    no
MM    no
CONS  yes
CS    no
MAP   yes
DATE  Wed May 28 07:07:34 2025
NSEQ  209
EFFN  12.134476
CKSUM 1396668531
GA    26.9 26.9;
TC    26.9 26.9;
NC    26.8 26.8;
BM    hmmbuild HMM.ann SEED.ann
SM    hmmsearch --cpu 8 -E 1000 -Z 90746521 HMM pfamseq
STATS LOCAL MSV      -10.5291  0.70471
STATS LOCAL VITERBI  -11.4690  0.70471
STATS LOCAL FORWARD   -5.0368  0.70471
HMM          A        C        D        E        F        G        H        I        K        L        M        N        P        Q        R        S        T        V        W        Y   
            m->m     m->i     m->d     i->m     i->i     d->m     d->d
  COMPO   2.50539  4.38967  3.75336  3.31765  2.63198  2.89319  4.19956  2.49377  3.31540  2.10656  3.18512  3.37365  3.33442  3.33250  3.20167  2.64129  2.80361  2.46352  4.01388  3.20312
          2.68618  4.42225  2.77519  2.73123  3.46354  2.40513  3.72494  3.29354  2.67741  2.69355  4.24690  2.90347  2.73739  3.18146  2.89801  2.37887  2.77519  2.98518  4.58477  3.61503
          0.11030  6.14533  2.27992  0.61958  0.77255  0.00000        *
      1   2.73468  5.93831  3.22830  2.14611  4.37816  3.23719  3.50123  3.49657  2.79262  3.45614  3.64656  3.04602  3.14650  2.56841  2.48284  2.76570  2.10574  3.06945  6.37397  2.79433      1 t - - -
          2.68618  4.42225  2.77519  2.73123  3.46354  2.40513  3.72494  3.29354  2.67741  2.69355  4.24690  2.90347  2.73739  3.18146  2.89801  2.37887  2.77519  2.98518  4.58477  3.61503
          0.00355  6.03858  6.76093  0.61958  0.77255  0.54653  0.86502
      2   2.48745  5.11617  3.35599  2.42368  4.31149  3.48471  3.93899  4.33859  3.00930  2.26191  4.99108  3.30121  4.31496  1.10725  3.30506  2.91713  3.71247  3.18688  6.38966  4.44999      2 q - - -
          2.68618  4.42225  2.77519  2.73123  3.46354  2.40513  3.72494  3.29354  2.67741  2.69355  4.24690  2.90347  2.73739  3.18146  2.89801  2.37887  2.77519  2.98518  4.58477  3.61503
          0.00335  6.09748  6.81983  0.61958  0.77255  0.52644  0.89332
      3   3.10689  3.50833  4.79819  4.10055  1.78523  4.08425  5.12116  1.87128  4.75560  1.65300  3.71219  3.92590  5.15086  4.88535  4.39051  3.79765  2.63352  2.04192  3.93902  3.15712      3 l - - -
          2.68618  4.42225  2.77519  2.73123  3.46354  2.40513  3.72494  3.29354  2.67741  2.69355  4.24690  2.90347  2.73739  3.18146  2.89801  2.37887  2.77519  2.98518  4.58477  3.61503
          0.00326  6.12320  6.84555  0.61958  0.77255  0.59204  0.80563
      4   3.02037  3.95311  4.28266  3.34319  2.77456  3.05676  4.12350  2.95943  2.02101  2.35301  3.57549  3.68413  4.53619  2.35221  2.55247  2.86157  3.11941  2.89927  3.10221  3.22951      4 k - - -
          2.68618  4.42225  2.77519  2.73123  3.46354  2.40513  3.72494  3.29354  2.67741  2.69355  4.24690  2.90347  2.73739  3.18146  2.89801  2.37887  2.77519  2.98518  4.58477  3.61503
          0.00324  6.12841  6.85076  0.61958  0.77255  0.53414  0.88230
      5   1.60791  5.07159  5.14089  3.57768  3.61618  4.03974  4.19489  2.19428  4.10636  2.14065  3.80543  4.29956  5.09363  3.44176  3.68366  2.70062  2.15777  2.04586  4.14222  3.59057      5 a - - -
          2.68618  4.42225  2.77519  2.73123  3.46354  2.40513  3.72494  3.29354  2.67741  2.69355  4.24690  2.90347  2.73739  3.18146  2.89801  2.37887  2.77519  2.98518  4.58477  3.61503
          0.00322  6.13506  6.85741  0.61958  0.77255  0.43511  1.04183
      6   2.94808  2.36655  4.74278  4.44899  3.64781  4.19727  5.13047  2.11324  4.04399  1.09987  2.82018  3.01739  5.16263  4.88031  4.76263  3.18707  3.68746  2.30951  5.63388  4.16928      6 l - - -
          2.68618  4.42225  2.77519  2.73123  3.46354  2.40513  3.72494  3.29354  2.67741  2.69355  4.24690  2.90347  2.73739  3.18146  2.89801  2.37887  2.77519  2.98518  4.58477  3.61503
          0.00319  6.14533  6.86768  0.61958  0.77255  0.48576  0.95510
      7   2.50013  4.30880  5.58516  4.46130  2.77418  3.31566  5.13431  2.23783  4.20194  1.61385  3.17768  4.50635  5.16520  3.86573  4.33579  2.86676  2.05974  2.06855  3.36174  3.65304      7 l - - -
          2.68618  4.42225  2.77519  2.73123  3.46354  2.40513  3.72494  3.29354  2.67741  2.69355  4.24690  2.90347  2.73739  3.18146  2.89801  2.37887  2.77519  2.98518  4.58477  3.61503
          0.00319  6.14533  6.86768  0.61958  0.77255  0.48576  0.95510
      8   2.51929  4.35339  2.57607  2.96875  4.31188  3.63447  3.98302  3.54312  1.81717  3.30034  3.50641  3.18579  4.69213  2.58988  2.32593  2.79571  3.04546  3.19276  2.67009  3.89823      8 k - - -
          2.68618  4.42225  2.77519  2.73123  3.46354  2.40513  3.72494  3.29354  2.67741  2.69355  4.24690  2.90347  2.73739  3.18146  2.89801  2.37887  2.77519  2.98518  4.58477  3.61503
          0.00319  6.14533  6.86768  0.61958  0.77255  0.48576  0.95510
      9   2.72873  5.89820  3.82899  3.27212  4.10768  3.31334  4.51126  4.04566  2.11033  3.93709  4.95294  3.49958  4.71041  2.91384  0.81701  3.26760  3.60180  4.02544  5.46472  3.88654      9 r - - -
          2.68618  4.42225  2.77519  2.73123  3.46354  2.40513  3.72494  3.29354  2.67741  2.69355  4.24690  2.90347  2.73739  3.18146  2.89801  2.37887  2.77519  2.98518  4.58477  3.61503
          0.00319  6.14533  6.86768  0.61958  0.77255  0.48576  0.95510
     10   2.78638  4.60444  2.92496  1.53372  4.17152  2.98127  3.99064  4.15722  3.21330  3.43386  3.89069  2.58295  4.68167  2.21428  3.23011  2.20794  2.60273  3.44081  6.44400  4.23285     10 e - - -
          2.68618  4.42225  2.77519  2.73123  3.46354  2.40513  3.72494  3.29354  2.67741  2.69355  4.24690  2.90347  2.73739  3.18146  2.89801  2.37887  2.77519  2.98518  4.58477  3.61503
          0.00319  6.14533  6.86768  0.61958  0.77255  0.48576  0.95510
     11   2.98050  4.17256  3.94071  4.87480  1.72289  4.36309  3.88345  2.09774  4.26035  1.86003  3.14854  3.40447  5.15228  3.98095  3.36531  3.15803  3.08302  2.53526  2.80168  3.24581     11 f - - -
          2.68618  4.42225  2.77519  2.73123  3.46354  2.40513  3.72494  3.29354  2.67741  2.69355  4.24690  2.90347  2.73739  3.18146  2.89801  2.37887  2.77519  2.98518  4.58477  3.61503
          0.00894  6.14533  4.99688  0.61958  0.77255  0.48576  0.95510
     12   2.78008  4.95407  4.29360  3.20713  4.23319  4.50399  4.47776  2.27318  1.99486  1.63115  3.41501  3.88529  4.24714  2.48398  2.57341  2.92148  3.16576  2.86041  4.41426  4.39492     12 l - - -
          2.68612  4.42235  2.77529  2.73133  3.46338  2.40510  3.72504  3.29343  2.67751  2.69352  4.24644  2.90342  2.73749  3.18140  2.89811  2.37872  2.77529  2.98512  4.58487  3.61513
          0.04829  3.19851  5.06352  0.67618  0.71041  0.45604  1.00454
     13   2.62480  4.31834  3.24113  2.75617  4.88579  3.40758  4.20697  3.72688  2.48071  2.33346  4.48049  2.36354  4.67802  2.19536  2.13211  2.34756  2.92232  3.01284  6.44045  5.03339     15 r - - -
          2.68618  4.42225  2.77519  2.73123  3.46354  2.40513  3.72494  3.29354  2.67741  2.69355  4.24690  2.90347  2.73739  3.18146  2.89801  2.37887  2.77519  2.98518  4.58477  3.61503
          0.00321  6.14007  6.86242  0.61958  0.77255  0.45835  1.00055
     14   2.42093  5.09089  4.48662  4.50552  2.33338  4.42042  4.62747  2.29091  3.30997  2.44036  2.53194  3.97382  5.09143  3.08784  2.29050  3.28009  2.89981  2.77540  3.67557  2.23011     16 y - - -
          2.68618  4.42225  2.77519  2.73123  3.46354  2.40513  3.72494  3.29354  2.67741  2.69355  4.24690  2.90347  2.73739  3.18146  2.89801  2.37887  2.77519  2.98518  4.58477  3.61503
          0.01151  6.14533  4.67813  0.61958  0.77255  0.48576  0.95510
     15   2.65888  4.57473  5.36568  4.76430  2.56304  3.77045  5.08607  2.69945  2.45941  2.06207  3.84393  4.38696  4.55503  4.24391  2.99634  3.02541  3.29215  2.64432  1.89822  2.25413     17 w - - -
          2.68618  4.42225  2.77519  2.73123  3.46354  2.40513  3.72494  3.29354  2.67741  2.69355  4.24690  2.90347  2.73739  3.18146  2.89801  2.37887  2.77519  2.98518  4.58477  3.61503
          0.00322  6.13704  6.85939  0.61958  0.77255  0.44400  1.02572
     16   2.94384  6.01253  3.60493  3.20985  3.88668  2.57488  3.81016  4.49908  2.32888  3.71237  5.05438  3.39136  4.36028  2.71983  0.89119  3.09174  3.47538  4.40083  6.44774  5.03969     18 r - - -
          2.68618  4.42225  2.77519  2.73123  3.46354  2.40513  3.72494  3.29354  2.67741  2.69355  4.24690  2.90347  2.73739  3.18146  2.89801  2.37887  2.77519  2.98518  4.58477  3.61503
          0.00319  6.14533  6.86768  0.61958  0.77255  0.48576  0.95510
     17   2.91734  6.01604  1.81401  2.78873  4.40000  2.90080  3.66839  2.87013  3.01521  4.32021  3.88616  1.97238  4.67975  2.95837  2.62865  2.44117  2.56345  3.32367  6.45029  4.38375     19 d - - -
          2.68618  4.42225  2.77519  2.73123  3.46354  2.40513  3.72494  3.29354  2.67741  2.69355  4.24690  2.90347  2.73739  3.18146  2.89801  2.37887  2.77519  2.98518  4.58477  3.61503
          0.00319  6.14533  6.86768  0.61958  0.77255  0.48576  0.95510
     18   2.67129  6.00378  3.23826  2.90609  4.18482  3.32720  3.97889  4.46460  2.39475  3.48587  3.99739  3.11186  1.73424  3.20297  2.56488  2.05210  2.95350  3.55279  3.18971  3.73579     20 p - - -
          2.68618  4.42225  2.77519  2.73123  3.46354  2.40513  3.72494  3.29354  2.67741  2.69355  4.24690  2.90347  2.73739  3.18146  2.89801  2.37887  2.77519  2.98518  4.58477  3.61503
          0.12470  6.14533  2.16196  0.61958  0.77255  0.48576  0.95510
     19   2.56863  5.76382  3.17071  2.59495  2.65213  2.96579  4.44358  3.35773  2.76422  2.94096  3.39952  3.21764  3.16512  2.72279  3.22664  2.07257  2.64175  2.73284  4.94666  3.54394     21 s - - -
          2.68618  4.42225  2.77519  2.73123  3.46354  2.40513  3.72494  3.29354  2.67741  2.69355  4.24690  2.90347  2.73739  3.18146  2.89801  2.37887  2.77519  2.98518  4.58477  3.61503
          0.00360  6.02423  6.74658  0.61958  0.77255  0.21237  1.65373
     20   2.61928  5.21318  4.66750  3.67739  3.27066  3.69873  4.31426  2.74265  3.53861  1.64610  3.52575  3.34058  4.99872  2.53765  3.62819  2.58487  2.72168  2.65710  5.80836  2.01653     22 l - - -
          2.68618  4.42225  2.77519  2.73123  3.46354  2.40513  3.72494  3.29354  2.67741  2.69355  4.24690  2.90347  2.73739  3.18146  2.89801  2.37887  2.77519  2.98518  4.58477  3.61503
          0.00319  6.14533  6.86768  0.61958  0.77255  0.48576  0.95510
     21   3.25966  5.25836  3.99251  3.78907  2.85306  1.92922  4.85326  2.48390  3.35514  2.11552  3.80789  2.77708  4.14630  3.96755  3.51115  2.77150  2.01000  3.11393  4.93475  2.68083     23 g - - -
          2.68652  4.42280  2.77575  2.73179  3.46232  2.40560  3.72550  3.29182  2.67755  2.69189  4.24671  2.90370  2.73768  3.18202  2.89843  2.37942  2.77558  2.98435  4.58532  3.61251
          0.57171  0.84220  5.36443  0.02303  3.78262  0.48576  0.95510
     22   2.15856  5.02454  4.69118  4.84504  2.83335  3.71745  4.21512  2.06354  3.32383  1.62178  3.42954  4.50283  4.59998  4.08675  3.29008  3.72556  2.98964  2.07330  3.27122  2.86936     25 l - - -
          2.68625  4.42162  2.77526  2.73130  3.46360  2.40501  3.72501  3.29361  2.67735  2.69361  4.24696  2.90338  2.73733  3.18133  2.89807  2.37884  2.77526  2.98525  4.58483  3.61510
          0.05300  4.75044  3.14730  1.39006  0.28643  0.46641  0.98685
     23   2.17275  4.66532  4.19032  4.18413  2.92797  2.89553  5.00799  2.74958  4.39531  2.24471  2.95171  3.79629  3.33202  3.77399  4.14751  2.25403  2.37476  2.35352  2.35419  4.47158     34 a - - -
          2.68618  4.42225  2.77519  2.73123  3.46354  2.40513  3.72494  3.29354  2.67741  2.69355  4.24690  2.90347  2.73739  3.18146  2.89801  2.37887  2.77519  2.98518  4.58477  3.61503
          0.00333  6.10266  6.82501  0.61958  0.77255  0.32962  1.27010
     24   2.80144  6.01267  3.57947  3.20863  4.77403  3.34550  4.12801  3.86987  1.79277  3.51199  3.44709  2.82165  2.89080  2.64880  1.55528  2.42572  3.17269  3.71250  6.44783  5.03938     35 r - - -
          2.68618  4.42225  2.77519  2.73123  3.46354  2.40513  3.72494  3.29354  2.67741  2.69355  4.24690  2.90347  2.73739  3.18146  2.89801  2.37887  2.77519  2.98518  4.58477  3.61503
          0.00319  6.14533  6.86768  0.61958  0.77255  0.48576  0.95510
     25   2.62636  4.57114  4.75686  4.98634  2.12148  4.12301  5.13733  1.79538  4.20869  1.64089  3.76837  4.96748  4.22394  3.96786  4.77665  3.58095  2.66903  1.79831  4.18949  3.34398     36 l - - -
          2.68618  4.42225  2.77519  2.73123  3.46354  2.40513  3.72494  3.29354  2.67741  2.69355  4.24690  2.90347  2.73739  3.18146  2.89801  2.37887  2.77519  2.98518  4.58477  3.61503
          0.00319  6.14533  6.86768  0.61958  0.77255  0.48576  0.95510
     26   2.32758  4.15680  5.58753  4.97284  2.17734  3.22238  4.40031  1.53212  4.24748  1.82344  3.47163  4.50153  5.16548  4.12620  4.10162  3.21695  3.40815  1.92601  5.63132  4.14968     37 i - - -
          2.68618  4.42225  2.77519  2.73123  3.46354  2.40513  3.72494  3.29354  2.67741  2.69355  4.24690  2.90347  2.73739  3.18146  2.89801  2.37887  2.77519  2.98518  4.58477  3.61503
          0.00319  6.14533  6.86768  0.61958  0.77255  0.48576  0.95510
     27   2.63989  6.00166  3.32172  2.61958  3.25511  3.41830  3.60775  3.27717  2.82244  2.96146  3.36908  2.53525  4.28867  1.89945  2.77716  2.45519  2.28609  3.42698  6.43977  4.71141     38 q - - -
          2.68618  4.42225  2.77519  2.73123  3.46354  2.40513  3.72494  3.29354  2.67741  2.69355  4.24690  2.90347  2.73739  3.18146  2.89801  2.37887  2.77519  2.98518  4.58477  3.61503
          0.00319  6.14533  6.86768  0.61958  0.77255  0.48576  0.95510
     28   2.53744  3.91415  3.40337  3.28830  4.53181  3.46000  3.18745  2.96033  2.88902  3.04111  3.58033  3.15043  1.82572  3.29293  3.66760  2.53993  2.03824  2.90729  6.20992  3.45885     39 p - - -
          2.68620  4.42227  2.77522  2.73125  3.46356  2.40515  3.72497  3.29356  2.67743  2.69357  4.24692  2.90334  2.73742  3.18132  2.89803  2.37889  2.77509  2.98520  4.58479  3.61505
          0.02719  3.92711  4.94373  0.29839  1.35483  0.48576  0.95510
     29   2.96185  4.15464  5.57912  3.26694  2.65628  3.58143  5.12944  1.54478  4.75248  1.52812  3.20806  4.95466  5.16041  4.00455  4.37694  2.99725  2.86588  1.98614  5.62711  4.12950     41 l - - -
          2.68618  4.42225  2.77519  2.73123  3.46354  2.40513  3.72494  3.29354  2.67741  2.69355  4.24690  2.90347  2.73739  3.18146  2.89801  2.37887  2.77519  2.98518  4.58477  3.61503
          0.00321  6.13923  6.86157  0.61958  0.77255  0.45425  1.00765
     30   2.67062  4.69276  5.55694  4.46114  2.53532  3.31927  5.12916  1.89737  3.63926  1.52020  2.93948  4.94710  5.16176  3.94007  3.79763  3.19350  3.10991  1.70602  5.63467  4.45780     42 l - - -
          2.68618  4.42225  2.77519  2.73123  3.46354  2.40513  3.72494  3.29354  2.67741  2.69355  4.24690  2.90347  2.73739  3.18146  2.89801  2.37887  2.77519  2.98518  4.58477  3.61503
          0.00319  6.14533  6.86768  0.61958  0.77255  0.48576  0.95510
     31   2.79906  4.11515  4.83457  4.79376  3.14063  3.99180  4.16654  2.33410  4.00209  2.10380  2.16485  3.50457  4.00825  2.67233  3.99773  3.22567  2.48577  2.36824  2.88963  2.66628     43 l - - -
          2.68618  4.42225  2.77519  2.73123  3.46354  2.40513  3.72494  3.29354  2.67741  2.69355  4.24690  2.90347  2.73739  3.18146  2.89801  2.37887  2.77519  2.98518  4.58477  3.61503
          0.00319  6.14533  6.86768  0.61958  0.77255  0.48576  0.95510
     32   1.66596  4.52254  3.41354  3.19551  3.09399  1.85916  4.80016  2.99144  3.63133  2.05248  3.50036  3.81664  4.24887  3.70155  3.93672  2.50796  3.00905  3.07252  5.90200  3.84818     44 a - - -
          2.68618  4.42225  2.77519  2.73123  3.46354  2.40513  3.72494  3.29354  2.67741  2.69355  4.24690  2.90347  2.73739  3.18146  2.89801  2.37887  2.77519  2.98518  4.58477  3.61503
          0.00319  6.14533  6.86768  0.61958  0.77255  0.48576  0.95510
     33   2.57021  4.27167  5.60860  4.99246  2.14029  3.99351  5.13853  1.98247  4.77482  1.20808  3.65945  4.97043  3.99574  4.90392  4.04987  3.71533  2.91874  1.98014  5.62912  4.11695     45 l - - -
          2.68618  4.42225  2.77519  2.73123  3.46354  2.40513  3.72494  3.29354  2.67741  2.69355  4.24690  2.90347  2.73739  3.18146  2.89801  2.37887  2.77519  2.98518  4.58477  3.61503
          0.00319  6.14533  6.86768  0.61958  0.77255  0.48576  0.95510
     34   2.88571  4.00228  4.83225  4.99174  2.31195  4.28823  4.53267  1.58272  4.38435  1.74693  2.99014  4.97007  4.64404  4.90350  4.77877  3.08114  3.33256  1.57248  5.62916  3.91175     46 v - - -
          2.68618  4.42225  2.77519  2.73123  3.46354  2.40513  3.72494  3.29354  2.67741  2.69355  4.24690  2.90347  2.73739  3.18146  2.89801  2.37887  2.77519  2.98518  4.58477  3.61503
          0.00319  6.14533  6.86768  0.61958  0.77255  0.48576  0.95510
     35   2.96027  4.00918  4.76397  4.15426  1.62254  3.77566  5.11601  1.84895  4.30277  1.88706  3.86432  4.02179  4.23383  3.93764  4.18845  3.46339  2.78967  2.52262  5.64266  2.38128     47 f - - -
          2.68618  4.42225  2.77519  2.73123  3.46354  2.40513  3.72494  3.29354  2.67741  2.69355  4.24690  2.90347  2.73739  3.18146  2.89801  2.37887  2.77519  2.98518  4.58477  3.61503
          0.00319  6.14533  6.86768  0.61958  0.77255  0.48576  0.95510
     36   2.53330  5.80184  3.71142  3.19040  4.47168  0.87512  3.97024  4.49118  3.22585  3.85514  3.63510  3.55593  4.12584  3.32527  3.27185  2.61645  2.88364  3.45912  4.54066  4.09405     48 g - - -
          2.68618  4.42225  2.77519  2.73123  3.46354  2.40513  3.72494  3.29354  2.67741  2.69355  4.24690  2.90347  2.73739  3.18146  2.89801  2.37887  2.77519  2.98518  4.58477  3.61503
          0.00319  6.14533  6.86768  0.61958  0.77255  0.48576  0.95510
     37   2.61085  5.28360  4.16306  3.93250  2.31684  3.50904  4.11438  3.26830  3.29177  2.04255  4.03597  3.04128  4.12235  3.52635  4.22735  2.21753  1.70488  2.77168  5.86849  2.90429     49 t - - -
          2.68618  4.42225  2.77519  2.73123  3.46354  2.40513  3.72494  3.29354  2.67741  2.69355  4.24690  2.90347  2.73739  3.18146  2.89801  2.37887  2.77519  2.98518  4.58477  3.61503
          0.00319  6.14533  6.86768  0.61958  0.77255  0.48576  0.95510
     38   2.60478  3.74815  4.72069  4.90360  3.90094  3.33255  5.12098  1.98423  4.21561  1.45769  3.12150  4.14042  3.45316  4.85293  3.67876  3.14862  3.08343  1.55708  5.63963  4.46172     50 l - - -
          2.68618  4.42225  2.77519  2.73123  3.46354  2.40513  3.72494  3.29354  2.67741  2.69355  4.24690  2.90347  2.73739  3.18146  2.89801  2.37887  2.77519  2.98518  4.58477  3.61503
          0.00319  6.14533  6.86768  0.61958  0.77255  0.48576  0.95510
     39   3.36037  4.33128  5.56445  4.12572  0.94121  4.79868  5.13054  2.70527  4.31822  2.51639  3.91040  3.69074  3.82777  4.42340  4.76279  3.78039  3.86503  3.05248  3.22692  1.90428     51 f - - -
          2.68618  4.42225  2.77519  2.73123  3.46354  2.40513  3.72494  3.29354  2.67741  2.69355  4.24690  2.90347  2.73739  3.18146  2.89801  2.37887  2.77519  2.98518  4.58477  3.61503
          0.00932  6.14533  4.94253  0.61958  0.77255  0.48576  0.95510
     40   2.80625  4.91186  3.52863  3.28664  2.54473  2.02255  3.99226  3.57999  3.26868  2.18506  4.11644  4.22107  4.14463  3.83342  3.32491  2.36752  3.42510  3.08704  2.32391  2.48195     52 g - - -
          2.68618  4.42225  2.77519  2.73123  3.46354  2.40513  3.72494  3.29354  2.67741  2.69355  4.24690  2.90347  2.73739  3.18146  2.89801  2.37887  2.77519  2.98518  4.58477  3.61503
          0.34206  6.13922  1.24639  0.61958  0.77255  0.53839  0.87632
     41   3.13759  5.79956  2.72747  2.74814  4.23418  2.46386  3.14151  4.28214  1.97122  4.10517  4.42812  2.05362  4.45412  2.31936  2.08465  2.97370  3.29661  3.39220  6.23179  4.30479     53 k - - -
          2.68579  4.42295  2.77579  2.73123  3.46256  2.40543  3.72530  3.29322  2.67708  2.69317  4.24426  2.90399  2.73796  3.18176  2.89727  2.37909  2.77565  2.98472  4.58454  3.61545
          0.23327  1.76541  3.29840  1.45367  0.26620  1.68951  0.20409
     42   2.32229  4.77155  5.10979  3.82906  3.71111  4.50460  4.21637  2.34913  4.01462  1.42759  2.89938  4.59354  4.87053  2.99697  4.18249  3.01661  2.12875  2.19316  3.51879  4.20816     59 l - - -
          2.68618  4.42225  2.77519  2.73123  3.46354  2.40513  3.72494  3.29354  2.67741  2.69355  4.24690  2.90347  2.73739  3.18146  2.89801  2.37887  2.77519  2.98518  4.58477  3.61503
          0.05042  5.77298  3.07779  0.61958  0.77255  1.54214  0.24070
     43   3.04500  5.77401  2.37464  2.41374  4.49615  1.70259  4.00219  4.14805  2.09176  4.07965  4.81445  3.21768  2.21556  2.81352  3.01139  2.75805  3.25038  3.91121  6.20619  4.79473     60 g - - -
          2.68690  4.42346  2.77494  2.73109  3.46418  2.40517  3.72382  3.29332  2.67693  2.69385  4.24353  2.90259  2.73789  3.18183  2.89802  2.37920  2.77461  2.98551  4.58598  3.61533
          1.16242  0.44413  3.08156  0.76299  0.62787  1.31717  0.31183
     44   2.77239  5.78639  2.31954  2.51849  4.60196  3.11965  3.48605  4.61732  2.63625  3.43428  4.42106  1.92679  4.44318  3.24053  2.95250  2.00932  2.07301  3.88878  6.21912  4.28013     67 n - - -
          2.68601  4.42237  2.77531  2.73125  3.46366  2.40508  3.72506  3.29366  2.67752  2.69355  4.24649  2.90358  2.73696  3.18158  2.89801  2.37898  2.77520  2.98517  4.58422  3.61515
          0.14241  2.36378  3.25276  0.40850  1.09258  1.59635  0.22644
     45   2.50762  5.76230  3.06275  2.41940  4.34801  3.01056  3.95557  3.10841  2.51851  3.27635  4.37316  3.14948  3.12296  2.11186  3.06292  2.23001  2.35466  3.07144  6.19888  4.06386     70 q - - -
          2.68618  4.42225  2.77519  2.73123  3.46354  2.40513  3.72494  3.29354  2.67741  2.69355  4.24690  2.90347  2.73739  3.18146  2.89801  2.37887  2.77519  2.98518  4.58477  3.61503
          0.00961  5.76741  5.04513  0.61958  0.77255  1.76997  0.18674
     46   2.34904  4.68826  2.71061  2.33150  4.21956  3.06837  4.04363  3.03105  2.54314  2.71867  4.20777  2.97637  3.90855  2.34718  2.89798  2.36433  2.64967  3.13804  6.18852  4.31987     71 e - - -
          2.68618  4.42225  2.77519  2.73123  3.46354  2.40513  3.72494  3.29354  2.67741  2.69355  4.24690  2.90347  2.73739  3.18146  2.89801  2.37887  2.77519  2.98518  4.58477  3.61503
          0.01275  5.76747  4.65206  0.61958  0.77255  0.95758  0.48422
     47   2.66894  5.84940  2.08769  2.60352  4.34554  2.00060  3.73805  3.31357  2.67210  3.48629  4.89045  3.09986  3.54134  2.47184  3.21477  2.11155  3.16565  3.35168  6.28298  4.17282     72 g - - -
          2.68618  4.42225  2.77519  2.73123  3.46354  2.40513  3.72494  3.29354  2.67741  2.69355  4.24690  2.90347  2.73739  3.18146  2.89801  2.37887  2.77519  2.98518  4.58477  3.61503
          0.00412  5.88980  6.61214  0.61958  0.77255  0.95201  0.48770
     48   2.34733  5.44867  3.51888  2.65841  2.66702  2.22227  3.84507  2.61599  3.26893  2.41589  4.20412  3.33446  4.68725  3.21111  2.76874  2.73035  3.30772  2.37872  5.98426  3.19591     73 g - - -
          2.68618  4.42225  2.77519  2.73123  3.46354  2.40513  3.72494  3.29354  2.67741  2.69355  4.24690  2.90347  2.73739  3.18146  2.89801  2.37887  2.77519  2.98518  4.58477  3.61503
          0.00382  5.96581  6.68816  0.61958  0.77255  1.26079  0.33328
     49   2.51823  4.96141  4.58447  4.40802  2.47628  4.60373  4.39636  2.32753  4.06416  1.92861  2.68510  3.22894  3.42994  2.45846  3.31743  3.12042  3.10433  2.04563  5.57378  3.23282     74 l - - -
          2.68611  4.42259  2.77553  2.73122  3.46339  2.40465  3.72476  3.29337  2.67754  2.69368  4.24723  2.90368  2.73764  3.18131  2.89705  2.37914  2.77553  2.98496  4.58510  3.61537
          0.48882  1.17067  2.57060  0.03706  3.31379  1.09087  0.40936
     50   2.39148  5.86859  2.55049  2.41924  3.84225  3.41722  4.03134  3.52872  2.61535  3.14717  3.62005  2.06443  4.24084  2.25814  3.12448  2.32132  2.79812  3.60232  6.30295  4.10706     76 n - - -
          2.68618  4.42225  2.77519  2.73123  3.46354  2.40513  3.72494  3.29354  2.67741  2.69355  4.24690  2.90347  2.73739  3.18146  2.89801  2.37887  2.77519  2.98518  4.58477  3.61503
          0.00398  5.92451  6.64685  0.61958  0.77255  0.42168  1.06696
     51   3.08289  5.65811  3.00289  2.82229  3.15308  3.39318  4.53554  2.69583  2.84775  2.58706  3.37793  2.50313  3.87250  3.27639  1.80892  3.37380  3.19565  2.89295  4.59506  2.59339     77 r - - -
          2.68584  4.42711  2.77627  2.73413  3.45160  2.40442  3.72687  3.29040  2.68042  2.69282  4.24302  2.90428  2.73884  3.18358  2.90052  2.38073  2.77508  2.98254  4.58236  3.60564
          0.54409  0.87104  6.80199  2.24072  0.11248  0.28248  1.40206
     52   2.61783  5.14826  4.86446  4.03105  3.29905  2.55361  4.95989  2.47641  3.50134  2.16777  2.96872  3.78115  1.59702  3.08190  3.82138  3.11909  3.33280  2.33349  5.75239  3.86640     95 p - - -
          2.68618  4.42225  2.77519  2.73123  3.46354  2.40513  3.72494  3.29354  2.67741  2.69355  4.24690  2.90347  2.73739  3.18146  2.89801  2.37887  2.77519  2.98518  4.58477  3.61503
          0.00319  6.14533  6.86768  0.61958  0.77255  0.48576  0.95510
     53   2.54650  5.15434  4.41406  4.26546  3.97059  0.90101  4.43073  2.91243  3.85355  2.98331  2.81385  3.39510  5.04085  4.43294  3.83796  2.77014  3.49671  3.01802  4.03023  3.39315     96 g - - -
          2.68618  4.42225  2.77519  2.73123  3.46354  2.40513  3.72494  3.29354  2.67741  2.69355  4.24690  2.90347  2.73739  3.18146  2.89801  2.37887  2.77519  2.98518  4.58477  3.61503
          0.00319  6.14533  6.86768  0.61958  0.77255  0.48576  0.95510
     54   2.02058  3.46092  5.60836  4.19103  2.14781  4.37453  4.58761  2.36956  4.77463  1.21171  3.09489  4.97030  5.16797  4.41672  4.77896  3.25787  3.35568  2.31307  4.90090  3.91630     97 l - - -
          2.68618  4.42225  2.77519  2.73123  3.46354  2.40513  3.72494  3.29354  2.67741  2.69355  4.24690  2.90347  2.73739  3.18146  2.89801  2.37887  2.77519  2.98518  4.58477  3.61503
          0.00319  6.14533  6.86768  0.61958  0.77255  0.48576  0.95510
     55   2.75408  3.89681  5.61098  4.99471  2.50446  3.98796  5.13924  1.93093  4.77661  1.30474  2.28653  4.97167  5.16856  4.31559  4.78015  3.20976  3.11314  1.97512  5.62922  4.45355     98 l - - -
          2.68618  4.42225  2.77519  2.73123  3.46354  2.40513  3.72494  3.29354  2.67741  2.69355  4.24690  2.90347  2.73739  3.18146  2.89801  2.37887  2.77519  2.98518  4.58477  3.61503
          0.00319  6.14533  6.86768  0.61958  0.77255  0.48576  0.95510
     56   1.99359  3.74543  5.60644  4.99045  1.60856  2.51105  5.13814  2.40551  4.77328  2.63719  2.57885  4.96946  5.16776  4.51791  4.77828  3.25214  3.25511  2.28205  5.62933  2.50753     99 f - - -
          2.68618  4.42225  2.77519  2.73123  3.46354  2.40513  3.72494  3.29354  2.67741  2.69355  4.24690  2.90347  2.73739  3.18146  2.89801  2.37887  2.77519  2.98518  4.58477  3.61503
          0.00319  6.14533  6.86768  0.61958  0.77255  0.48576  0.95510
     57   2.57217  5.01430  5.55067  4.93845  1.26838  2.30738  5.12801  2.68130  4.73335  2.46248  2.23621  3.56707  5.16099  4.22515  4.75762  3.51677  2.76810  2.79419  5.63537  3.33963    100 f - - -
          2.68618  4.42225  2.77519  2.73123  3.46354  2.40513  3.72494  3.29354  2.67741  2.69355  4.24690  2.90347  2.73739  3.18146  2.89801  2.37887  2.77519  2.98518  4.58477  3.61503
          0.00319  6.14533  6.86768  0.61958  0.77255  0.48576  0.95510
     58   2.04803  4.23824  5.50441  4.52862  2.87217  3.72738  4.62176  2.04664  4.69976  2.02994  2.59748  3.75102  5.15512  4.01075  4.73994  1.73270  2.38702  2.75254  5.64068  4.19771    101 s - - -
          2.68618  4.42225  2.77519  2.73123  3.46354  2.40513  3.72494  3.29354  2.67741  2.69355  4.24690  2.90347  2.73739  3.18146  2.89801  2.37887  2.77519  2.98518  4.58477  3.61503
          0.00319  6.14533  6.86768  0.61958  0.77255  0.48576  0.95510
     59   2.36280  3.97297  5.60836  4.99224  3.16917  3.73721  5.13849  1.63830  4.77465  1.66411  2.79647  4.97033  4.65958  4.21865  4.77898  3.21433  2.75591  1.66025  5.62914  4.21596    102 i - - -
          2.68618  4.42225  2.77519  2.73123  3.46354  2.40513  3.72494  3.29354  2.67741  2.69355  4.24690  2.90347  2.73739  3.18146  2.89801  2.37887  2.77519  2.98518  4.58477  3.61503
          0.00319  6.14533  6.86768  0.61958  0.77255  0.48576  0.95510
     60   2.88201  4.26100  5.05980  4.96900  2.60780  3.59903  5.13400  2.04957  4.75686  1.44979  2.71656  4.95913  3.87686  3.95841  4.37852  3.02613  1.89390  2.32306  5.63176  4.45550    103 l - - -
          2.68618  4.42225  2.77519  2.73123  3.46354  2.40513  3.72494  3.29354  2.67741  2.69355  4.24690  2.90347  2.73739  3.18146  2.89801  2.37887  2.77519  2.98518  4.58477  3.61503
          0.00319  6.14533  6.86768  0.61958  0.77255  0.48576  0.95510
     61   3.34285  4.57847  4.72223  3.73034  1.37289  3.23197  3.82011  2.97499  4.56795  2.62900  2.54724  2.91231  5.13049  3.74989  4.66786  3.55587  2.23654  2.67654  2.87681  3.18968    104 f - - -
          2.68618  4.42225  2.77519  2.73123  3.46354  2.40513  3.72494  3.29354  2.67741  2.69355  4.24690  2.90347  2.73739  3.18146  2.89801  2.37887  2.77519  2.98518  4.58477  3.61503
          0.00319  6.14533  6.86768  0.61958  0.77255  0.48576  0.95510
     62   3.04478  5.04317  5.34866  4.42780  3.01166  2.90918  4.03889  1.97953  4.58363  1.84294  2.66360  2.02511  4.40692  3.41688  4.21341  2.99491  2.74573  2.58728  3.69792  3.67012    105 l - - -
          2.68618  4.42225  2.77519  2.73123  3.46354  2.40513  3.72494  3.29354  2.67741  2.69355  4.24690  2.90347  2.73739  3.18146  2.89801  2.37887  2.77519  2.98518  4.58477  3.61503
          0.00319  6.14533  6.86768  0.61958  0.77255  0.48576  0.95510
     63   1.85886  3.48240  5.55837  4.94564  2.31395  2.43555  4.63047  2.89612  4.73890  2.34244  2.45566  3.84613  3.61834  4.87729  4.76051  2.12883  2.63192  2.48475  4.90208  4.24551    106 a - - -
          2.68618  4.42225  2.77519  2.73123  3.46354  2.40513  3.72494  3.29354  2.67741  2.69355  4.24690  2.90347  2.73739  3.18146  2.89801  2.37887  2.77519  2.98518  4.58477  3.61503
          0.34833  6.14533  1.23104  0.61958  0.77255  0.48576  0.95510
     64   3.09802  4.76056  5.34111  4.72625  1.39407  3.62747  4.88633  2.29824  4.51269  2.06020  2.76221  3.90539  3.44073  4.64525  4.52339  3.00301  3.06474  2.53445  4.34941  2.43825    107 f - - -
          2.68618  4.42225  2.77519  2.73123  3.46354  2.40513  3.72494  3.29354  2.67741  2.69355  4.24690  2.90347  2.73739  3.18146  2.89801  2.37887  2.77519  2.98518  4.58477  3.61503
          0.00450  5.80151  6.52385  0.61958  0.77255  0.43756  1.03736
     65   2.44995  4.37654  4.41514  3.93765  2.54007  3.48828  4.39773  2.62654  4.09271  2.15992  3.29732  2.45308  3.74721  2.89944  4.34758  2.05869  2.40405  2.80236  5.68349  3.06095    108 s - - -
          2.68618  4.42225  2.77519  2.73123  3.46354  2.40513  3.72494  3.29354  2.67741  2.69355  4.24690  2.90347  2.73739  3.18146  2.89801  2.37887  2.77519  2.98518  4.58477  3.61503
          0.00354  6.04033  6.76267  0.61958  0.77255  0.22851  1.58827
     66   2.19478  3.73096  4.76563  2.95529  3.08652  2.47346  4.92803  2.56218  4.11260  2.30667  2.66677  2.83612  3.10235  3.84638  4.05937  2.28797  2.41952  2.84382  5.77871  4.57017    109 a - - -
          2.68618  4.42225  2.77519  2.73123  3.46354  2.40513  3.72494  3.29354  2.67741  2.69355  4.24690  2.90347  2.73739  3.18146  2.89801  2.37887  2.77519  2.98518  4.58477  3.61503
          0.00319  6.14533  6.86768  0.61958  0.77255  0.48576  0.95510
     67   2.38933  2.93358  5.57683  4.25471  2.37827  3.58124  5.13280  2.03976  4.30666  1.94011  2.43500  2.81706  5.16419  3.66696  4.76739  3.14658  3.02284  2.20977  4.78425  3.62904    110 l - - -
          2.68618  4.42225  2.77519  2.73123  3.46354  2.40513  3.72494  3.29354  2.67741  2.69355  4.24690  2.90347  2.73739  3.18146  2.89801  2.37887  2.77519  2.98518  4.58477  3.61503
          0.00319  6.14533  6.86768  0.61958  0.77255  0.48576  0.95510
     68   2.06359  4.84465  3.93151  3.62021  2.97100  2.68039  4.90525  2.80722  4.05548  2.67736  2.87141  3.41248  4.13251  2.92028  4.34800  2.00589  2.03486  2.67926  4.76560  3.49801    111 s - - -
          2.68618  4.42225  2.77519  2.73123  3.46354  2.40513  3.72494  3.29354  2.67741  2.69355  4.24690  2.90347  2.73739  3.18146  2.89801  2.37887  2.77519  2.98518  4.58477  3.61503
          0.00319  6.14533  6.86768  0.61958  0.77255  0.48576  0.95510
     69   2.25480  4.87797  3.41174  2.05988  5.35586  1.87458  4.47418  4.13900  2.88470  3.52911  4.18303  3.11464  3.42244  2.67496  3.51359  1.81057  2.79307  3.59404  6.44897  4.46387    112 s - - -
          2.68618  4.42225  2.77519  2.73123  3.46354  2.40513  3.72494  3.29354  2.67741  2.69355  4.24690  2.90347  2.73739  3.18146  2.89801  2.37887  2.77519  2.98518  4.58477  3.61503
          0.00319  6.14533  6.86768  0.61958  0.77255  0.48576  0.95510
     70   2.47057  5.12443  4.09502  4.04439  3.32067  3.78354  4.36692  1.85665  3.99228  1.91772  2.96556  4.17695  4.40415  3.47537  3.13305  2.41419  2.83395  1.84657  5.73172  3.94732    113 v - - -
          2.68618  4.42225  2.77519  2.73123  3.46354  2.40513  3.72494  3.29354  2.67741  2.69355  4.24690  2.90347  2.73739  3.18146  2.89801  2.37887  2.77519  2.98518  4.58477  3.61503
          0.30118  6.14533  1.35513  0.61958  0.77255  0.48576  0.95510
     71   1.90808  4.02394  4.67597  3.88000  3.77454  2.72128  4.75506  2.56815  4.00362  2.27241  2.94979  3.81534  4.08450  2.64831  4.00722  1.73987  3.17464  2.36601  5.53443  4.33328    114 s - - -
          2.68618  4.42225  2.77519  2.73123  3.46354  2.40513  3.72494  3.29354  2.67741  2.69355  4.24690  2.90347  2.73739  3.18146  2.89801  2.37887  2.77519  2.98518  4.58477  3.61503
          0.00429  5.84845  6.57079  0.61958  0.77255  0.12491  2.14200
     72   2.61286  5.19156  4.09851  3.60764  2.50022  3.71592  4.29664  2.74387  4.08011  1.97216  3.17852  3.12091  1.72103  3.58032  4.36475  2.64520  2.80008  2.54714  5.78977  3.98398    115 p - - -
          2.68618  4.42225  2.77519  2.73123  3.46354  2.40513  3.72494  3.29354  2.67741  2.69355  4.24690  2.90347  2.73739  3.18146  2.89801  2.37887  2.77519  2.98518  4.58477  3.61503
          0.00319  6.14533  6.86768  0.61958  0.77255  0.48576  0.95510
     73   2.63511  4.65554  3.77313  3.69594  2.80009  4.37035  3.68881  2.07579  2.91671  2.14419  3.04245  3.47789  5.04242  4.22028  4.00973  2.29810  2.45369  1.98375  5.75584  3.48134    116 v - - -
          2.68618  4.42225  2.77519  2.73123  3.46354  2.40513  3.72494  3.29354  2.67741  2.69355  4.24690  2.90347  2.73739  3.18146  2.89801  2.37887  2.77519  2.98518  4.58477  3.61503
          0.00319  6.14533  6.86768  0.61958  0.77255  0.48576  0.95510
     74   3.14382  4.47256  4.57768  4.19082  1.55041  3.55434  5.05205  2.67962  3.72508  2.24015  3.25500  4.01772  5.10954  3.43945  2.38786  2.72260  2.52173  2.40893  3.90606  3.46817    117 f - - -
          2.68618  4.42225  2.77519  2.73123  3.46354  2.40513  3.72494  3.29354  2.67741  2.69355  4.24690  2.90347  2.73739  3.18146  2.89801  2.37887  2.77519  2.98518  4.58477  3.61503
          0.00319  6.14533  6.86768  0.61958  0.77255  0.48576  0.95510
     75   2.65877  5.23807  2.56854  2.06433  2.51337  4.37916  4.36666  2.20059  3.97360  2.50345  3.69755  3.82566  2.47998  4.07762  4.29138  2.80395  3.36517  2.19616  5.01131  3.52174    118 e - - -
          2.68618  4.42225  2.77519  2.73123  3.46354  2.40513  3.72494  3.29354  2.67741  2.69355  4.24690  2.90347  2.73739  3.18146  2.89801  2.37887  2.77519  2.98518  4.58477  3.61503
          0.00319  6.14533  6.86768  0.61958  0.77255  0.48576  0.95510
     76   2.63589  5.94597  3.18272  2.68229  3.96667  3.76287  4.29155  2.72752  2.01488  2.84977  3.52695  3.62088  4.69598  2.54742  2.16640  2.36465  2.73182  2.83859  6.39862  3.64874    119 k - - -
          2.68618  4.42225  2.77519  2.73123  3.46354  2.40513  3.72494  3.29354  2.67741  2.69355  4.24690  2.90347  2.73739  3.18146  2.89801  2.37887  2.77519  2.98518  4.58477  3.61503
          0.00319  6.14533  6.86768  0.61958  0.77255  0.48576  0.95510
     77   2.84032  6.02065  2.68098  1.29620  3.27728  2.68822  4.19368  3.96365  2.65945  3.87029  4.23851  3.31949  4.67873  2.39196  2.66685  2.93268  2.91868  3.59932  5.38718  5.04304    120 e - - -
          2.68618  4.42225  2.77519  2.73123  3.46354  2.40513  3.72494  3.29354  2.67741  2.69355  4.24690  2.90347  2.73739  3.18146  2.89801  2.37887  2.77519  2.98518  4.58477  3.61503
          0.00319  6.14533  6.86768  0.61958  0.77255  0.48576  0.95510
     78   3.35399  5.96337  3.43988  2.89217  3.30553  4.12466  3.60997  3.49803  2.46445  2.50858  3.27799  2.66313  4.69182  2.72547  1.33239  2.81910  2.93580  3.81166  6.41154  4.14171    121 r - - -
          2.68618  4.42225  2.77519  2.73123  3.46354  2.40513  3.72494  3.29354  2.67741  2.69355  4.24690  2.90347  2.73739  3.18146  2.89801  2.37887  2.77519  2.98518  4.58477  3.61503
          0.00319  6.14533  6.86768  0.61958  0.77255  0.48576  0.95510
     79   2.73507  6.01506  3.13876  2.62457  4.59847  1.53739  4.12987  3.63268  2.61877  4.03050  4.31321  3.25943  2.07916  3.37938  2.76254  2.48387  2.90308  3.72180  6.44958  3.88323    122 g - - -
          2.68618  4.42225  2.77519  2.73123  3.46354  2.40513  3.72494  3.29354  2.67741  2.69355  4.24690  2.90347  2.73739  3.18146  2.89801  2.37887  2.77519  2.98518  4.58477  3.61503
          0.00319  6.14533  6.86768  0.61958  0.77255  0.48576  0.95510
     80   3.63125  5.02043  5.50365  4.41485  3.16096  3.50549  4.24688  1.90295  4.69921  2.04279  3.23076  2.39518  4.68126  4.84758  4.27660  2.89766  2.26494  1.46179  5.64077  3.90824    123 v - - -
          2.68618  4.42225  2.77519  2.73123  3.46354  2.40513  3.72494  3.29354  2.67741  2.69355  4.24690  2.90347  2.73739  3.18146  2.89801  2.37887  2.77519  2.98518  4.58477  3.61503
          0.00319  6.14533  6.86768  0.61958  0.77255  0.48576  0.95510
     81   3.63976  5.01207  5.61835  5.00202  1.56488  4.81089  5.14469  2.45150  4.78357  1.35957  2.77283  4.97815  5.17391  4.91133  4.78622  3.48958  3.19106  2.17889  4.12666  2.40064    124 l - - -
          2.68629  4.42236  2.77521  2.73037  3.46365  2.40524  3.72506  3.29365  2.67752  2.69366  4.24701  2.90322  2.73751  3.18143  2.89812  2.37898  2.77531  2.98516  4.58381  3.61514
          0.09462  2.41645  6.86768  0.09858  2.36575  0.48576  0.95510
     82   2.44960  5.94832  2.61780  2.01859  4.30023  4.03226  4.49339  3.25543  2.62060  2.97173  3.38819  2.87886  4.39300  2.84606  3.18496  2.90856  3.57506  2.38600  6.40036  2.10189    126 e - - -
          2.68618  4.42225  2.77519  2.73123  3.46354  2.40513  3.72494  3.29354  2.67741  2.69355  4.24690  2.90347  2.73739  3.18146  2.89801  2.37887  2.77519  2.98518  4.58477  3.61503
          0.00319  6.14533  6.86768  0.61958  0.77255  0.48576  0.95510
     83   3.18033  6.02185  3.33896  2.40953  4.10436  3.97311  3.28291  4.58198  1.51660  3.89291  5.06252  3.75259  4.67856  3.08890  1.26705  2.55983  3.55021  3.98256  6.45454  4.18517    127 r - - -
          2.68618  4.42225  2.77519  2.73123  3.46354  2.40513  3.72494  3.29354  2.67741  2.69355  4.24690  2.90347  2.73739  3.18146  2.89801  2.37887  2.77519  2.98518  4.58477  3.61503
          0.00319  6.14533  6.86768  0.61958  0.77255  0.48576  0.95510
     84   3.52768  5.80189  3.65736  1.25382  3.42188  4.34353  2.96250  3.44179  2.36697  1.87924  3.77379  3.85641  4.73432  2.38541  3.59734  3.39702  3.75895  3.16001  6.28946  4.93700    128 e - - -
          2.68618  4.42225  2.77519  2.73123  3.46354  2.40513  3.72494  3.29354  2.67741  2.69355  4.24690  2.90347  2.73739  3.18146  2.89801  2.37887  2.77519  2.98518  4.58477  3.61503
          0.00319  6.14533  6.86768  0.61958  0.77255  0.48576  0.95510
     85   3.06758  5.11605  4.98486  4.40153  3.07109  4.69986  3.15859  2.84898  2.74734  1.46844  3.14688  4.18312  5.07070  3.50054  1.65408  3.58484  2.65288  2.98744  4.81621  3.33933    129 l - - -
          2.68618  4.42225  2.77519  2.73123  3.46354  2.40513  3.72494  3.29354  2.67741  2.69355  4.24690  2.90347  2.73739  3.18146  2.89801  2.37887  2.77519  2.98518  4.58477  3.61503
          0.00319  6.14533  6.86768  0.61958  0.77255  0.48576  0.95510
     86   1.91494  5.92386  2.74612  3.08297  3.20793  3.87736  3.87004  3.93092  2.78475  3.26387  4.02350  2.97384  2.96932  3.31067  2.88939  2.32659  2.51143  2.12407  6.38212  3.65320    130 a - - -
          2.68618  4.42225  2.77519  2.73123  3.46354  2.40513  3.72494  3.29354  2.67741  2.69355  4.24690  2.90347  2.73739  3.18146  2.89801  2.37887  2.77519  2.98518  4.58477  3.61503
          0.00319  6.14533  6.86768  0.61958  0.77255  0.48576  0.95510
     87   1.93760  5.46487  3.50117  3.63962  2.45612  4.09139  3.94129  3.75761  3.49955  2.57829  3.19796  2.69652  3.91375  3.76109  3.76854  1.64964  2.51707  3.75685  5.16927  2.69596    131 s - - -
          2.68618  4.42225  2.77519  2.73123  3.46354  2.40513  3.72494  3.29354  2.67741  2.69355  4.24690  2.90347  2.73739  3.18146  2.89801  2.37887  2.77519  2.98518  4.58477  3.61503
          0.00319  6.14533  6.86768  0.61958  0.77255  0.48576  0.95510
     88   2.51934  5.21393  3.47065  3.07156  4.95396  2.00343  3.94755  4.84672  2.42001  3.39414  5.05946  2.91776  1.35597  3.19674  2.47877  2.98320  3.74264  4.40817  6.45201  4.26087    132 p - - -
          2.68618  4.42225  2.77519  2.73123  3.46354  2.40513  3.72494  3.29354  2.67741  2.69355  4.24690  2.90347  2.73739  3.18146  2.89801  2.37887  2.77519  2.98518  4.58477  3.61503
          0.00319  6.14533  6.86768  0.61958  0.77255  0.48576  0.95510
     89   2.52897  5.00786  5.60273  4.98699  2.46742  4.80365  4.01951  2.19183  4.77063  1.70844  2.20007  4.37546  4.45241  4.90082  3.16662  3.49798  2.67382  2.07387  3.28034  3.13305    133 l - - -
          2.68618  4.42225  2.77519  2.73123  3.46354  2.40513  3.72494  3.29354  2.67741  2.69355  4.24690  2.90347  2.73739  3.18146  2.89801  2.37887  2.77519  2.98518  4.58477  3.61503
          0.35777  6.14533  1.20857  0.61958  0.77255  0.48576  0.95510
     90   3.22451  5.00166  3.95468  2.83736  3.04659  4.35551  3.53206  2.91609  3.71309  3.04953  4.10834  4.14194  4.73274  3.71957  4.03553  2.75845  3.57924  3.00468  5.58790  0.83797    134 y - - -
          2.68618  4.42225  2.77519  2.73123  3.46354  2.40513  3.72494  3.29354  2.67741  2.69355  4.24690  2.90347  2.73739  3.18146  2.89801  2.37887  2.77519  2.98518  4.58477  3.61503
          0.00454  5.79210  6.51445  0.61958  0.77255  0.11179  2.24647
     91   3.17370  4.55395  3.67304  3.23513  5.27780  3.27173  2.99660  3.17986  2.56673  3.94990  5.00746  3.27210  2.44258  3.45815  1.90129  1.51169  2.53706  3.59882  5.08516  5.01465    135 s - - -
          2.68618  4.42225  2.77519  2.73123  3.46354  2.40513  3.72494  3.29354  2.67741  2.69355  4.24690  2.90347  2.73739  3.18146  2.89801  2.37887  2.77519  2.98518  4.58477  3.61503
          0.00319  6.14533  6.86768  0.61958  0.77255  0.48576  0.95510
     92   2.18192  4.77112  4.78635  4.20998  3.98624  4.13903  3.66235  3.27690  3.72466  1.91674  3.99125  3.55552  2.09036  4.16001  2.09059  2.92881  2.72849  2.37901  3.08847  3.93823    136 l - - -
          2.68618  4.42225  2.77519  2.73123  3.46354  2.40513  3.72494  3.29354  2.67741  2.69355  4.24690  2.90347  2.73739  3.18146  2.89801  2.37887  2.77519  2.98518  4.58477  3.61503
          0.00319  6.14533  6.86768  0.61958  0.77255  0.48576  0.95510
     93   2.46900  5.33661  4.19637  3.44242  2.47484  3.05535  3.51655  3.17651  2.87074  2.39141  3.64536  4.25355  2.63625  3.83852  3.37696  1.94681  2.93614  2.87407  2.59670  4.00687    137 s - - -
          2.68618  4.42225  2.77519  2.73123  3.46354  2.40513  3.72494  3.29354  2.67741  2.69355  4.24690  2.90347  2.73739  3.18146  2.89801  2.37887  2.77519  2.98518  4.58477  3.61503
          0.00319  6.14533  6.86768  0.61958  0.77255  0.48576  0.95510
     94   1.59666  5.63092  2.91797  2.16051  4.03856  4.40176  4.61400  3.35746  3.44922  3.04551  4.01055  3.66845  2.61857  3.62462  3.66298  2.12823  2.53676  2.56600  5.23049  3.84662    138 a - - -
          2.68618  4.42225  2.77519  2.73123  3.46354  2.40513  3.72494  3.29354  2.67741  2.69355  4.24690  2.90347  2.73739  3.18146  2.89801  2.37887  2.77519  2.98518  4.58477  3.61503
          0.00319  6.14533  6.86768  0.61958  0.77255  0.48576  0.95510
     95   3.20841  5.01297  4.45317  3.99534  2.12762  4.79822  4.71340  1.71735  4.74087  2.38155  3.37416  4.94901  4.53834  4.49809  3.98651  3.26950  3.39543  2.36363  5.09846  1.37671    139 y - - -
          2.68618  4.42225  2.77519  2.73123  3.46354  2.40513  3.72494  3.29354  2.67741  2.69355  4.24690  2.90347  2.73739  3.18146  2.89801  2.37887  2.77519  2.98518  4.58477  3.61503
          0.00319  6.14533  6.86768  0.61958  0.77255  0.48576  0.95510
     96   2.14744  4.03602  5.60685  4.50735  2.27498  3.94892  4.05312  2.11462  4.28267  2.14424  2.63518  4.96963  4.27670  4.90299  4.77841  3.10108  3.01384  1.78136  4.48218  2.55657    140 v - - -
          2.68618  4.42225  2.77519  2.73123  3.46354  2.40513  3.72494  3.29354  2.67741  2.69355  4.24690  2.90347  2.73739  3.18146  2.89801  2.37887  2.77519  2.98518  4.58477  3.61503
          0.00319  6.14533  6.86768  0.61958  0.77255  0.48576  0.95510
     97   2.50292  4.22693  5.61201  4.99563  2.10586  3.86730  5.13912  1.90136  4.77723  1.25551  3.12521  4.44704  5.16841  4.90570  4.78030  3.66231  2.86317  2.16629  4.43183  4.16602    141 l - - -
          2.68618  4.42225  2.77519  2.73123  3.46354  2.40513  3.72494  3.29354  2.67741  2.69355  4.24690  2.90347  2.73739  3.18146  2.89801  2.37887  2.77519  2.98518  4.58477  3.61503
          0.00319  6.14533  6.86768  0.61958  0.77255  0.48576  0.95510
     98   1.20822  4.57813  5.15086  4.56207  3.68155  1.54955  5.04744  3.24718  4.43245  2.85005  4.20540  4.74231  3.25789  4.64207  4.59245  1.91316  3.59178  3.19615  4.32088  4.51360    142 a - - -
          2.68618  4.42225  2.77519  2.73123  3.46354  2.40513  3.72494  3.29354  2.67741  2.69355  4.24690  2.90347  2.73739  3.18146  2.89801  2.37887  2.77519  2.98518  4.58477  3.61503
          0.00319  6.14533  6.86768  0.61958  0.77255  0.48576  0.95510
     99   3.24173  6.01062  3.65367  3.09185  3.79467  3.87762  3.34852  4.27977  1.75143  3.34740  3.52425  2.53102  4.47379  2.14050  2.64602  2.07314  2.88870  4.39855  6.44634  2.50154    143 k - - -
          2.68618  4.42225  2.77519  2.73123  3.46354  2.40513  3.72494  3.29354  2.67741  2.69355  4.24690  2.90347  2.73739  3.18146  2.89801  2.37887  2.77519  2.98518  4.58477  3.61503
          0.00319  6.14533  6.86768  0.61958  0.77255  0.48576  0.95510
    100   2.29027  4.00318  5.59934  4.40611  2.97606  4.15582  5.13686  1.61932  4.76823  2.34832  2.98351  3.93512  5.16690  3.80061  4.77568  2.85957  2.36470  1.67070  3.98261  3.67592    144 i - - -
          2.68619  4.42226  2.77520  2.73124  3.46355  2.40510  3.72480  3.29355  2.67742  2.69356  4.24691  2.90348  2.73740  3.18147  2.89802  2.37888  2.77520  2.98519  4.58478  3.61491
          0.01332  5.31588  4.78913  0.72893  0.65860  0.48576  0.95510
    101   2.74454  4.08285  5.60685  4.99047  2.69173  3.38340  5.13388  1.76523  4.77205  1.25061  3.43481  4.96672  5.16313  4.90050  4.77507  3.51982  2.76777  1.87334  4.11448  4.44782    148 l - - -
          2.68618  4.42225  2.77519  2.73123  3.46354  2.40513  3.72494  3.29354  2.67741  2.69355  4.24690  2.90347  2.73739  3.18146  2.89801  2.37887  2.77519  2.98518  4.58477  3.61503
          0.00321  6.13803  6.86037  0.61958  0.77255  0.54829  0.86261
    102   2.01030  3.60222  5.56281  4.94941  2.93626  2.31164  5.12573  2.57280  4.74054  2.26892  3.74820  4.06840  3.23886  4.54382  4.75871  1.97213  2.73810  1.92659  4.69314  3.74900    149 v - - -
          2.68618  4.42225  2.77519  2.73123  3.46354  2.40513  3.72494  3.29354  2.67741  2.69355  4.24690  2.90347  2.73739  3.18146  2.89801  2.37887  2.77519  2.98518  4.58477  3.61503
          0.00321  6.13803  6.86037  0.61958  0.77255  0.54829  0.86261
    103   2.69652  6.01492  1.95902  1.61661  3.03901  2.88006  3.52207  3.69863  2.68306  3.68995  3.60456  3.03949  4.34835  3.20325  3.30060  2.44732  3.23866  4.40509  6.44812  3.38447    150 e - - -
          2.68608  4.42230  2.77524  2.73128  3.46359  2.40518  3.72465  3.29359  2.67746  2.69339  4.24695  2.90351  2.73744  3.18151  2.89806  2.37892  2.77524  2.98523  4.58482  3.61444
          0.04272  3.19980  6.86037  0.18571  1.77500  0.44856  1.01762
    104   2.54067  5.00835  5.59888  4.98341  2.35837  2.86770  5.13680  1.62124  4.76791  1.58819  3.09539  4.15165  5.16687  4.47490  4.77553  2.88295  3.10221  2.06626  5.63014  3.98816    152 l - - -
          2.68618  4.42225  2.77519  2.73123  3.46354  2.40513  3.72494  3.29354  2.67741  2.69355  4.24690  2.90347  2.73739  3.18146  2.89801  2.37887  2.77519  2.98518  4.58477  3.61503
          0.00319  6.14533  6.86768  0.61958  0.77255  0.48576  0.95510
    105   2.43229  3.94534  5.59375  4.97873  3.55618  3.91155  5.13654  2.38711  4.76452  2.04090  3.20310  4.96417  1.07754  4.89651  4.77415  3.43419  3.05741  2.31246  5.63151  4.45545    153 p - - -
          2.68618  4.42225  2.77519  2.73123  3.46354  2.40513  3.72494  3.29354  2.67741  2.69355  4.24690  2.90347  2.73739  3.18146  2.89801  2.37887  2.77519  2.98518  4.58477  3.61503
          0.00319  6.14533  6.86768  0.61958  0.77255  0.48576  0.95510
    106   3.25776  5.02377  5.47913  4.35606  2.35183  3.99891  3.87342  1.98317  3.85807  1.91128  3.15060  4.57189  4.22309  3.80836  2.45194  3.31222  3.35466  2.05966  3.11508  2.55571    154 l - - -
          2.68618  4.42225  2.77519  2.73123  3.46354  2.40513  3.72494  3.29354  2.67741  2.69355  4.24690  2.90347  2.73739  3.18146  2.89801  2.37887  2.77519  2.98518  4.58477  3.61503
          0.00319  6.14533  6.86768  0.61958  0.77255  0.48576  0.95510
    107   2.41494  5.75367  3.78410  2.89392  3.65549  2.39687  3.78783  2.94451  2.94510  2.51219  3.38325  2.57781  4.74858  2.97345  3.40403  1.93553  2.63287  2.76106  6.25209  3.94881    155 s - - -
          2.68618  4.42225  2.77519  2.73123  3.46354  2.40513  3.72494  3.29354  2.67741  2.69355  4.24690  2.90347  2.73739  3.18146  2.89801  2.37887  2.77519  2.98518  4.58477  3.61503
          0.00319  6.14533  6.86768  0.61958  0.77255  0.48576  0.95510
    108   2.51889  3.85274  5.61229  4.99589  2.14515  4.11358  5.13920  1.78461  4.77744  1.38657  3.26453  4.97208  5.16847  4.90586  4.78042  2.98504  2.78107  2.14209  4.60710  4.14741    156 l - - -
          2.68618  4.42225  2.77519  2.73123  3.46354  2.40513  3.72494  3.29354  2.67741  2.69355  4.24690  2.90347  2.73739  3.18146  2.89801  2.37887  2.77519  2.98518  4.58477  3.61503
          0.00319  6.14533  6.86768  0.61958  0.77255  0.48576  0.95510
    109   2.36415  3.59768  5.61235  4.99606  2.77991  3.69387  5.14004  1.62422  4.77781  1.47082  2.90219  4.97263  4.64324  4.90639  4.78107  3.60300  3.27131  1.75729  5.62976  4.45410    157 l - - -
          2.68618  4.42225  2.77519  2.73123  3.46354  2.40513  3.72494  3.29354  2.67741  2.69355  4.24690  2.90347  2.73739  3.18146  2.89801  2.37887  2.77519  2.98518  4.58477  3.61503
          0.00319  6.14533  6.86768  0.61958  0.77255  0.48576  0.95510
    110   2.45959  3.63244  3.49768  2.45575  3.22404  4.01810  4.40454  2.67126  3.75460  2.29503  3.14085  3.87971  4.18508  1.69235  3.41713  3.11351  3.36825  2.24898  5.93356  3.66481    158 q - - -
          2.68618  4.42225  2.77519  2.73123  3.46354  2.40513  3.72494  3.29354  2.67741  2.69355  4.24690  2.90347  2.73739  3.18146  2.89801  2.37887  2.77519  2.98518  4.58477  3.61503
          0.00319  6.14533  6.86768  0.61958  0.77255  0.48576  0.95510
    111   1.85117  3.81333  5.46124  4.40793  3.45229  2.21889  5.11078  2.62937  4.66804  2.57786  3.84347  4.31151  3.00083  4.29447  4.72299  1.93079  2.46722  1.99985  4.44933  4.10128    159 a - - -
          2.68618  4.42225  2.77519  2.73123  3.46354  2.40513  3.72494  3.29354  2.67741  2.69355  4.24690  2.90347  2.73739  3.18146  2.89801  2.37887  2.77519  2.98518  4.58477  3.61503
          0.00319  6.14533  6.86768  0.61958  0.77255  0.48576  0.95510
    112   2.17758  4.26921  5.61104  4.99473  2.54951  3.23569  5.13895  1.81240  4.77654  1.70879  3.33291  4.97150  4.59167  4.90519  4.77994  3.62059  2.10600  1.94856  4.79776  3.99584    160 l - - -
          2.68618  4.42225  2.77519  2.73123  3.46354  2.40513  3.72494  3.29354  2.67741  2.69355  4.24690  2.90347  2.73739  3.18146  2.89801  2.37887  2.77519  2.98518  4.58477  3.61503
          0.00319  6.14533  6.86768  0.61958  0.77255  0.48576  0.95510
    113   2.53325  4.37017  5.60675  4.67725  3.30187  3.16568  4.76445  1.47870  4.77349  1.51781  3.25645  4.96959  3.91970  4.90294  4.77838  3.41308  3.24390  1.73129  5.62929  4.01072    161 i - - -
          2.68618  4.42225  2.77519  2.73123  3.46354  2.40513  3.72494  3.29354  2.67741  2.69355  4.24690  2.90347  2.73739  3.18146  2.89801  2.37887  2.77519  2.98518  4.58477  3.61503
          0.00319  6.14533  6.86768  0.61958  0.77255  0.48576  0.95510
    114   2.85788  4.59294  5.61090  4.61873  1.61808  4.45397  4.68877  2.07254  4.77643  2.16432  3.13169  4.60828  5.16827  4.90511  4.77988  3.05555  3.19210  2.02839  3.28726  2.13254    162 f - - -
          2.68618  4.42225  2.77519  2.73123  3.46354  2.40513  3.72494  3.29354  2.67741  2.69355  4.24690  2.90347  2.73739  3.18146  2.89801  2.37887  2.77519  2.98518  4.58477  3.61503
          0.00319  6.14533  6.86768  0.61958  0.77255  0.48576  0.95510
    115   2.48630  4.05246  4.52651  4.96710  2.54011  2.88488  5.13363  2.37438  4.32728  1.71322  2.79004  3.91626  5.16474  4.47760  4.76907  2.31493  2.46778  2.12579  4.07247  3.58892    163 l - - -
          2.68618  4.42225  2.77519  2.73123  3.46354  2.40513  3.72494  3.29354  2.67741  2.69355  4.24690  2.90347  2.73739  3.18146  2.89801  2.37887  2.77519  2.98518  4.58477  3.61503
          0.00319  6.14533  6.86768  0.61958  0.77255  0.48576  0.95510
    116   1.91414  3.97817  5.59891  4.98344  2.70713  3.51428  5.13680  1.91452  4.76792  1.62047  3.41617  4.56541  4.27605  4.43792  4.77553  2.68254  2.80205  1.92770  5.63013  4.45420    164 l - - -
          2.68623  4.42239  2.77534  2.73137  3.46323  2.40527  3.72509  3.29284  2.67755  2.69369  4.24704  2.90331  2.73754  3.18161  2.89815  2.37889  2.77519  2.98437  4.58418  3.61517
          0.12088  2.18200  6.86768  0.08037  2.56106  0.48576  0.95510
    117   2.96201  3.16591  5.61118  4.99487  2.79031  3.78768  5.13904  1.29589  4.77666  2.07086  3.34840  4.97161  3.04551  4.90530  4.78004  3.32677  2.86143  1.72455  4.69142  4.45325    166 i - - -
          2.68618  4.42225  2.77519  2.73123  3.46354  2.40513  3.72494  3.29354  2.67741  2.69355  4.24690  2.90347  2.73739  3.18146  2.89801  2.37887  2.77519  2.98518  4.58477  3.61503
          0.00319  6.14533  6.86768  0.61958  0.77255  0.48576  0.95510
    118   2.07247  3.61253  5.56739  4.38952  3.06917  2.91364  4.39873  2.62760  4.23896  2.47546  3.26739  4.53568  4.15172  4.88211  4.76388  2.30444  2.08574  1.73476  3.47164  3.35610    167 v - - -
          2.68618  4.42225  2.77519  2.73123  3.46354  2.40513  3.72494  3.29354  2.67741  2.69355  4.24690  2.90347  2.73739  3.18146  2.89801  2.37887  2.77519  2.98518  4.58477  3.61503
          0.00319  6.14533  6.86768  0.61958  0.77255  0.48576  0.95510
    119   2.92558  5.04888  4.65671  4.71553  2.57547  3.52804  3.69632  2.75464  3.40505  2.29577  3.74256  4.30152  5.12832  4.04857  3.38699  4.05997  3.54804  2.65066  3.76488  1.02318    168 y - - -
          2.68618  4.42225  2.77519  2.73123  3.46354  2.40513  3.72494  3.29354  2.67741  2.69355  4.24690  2.90347  2.73739  3.18146  2.89801  2.37887  2.77519  2.98518  4.58477  3.61503
          0.00319  6.14533  6.86768  0.61958  0.77255  0.48576  0.95510
    120   2.94584  4.64828  4.84655  4.93840  1.71914  3.17106  3.61921  2.84534  4.73331  2.10181  3.77435  4.51849  3.18541  4.43350  4.36248  3.32901  3.29477  2.42101  2.19533  2.18200    169 f - - -
          2.68626  4.42233  2.77527  2.73116  3.46362  2.40499  3.72502  3.29308  2.67734  2.69348  4.24697  2.90354  2.73747  3.18154  2.89808  2.37895  2.77527  2.98526  4.58390  3.61511
          0.04894  4.04977  3.49530  1.11834  0.39575  0.48576  0.95510
    121   2.89345  4.98531  5.58125  4.29883  2.48742  4.32178  5.11519  2.24567  4.74888  1.57253  1.69466  4.94579  2.90144  4.48408  4.75482  3.33769  2.78761  2.41540  3.85299  3.78400    174 l - - -
          2.68621  4.42228  2.77522  2.73126  3.46357  2.40494  3.72497  3.29357  2.67743  2.69358  4.24692  2.90332  2.73742  3.18149  2.89803  2.37889  2.77522  2.98521  4.58480  3.61506
          0.20262  4.63495  1.75040  0.82863  0.57385  0.71664  0.67019
    122   2.42168  4.16566  5.43720  4.82175  2.53320  4.10410  4.97531  1.88087  4.60629  2.04625  3.62277  4.39607  3.12441  4.73725  4.61400  3.12095  2.10877  1.64906  5.46872  3.68087    178 v - - -
          2.68624  4.42231  2.77516  2.73129  3.46360  2.40510  3.72501  3.29360  2.67741  2.69352  4.24696  2.90330  2.73746  3.18152  2.89807  2.37893  2.77505  2.98508  4.58483  3.61493
          0.02812  3.63331  6.64844  0.82393  0.57751  0.16492  1.88361
    123   3.09377  5.39807  2.77435  3.11564  4.47706  0.91428  3.56257  4.84092  2.92102  4.31826  5.05530  2.78697  3.10033  3.46289  3.08274  2.58634  3.43920  4.20168  6.44814  4.29526    183 g - - -
          2.68618  4.42225  2.77519  2.73123  3.46354  2.40513  3.72494  3.29354  2.67741  2.69355  4.24690  2.90347  2.73739  3.18146  2.89801  2.37887  2.77519  2.98518  4.58477  3.61503
          0.00320  6.14165  6.86400  0.61958  0.77255  0.46622  0.98717
    124   2.66826  4.30437  5.60579  4.56033  1.86186  4.04417  5.13800  2.41347  4.77281  1.22367  3.89386  4.43993  4.58317  3.33806  4.77802  3.88893  3.86606  2.14312  3.46671  2.88462    184 l - - -
          2.68618  4.42225  2.77519  2.73123  3.46354  2.40513  3.72494  3.29354  2.67741  2.69355  4.24690  2.90347  2.73739  3.18146  2.89801  2.37887  2.77519  2.98518  4.58477  3.61503
          0.00319  6.14533  6.86768  0.61958  0.77255  0.48576  0.95510
    125   2.61316  5.25805  2.43702  2.51627  4.79934  3.71276  3.10772  4.85789  2.53704  4.33050  4.58881  2.50434  2.34425  2.36789  2.21736  2.87321  2.70771  4.14875  6.45660  3.10139    185 r - - -
          2.68618  4.42225  2.77519  2.73123  3.46354  2.40513  3.72494  3.29354  2.67741  2.69355  4.24690  2.90347  2.73739  3.18146  2.89801  2.37887  2.77519  2.98518  4.58477  3.61503
          0.00319  6.14533  6.86768  0.61958  0.77255  0.48576  0.95510
    126   2.64573  5.13906  4.09371  4.03358  3.40278  3.70933  4.07187  2.30009  3.88213  2.12581  3.10569  3.80551  2.26391  3.83987  2.73253  2.86914  3.23183  2.08703  2.82425  3.30753    186 v - - -
          2.68618  4.42225  2.77519  2.73123  3.46354  2.40513  3.72494  3.29354  2.67741  2.69355  4.24690  2.90347  2.73739  3.18146  2.89801  2.37887  2.77519  2.98518  4.58477  3.61503
          0.22094  6.14533  1.62918  0.61958  0.77255  0.48576  0.95510
    127   2.93282  5.87837  2.33138  2.30245  4.59851  2.75222  3.84750  4.71022  2.75443  3.25339  4.91890  2.23285  3.27325  3.18122  2.92250  1.92184  2.29398  3.49791  4.87398  4.89953    187 s - - -
          2.68618  4.42225  2.77519  2.73123  3.46354  2.40513  3.72494  3.29354  2.67741  2.69355  4.24690  2.90347  2.73739  3.18146  2.89801  2.37887  2.77519  2.98518  4.58477  3.61503
          0.37644  5.92836  1.16785  0.61958  0.77255  1.48966  0.25547
    128   1.49579  4.67838  3.86764  4.13355  2.61216  3.03416  4.62966  2.74774  4.00643  2.29259  3.21112  3.49626  2.87714  4.21874  3.86987  2.97196  3.32088  2.04735  3.92587  4.10100    188 a - - -
          2.68588  4.42269  2.77523  2.73147  3.46367  2.40503  3.72318  3.29367  2.67779  2.69357  4.24734  2.90358  2.73727  3.18121  2.89845  2.37879  2.77515  2.98511  4.58521  3.61509
          0.18031  1.81330  6.28002  1.29163  0.32134  1.84307  0.17237
    129   2.38739  5.57295  2.58405  2.13907  3.42770  2.22471  4.15117  3.86193  2.71082  3.56782  3.64664  3.33901  3.27549  3.16398  3.17580  2.10635  2.90106  3.48237  3.90094  3.57213    196 s - - -
          2.68618  4.42225  2.77519  2.73123  3.46354  2.40513  3.72494  3.29354  2.67741  2.69355  4.24690  2.90347  2.73739  3.18146  2.89801  2.37887  2.77519  2.98518  4.58477  3.61503
          0.00556  5.59097  6.31331  0.61958  0.77255  1.43987  0.27044
    130   2.41194  4.22191  3.36059  2.83279  5.03929  2.87205  3.30831  3.81850  1.92782  3.53190  4.74841  2.88529  3.73022  3.00970  1.70301  2.47517  3.12074  3.42563  4.92591  4.02745    197 r - - -
          2.68618  4.42225  2.77519  2.73123  3.46354  2.40513  3.72494  3.29354  2.67741  2.69355  4.24690  2.90347  2.73739  3.18146  2.89801  2.37887  2.77519  2.98518  4.58477  3.61503
          0.00505  5.68742  6.40977  0.61958  0.77255  0.27479  1.42599
    131   2.93240  5.00773  4.72810  4.19461  1.18429  1.84500  3.69059  2.94580  4.20201  2.50224  3.92318  4.30555  3.47624  3.98209  4.56939  3.36801  3.56866  2.55920  4.21095  3.51680    198 f - - -
          2.68625  4.42281  2.77606  2.73191  3.46235  2.40527  3.72430  3.29230  2.67837  2.69276  4.24520  2.90352  2.73716  3.18208  2.89839  2.37806  2.77606  2.98474  4.58241  3.61577
          0.41120  1.09058  6.79299  0.86837  0.54409  0.26776  1.44855
    132   2.45890  4.08282  4.82491  4.35892  1.41364  2.41850  5.13702  2.45664  4.76887  1.66488  3.68815  4.96669  4.76550  4.51995  4.77601  3.71369  3.32834  2.55569  3.49493  3.60724    204 f - - -
          2.68618  4.42225  2.77519  2.73123  3.46354  2.40513  3.72494  3.29354  2.67741  2.69355  4.24690  2.90347  2.73739  3.18146  2.89801  2.37887  2.77519  2.98518  4.58477  3.61503
          0.00319  6.14533  6.86768  0.61958  0.77255  0.48576  0.95510
    133   2.76234  4.19912  4.72267  3.93396  2.50798  4.09304  4.69879  2.41059  3.11829  1.56979  2.89799  4.22859  4.20189  3.73337  3.54374  3.14770  3.30983  2.61403  2.77498  2.39114    205 l - - -
          2.68618  4.42225  2.77519  2.73123  3.46354  2.40513  3.72494  3.29354  2.67741  2.69355  4.24690  2.90347  2.73739  3.18146  2.89801  2.37887  2.77519  2.98518  4.58477  3.61503
          0.05746  6.14533  2.92432  0.61958  0.77255  0.48576  0.95510
    134   2.42673  3.91516  5.54934  4.93447  1.58580  4.09021  3.74206  2.65480  4.72090  2.12505  2.83277  4.05052  5.12509  3.08836  4.73157  3.16573  2.94754  2.14520  4.78452  2.52410    206 f - - -
          2.68618  4.42225  2.77519  2.73123  3.46354  2.40513  3.72494  3.29354  2.67741  2.69355  4.24690  2.90347  2.73739  3.18146  2.89801  2.37887  2.77519  2.98518  4.58477  3.61503
          0.00337  6.09124  6.81358  0.61958  0.77255  0.30425  1.33817
    135   2.66017  3.19491  5.61276  4.99633  2.16608  4.80496  5.13927  2.15540  4.77777  1.44553  2.97820  4.97229  2.88872  4.90610  4.78058  3.25683  3.74318  2.18023  3.29347  3.02558    207 l - - -
          2.68618  4.42225  2.77519  2.73123  3.46354  2.40513  3.72494  3.29354  2.67741  2.69355  4.24690  2.90347  2.73739  3.18146  2.89801  2.37887  2.77519  2.98518  4.58477  3.61503
          0.00319  6.14533  6.86768  0.61958  0.77255  0.48576  0.95510
    136   2.53359  4.43561  5.60937  4.99318  2.11593  3.28778  5.13868  2.42835  4.77537  1.14307  2.91387  4.97078  3.30513  4.90433  4.77936  3.39909  3.57841  2.30954  5.62905  3.18889    208 l - - -
          2.68618  4.42225  2.77519  2.73123  3.46354  2.40513  3.72494  3.29354  2.67741  2.69355  4.24690  2.90347  2.73739  3.18146  2.89801  2.37887  2.77519  2.98518  4.58477  3.61503
          0.00319  6.14533  6.86768  0.61958  0.77255  0.48576  0.95510
    137   2.34034  4.20499  4.87246  4.98452  2.31944  3.14881  4.67615  1.88305  4.76875  1.93916  2.91868  3.96862  5.16699  4.89943  4.77594  3.28221  2.32774  1.86797  5.62998  3.45065    209 v - - -
          2.68618  4.42225  2.77519  2.73123  3.46354  2.40513  3.72494  3.29354  2.67741  2.69355  4.24690  2.90347  2.73739  3.18146  2.89801  2.37887  2.77519  2.98518  4.58477  3.61503
          0.00319  6.14533  6.86768  0.61958  0.77255  0.48576  0.95510
    138   2.39736  3.56487  5.60636  4.99037  3.28818  3.37635  4.47575  2.02280  4.77321  1.54992  2.49333  3.45824  5.16773  4.90273  4.77823  2.78371  2.60975  2.17070  4.28197  3.33941    210 l - - -
          2.68618  4.42225  2.77519  2.73123  3.46354  2.40513  3.72494  3.29354  2.67741  2.69355  4.24690  2.90347  2.73739  3.18146  2.89801  2.37887  2.77519  2.98518  4.58477  3.61503
          0.00319  6.14533  6.86768  0.61958  0.77255  0.48576  0.95510
    139   2.66178  3.93756  5.61298  4.99653  1.84360  4.06541  5.13930  2.23107  4.77791  1.54233  2.69446  4.97237  5.16853  4.90620  4.78065  3.41273  3.26035  1.91795  3.49681  3.10603    211 l - - -
          2.68618  4.42225  2.77519  2.73123  3.46354  2.40513  3.72494  3.29354  2.67741  2.69355  4.24690  2.90347  2.73739  3.18146  2.89801  2.37887  2.77519  2.98518  4.58477  3.61503
          0.00319  6.14533  6.86768  0.61958  0.77255  0.48576  0.95510
    140   2.46916  3.65762  5.60919  4.99300  2.69273  3.59243  5.13861  2.37163  4.77522  1.06698  2.75150  4.97067  3.68996  4.37631  4.77926  3.25558  2.92209  2.30645  4.74471  4.21394    212 l - - -
          2.68618  4.42225  2.77519  2.73123  3.46354  2.40513  3.72494  3.29354  2.67741  2.69355  4.24690  2.90347  2.73739  3.18146  2.89801  2.37887  2.77519  2.98518  4.58477  3.61503
          0.00319  6.14533  6.86768  0.61958  0.77255  0.48576  0.95510
    141   2.52787  3.54616  4.85485  4.52059  2.08920  3.59990  4.07184  2.30982  4.70818  2.08760  3.28184  3.88983  5.15660  3.85608  4.74440  2.44675  1.98548  2.23270  5.63933  3.12545    213 t - - -
          2.68618  4.42225  2.77519  2.73123  3.46354  2.40513  3.72494  3.29354  2.67741  2.69355  4.24690  2.90347  2.73739  3.18146  2.89801  2.37887  2.77519  2.98518  4.58477  3.61503
          0.00319  6.14533  6.86768  0.61958  0.77255  0.48576  0.95510
    142   2.02037  4.44562  3.98058  3.65348  2.39749  2.88459  3.45723  2.36113  4.25981  2.11976  3.43662  3.47516  5.06181  3.95966  4.18212  2.24404  2.50841  2.56621  5.73409  3.41244    214 a - - -
          2.68618  4.42225  2.77519  2.73123  3.46354  2.40513  3.72494  3.29354  2.67741  2.69355  4.24690  2.90347  2.73739  3.18146  2.89801  2.37887  2.77519  2.98518  4.58477  3.61503
          0.00319  6.14533  6.86768  0.61958  0.77255  0.48576  0.95510
    143   2.73919  3.89025  5.60600  4.99004  2.23535  4.03499  5.13804  2.21246  4.77296  1.24307  2.73730  3.94381  5.16769  2.91004  4.77810  3.60590  2.92235  2.50589  3.52202  3.78328    215 l - - -
          2.68618  4.42225  2.77519  2.73123  3.46354  2.40513  3.72494  3.29354  2.67741  2.69355  4.24690  2.90347  2.73739  3.18146  2.89801  2.37887  2.77519  2.98518  4.58477  3.61503
          0.00319  6.14533  6.86768  0.61958  0.77255  0.48576  0.95510
    144   1.98991  3.01074  5.60157  4.98592  2.33479  3.15357  5.13726  2.67363  4.76981  2.21185  2.61419  3.48124  5.16717  4.90022  4.77649  2.95177  2.46370  1.92381  5.62983  2.83782    216 v - - -
          2.68618  4.42225  2.77519  2.73123  3.46354  2.40513  3.72494  3.29354  2.67741  2.69355  4.24690  2.90347  2.73739  3.18146  2.89801  2.37887  2.77519  2.98518  4.58477  3.61503
          0.00319  6.14533  6.86768  0.61958  0.77255  0.48576  0.95510
    145   1.77744  3.42442  5.58793  4.97321  1.99909  2.89682  5.13481  2.66900  4.76009  2.42907  2.61021  3.98716  5.16553  4.51283  4.77149  2.06551  2.68327  2.60326  5.15596  3.40998    217 a - - -
          2.68618  4.42225  2.77519  2.73123  3.46354  2.40513  3.72494  3.29354  2.67741  2.69355  4.24690  2.90347  2.73739  3.18146  2.89801  2.37887  2.77519  2.98518  4.58477  3.61503
          0.00319  6.14533  6.86768  0.61958  0.77255  0.48576  0.95510
    146   2.63326  4.32709  3.36937  3.09372  3.66050  3.03409  4.42140  2.99759  3.68046  2.27296  3.33272  3.28209  4.88244  2.92696  3.82183  1.73098  2.07035  2.38629  5.97734  4.06315    218 s - - -
          2.68618  4.42225  2.77519  2.73123  3.46354  2.40513  3.72494  3.29354  2.67741  2.69355  4.24690  2.90347  2.73739  3.18146  2.89801  2.37887  2.77519  2.98518  4.58477  3.61503
          0.00319  6.14533  6.86768  0.61958  0.77255  0.48576  0.95510
    147   2.03934  4.48070  5.34315  4.74335  3.22162  1.78751  4.27255  3.27246  4.57944  2.25058  3.70912  4.01693  5.13274  4.75618  4.40256  1.49364  2.63924  3.14518  3.41103  3.53851    219 s - - -
          2.68607  4.42226  2.77520  2.73124  3.46354  2.40513  3.72495  3.29355  2.67741  2.69355  4.24690  2.90347  2.73740  3.18147  2.89801  2.37887  2.77520  2.98519  4.58477  3.61504
          0.00903  4.83423  6.86768  0.45589  1.00480  0.48576  0.95510
    148   2.92503  4.01934  5.61312  4.99667  1.81553  3.77430  5.13940  2.21084  4.77805  1.18720  2.54966  4.97249  5.16862  4.90632  4.78076  3.92587  3.60302  2.44324  4.17025  3.04718    221 l - - -
          2.68618  4.42225  2.77519  2.73123  3.46354  2.40513  3.72494  3.29354  2.67741  2.69355  4.24690  2.90347  2.73739  3.18146  2.89801  2.37887  2.77519  2.98518  4.58477  3.61503
          0.00319  6.14533  6.86768  0.61958  0.77255  0.48576  0.95510
    149   2.33902  5.04340  5.34841  4.74838  2.07348  1.00593  5.08742  3.12881  4.58352  3.23538  3.46119  4.06830  4.50733  4.75939  4.67670  2.35314  3.48474  2.74517  4.77701  4.07760    222 g - - -
          2.68618  4.42225  2.77519  2.73123  3.46354  2.40513  3.72494  3.29354  2.67741  2.69355  4.24690  2.90347  2.73739  3.18146  2.89801  2.37887  2.77519  2.98518  4.58477  3.61503
          0.00319  6.14533  6.86768  0.61958  0.77255  0.48576  0.95510
    150   3.34393  4.51549  5.00783  4.42530  3.01798  4.78296  3.98157  2.33247  3.90964  1.25885  2.44354  4.21013  5.14811  3.34251  2.25161  3.53475  2.85039  2.63760  3.78318  3.54943    223 l - - -
          2.68618  4.42225  2.77519  2.73123  3.46354  2.40513  3.72494  3.29354  2.67741  2.69355  4.24690  2.90347  2.73739  3.18146  2.89801  2.37887  2.77519  2.98518  4.58477  3.61503
          0.00319  6.14533  6.86768  0.61958  0.77255  0.48576  0.95510
    151   2.22565  3.25692  5.61197  4.99560  1.82165  3.60812  5.13916  2.26125  4.77722  1.82455  2.08622  4.97195  5.16845  4.90570  4.78032  3.15332  3.05488  2.29935  3.90999  4.45316    224 f - - -
          2.68618  4.42225  2.77519  2.73123  3.46354  2.40513  3.72494  3.29354  2.67741  2.69355  4.24690  2.90347  2.73739  3.18146  2.89801  2.37887  2.77519  2.98518  4.58477  3.61503
          0.00319  6.14533  6.86768  0.61958  0.77255  0.48576  0.95510
    152   2.79206  4.20327  5.61169  4.99567  2.54207  4.15553  5.14175  1.34214  4.77805  1.49193  2.80491  2.96233  5.17081  4.90715  4.78223  4.11920  3.07188  2.23463  5.63208  4.45635    225 i - - -
          2.68618  4.42225  2.77519  2.73123  3.46354  2.40513  3.72494  3.29354  2.67741  2.69355  4.24690  2.90347  2.73739  3.18146  2.89801  2.37887  2.77519  2.98518  4.58477  3.61503
          0.00319  6.14533  6.86768  0.61958  0.77255  0.48576  0.95510
    153   1.43618  3.55203  5.45874  4.90910  4.47782  1.50658  5.33957  2.66421  4.76495  3.57187  4.23966  4.95690  5.21637  4.95228  4.88698  1.45679  3.40668  2.82217  5.98909  4.80905    226 a - - -
          2.68618  4.42225  2.77519  2.73123  3.46354  2.40513  3.72494  3.29354  2.67741  2.69355  4.24690  2.90347  2.73739  3.18146  2.89801  2.37887  2.77519  2.98518  4.58477  3.61503
          0.01963  6.14533  4.05755  0.61958  0.77255  0.48576  0.95510
    154   1.38255  3.22071  5.46817  4.86044  3.73392  3.13667  5.10229  2.48274  4.66992  2.47430  3.57123  3.16240  5.13967  4.82247  4.71830  1.95733  2.19221  2.53709  5.63124  4.02947    227 a - - -
          2.68618  4.42225  2.77519  2.73123  3.46354  2.40513  3.72494  3.29354  2.67741  2.69355  4.24690  2.90347  2.73739  3.18146  2.89801  2.37887  2.77519  2.98518  4.58477  3.61503
          0.01135  6.12895  4.69851  0.61958  0.77255  0.40997  1.08967
    155   2.66953  4.08685  5.60008  4.98411  2.54491  3.36843  4.62547  2.01566  4.40798  1.40076  3.18833  4.02388  5.16168  4.89657  3.43767  3.61718  2.99077  1.93594  3.65616  3.29308    228 l - - -
          2.68618  4.42225  2.77519  2.73123  3.46354  2.40513  3.72494  3.29354  2.67741  2.69355  4.24690  2.90347  2.73739  3.18146  2.89801  2.37887  2.77519  2.98518  4.58477  3.61503
          0.00321  6.13738  6.85973  0.61958  0.77255  0.44556  1.02295
    156   1.62634  3.02200  5.51545  4.37765  3.05537  3.22026  5.12137  2.90592  4.70781  2.20576  3.20124  3.05584  5.15654  4.52645  4.74421  2.18917  2.08931  2.30736  4.48883  4.46153    229 a - - -
          2.68618  4.42225  2.77519  2.73123  3.46354  2.40513  3.72494  3.29354  2.67741  2.69355  4.24690  2.90347  2.73739  3.18146  2.89801  2.37887  2.77519  2.98518  4.58477  3.61503
          0.01386  6.14533  4.45487  0.61958  0.77255  0.48576  0.95510
    157   3.23507  6.00909  3.08819  2.62427  3.98823  3.08790  4.46623  4.46082  2.36885  3.89634  3.31727  3.20111  1.69759  2.98896  2.01590  2.69357  2.91092  2.72985  6.44324  5.03377    230 p - - -
          2.68618  4.42225  2.77519  2.73123  3.46354  2.40513  3.72494  3.29354  2.67741  2.69355  4.24690  2.90347  2.73739  3.18146  2.89801  2.37887  2.77519  2.98518  4.58477  3.61503
          0.00322  6.13470  6.85704  0.61958  0.77255  0.43353  1.04475
    158   3.21675  6.00384  2.60951  3.10997  3.73302  3.64263  3.53585  4.82122  2.69043  3.18620  4.52022  1.84915  4.68248  3.36966  3.17778  1.72505  1.87740  3.59399  6.44137  3.54145    231 s - - -
          2.68618  4.42225  2.77519  2.73123  3.46354  2.40513  3.72494  3.29354  2.67741  2.69355  4.24690  2.90347  2.73739  3.18146  2.89801  2.37887  2.77519  2.98518  4.58477  3.61503
          0.00963  6.14533  4.90067  0.61958  0.77255  0.48576  0.95510
    159   2.52756  5.14070  4.51724  2.59251  1.97101  4.37212  3.57143  2.44319  3.99567  2.19545  2.62230  4.57205  3.63974  2.65549  3.88187  3.32321  3.32264  2.31229  5.74520  2.85661    232 f - - -
          2.68618  4.42225  2.77519  2.73123  3.46354  2.40513  3.72494  3.29354  2.67741  2.69355  4.24690  2.90347  2.73739  3.18146  2.89801  2.37887  2.77519  2.98518  4.58477  3.61503
          0.00321  6.13891  6.86126  0.61958  0.77255  0.45274  1.01029
    160   2.97269  6.01438  2.27974  1.86141  3.37851  3.83941  3.39992  3.34152  2.58978  3.26449  3.61245  3.32867  3.36165  2.65599  2.30107  2.89729  2.99632  2.94877  6.44908  3.72987    233 e - - -
          2.68618  4.42225  2.77519  2.73123  3.46354  2.40513  3.72494  3.29354  2.67741  2.69355  4.24690  2.90347  2.73739  3.18146  2.89801  2.37887  2.77519  2.98518  4.58477  3.61503
          0.00319  6.14533  6.86768  0.61958  0.77255  0.48576  0.95510
    161   2.62888  5.87685  2.08545  2.92318  4.70666  3.28084  4.26217  2.61417  2.98808  2.88129  2.93101  2.84414  4.25857  2.10249  3.47666  2.92441  2.70299  2.45478  5.16817  4.15955    234 d - - -
          2.68618  4.42225  2.77519  2.73123  3.46354  2.40513  3.72494  3.29354  2.67741  2.69355  4.24690  2.90347  2.73739  3.18146  2.89801  2.37887  2.77519  2.98518  4.58477  3.61503
          0.00319  6.14533  6.86768  0.61958  0.77255  0.48576  0.95510
    162   1.16655  5.01107  5.57643  4.96249  2.61894  2.43330  5.13273  2.36016  4.75187  2.58101  3.21581  4.95597  4.17914  4.27383  4.76724  2.72911  3.27162  2.32182  4.65358  3.50336    235 a - - -
          2.68618  4.42225  2.77519  2.73123  3.46354  2.40513  3.72494  3.29354  2.67741  2.69355  4.24690  2.90347  2.73739  3.18146  2.89801  2.37887  2.77519  2.98518  4.58477  3.61503
          0.00319  6.14533  6.86768  0.61958  0.77255  0.48576  0.95510
    163   2.33415  5.29717  4.47297  3.47815  3.31628  2.31923  4.48910  2.64506  3.85868  2.97507  2.50310  2.64691  4.94533  2.53500  3.90020  2.03867  2.65751  2.46739  5.88001  3.93362    236 s - - -
          2.68618  4.42225  2.77519  2.73123  3.46354  2.40513  3.72494  3.29354  2.67741  2.69355  4.24690  2.90347  2.73739  3.18146  2.89801  2.37887  2.77519  2.98518  4.58477  3.61503
          0.00319  6.14533  6.86768  0.61958  0.77255  0.48576  0.95510
    164   2.49435  5.38306  4.31936  3.63375  2.92501  3.14666  3.66882  2.39006  3.20763  2.22497  3.34677  2.74250  3.92879  2.26738  3.66948  2.69246  2.31843  2.53448  5.95233  4.23873    237 l - - -
          2.68618  4.42225  2.77519  2.73123  3.46354  2.40513  3.72494  3.29354  2.67741  2.69355  4.24690  2.90347  2.73739  3.18146  2.89801  2.37887  2.77519  2.98518  4.58477  3.61503
          0.00319  6.14533  6.86768  0.61958  0.77255  0.48576  0.95510
    165   3.22373  4.63920  5.61207  4.99572  2.08659  3.25112  5.13937  1.70689  4.77736  1.60039  2.80758  4.97212  4.08923  4.90587  4.78050  3.94486  3.08073  1.73224  5.62903  3.37683    238 l - - -
          2.68618  4.42225  2.77519  2.73123  3.46354  2.40513  3.72494  3.29354  2.67741  2.69355  4.24690  2.90347  2.73739  3.18146  2.89801  2.37887  2.77519  2.98518  4.58477  3.61503
          0.00319  6.14533  6.86768  0.61958  0.77255  0.48576  0.95510
    166   1.96507  3.82902  5.41393  4.81017  3.89906  1.88306  5.10116  2.42921  4.63286  2.40824  2.80977  3.38678  3.19808  3.69340  4.38372  2.44631  2.71181  2.33212  3.93648  4.05354    239 g - - -
          2.68620  4.42227  2.77521  2.73125  3.46356  2.40500  3.72496  3.29356  2.67743  2.69357  4.24691  2.90348  2.73741  3.18148  2.89802  2.37889  2.77511  2.98520  4.58479  3.61505
          0.01839  4.06402  6.86768  0.32220  1.28936  0.48576  0.95510
    167   2.56181  4.87854  4.26909  3.24168  3.00452  2.49824  4.73388  3.16175  3.67645  3.12279  3.18090  2.40791  2.06637  3.10267  4.07444  2.04378  2.32792  2.97101  5.97987  4.72086    241 s - - -
          2.68618  4.42225  2.77519  2.73123  3.46354  2.40513  3.72494  3.29354  2.67741  2.69355  4.24690  2.90347  2.73739  3.18146  2.89801  2.37887  2.77519  2.98518  4.58477  3.61503
          0.00319  6.14533  6.86768  0.61958  0.77255  0.48576  0.95510
    168   2.30648  5.00859  5.59945  4.98399  1.90525  3.02351  5.13723  2.31471  4.76845  1.75260  2.70446  4.96655  3.26310  4.89932  4.77599  2.81000  3.16521  1.87330  5.63049  4.45457    242 l - - -
          2.68618  4.42225  2.77519  2.73123  3.46354  2.40513  3.72494  3.29354  2.67741  2.69355  4.24690  2.90347  2.73739  3.18146  2.89801  2.37887  2.77519  2.98518  4.58477  3.61503
          0.00319  6.14533  6.86768  0.61958  0.77255  0.48576  0.95510
    169   2.83187  4.52302  5.61129  4.99498  2.19968  3.45719  5.13909  1.82041  4.77676  1.66495  3.22466  4.97168  4.59432  4.90538  4.78011  3.29917  3.04337  1.52145  5.62893  3.41660    243 v - - -
          2.68618  4.42225  2.77519  2.73123  3.46354  2.40513  3.72494  3.29354  2.67741  2.69355  4.24690  2.90347  2.73739  3.18146  2.89801  2.37887  2.77519  2.98518  4.58477  3.61503
          0.00319  6.14533  6.86768  0.61958  0.77255  0.48576  0.95510
    170   2.91197  4.55511  4.81532  4.98164  2.24540  4.38166  4.58850  1.86835  4.76655  1.48631  2.75124  3.82485  5.16662  4.48253  4.77481  3.10806  2.31193  2.35386  5.63031  3.01527    244 l - - -
          2.68618  4.42225  2.77519  2.73123  3.46354  2.40513  3.72494  3.29354  2.67741  2.69355  4.24690  2.90347  2.73739  3.18146  2.89801  2.37887  2.77519  2.98518  4.58477  3.61503
          0.00319  6.14533  6.86768  0.61958  0.77255  0.48576  0.95510
    171   2.99180  4.41538  5.50155  4.89249  3.03326  3.25745  5.11870  2.53486  4.69767  1.64473  2.47495  3.63642  5.15475  3.00607  3.72094  2.35571  2.23290  1.99761  5.64102  3.87225    245 l - - -
          2.68618  4.42225  2.77519  2.73123  3.46354  2.40513  3.72494  3.29354  2.67741  2.69355  4.24690  2.90347  2.73739  3.18146  2.89801  2.37887  2.77519  2.98518  4.58477  3.61503
          0.00319  6.14533  6.86768  0.61958  0.77255  0.48576  0.95510
    172   2.65559  4.33467  5.60839  4.99226  2.69622  4.30154  5.13847  2.44296  4.77465  1.97114  3.00338  4.97032  1.27931  4.90380  4.77898  3.33903  3.06227  2.13908  4.97468  3.60731    246 p - - -
          2.68618  4.42225  2.77519  2.73123  3.46354  2.40513  3.72494  3.29354  2.67741  2.69355  4.24690  2.90347  2.73739  3.18146  2.89801  2.37887  2.77519  2.98518  4.58477  3.61503
          0.00823  6.14533  5.10771  0.61958  0.77255  0.48576  0.95510
    173   3.10343  3.33877  5.60204  4.58746  1.90914  3.97528  5.13421  2.76187  4.76904  1.35846  2.12724  4.96538  5.16387  3.34099  4.77424  3.21395  2.70853  2.78904  3.17914  3.98871    247 l - - -
          2.68618  4.42225  2.77519  2.73123  3.46354  2.40513  3.72494  3.29354  2.67741  2.69355  4.24690  2.90347  2.73739  3.18146  2.89801  2.37887  2.77519  2.98518  4.58477  3.61503
          0.00858  6.14031  5.05271  0.61958  0.77255  0.52921  0.88934
    174   3.22967  4.33088  5.57451  4.96017  1.99550  4.46024  5.12596  2.29473  4.74826  1.70078  2.03873  2.87777  5.15701  3.56539  4.34280  2.98534  2.41514  2.39554  5.62403  3.77585    248 l - - -
          2.68618  4.42225  2.77519  2.73123  3.46354  2.40513  3.72494  3.29354  2.67741  2.69355  4.24690  2.90347  2.73739  3.18146  2.89801  2.37887  2.77519  2.98518  4.58477  3.61503
          0.00322  6.13495  6.85730  0.61958  0.77255  0.50368  0.92711
    175   3.45877  5.00332  5.60297  4.98694  1.69225  4.25091  5.13418  2.27747  4.76964  1.24719  2.96275  4.14791  4.47703  4.21013  4.77443  3.36775  2.93751  2.56732  4.09884  2.72128    249 l - - -
          2.68618  4.42225  2.77519  2.73123  3.46354  2.40513  3.72494  3.29354  2.67741  2.69355  4.24690  2.90347  2.73739  3.18146  2.89801  2.37887  2.77519  2.98518  4.58477  3.61503
          0.00321  6.14000  6.86235  0.61958  0.77255  0.45799  1.00117
    176   2.68631  4.48312  5.61019  4.99400  1.31423  4.40948  5.13935  3.07554  4.77615  1.24784  3.25248  4.97151  5.16872  4.90504  4.78006  3.89950  2.69831  2.76555  5.62958  2.80512    250 l - - -
          2.68618  4.42225  2.77519  2.73123  3.46354  2.40513  3.72494  3.29354  2.67741  2.69355  4.24690  2.90347  2.73739  3.18146  2.89801  2.37887  2.77519  2.98518  4.58477  3.61503
          0.00963  6.14533  4.90067  0.61958  0.77255  0.48576  0.95510
    177   2.36213  2.77696  4.58849  4.04187  4.46285  1.91221  5.02954  4.20117  4.00590  3.68109  4.20070  3.29542  5.02526  4.31434  4.37902  0.94352  2.41574  3.92169  6.23737  4.99479    251 s - - -
          2.68618  4.42225  2.77519  2.73123  3.46354  2.40513  3.72494  3.29354  2.67741  2.69355  4.24690  2.90347  2.73739  3.18146  2.89801  2.37887  2.77519  2.98518  4.58477  3.61503
          0.00321  6.13891  6.86126  0.61958  0.77255  0.45274  1.01029
    178   3.82207  5.76222  5.07407  4.67739  5.74609  0.37922  5.71547  4.54208  4.69736  4.83727  5.66159  3.75624  2.39024  4.97894  5.03969  2.86877  3.57924  4.10637  7.09960  4.95330    252 G - - -
          2.68618  4.42225  2.77519  2.73123  3.46354  2.40513  3.72494  3.29354  2.67741  2.69355  4.24690  2.90347  2.73739  3.18146  2.89801  2.37887  2.77519  2.98518  4.58477  3.61503
          0.00319  6.14533  6.86768  0.61958  0.77255  0.48576  0.95510
    179   2.24050  4.38805  5.60892  4.99276  1.46721  3.85429  4.29227  2.16487  4.77505  2.61498  3.48858  4.97058  5.16807  4.90410  4.77919  3.56456  3.33664  1.79055  5.62909  2.15769    253 f - - -
          2.68618  4.42225  2.77519  2.73123  3.46354  2.40513  3.72494  3.29354  2.67741  2.69355  4.24690  2.90347  2.73739  3.18146  2.89801  2.37887  2.77519  2.98518  4.58477  3.61503
          0.00319  6.14533  6.86768  0.61958  0.77255  0.48576  0.95510
    180   3.13320  4.46198  5.61203  4.99567  1.40388  3.60003  5.13935  2.16788  4.77733  1.88115  2.51588  4.97209  5.16862  4.90584  4.78048  3.39091  3.17585  2.09068  5.62902  2.68030    254 f - - -
          2.68618  4.42225  2.77519  2.73123  3.46354  2.40513  3.72494  3.29354  2.67741  2.69355  4.24690  2.90347  2.73739  3.18146  2.89801  2.37887  2.77519  2.98518  4.58477  3.61503
          0.04725  6.14533  3.12342  0.61958  0.77255  0.48576  0.95510
    181   2.64708  4.97642  5.55619  4.94138  2.70896  4.12817  5.10198  1.58127  4.39049  2.51195  3.34832  4.44114  5.13262  3.79913  3.42987  3.73455  2.80410  2.04477  2.96024  1.89749    255 i - - -
          2.68618  4.42225  2.77519  2.73123  3.46354  2.40513  3.72494  3.29354  2.67741  2.69355  4.24690  2.90347  2.73739  3.18146  2.89801  2.37887  2.77519  2.98518  4.58477  3.61503
          0.00333  6.10142  6.82376  0.61958  0.77255  0.46128  0.99553
    182   2.94622  5.96180  3.16325  3.02449  4.27527  3.78455  4.06022  4.37720  3.08534  3.28066  3.99975  2.51539  1.09705  3.21015  3.54151  2.24652  2.76984  4.04940  6.40782  4.23919    256 p - - -
          2.68618  4.42225  2.77519  2.73123  3.46354  2.40513  3.72494  3.29354  2.67741  2.69355  4.24690  2.90347  2.73739  3.18146  2.89801  2.37887  2.77519  2.98518  4.58477  3.61503
          0.01167  6.13108  4.66388  0.61958  0.77255  0.41836  1.07332
    183   3.20815  5.16396  4.31640  4.00477  3.34350  4.64930  4.93070  2.01423  2.52782  2.05476  3.80271  4.28408  2.62027  4.00708  2.20151  2.98717  2.76144  2.15008  5.76513  2.84994    257 i - - -
          2.68618  4.42225  2.77519  2.73123  3.46354  2.40513  3.72494  3.29354  2.67741  2.69355  4.24690  2.90347  2.73739  3.18146  2.89801  2.37887  2.77519  2.98518  4.58477  3.61503
          0.00322  6.13704  6.85939  0.61958  0.77255  0.55639  0.85162
    184   2.78381  6.01913  1.85613  2.15324  5.36555  3.04325  3.40550  4.40221  2.52617  3.95016  5.05944  2.35148  2.57248  2.74688  3.19468  2.25917  2.95164  4.41050  4.82542  5.03924    258 d - - -
          2.68618  4.42225  2.77519  2.73123  3.46354  2.40513  3.72494  3.29354  2.67741  2.69355  4.24690  2.90347  2.73739  3.18146  2.89801  2.37887  2.77519  2.98518  4.58477  3.61503
          0.00322  6.13704  6.85939  0.61958  0.77255  0.44400  1.02572
    185   2.47407  6.01601  2.56252  2.76282  3.80923  3.27956  3.85423  3.50907  2.45085  3.09548  3.69926  2.65333  4.21664  2.61553  2.67052  2.01014  2.41768  3.18491  6.45027  4.39122    259 s - - -
          2.68618  4.42225  2.77519  2.73123  3.46354  2.40513  3.72494  3.29354  2.67741  2.69355  4.24690  2.90347  2.73739  3.18146  2.89801  2.37887  2.77519  2.98518  4.58477  3.61503
          0.00319  6.14533  6.86768  0.61958  0.77255  0.48576  0.95510
    186   3.51167  5.00950  5.59026  4.32065  3.23551  4.39305  5.13535  1.49727  3.98684  1.54697  1.38292  4.43280  5.16593  3.85367  4.77240  4.11315  3.71189  2.62564  5.63118  3.97306    260 m - - -
          2.68625  4.42290  2.77585  2.73170  3.46419  2.40549  3.72376  3.29400  2.67789  2.69369  4.24755  2.90380  2.73305  3.18151  2.89823  2.37893  2.77560  2.98563  4.58542  3.61542
          0.51285  0.96930  3.82308  0.30059  1.34855  0.48576  0.95510
    187   3.02183  5.99801  3.11247  2.52931  5.33885  3.09361  3.26782  4.52641  2.69934  3.65464  5.03979  3.39788  0.95125  2.97240  3.68869  3.01621  3.57941  3.32555  4.54064  5.02485    265 p - - -
          2.68635  4.42242  2.77536  2.73050  3.46371  2.40511  3.72511  3.29349  2.67730  2.69372  4.24659  2.90363  2.73733  3.18125  2.89808  2.37903  2.77526  2.98511  4.58494  3.61501
          0.70017  2.00252  0.99830  0.06978  2.69712  0.56625  0.83851
    188   2.77680  5.61108  3.09912  2.69538  3.25036  2.52728  3.75729  3.16051  2.11519  3.24112  4.16821  3.13617  3.04537  3.10735  2.63652  2.43977  3.21611  2.20076  4.91235  4.69093    267 k - - -
          2.68619  4.42227  2.77521  2.73125  3.46355  2.40514  3.72496  3.29355  2.67742  2.69356  4.24691  2.90333  2.73741  3.18148  2.89802  2.37879  2.77521  2.98520  4.58478  3.61505
          0.01551  4.28804  6.39902  0.64598  0.74265  0.09337  2.41755
    189   2.67481  5.02515  5.46915  4.36911  2.14772  3.60165  5.11235  2.92204  3.90748  2.47173  3.91092  4.40020  4.28827  4.27335  4.72613  3.36179  3.46571  2.87029  1.14407  2.41597    271 w - - -
          2.68618  4.42225  2.77519  2.73123  3.46354  2.40513  3.72494  3.29354  2.67741  2.69355  4.24690  2.90347  2.73739  3.18146  2.89801  2.37887  2.77519  2.98518  4.58477  3.61503
          0.01844  6.14533  4.12733  0.61958  0.77255  0.48576  0.95510
    190   2.85971  4.99977  5.56343  4.94959  2.16361  4.78856  5.12097  2.74489  4.06601  1.52765  2.91827  4.94380  4.50799  3.90718  3.06752  3.25960  3.66765  2.71489  1.60033  3.62635    272 l - - -
          2.68618  4.42225  2.77519  2.73123  3.46354  2.40513  3.72494  3.29354  2.67741  2.69355  4.24690  2.90347  2.73739  3.18146  2.89801  2.37887  2.77519  2.98518  4.58477  3.61503
          0.00324  6.13013  6.85248  0.61958  0.77255  0.41460  1.08060
    191   3.18462  5.97519  3.53176  2.85433  4.26178  3.06902  4.06116  2.39453  2.37936  3.46710  5.02125  3.48770  3.87495  1.73129  1.83736  2.68016  3.54859  3.19363  4.62064  3.38172    273 q - - -
          2.68619  4.42227  2.77521  2.73125  3.46355  2.40505  3.72496  3.29356  2.67742  2.69356  4.24691  2.90348  2.73741  3.18148  2.89787  2.37888  2.77521  2.98520  4.58478  3.61505
          0.03029  4.74830  3.85510  0.64617  0.74244  0.48576  0.95510
    192   2.61192  5.24057  4.00490  3.52877  2.55740  3.72542  4.31658  3.32930  3.33033  2.79400  4.03101  3.91730  4.19168  4.21281  3.49165  3.22966  3.00666  3.11125  1.06162  3.02580    276 w - - -
          2.68621  4.42228  2.77523  2.73127  3.46357  2.40516  3.72498  3.29357  2.67744  2.69358  4.24693  2.90350  2.73702  3.18150  2.89789  2.37890  2.77523  2.98522  4.58480  3.61506
          0.03116  3.51934  6.84734  0.23447  1.56538  0.39528  1.11929
    193   2.89441  4.36910  5.61321  4.99683  2.40397  3.29359  5.14002  1.54970  4.77835  1.66798  2.21374  4.97292  5.16918  4.90673  4.78125  3.95574  3.29085  2.01461  5.62945  3.03869    278 i - - -
          2.68618  4.42225  2.77519  2.73123  3.46354  2.40513  3.72494  3.29354  2.67741  2.69355  4.24690  2.90347  2.73739  3.18146  2.89801  2.37887  2.77519  2.98518  4.58477  3.61503
          0.06229  6.14533  2.84311  0.61958  0.77255  0.48576  0.95510
    194   1.90296  4.16358  3.95369  3.65217  3.23509  3.38947  2.80842  3.54296  3.30672  3.14501  3.42094  3.46158  3.95976  2.93845  3.52736  2.07769  3.01824  3.15497  4.59603  1.85859    279 y - - -
          2.68618  4.42225  2.77519  2.73123  3.46354  2.40513  3.72494  3.29354  2.67741  2.69355  4.24690  2.90347  2.73739  3.18146  2.89801  2.37887  2.77519  2.98518  4.58477  3.61503
          0.00338  6.08643  6.80878  0.61958  0.77255  0.29480  1.36525
    195   3.08516  5.97103  2.99894  2.57951  3.85003  3.98110  2.83783  4.76459  2.37835  2.70051  4.10130  3.45081  4.69002  3.09457  2.65228  3.07362  3.63959  3.99824  2.21695  1.68132    280 y - - -
          2.68618  4.42225  2.77519  2.73123  3.46354  2.40513  3.72494  3.29354  2.67741  2.69355  4.24690  2.90347  2.73739  3.18146  2.89801  2.37887  2.77519  2.98518  4.58477  3.61503
          0.00319  6.14533  6.86768  0.61958  0.77255  0.48576  0.95510
    196   2.38674  3.85179  5.61297  4.99654  2.57345  4.35489  5.13940  1.51049  4.77795  1.38246  3.52681  4.43178  5.16862  4.90626  4.78073  4.11699  3.35094  1.91474  4.08765  3.77279    281 l - - -
          2.68618  4.42225  2.77519  2.73123  3.46354  2.40513  3.72494  3.29354  2.67741  2.69355  4.24690  2.90347  2.73739  3.18146  2.89801  2.37887  2.77519  2.98518  4.58477  3.61503
          0.00319  6.14533  6.86768  0.61958  0.77255  0.48576  0.95510
    197   3.22069  3.63823  3.29135  3.94051  4.08381  4.57743  4.83533  3.10611  3.89064  2.65520  3.80089  1.20459  4.95601  3.97061  4.23269  1.33807  3.60227  3.17370  5.86583  4.63648    282 n - - -
          2.68618  4.42225  2.77519  2.73123  3.46354  2.40513  3.72494  3.29354  2.67741  2.69355  4.24690  2.90347  2.73739  3.18146  2.89801  2.37887  2.77519  2.98518  4.58477  3.61503
          0.00319  6.14533  6.86768  0.61958  0.77255  0.48576  0.95510
    198   3.80841  5.17821  5.70643  5.11207  2.93877  4.96049  5.16582  3.11368  4.29144  2.72671  3.65804  5.08557  0.55117  5.02234  4.91648  4.27344  4.03950  3.42554  3.42131  2.90539    283 P - - -
          2.68618  4.42225  2.77519  2.73123  3.46354  2.40513  3.72494  3.29354  2.67741  2.69355  4.24690  2.90347  2.73739  3.18146  2.89801  2.37887  2.77519  2.98518  4.58477  3.61503
          0.00319  6.14533  6.86768  0.61958  0.77255  0.48576  0.95510
    199   3.03927  5.00884  5.59460  4.97943  2.16676  3.82393  4.26783  2.26533  4.76485  1.23557  2.53174  4.24072  4.27671  4.00182  4.77394  3.30774  3.17834  2.07293  5.63056  3.23723    284 l - - -
          2.68618  4.42225  2.77519  2.73123  3.46354  2.40513  3.72494  3.29354  2.67741  2.69355  4.24690  2.90347  2.73739  3.18146  2.89801  2.37887  2.77519  2.98518  4.58477  3.61503
          0.00319  6.14533  6.86768  0.61958  0.77255  0.48576  0.95510
    200   2.27421  5.56137  3.85099  3.52852  3.14304  4.00784  3.68282  4.14208  2.47199  3.31989  3.39406  3.68146  4.81628  3.84957  2.38583  2.22631  1.57973  2.80980  5.25979  2.80998    285 t - - -
          2.68618  4.42225  2.77519  2.73123  3.46354  2.40513  3.72494  3.29354  2.67741  2.69355  4.24690  2.90347  2.73739  3.18146  2.89801  2.37887  2.77519  2.98518  4.58477  3.61503
          0.00319  6.14533  6.86768  0.61958  0.77255  0.48576  0.95510
    201   3.23163  4.42707  5.37353  4.77248  3.68401  4.77376  2.37393  3.35408  4.60299  2.89326  3.89424  4.86005  3.83493  4.34106  4.05111  3.63007  3.86281  3.29220  2.29277  0.81509    286 y - - -
          2.68618  4.42225  2.77519  2.73123  3.46354  2.40513  3.72494  3.29354  2.67741  2.69355  4.24690  2.90347  2.73739  3.18146  2.89801  2.37887  2.77519  2.98518  4.58477  3.61503
          0.00319  6.14533  6.86768  0.61958  0.77255  0.48576  0.95510
    202   1.62871  4.19950  5.59414  4.97900  2.67429  2.10433  5.13593  2.40061  4.76452  2.29298  2.81356  4.96396  3.07862  4.45224  4.77377  2.82694  2.64681  2.59141  4.54777  3.42284    287 a - - -
          2.68618  4.42225  2.77519  2.73123  3.46354  2.40513  3.72494  3.29354  2.67741  2.69355  4.24690  2.90347  2.73739  3.18146  2.89801  2.37887  2.77519  2.98518  4.58477  3.61503
          0.00319  6.14533  6.86768  0.61958  0.77255  0.48576  0.95510
    203   3.04681  5.01124  5.57499  4.31383  1.92624  3.64541  5.13247  1.74338  4.75083  1.96945  2.89402  3.56789  5.16397  3.48944  4.23336  3.84600  3.05854  1.82286  5.63268  2.81231    288 i - - -
          2.68618  4.42225  2.77519  2.73123  3.46354  2.40513  3.72494  3.29354  2.67741  2.69355  4.24690  2.90347  2.73739  3.18146  2.89801  2.37887  2.77519  2.98518  4.58477  3.61503
          0.00319  6.14533  6.86768  0.61958  0.77255  0.48576  0.95510
    204   3.22778  6.02446  2.19689  1.37744  5.37071  3.57973  3.93368  3.83815  2.70674  4.33025  4.58131  2.47936  4.31924  2.89822  2.87681  2.16678  3.09275  3.56683  6.45644  3.42700    289 e - - -
          2.68618  4.42225  2.77519  2.73123  3.46354  2.40513  3.72494  3.29354  2.67741  2.69355  4.24690  2.90347  2.73739  3.18146  2.89801  2.37887  2.77519  2.98518  4.58477  3.61503
          0.00319  6.14533  6.86768  0.61958  0.77255  0.48576  0.95510
    205   1.35102  4.27449  5.14421  4.24593  4.18169  1.51969  5.03901  2.76445  4.42455  2.39217  3.33271  3.96680  4.10560  4.03558  4.58461  2.40084  3.33759  2.90936  4.68189  4.50389    290 a - - -
          2.68619  4.42226  2.77520  2.73124  3.46354  2.40513  3.72495  3.29355  2.67741  2.69355  4.24690  2.90347  2.73740  3.18147  2.89801  2.37879  2.77520  2.98519  4.58477  3.61504
          0.00903  4.83423  6.86768  0.45589  1.00480  0.48576  0.95510
    206   2.52169  5.00719  5.60972  4.99352  2.04322  4.05035  5.13885  2.32522  4.77566  1.29496  2.65473  4.97101  5.16827  4.48691  4.77957  3.15434  3.42853  1.87549  5.62914  3.35320    292 l - - -
          2.68618  4.42225  2.77519  2.73123  3.46354  2.40513  3.72494  3.29354  2.67741  2.69355  4.24690  2.90347  2.73739  3.18146  2.89801  2.37887  2.77519  2.98518  4.58477  3.61503
          0.00319  6.14533  6.86768  0.61958  0.77255  0.48576  0.95510
    207   3.01791  4.38109  4.22866  3.72563  3.88114  4.63525  4.46429  2.73097  3.67939  1.98697  2.46904  4.19344  5.01022  3.00871  1.37271  2.91070  2.80738  2.50135  5.79404  3.83779    293 r - - -
          2.68618  4.42225  2.77519  2.73123  3.46354  2.40513  3.72494  3.29354  2.67741  2.69355  4.24690  2.90347  2.73739  3.18146  2.89801  2.37887  2.77519  2.98518  4.58477  3.61503
          0.00319  6.14533  6.86768  0.61958  0.77255  0.48576  0.95510
    208   2.09998  5.82268  3.09728  2.77128  4.03745  2.50509  3.84690  2.60804  2.58789  3.30326  4.02980  3.26215  4.27252  2.88409  3.78592  2.16998  3.23948  2.41883  4.35725  2.86955    294 a - - -
          2.68618  4.42225  2.77519  2.73123  3.46354  2.40513  3.72494  3.29354  2.67741  2.69355  4.24690  2.90347  2.73739  3.18146  2.89801  2.37887  2.77519  2.98518  4.58477  3.61503
          0.01313  6.14533  4.51848  0.61958  0.77255  0.48576  0.95510
    209   2.30036  4.58254  4.58339  4.34571  4.22998  2.63236  4.97384  2.00976  4.24694  2.44012  3.99625  1.55694  4.11520  4.16053  4.47200  2.63614  2.62349  2.29754  5.72827  4.07148    295 n - - -
          2.68618  4.42225  2.77519  2.73123  3.46354  2.40513  3.72494  3.29354  2.67741  2.69355  4.24690  2.90347  2.73739  3.18146  2.89801  2.37887  2.77519  2.98518  4.58477  3.61503
          0.06046  6.13542  2.87347  0.61958  0.77255  0.56959  0.83415
    210   3.29835  5.07880  4.17168  1.61857  2.32296  4.35181  4.93250  2.43637  3.93900  1.80843  2.58640  4.56622  5.01150  2.16755  4.43123  3.91718  3.66325  2.88902  5.68559  3.47338    296 e - - -
          2.68618  4.42225  2.77519  2.73123  3.46354  2.40513  3.72494  3.29354  2.67741  2.69355  4.24690  2.90347  2.73739  3.18146  2.89801  2.37887  2.77519  2.98518  4.58477  3.61503
          0.05207  6.07837  3.02726  0.61958  0.77255  0.93945  0.49568
    211   3.33105  4.92200  5.51404  4.89848  1.32438  4.31763  4.33870  2.67211  3.99680  1.49704  3.21503  3.77358  5.08083  4.81333  4.68982  3.77169  3.46713  2.63797  3.85738  2.22240    297 f - - -
          2.68618  4.42225  2.77519  2.73123  3.46354  2.40513  3.72494  3.29354  2.67741  2.69355  4.24690  2.90347  2.73739  3.18146  2.89801  2.37887  2.77519  2.98518  4.58477  3.61503
          0.00241  6.02871        *  0.61958  0.77255  0.00000        *
//
