# Supplementary material for: The ATP Binding Cassette (ABC) Transporter Gene Family in Lotus (Nelumbo Adans.): Genome-Wide Survey, Characterization and Gene Expression Profile
Source: Biology (Basel). 2026 Mar 14;15(6):469. doi: 10.3390/biology15060469 (PMC13023602; doi:10.3390/biology15060469)
Supplement: Supplementary file 1 [file biology-15-00469-s001.zip › File S1. HMM profiles/PF06182.hmm]

HMMER3/f [3.3 | Nov 2019]
NAME  ABC2_membrane_6
ACC   PF06182.17
DESC  ABC-2 family transporter protein
LENG  229
ALPH  amino
RF    no
MM    no
CONS  yes
CS    no
MAP   yes
DATE  Thu Sep 26 03:00:23 2024
NSEQ  12
EFFN  2.381836
CKSUM 1088971179
GA    22 22;
TC    22 22;
NC    21.9 21.9;
BM    hmmbuild HMM.ann SEED.ann
SM    hmmsearch -Z 81514348 -E 1000 --cpu 4 HMM pfamseq
STATS LOCAL MSV      -10.5217  0.70381
STATS LOCAL VITERBI  -11.4168  0.70381
STATS LOCAL FORWARD   -4.8109  0.70381
HMM          A        C        D        E        F        G        H        I        K        L        M        N        P        Q        R        S        T        V        W        Y   
            m->m     m->i     m->d     i->m     i->i     d->m     d->d
  COMPO   2.57118  4.40116  3.50690  3.11579  2.82028  2.93519  4.09107  2.38390  3.01074  2.09747  3.42250  3.33993  3.31938  3.35505  3.26663  2.73718  2.83093  2.42168  4.22236  3.24728
          2.68618  4.42225  2.77519  2.73123  3.46354  2.40513  3.72494  3.29354  2.67741  2.69355  4.24690  2.90347  2.73739  3.18146  2.89801  2.37887  2.77519  2.98518  4.58477  3.61503
          0.01292  4.75118  5.47353  0.61958  0.77255  0.00000        *
      1   2.61352  4.60486  5.13288  4.53983  2.02252  4.49453  4.82511  2.21496  4.37058  1.01918  3.28367  4.62104  4.77795  4.46078  4.40590  3.82178  3.49485  2.18916  5.21577  4.08941      1 l - - -
          2.68618  4.42225  2.77519  2.73123  3.46354  2.40513  3.72494  3.29354  2.67741  2.69355  4.24690  2.90347  2.73739  3.18146  2.89801  2.37887  2.77519  2.98518  4.58477  3.61503
          0.01292  4.75118  5.47353  0.61958  0.77255  0.48576  0.95510
      2   2.43319  4.27466  4.38450  3.79956  3.39569  2.70978  4.27438  1.80219  3.66676  1.81432  3.40217  3.96698  4.31279  3.87448  3.81975  2.62956  3.05803  1.98538  4.91882  3.73012      2 i - - -
          2.68618  4.42225  2.77519  2.73123  3.46354  2.40513  3.72494  3.29354  2.67741  2.69355  4.24690  2.90347  2.73739  3.18146  2.89801  2.37887  2.77519  2.98518  4.58477  3.61503
          0.01292  4.75118  5.47353  0.61958  0.77255  0.48576  0.95510
      3   2.46088  4.33242  4.03727  2.90383  3.44401  3.85239  4.13872  2.43847  3.37012  2.20601  2.43090  2.72490  3.10724  3.62291  3.61842  3.12446  3.02046  2.32104  3.35130  2.98767      3 l - - -
          2.68618  4.42225  2.77519  2.73123  3.46354  2.40513  3.72494  3.29354  2.67741  2.69355  4.24690  2.90347  2.73739  3.18146  2.89801  2.37887  2.77519  2.98518  4.58477  3.61503
          0.01292  4.75118  5.47353  0.61958  0.77255  0.48576  0.95510
      4   2.46946  4.36973  3.94345  3.36802  3.48539  3.83400  4.11246  2.42826  3.29101  1.93365  2.83864  3.68884  3.10647  2.58720  3.56766  3.09960  2.29529  2.62981  4.96930  2.92506      4 l - - -
          2.68618  4.42225  2.77519  2.73123  3.46354  2.40513  3.72494  3.29354  2.67741  2.69355  4.24690  2.90347  2.73739  3.18146  2.89801  2.37887  2.77519  2.98518  4.58477  3.61503
          0.01292  4.75118  5.47353  0.61958  0.77255  0.48576  0.95510
      5   1.85419  4.29760  4.15959  3.57759  2.82016  2.70755  4.17782  2.39573  3.47297  2.18065  3.41482  3.82149  4.24851  3.70836  3.68507  2.61934  2.52929  2.23907  4.91092  3.71441      5 a - - -
          2.68618  4.42225  2.77519  2.73123  3.46354  2.40513  3.72494  3.29354  2.67741  2.69355  4.24690  2.90347  2.73739  3.18146  2.89801  2.37887  2.77519  2.98518  4.58477  3.61503
          0.01292  4.75118  5.47353  0.61958  0.77255  0.48576  0.95510
      6   2.08775  4.36333  4.02243  3.44969  3.49708  2.38175  4.16217  2.81049  3.36600  2.05273  2.82419  3.74435  4.23072  3.62574  3.62666  3.11947  2.09400  2.25743  4.98975  3.78476      6 l - - -
          2.68618  4.42225  2.77519  2.73123  3.46354  2.40513  3.72494  3.29354  2.67741  2.69355  4.24690  2.90347  2.73739  3.18146  2.89801  2.37887  2.77519  2.98518  4.58477  3.61503
          0.01292  4.75118  5.47353  0.61958  0.77255  0.48576  0.95510
      7   2.49539  5.02500  2.72134  2.33028  4.27515  3.60378  3.80552  3.03503  2.59515  2.75189  4.09226  2.73367  3.99455  2.94662  3.06410  2.13777  2.28039  3.36352  5.51928  3.22083      7 s - - -
          2.68618  4.42225  2.77519  2.73123  3.46354  2.40513  3.72494  3.29354  2.67741  2.69355  4.24690  2.90347  2.73739  3.18146  2.89801  2.37887  2.77519  2.98518  4.58477  3.61503
          0.01292  4.75118  5.47353  0.61958  0.77255  0.48576  0.95510
      8   3.40614  4.72433  5.22378  4.66457  1.55945  4.57654  4.59331  1.97799  4.47858  1.21694  3.35102  4.65056  4.84917  4.50937  4.47409  3.90733  3.62788  2.77356  4.85819  2.59114      8 l - - -
          2.68618  4.42225  2.77519  2.73123  3.46354  2.40513  3.72494  3.29354  2.67741  2.69355  4.24690  2.90347  2.73739  3.18146  2.89801  2.37887  2.77519  2.98518  4.58477  3.61503
          0.01292  4.75118  5.47353  0.61958  0.77255  0.48576  0.95510
      9   3.59375  4.87496  5.54039  4.94369  1.68746  4.87993  5.19145  1.87388  4.77578  1.13543  2.52996  5.03729  5.06312  4.75423  4.74956  4.22838  3.80964  2.21920  5.40748  4.36119      9 l - - -
          2.68618  4.42225  2.77519  2.73123  3.46354  2.40513  3.72494  3.29354  2.67741  2.69355  4.24690  2.90347  2.73739  3.18146  2.89801  2.37887  2.77519  2.98518  4.58477  3.61503
          0.01292  4.75118  5.47353  0.61958  0.77255  0.48576  0.95510
     10   2.12967  4.34888  4.09923  3.53981  2.18777  2.26823  4.20457  2.84816  3.45048  1.77524  3.50643  3.79319  4.23670  3.69844  3.68744  2.69468  3.04389  2.63942  4.99295  3.78530     10 l - - -
          2.68618  4.42225  2.77519  2.73123  3.46354  2.40513  3.72494  3.29354  2.67741  2.69355  4.24690  2.90347  2.73739  3.18146  2.89801  2.37887  2.77519  2.98518  4.58477  3.61503
          0.01292  4.75118  5.47353  0.61958  0.77255  0.48576  0.95510
     11   3.13893  4.48519  4.97896  4.41784  2.10405  4.27254  4.28625  1.81174  4.21414  1.54629  3.46003  4.35256  4.60713  4.28917  4.21334  3.59258  3.36696  2.70449  2.40653  2.47992     11 l - - -
          2.68618  4.42225  2.77519  2.73123  3.46354  2.40513  3.72494  3.29354  2.67741  2.69355  4.24690  2.90347  2.73739  3.18146  2.89801  2.37887  2.77519  2.98518  4.58477  3.61503
          0.01292  4.75118  5.47353  0.61958  0.77255  0.48576  0.95510
     12   2.78651  4.52446  3.63712  3.07017  2.72021  3.75876  4.00914  2.56446  2.55941  2.40807  3.62669  2.52252  4.13861  3.33179  2.82673  2.36070  3.01819  2.45548  5.10355  2.99020     12 s - - -
          2.68618  4.42225  2.77519  2.73123  3.46354  2.40513  3.72494  3.29354  2.67741  2.69355  4.24690  2.90347  2.73739  3.18146  2.89801  2.37887  2.77519  2.98518  4.58477  3.61503
          0.01292  4.75118  5.47353  0.61958  0.77255  0.48576  0.95510
     13   2.45848  4.46639  4.74754  4.19047  3.62213  4.21016  4.67465  2.39367  4.05209  1.29085  3.55323  4.32360  4.59955  4.25887  4.19096  3.54500  2.58785  1.43830  5.26813  4.08805     13 l - - -
          2.68618  4.42225  2.77519  2.73123  3.46354  2.40513  3.72494  3.29354  2.67741  2.69355  4.24690  2.90347  2.73739  3.18146  2.89801  2.37887  2.77519  2.98518  4.58477  3.61503
          0.01292  4.75118  5.47353  0.61958  0.77255  0.48576  0.95510
     14   2.52953  4.45546  5.04120  4.44456  2.45631  4.34069  4.69069  1.36271  4.26112  1.70395  2.67844  4.48538  4.65693  4.37670  4.28910  3.66457  3.34510  2.04563  5.12884  3.98097     14 i - - -
          2.68618  4.42225  2.77519  2.73123  3.46354  2.40513  3.72494  3.29354  2.67741  2.69355  4.24690  2.90347  2.73739  3.18146  2.89801  2.37887  2.77519  2.98518  4.58477  3.61503
          0.01292  4.75118  5.47353  0.61958  0.77255  0.48576  0.95510
     15   3.28176  4.64730  4.86102  4.34098  1.42460  4.34947  4.17015  3.01419  4.17106  1.85031  3.66726  4.31811  4.68809  4.26932  4.23268  3.66713  2.59868  2.88510  4.46661  1.62167     15 f - - -
          2.68618  4.42225  2.77519  2.73123  3.46354  2.40513  3.72494  3.29354  2.67741  2.69355  4.24690  2.90347  2.73739  3.18146  2.89801  2.37887  2.77519  2.98518  4.58477  3.61503
          0.01292  4.75118  5.47353  0.61958  0.77255  0.48576  0.95510
     16   2.80551  5.14070  3.12363  2.56958  4.42987  3.60028  3.79132  3.87060  2.53532  2.27508  4.20338  2.71871  3.17150  2.26948  2.43235  1.97834  3.03602  3.50255  5.61046  4.24811     16 s - - -
          2.68618  4.42225  2.77519  2.73123  3.46354  2.40513  3.72494  3.29354  2.67741  2.69355  4.24690  2.90347  2.73739  3.18146  2.89801  2.37887  2.77519  2.98518  4.58477  3.61503
          0.01292  4.75118  5.47353  0.61958  0.77255  0.48576  0.95510
     17   2.82567  5.29762  3.08277  2.52457  4.64230  3.59272  2.32829  4.11290  2.17897  3.59338  4.34255  2.20207  3.98455  2.54922  2.28630  2.42746  2.71002  3.68900  5.72200  4.33282     17 k - - -
          2.68626  4.42233  2.77528  2.73131  3.46362  2.40501  3.72502  3.29362  2.67749  2.69363  4.24698  2.90355  2.73720  3.18099  2.89809  2.37870  2.77528  2.98526  4.58485  3.61511
          0.15054  1.99832  5.47353  0.67343  0.71326  0.48576  0.95510
     18   2.80215  4.35315  4.02809  2.78404  2.85634  2.36313  4.15407  2.14063  3.36926  2.54948  3.46763  3.75003  4.23751  3.62651  3.62555  3.13555  2.30268  1.87487  4.96709  3.76207     20 v - - -
          2.68618  4.42225  2.77519  2.73123  3.46354  2.40513  3.72494  3.29354  2.67741  2.69355  4.24690  2.90347  2.73739  3.18146  2.89801  2.37887  2.77519  2.98518  4.58477  3.61503
          0.01292  4.75118  5.47353  0.61958  0.77255  0.48576  0.95510
     19   2.80395  5.26074  2.30487  2.49738  4.58273  2.25281  3.77172  4.05401  2.25317  3.55710  4.31102  2.63985  2.79696  2.87812  3.01510  2.77476  2.67550  3.63970  5.70884  2.97592     21 g - - -
          2.68618  4.42225  2.77519  2.73123  3.46354  2.40513  3.72494  3.29354  2.67741  2.69355  4.24690  2.90347  2.73739  3.18146  2.89801  2.37887  2.77519  2.98518  4.58477  3.61503
          0.01292  4.75118  5.47353  0.61958  0.77255  0.48576  0.95510
     20   2.45804  4.86262  2.75964  2.40090  3.25476  3.00208  3.85713  2.84772  2.69528  3.10757  3.94389  3.20962  4.03146  3.03751  3.14234  2.07917  2.42284  2.66892  5.38935  4.08163     22 s - - -
          2.68618  4.42225  2.77519  2.73123  3.46354  2.40513  3.72494  3.29354  2.67741  2.69355  4.24690  2.90347  2.73739  3.18146  2.89801  2.37887  2.77519  2.98518  4.58477  3.61503
          0.01292  4.75118  5.47353  0.61958  0.77255  0.48576  0.95510
     21   3.58283  4.86320  5.53762  4.94236  1.95997  4.87389  5.19297  1.58765  4.77464  1.16792  2.47093  5.03311  5.06098  4.75843  4.75004  4.22290  3.79992  2.23764  5.41441  4.36644     23 l - - -
          2.68618  4.42225  2.77519  2.73123  3.46354  2.40513  3.72494  3.29354  2.67741  2.69355  4.24690  2.90347  2.73739  3.18146  2.89801  2.37887  2.77519  2.98518  4.58477  3.61503
          0.01292  4.75118  5.47353  0.61958  0.77255  0.48576  0.95510
     22   2.50567  5.11499  3.09149  2.32397  4.48799  1.78903  3.87131  3.93230  2.66095  3.49163  4.27764  2.28029  4.01689  3.00238  3.13947  2.26242  3.07311  2.88590  5.68935  4.32369     24 g - - -
          2.68618  4.42225  2.77519  2.73123  3.46354  2.40513  3.72494  3.29354  2.67741  2.69355  4.24690  2.90347  2.73739  3.18146  2.89801  2.37887  2.77519  2.98518  4.58477  3.61503
          0.01292  4.75118  5.47353  0.61958  0.77255  0.48576  0.95510
     23   3.53501  5.63862  2.18654  3.12361  5.55360  0.45770  4.78646  5.19396  3.95901  4.72651  5.63414  3.64087  4.54941  4.03069  4.49693  3.54905  3.96641  4.63014  6.65224  5.39911     25 G - - -
          2.68618  4.42225  2.77519  2.73123  3.46354  2.40513  3.72494  3.29354  2.67741  2.69355  4.24690  2.90347  2.73739  3.18146  2.89801  2.37887  2.77519  2.98518  4.58477  3.61503
          0.01292  4.75118  5.47353  0.61958  0.77255  0.48576  0.95510
     24   4.83112  5.73767  5.65272  5.60124  1.83324  5.29631  3.91066  4.41300  5.36934  3.55762  4.92693  4.81852  5.54414  4.99768  5.15231  4.70237  5.01905  4.36132  0.89763  1.26010     26 w - - -
          2.68618  4.42225  2.77519  2.73123  3.46354  2.40513  3.72494  3.29354  2.67741  2.69355  4.24690  2.90347  2.73739  3.18146  2.89801  2.37887  2.77519  2.98518  4.58477  3.61503
          0.01292  4.75118  5.47353  0.61958  0.77255  0.48576  0.95510
     25   2.79428  4.89367  3.37889  3.04034  4.79070  3.49122  4.29936  4.24665  3.15978  3.84436  4.63885  1.42973  4.12871  3.47515  3.58752  1.62003  1.81936  3.73515  6.03416  4.72254     27 n - - -
          2.68618  4.42225  2.77519  2.73123  3.46354  2.40513  3.72494  3.29354  2.67741  2.69355  4.24690  2.90347  2.73739  3.18146  2.89801  2.37887  2.77519  2.98518  4.58477  3.61503
          0.01292  4.75118  5.47353  0.61958  0.77255  0.48576  0.95510
     26   2.81680  4.26187  4.39603  3.80158  2.20851  3.93592  4.23177  2.34849  2.89217  1.57582  3.36042  3.95899  4.30120  3.85422  2.90185  3.22982  3.04820  2.50874  2.95951  3.64859     28 l - - -
          2.68618  4.42225  2.77519  2.73123  3.46354  2.40513  3.72494  3.29354  2.67741  2.69355  4.24690  2.90347  2.73739  3.18146  2.89801  2.37887  2.77519  2.98518  4.58477  3.61503
          0.01292  4.75118  5.47353  0.61958  0.77255  0.48576  0.95510
     27   2.78761  5.26625  3.04286  2.06176  4.59962  2.97117  3.75085  4.07587  2.21724  3.56543  4.31064  3.03552  2.74295  2.33568  2.64026  2.41253  3.01847  3.65074  5.70488  2.85312     29 e - - -
          2.68618  4.42225  2.77519  2.73123  3.46354  2.40513  3.72494  3.29354  2.67741  2.69355  4.24690  2.90347  2.73739  3.18146  2.89801  2.37887  2.77519  2.98518  4.58477  3.61503
          0.01292  4.75118  5.47353  0.61958  0.77255  0.48576  0.95510
     28   2.62224  5.61361  2.00502  1.17306  4.93519  3.59839  3.95221  4.43904  2.80230  3.91174  4.68427  3.05569  4.10361  2.51896  3.33799  2.56360  3.30760  3.99612  6.04968  4.59383     30 e - - -
          2.68618  4.42225  2.77519  2.73123  3.46354  2.40513  3.72494  3.29354  2.67741  2.69355  4.24690  2.90347  2.73739  3.18146  2.89801  2.37887  2.77519  2.98518  4.58477  3.61503
          0.01292  4.75118  5.47353  0.61958  0.77255  0.48576  0.95510
     29   2.06139  4.51480  5.03669  4.47092  3.67480  4.45964  4.87808  1.55852  4.32675  2.45054  1.94469  4.57293  4.78642  4.50768  4.42464  3.79481  3.42398  1.46940  5.38132  4.20184     31 v - - -
          2.68618  4.42225  2.77519  2.73123  3.46354  2.40513  3.72494  3.29354  2.67741  2.69355  4.24690  2.90347  2.73739  3.18146  2.89801  2.37887  2.77519  2.98518  4.58477  3.61503
          0.01292  4.75118  5.47353  0.61958  0.77255  0.48576  0.95510
     30   2.18336  4.24695  4.45823  3.86464  3.34146  3.94819  4.26842  2.34480  3.71475  1.38113  3.35384  3.99938  4.31494  3.90587  3.83675  2.71278  3.04896  2.14097  4.87056  2.93793     32 l - - -
          2.68618  4.42225  2.77519  2.73123  3.46354  2.40513  3.72494  3.29354  2.67741  2.69355  4.24690  2.90347  2.73739  3.18146  2.89801  2.37887  2.77519  2.98518  4.58477  3.61503
          0.01292  4.75118  5.47353  0.61958  0.77255  0.48576  0.95510
     31   2.99480  4.37115  4.82091  4.22156  1.84080  4.17592  4.50538  2.54966  4.04521  1.77762  2.66486  4.29004  4.51285  4.18434  4.10174  3.48866  2.19923  1.77823  4.99606  3.83329     33 l - - -
          2.68618  4.42225  2.77519  2.73123  3.46354  2.40513  3.72494  3.29354  2.67741  2.69355  4.24690  2.90347  2.73739  3.18146  2.89801  2.37887  2.77519  2.98518  4.58477  3.61503
          0.01292  4.75118  5.47353  0.61958  0.77255  0.48576  0.95510
     32   3.16117  4.50549  5.02616  4.43872  3.40585  4.38379  4.69803  1.91543  4.26360  1.38151  3.37011  4.50201  4.69549  4.38843  4.31122  3.70788  3.39262  1.71787  5.12831  1.98842     34 l - - -
          2.68618  4.42225  2.77519  2.73123  3.46354  2.40513  3.72494  3.29354  2.67741  2.69355  4.24690  2.90347  2.73739  3.18146  2.89801  2.37887  2.77519  2.98518  4.58477  3.61503
          0.08866  4.75118  2.57435  0.61958  0.77255  0.48576  0.95510
     33   2.86384  4.27313  4.55951  3.96678  3.33028  4.01826  4.33798  2.16415  3.80930  1.73178  3.33278  4.08470  4.37411  3.98975  3.91540  3.32182  2.25883  2.05790  4.90266  1.96943     35 l - - -
          2.68618  4.42225  2.77519  2.73123  3.46354  2.40513  3.72494  3.29354  2.67741  2.69355  4.24690  2.90347  2.73739  3.18146  2.89801  2.37887  2.77519  2.98518  4.58477  3.61503
          0.09479  4.67645  2.51176  0.61958  0.77255  0.63273  0.75745
     34   2.68546  4.52044  3.86744  3.48246  2.69980  0.99825  4.40291  3.48343  3.48450  3.20815  4.12353  3.69619  4.13354  3.76790  3.78835  2.89390  2.31015  3.15103  5.48520  4.18850     36 g - - -
          2.68618  4.42225  2.77519  2.73123  3.46354  2.40513  3.72494  3.29354  2.67741  2.69355  4.24690  2.90347  2.73739  3.18146  2.89801  2.37887  2.77519  2.98518  4.58477  3.61503
          0.01510  4.59675  5.31910  0.61958  0.77255  0.75931  0.63110
     35   2.74924  2.99686  4.48035  3.88015  2.13600  3.89333  4.21373  2.30662  3.71361  1.83986  2.77293  3.97554  4.25639  2.96017  3.80315  3.19455  2.51977  2.39451  4.77846  3.59863     37 l - - -
          2.68602  4.42239  2.77533  2.73106  3.46368  2.40504  3.72508  3.29368  2.67755  2.69339  4.24704  2.90361  2.73753  3.18160  2.89815  2.37857  2.77533  2.98492  4.58491  3.61517
          0.17576  1.85608  5.31910  1.11251  0.39859  0.53031  0.88775
     36   2.95027  4.55116  4.03295  3.52207  1.39611  2.86030  4.06246  3.09112  3.46249  2.77647  3.71975  3.78926  4.33149  3.70941  3.73136  1.97829  3.20860  2.87894  4.68963  2.57403     42 f - - -
          2.68618  4.42225  2.77519  2.73123  3.46354  2.40513  3.72494  3.29354  2.67741  2.69355  4.24690  2.90347  2.73739  3.18146  2.89801  2.37887  2.77519  2.98518  4.58477  3.61503
          0.08511  4.67744  2.62718  0.61958  0.77255  0.40461  1.10032
     37   2.76917  4.20394  4.40040  3.80538  2.32772  2.99867  4.21261  2.26690  3.65726  1.95005  2.68990  3.94373  4.26470  3.08012  3.78150  3.19365  2.36159  2.17025  4.82007  3.63530     43 l - - -
          2.68618  4.42225  2.77519  2.73123  3.46354  2.40513  3.72494  3.29354  2.67741  2.69355  4.24690  2.90347  2.73739  3.18146  2.89801  2.37887  2.77519  2.98518  4.58477  3.61503
          0.01380  4.68616  5.40851  0.61958  0.77255  0.61539  0.77747
     38   3.64107  4.85380  5.66612  5.15200  3.79210  5.16143  5.69919  1.13120  5.05618  1.27791  3.54418  5.30963  5.33213  5.16266  5.13526  4.56666  3.88322  1.49009  5.91265  4.80989     44 i - - -
          2.68618  4.42225  2.77519  2.73123  3.46354  2.40513  3.72494  3.29354  2.67741  2.69355  4.24690  2.90347  2.73739  3.18146  2.89801  2.37887  2.77519  2.98518  4.58477  3.61503
          0.01380  4.68616  5.40851  0.61958  0.77255  0.61539  0.77747
     39   2.82775  4.32433  4.21870  3.63876  3.40678  3.91923  4.23520  2.66981  3.52824  1.79140  2.36761  3.87835  2.71758  3.76211  3.73479  3.20659  1.97204  2.15231  4.94979  3.76042     45 l - - -
          2.68618  4.42225  2.77519  2.73123  3.46354  2.40513  3.72494  3.29354  2.67741  2.69355  4.24690  2.90347  2.73739  3.18146  2.89801  2.37887  2.77519  2.98518  4.58477  3.61503
          0.01380  4.68616  5.40851  0.61958  0.77255  0.41248  1.08472
     40   2.78123  5.23103  2.36989  2.27991  3.40693  3.56413  3.75395  3.20182  2.27604  2.90139  4.27830  2.60333  3.95718  2.12693  2.65336  2.75551  3.01238  3.60841  5.67851  4.28313     46 q - - -
          2.68618  4.42225  2.77519  2.73123  3.46354  2.40513  3.72494  3.29354  2.67741  2.69355  4.24690  2.90347  2.73739  3.18146  2.89801  2.37887  2.77519  2.98518  4.58477  3.61503
          0.01292  4.75118  5.47353  0.61958  0.77255  0.48576  0.95510
     41   2.78673  4.74549  3.36599  2.46808  3.04511  1.87310  3.90564  3.31039  2.79166  2.54621  3.08576  2.72425  4.06614  3.12480  3.21597  2.51617  3.01902  3.04508  5.29308  4.01104     47 g - - -
          2.68618  4.42225  2.77519  2.73123  3.46354  2.40513  3.72494  3.29354  2.67741  2.69355  4.24690  2.90347  2.73739  3.18146  2.89801  2.37887  2.77519  2.98518  4.58477  3.61503
          0.01292  4.75118  5.47353  0.61958  0.77255  0.48576  0.95510
     42   3.50525  4.79527  5.46320  4.86884  1.96146  4.78835  5.11775  1.84283  4.69790  1.18132  2.60249  4.94675  5.00149  4.70843  4.68322  4.13313  3.72577  1.85722  5.37919  4.31186     48 l - - -
          2.68618  4.42225  2.77519  2.73123  3.46354  2.40513  3.72494  3.29354  2.67741  2.69355  4.24690  2.90347  2.73739  3.18146  2.89801  2.37887  2.77519  2.98518  4.58477  3.61503
          0.01292  4.75118  5.47353  0.61958  0.77255  0.48576  0.95510
     43   2.22638  4.45755  2.66930  3.18254  2.52340  2.96495  4.05088  2.58523  3.12876  2.66560  3.56403  3.56303  4.16655  3.41968  3.45942  2.68886  3.01944  2.35625  5.04603  2.55753     49 a - - -
          2.68618  4.42225  2.77519  2.73123  3.46354  2.40513  3.72494  3.29354  2.67741  2.69355  4.24690  2.90347  2.73739  3.18146  2.89801  2.37887  2.77519  2.98518  4.58477  3.61503
          0.01292  4.75118  5.47353  0.61958  0.77255  0.48576  0.95510
     44   2.07338  5.03722  2.71740  2.59259  4.29194  2.99128  2.75323  2.98745  2.58865  3.30356  3.14693  2.69532  3.99197  2.94076  3.05898  2.51007  2.60867  3.37855  5.52959  4.18152     50 a - - -
          2.68618  4.42225  2.77519  2.73123  3.46354  2.40513  3.72494  3.29354  2.67741  2.69355  4.24690  2.90347  2.73739  3.18146  2.89801  2.37887  2.77519  2.98518  4.58477  3.61503
          0.01292  4.75118  5.47353  0.61958  0.77255  0.48576  0.95510
     45   2.79586  4.21768  4.48760  3.88959  2.73086  3.06722  4.25260  2.06491  3.73076  1.95095  2.76330  3.00673  4.29987  3.91222  3.83473  3.23243  2.38757  1.96059  4.83725  3.65394     51 l - - -
          2.68618  4.42225  2.77519  2.73123  3.46354  2.40513  3.72494  3.29354  2.67741  2.69355  4.24690  2.90347  2.73739  3.18146  2.89801  2.37887  2.77519  2.98518  4.58477  3.61503
          0.01292  4.75118  5.47353  0.61958  0.77255  0.48576  0.95510
     46   2.11248  4.38617  4.30906  3.75213  1.58131  3.91557  4.32081  2.76297  3.63920  2.23881  3.50039  3.95290  4.33691  3.86979  3.83649  3.23049  1.92650  2.58438  5.01534  3.78768     52 f - - -
          2.68618  4.42225  2.77519  2.73123  3.46354  2.40513  3.72494  3.29354  2.67741  2.69355  4.24690  2.90347  2.73739  3.18146  2.89801  2.37887  2.77519  2.98518  4.58477  3.61503
          0.01292  4.75118  5.47353  0.61958  0.77255  0.48576  0.95510
     47   2.79082  4.33994  3.12426  3.44753  2.00943  3.85186  4.13845  2.19953  3.36140  2.30544  3.45187  3.74085  3.10599  3.61633  3.61433  2.60666  2.63231  2.27573  4.94484  3.74077     53 f - - -
          2.68618  4.42225  2.77519  2.73123  3.46354  2.40513  3.72494  3.29354  2.67741  2.69355  4.24690  2.90347  2.73739  3.18146  2.89801  2.37887  2.77519  2.98518  4.58477  3.61503
          0.07881  4.75118  2.70092  0.61958  0.77255  0.48576  0.95510
     48   2.02001  5.05187  2.44184  2.54886  4.31732  3.57023  3.76862  3.15656  2.54545  3.32248  4.11464  2.62227  3.96161  2.57771  2.62326  2.76877  2.99022  2.84099  5.53537  3.16314     54 a - - -
          2.68618  4.42225  2.77519  2.73123  3.46354  2.40513  3.72494  3.29354  2.67741  2.69355  4.24690  2.90347  2.73739  3.18146  2.89801  2.37887  2.77519  2.98518  4.58477  3.61503
          0.01380  4.68616  5.40851  0.61958  0.77255  0.41248  1.08472
     49   2.84622  5.32306  2.51987  2.18885  4.64693  2.54188  3.80238  4.12429  2.57011  3.62083  4.37591  2.65200  2.01967  2.91086  3.06881  2.41783  3.08231  3.70365  5.76876  3.35136     55 p - - -
          2.68618  4.42225  2.77519  2.73123  3.46354  2.40513  3.72494  3.29354  2.67741  2.69355  4.24690  2.90347  2.73739  3.18146  2.89801  2.37887  2.77519  2.98518  4.58477  3.61503
          0.01292  4.75118  5.47353  0.61958  0.77255  0.48576  0.95510
     50   2.10847  4.71191  3.42192  2.87192  3.92741  2.54200  3.95135  2.71991  2.85279  2.33510  3.84446  2.07811  4.08116  3.18222  3.26789  2.52321  3.02864  3.03641  5.30449  4.03073     56 n - - -
          2.68618  4.42225  2.77519  2.73123  3.46354  2.40513  3.72494  3.29354  2.67741  2.69355  4.24690  2.90347  2.73739  3.18146  2.89801  2.37887  2.77519  2.98518  4.58477  3.61503
          0.01292  4.75118  5.47353  0.61958  0.77255  0.48576  0.95510
     51   2.84282  4.23496  4.67097  4.06563  3.29455  4.00186  4.32705  2.28287  3.88017  1.74967  2.13233  4.11826  4.35999  4.03216  3.93528  2.67885  3.07450  2.12447  2.39555  3.67541     57 l - - -
          2.68618  4.42225  2.77519  2.73123  3.46354  2.40513  3.72494  3.29354  2.67741  2.69355  4.24690  2.90347  2.73739  3.18146  2.89801  2.37887  2.77519  2.98518  4.58477  3.61503
          0.07815  4.75118  2.71013  0.61958  0.77255  0.48576  0.95510
     52   2.47087  5.09620  3.08420  2.27073  4.37565  3.56399  3.75971  2.66316  2.25392  2.84707  4.15525  2.47355  3.95620  2.49434  3.00138  2.19392  2.99322  3.45106  5.57001  4.20361     58 s - - -
          2.68618  4.42225  2.77519  2.73123  3.46354  2.40513  3.72494  3.29354  2.67741  2.69355  4.24690  2.90347  2.73739  3.18146  2.89801  2.37887  2.77519  2.98518  4.58477  3.61503
          0.01379  4.68682  5.40917  0.61958  0.77255  0.61420  0.77887
     53   2.79184  5.13166  3.11287  2.01315  3.39265  3.58543  3.76605  3.86227  2.19787  2.89446  4.18991  3.08236  3.97559  2.88770  1.80942  2.45112  3.02011  3.49339  5.59170  4.23152     59 r - - -
          2.68618  4.42225  2.77519  2.73123  3.46354  2.40513  3.72494  3.29354  2.67741  2.69355  4.24690  2.90347  2.73739  3.18146  2.89801  2.37887  2.77519  2.98518  4.58477  3.61503
          0.01379  4.68682  5.40917  0.61958  0.77255  0.61420  0.77887
     54   2.80916  4.22978  4.49980  3.90778  2.65196  3.08391  4.27480  1.54287  3.74955  1.69547  3.32661  4.02027  4.31512  3.93171  3.85491  2.74079  3.04412  2.41539  4.85213  3.66269     60 i - - -
          2.68618  4.42225  2.77519  2.73123  3.46354  2.40513  3.72494  3.29354  2.67741  2.69355  4.24690  2.90347  2.73739  3.18146  2.89801  2.37887  2.77519  2.98518  4.58477  3.61503
          0.01379  4.68682  5.40917  0.61958  0.77255  0.41309  1.08353
     55   2.43052  4.89339  3.30349  2.77424  4.30070  1.92091  3.95284  3.71644  2.77473  3.33223  4.14800  3.25432  2.57714  2.66069  3.22395  2.13103  3.04876  2.52995  5.58077  4.26354     61 g - - -
          2.68618  4.42225  2.77519  2.73123  3.46354  2.40513  3.72494  3.29354  2.67741  2.69355  4.24690  2.90347  2.73739  3.18146  2.89801  2.37887  2.77519  2.98518  4.58477  3.61503
          0.01292  4.75118  5.47353  0.61958  0.77255  0.48576  0.95510
     56   2.88128  5.27507  3.13502  1.71147  3.23522  3.63891  3.80488  4.04721  2.47940  3.55305  4.32905  3.12262  4.03407  2.21109  1.78345  2.85988  3.10618  3.65715  5.69658  4.33124     62 e - - -
          2.68618  4.42225  2.77519  2.73123  3.46354  2.40513  3.72494  3.29354  2.67741  2.69355  4.24690  2.90347  2.73739  3.18146  2.89801  2.37887  2.77519  2.98518  4.58477  3.61503
          0.01292  4.75118  5.47353  0.61958  0.77255  0.48576  0.95510
     57   2.78292  5.18331  3.07669  2.24331  4.48565  3.57393  3.19309  3.94202  2.51751  2.57895  4.23566  2.70217  3.96635  2.54092  2.62348  1.99942  2.63093  3.55085  5.64198  3.42518     63 s - - -
          2.68618  4.42225  2.77519  2.73123  3.46354  2.40513  3.72494  3.29354  2.67741  2.69355  4.24690  2.90347  2.73739  3.18146  2.89801  2.37887  2.77519  2.98518  4.58477  3.61503
          0.01292  4.75118  5.47353  0.61958  0.77255  0.48576  0.95510
     58   3.65299  4.84577  5.74713  5.30732  4.25153  5.28893  6.12521  1.18585  5.25988  2.65133  3.97020  5.46974  5.51568  5.53649  5.44187  4.74608  3.92054  0.72518  6.42040  5.18413     64 v - - -
          2.68618  4.42225  2.77519  2.73123  3.46354  2.40513  3.72494  3.29354  2.67741  2.69355  4.24690  2.90347  2.73739  3.18146  2.89801  2.37887  2.77519  2.98518  4.58477  3.61503
          0.01292  4.75118  5.47353  0.61958  0.77255  0.48576  0.95510
     59   2.85912  5.27821  3.14871  2.34232  4.61485  3.62890  3.78316  4.06776  1.96586  2.85887  4.32760  2.64431  4.01603  2.58879  1.72105  2.83436  3.08268  3.04560  5.70013  4.33437     65 r - - -
          2.68618  4.42225  2.77519  2.73123  3.46354  2.40513  3.72494  3.29354  2.67741  2.69355  4.24690  2.90347  2.73739  3.18146  2.89801  2.37887  2.77519  2.98518  4.58477  3.61503
          0.01292  4.75118  5.47353  0.61958  0.77255  0.48576  0.95510
     60   2.80023  5.30744  2.07787  2.07593  4.65011  3.56038  3.75593  4.13480  2.05382  3.61082  4.35001  3.02786  3.96046  2.57232  2.64440  2.45120  2.34548  3.69705  5.73988  4.32932     66 k - - -
          2.68618  4.42225  2.77519  2.73123  3.46354  2.40513  3.72494  3.29354  2.67741  2.69355  4.24690  2.90347  2.73739  3.18146  2.89801  2.37887  2.77519  2.98518  4.58477  3.61503
          0.01292  4.75118  5.47353  0.61958  0.77255  0.48576  0.95510
     61   4.06590  5.67279  4.89555  4.92283  5.90127  0.11818  5.89541  5.79596  5.20555  5.28876  6.32643  5.06367  5.07177  5.46322  5.26907  4.27250  4.60256  5.16204  6.68976  6.05742     67 G - - -
          2.68618  4.42225  2.77519  2.73123  3.46354  2.40513  3.72494  3.29354  2.67741  2.69355  4.24690  2.90347  2.73739  3.18146  2.89801  2.37887  2.77519  2.98518  4.58477  3.61503
          0.01292  4.75118  5.47353  0.61958  0.77255  0.48576  0.95510
     62   2.81436  5.16578  3.05971  2.10560  4.45910  3.58661  3.80809  3.90795  2.58113  3.45632  4.23755  2.38681  3.99572  2.93180  3.06185  1.96485  1.98988  3.53306  5.64617  3.16045     68 s - - -
          2.68618  4.42225  2.77519  2.73123  3.46354  2.40513  3.72494  3.29354  2.67741  2.69355  4.24690  2.90347  2.73739  3.18146  2.89801  2.37887  2.77519  2.98518  4.58477  3.61503
          0.01292  4.75118  5.47353  0.61958  0.77255  0.48576  0.95510
     63   3.91079  5.14372  5.82698  5.23302  1.61314  5.24011  5.47912  2.13179  5.08340  0.83943  2.52005  5.39069  5.29995  4.94881  5.01787  4.61223  4.11102  2.89260  5.52592  4.52002     69 l - - -
          2.68618  4.42225  2.77519  2.73123  3.46354  2.40513  3.72494  3.29354  2.67741  2.69355  4.24690  2.90347  2.73739  3.18146  2.89801  2.37887  2.77519  2.98518  4.58477  3.61503
          0.01292  4.75118  5.47353  0.61958  0.77255  0.48576  0.95510
     64   3.39242  6.02601  0.92909  2.08649  5.34926  3.63693  4.20955  4.89574  3.25990  4.36145  5.20774  3.09637  4.27464  3.37414  3.88945  1.73862  3.69070  4.43227  6.51150  4.96831     70 d - - -
          2.68618  4.42225  2.77519  2.73123  3.46354  2.40513  3.72494  3.29354  2.67741  2.69355  4.24690  2.90347  2.73739  3.18146  2.89801  2.37887  2.77519  2.98518  4.58477  3.61503
          0.01292  4.75118  5.47353  0.61958  0.77255  0.48576  0.95510
     65   2.80368  4.35965  4.01863  3.43857  1.85467  3.85915  4.13784  2.44155  2.81442  2.21565  3.46413  3.73778  4.23145  3.60485  2.97080  3.13067  2.03140  2.60997  4.95883  3.75262     71 f - - -
          2.68618  4.42225  2.77519  2.73123  3.46354  2.40513  3.72494  3.29354  2.67741  2.69355  4.24690  2.90347  2.73739  3.18146  2.89801  2.37887  2.77519  2.98518  4.58477  3.61503
          0.01292  4.75118  5.47353  0.61958  0.77255  0.48576  0.95510
     66   2.79343  4.32581  3.03892  3.49328  2.83112  3.86267  4.14613  2.78434  3.40057  2.00401  3.43817  2.93695  4.23476  3.64818  3.63893  3.13702  2.63012  2.13878  3.27930  2.31579     72 l - - -
          2.68618  4.42225  2.77519  2.73123  3.46354  2.40513  3.72494  3.29354  2.67741  2.69355  4.24690  2.90347  2.73739  3.18146  2.89801  2.37887  2.77519  2.98518  4.58477  3.61503
          0.01292  4.75118  5.47353  0.61958  0.77255  0.48576  0.95510
     67   4.31166  5.55460  5.59991  5.31345  3.73637  5.09809  5.72999  3.03542  5.10126  0.25738  3.60435  5.52957  5.43160  5.23224  5.10499  4.90832  4.58595  3.28239  5.83888  4.74478     73 L - - -
          2.68618  4.42225  2.77519  2.73123  3.46354  2.40513  3.72494  3.29354  2.67741  2.69355  4.24690  2.90347  2.73739  3.18146  2.89801  2.37887  2.77519  2.98518  4.58477  3.61503
          0.01292  4.75118  5.47353  0.61958  0.77255  0.48576  0.95510
     68   3.32960  4.66511  5.11940  4.55070  3.57908  4.59329  4.98581  1.98989  4.40732  0.93342  3.42829  4.69090  4.88247  4.55318  4.50302  3.93098  2.27205  1.96842  5.42408  4.29370     74 l - - -
          2.68618  4.42225  2.77519  2.73123  3.46354  2.40513  3.72494  3.29354  2.67741  2.69355  4.24690  2.90347  2.73739  3.18146  2.89801  2.37887  2.77519  2.98518  4.58477  3.61503
          0.01292  4.75118  5.47353  0.61958  0.77255  0.48576  0.95510
     69   3.81102  5.83031  4.46786  3.51804  5.48489  4.31077  4.04396  4.72362  0.77162  4.02747  4.92819  3.81884  4.62105  3.16882  1.33397  3.77736  3.89659  4.42099  5.94992  4.90615     75 k - - -
          2.68618  4.42225  2.77519  2.73123  3.46354  2.40513  3.72494  3.29354  2.67741  2.69355  4.24690  2.90347  2.73739  3.18146  2.89801  2.37887  2.77519  2.98518  4.58477  3.61503
          0.01292  4.75118  5.47353  0.61958  0.77255  0.48576  0.95510
     70   4.27525  5.79456  4.96604  4.96378  5.77554  4.43881  5.88299  5.65776  5.11483  5.12530  6.25660  5.16246  0.11743  5.46246  5.18589  4.48436  4.78343  5.18122  6.62587  5.92847     76 P - - -
          2.68618  4.42225  2.77519  2.73123  3.46354  2.40513  3.72494  3.29354  2.67741  2.69355  4.24690  2.90347  2.73739  3.18146  2.89801  2.37887  2.77519  2.98518  4.58477  3.61503
          0.01292  4.75118  5.47353  0.61958  0.77255  0.48576  0.95510
     71   2.50930  4.39329  4.64925  4.06789  3.51171  4.17619  4.52260  1.46899  3.92461  1.92251  3.47001  4.22160  4.52510  2.94972  4.06042  3.48420  3.22868  1.58336  5.11486  3.93119     77 i - - -
          2.68618  4.42225  2.77519  2.73123  3.46354  2.40513  3.72494  3.29354  2.67741  2.69355  4.24690  2.90347  2.73739  3.18146  2.89801  2.37887  2.77519  2.98518  4.58477  3.61503
          0.01292  4.75118  5.47353  0.61958  0.77255  0.48576  0.95510
     72   2.91577  5.38190  2.52528  2.51832  4.73329  3.58449  3.87059  4.21336  2.65642  3.71006  4.47485  1.51112  2.23237  2.98682  2.73319  2.53320  3.16274  3.78793  5.85806  4.44479     78 n - - -
          2.68618  4.42225  2.77519  2.73123  3.46354  2.40513  3.72494  3.29354  2.67741  2.69355  4.24690  2.90347  2.73739  3.18146  2.89801  2.37887  2.77519  2.98518  4.58477  3.61503
          0.01292  4.75118  5.47353  0.61958  0.77255  0.48576  0.95510
     73   2.48556  4.73255  3.37954  2.81828  3.91031  3.68181  3.03990  3.29301  2.44549  2.26479  3.82238  3.29607  2.80531  3.12929  3.21873  2.36932  2.61170  2.62330  5.28091  3.08641     79 l - - -
          2.68618  4.42225  2.77519  2.73123  3.46354  2.40513  3.72494  3.29354  2.67741  2.69355  4.24690  2.90347  2.73739  3.18146  2.89801  2.37887  2.77519  2.98518  4.58477  3.61503
          0.01292  4.75118  5.47353  0.61958  0.77255  0.48576  0.95510
     74   2.80010  4.73860  3.40629  2.84035  3.91621  3.69686  3.91358  2.40112  2.42969  2.11689  3.82826  3.31346  3.18514  2.25647  2.67135  2.92099  3.03010  3.03617  5.28350  3.06981     80 l - - -
          2.68618  4.42225  2.77519  2.73123  3.46354  2.40513  3.72494  3.29354  2.67741  2.69355  4.24690  2.90347  2.73739  3.18146  2.89801  2.37887  2.77519  2.98518  4.58477  3.61503
          0.01292  4.75118  5.47353  0.61958  0.77255  0.48576  0.95510
     75   2.16779  4.39825  4.19129  3.62059  1.67161  3.94909  4.23195  2.77679  2.74044  1.71023  3.45024  3.87767  4.32207  3.75117  3.70110  3.23769  3.11703  2.60898  4.96080  3.73066     81 f - - -
          2.68618  4.42225  2.77519  2.73123  3.46354  2.40513  3.72494  3.29354  2.67741  2.69355  4.24690  2.90347  2.73739  3.18146  2.89801  2.37887  2.77519  2.98518  4.58477  3.61503
          0.01292  4.75118  5.47353  0.61958  0.77255  0.48576  0.95510
     76   2.80314  4.80038  3.34988  2.78945  3.09924  3.68285  3.14969  3.37938  2.76537  2.57204  3.88713  2.45627  4.06844  2.15765  2.67646  2.90013  3.03420  3.10661  3.11418  3.03557     82 q - - -
          2.68618  4.42225  2.77519  2.73123  3.46354  2.40513  3.72494  3.29354  2.67741  2.69355  4.24690  2.90347  2.73739  3.18146  2.89801  2.37887  2.77519  2.98518  4.58477  3.61503
          0.01292  4.75118  5.47353  0.61958  0.77255  0.48576  0.95510
     77   3.24066  4.55234  5.16706  4.59762  3.60884  4.53871  4.92291  1.23215  4.43809  1.88233  3.52388  4.66841  4.84245  4.58777  4.50043  3.87728  3.47851  1.37169  5.35878  2.88611     83 i - - -
          2.68618  4.42225  2.77519  2.73123  3.46354  2.40513  3.72494  3.29354  2.67741  2.69355  4.24690  2.90347  2.73739  3.18146  2.89801  2.37887  2.77519  2.98518  4.58477  3.61503
          0.01292  4.75118  5.47353  0.61958  0.77255  0.48576  0.95510
     78   2.44693  4.26070  4.53745  3.94292  2.76470  3.99002  4.31753  2.02497  3.78732  1.72782  3.35924  4.05902  4.35350  3.96934  3.89434  1.98358  3.07754  2.09966  4.89801  3.71547     84 l - - -
          2.68618  4.42225  2.77519  2.73123  3.46354  2.40513  3.72494  3.29354  2.67741  2.69355  4.24690  2.90347  2.73739  3.18146  2.89801  2.37887  2.77519  2.98518  4.58477  3.61503
          0.01292  4.75118  5.47353  0.61958  0.77255  0.48576  0.95510
     79   1.98349  4.26325  4.35963  3.77374  2.06496  3.04604  4.24628  2.68762  3.64075  1.77814  3.38365  3.94127  4.28944  3.84706  3.79360  3.20684  2.66473  2.23033  4.89165  3.70299     85 l - - -
          2.68618  4.42225  2.77519  2.73123  3.46354  2.40513  3.72494  3.29354  2.67741  2.69355  4.24690  2.90347  2.73739  3.18146  2.89801  2.37887  2.77519  2.98518  4.58477  3.61503
          0.01292  4.75118  5.47353  0.61958  0.77255  0.48576  0.95510
     80   2.78612  5.28543  2.64730  2.08566  4.62665  3.55854  3.18433  3.16997  2.01824  3.58826  4.32756  2.62541  3.95287  2.84436  2.15708  2.44934  3.01713  3.67410  5.71952  4.31222     86 k - - -
          2.68618  4.42225  2.77519  2.73123  3.46354  2.40513  3.72494  3.29354  2.67741  2.69355  4.24690  2.90347  2.73739  3.18146  2.89801  2.37887  2.77519  2.98518  4.58477  3.61503
          0.01292  4.75118  5.47353  0.61958  0.77255  0.48576  0.95510
     81   2.78779  5.27716  2.64713  2.22949  4.61315  2.91576  3.75053  4.09279  2.48925  2.91939  4.32078  2.35415  3.95525  2.57399  2.14926  2.75352  2.43772  3.66303  5.71472  4.30908     87 r - - -
          2.68618  4.42225  2.77519  2.73123  3.46354  2.40513  3.72494  3.29354  2.67741  2.69355  4.24690  2.90347  2.73739  3.18146  2.89801  2.37887  2.77519  2.98518  4.58477  3.61503
          0.01292  4.75118  5.47353  0.61958  0.77255  0.48576  0.95510
     82   3.59380  4.86377  5.54074  4.96455  1.50822  4.91688  5.23639  1.57327  4.81031  1.34122  3.29234  5.06231  5.10848  4.82045  4.80857  4.27319  3.81644  2.08629  5.46399  4.35799     88 l - - -
          2.68618  4.42225  2.77519  2.73123  3.46354  2.40513  3.72494  3.29354  2.67741  2.69355  4.24690  2.90347  2.73739  3.18146  2.89801  2.37887  2.77519  2.98518  4.58477  3.61503
          0.01292  4.75118  5.47353  0.61958  0.77255  0.48576  0.95510
     83   2.21561  5.33725  2.52910  2.49556  4.68416  2.44288  3.81379  4.16654  2.58249  3.65562  4.40732  2.06799  3.99769  2.30212  3.08257  2.29117  3.09293  3.73529  5.79707  4.38374     89 n - - -
          2.68618  4.42225  2.77519  2.73123  3.46354  2.40513  3.72494  3.29354  2.67741  2.69355  4.24690  2.90347  2.73739  3.18146  2.89801  2.37887  2.77519  2.98518  4.58477  3.61503
          0.01292  4.75118  5.47353  0.61958  0.77255  0.48576  0.95510
     84   2.79446  4.28448  4.20965  3.62538  2.73458  3.88893  4.19022  1.92879  3.51304  1.98473  3.39820  2.96558  2.51869  3.74105  3.70931  2.62303  3.02702  2.26767  4.89645  3.70176     90 i - - -
          2.68618  4.42225  2.77519  2.73123  3.46354  2.40513  3.72494  3.29354  2.67741  2.69355  4.24690  2.90347  2.73739  3.18146  2.89801  2.37887  2.77519  2.98518  4.58477  3.61503
          0.01292  4.75118  5.47353  0.61958  0.77255  0.48576  0.95510
     85   2.78578  4.85028  2.52091  2.72020  3.11363  2.99487  3.86265  3.45064  2.70567  2.70966  3.93215  3.22016  2.64956  3.04832  2.40352  2.86160  3.01728  3.16276  2.65909  4.06651     91 r - - -
          2.68618  4.42225  2.77519  2.73123  3.46354  2.40513  3.72494  3.29354  2.67741  2.69355  4.24690  2.90347  2.73739  3.18146  2.89801  2.37887  2.77519  2.98518  4.58477  3.61503
          0.01292  4.75118  5.47353  0.61958  0.77255  0.48576  0.95510
     86   2.18887  4.93111  3.28937  2.73050  4.17534  2.42216  3.87188  2.45487  2.64729  3.19740  4.02977  3.22867  4.05544  2.59452  1.92843  2.88302  3.05716  3.26917  5.45921  4.15317     92 r - - -
          2.68618  4.42225  2.77519  2.73123  3.46354  2.40513  3.72494  3.29354  2.67741  2.69355  4.24690  2.90347  2.73739  3.18146  2.89801  2.37887  2.77519  2.98518  4.58477  3.61503
          0.01292  4.75118  5.47353  0.61958  0.77255  0.48576  0.95510
     87   2.48777  4.45956  5.02732  4.43761  2.05549  4.35496  4.71407  2.06050  4.26272  1.57031  3.39526  4.49093  4.67503  4.39394  4.30632  3.68030  3.35232  1.49767  5.16740  4.00684     93 v - - -
          2.68618  4.42225  2.77519  2.73123  3.46354  2.40513  3.72494  3.29354  2.67741  2.69355  4.24690  2.90347  2.73739  3.18146  2.89801  2.37887  2.77519  2.98518  4.58477  3.61503
          0.01292  4.75118  5.47353  0.61958  0.77255  0.48576  0.95510
     88   2.78551  4.72816  3.38601  2.82456  3.04490  2.37642  3.90933  3.28695  2.44740  2.52353  3.81831  3.30094  2.55887  2.64022  3.22032  2.90589  2.61711  3.02501  3.52088  3.99844     94 g - - -
          2.68618  4.42225  2.77519  2.73123  3.46354  2.40513  3.72494  3.29354  2.67741  2.69355  4.24690  2.90347  2.73739  3.18146  2.89801  2.37887  2.77519  2.98518  4.58477  3.61503
          0.01292  4.75118  5.47353  0.61958  0.77255  0.48576  0.95510
     89   2.78464  5.22234  2.26691  2.09962  3.31291  3.56703  3.75919  4.00364  2.50694  3.51479  4.27121  2.63648  3.96125  2.86631  2.13452  2.41138  3.01599  3.59712  3.52415  4.27944     95 e - - -
          2.68618  4.42225  2.77519  2.73123  3.46354  2.40513  3.72494  3.29354  2.67741  2.69355  4.24690  2.90347  2.73739  3.18146  2.89801  2.37887  2.77519  2.98518  4.58477  3.61503
          0.01292  4.75118  5.47353  0.61958  0.77255  0.48576  0.95510
     90   3.36440  4.64988  5.30525  4.75568  3.76826  4.73014  5.18735  1.47929  4.62182  1.33852  3.61068  4.86047  5.01241  4.78664  4.70919  4.08583  2.65865  1.41105  5.60936  4.44622     96 l - - -
          2.68607  4.42248  2.77542  2.73146  3.46230  2.40484  3.72517  3.29252  2.67764  2.69344  4.24713  2.90370  2.73762  3.18169  2.89824  2.37910  2.77506  2.98495  4.58500  3.61526
          0.16952  1.88561  5.47353  1.43932  0.27061  0.48576  0.95510
     91   2.89079  3.27447  4.77497  4.17059  2.70533  4.06935  4.40639  2.27935  3.97984  1.41394  3.32671  4.20377  3.07382  4.12279  4.01997  3.38141  3.12350  1.70413  4.90932  3.73668    104 l - - -
          2.68618  4.42225  2.77519  2.73123  3.46354  2.40513  3.72494  3.29354  2.67741  2.69355  4.24690  2.90347  2.73739  3.18146  2.89801  2.37887  2.77519  2.98518  4.58477  3.61503
          0.01292  4.75118  5.47353  0.61958  0.77255  0.48576  0.95510
     92   2.84183  4.26703  4.49555  3.90078  2.52071  3.97977  4.29620  2.06648  3.74927  1.86725  3.34098  4.03286  2.61452  3.04244  3.86619  3.27807  3.07377  1.78528  4.88597  3.70454    105 v - - -
          2.68618  4.42225  2.77519  2.73123  3.46354  2.40513  3.72494  3.29354  2.67741  2.69355  4.24690  2.90347  2.73739  3.18146  2.89801  2.37887  2.77519  2.98518  4.58477  3.61503
          0.01292  4.75118  5.47353  0.61958  0.77255  0.48576  0.95510
     93   2.32234  4.79262  3.46058  3.02149  4.40539  1.23231  4.18469  3.81646  3.06331  2.62238  4.28938  2.66051  4.10650  3.38546  3.48111  2.33675  3.11848  3.42937  5.72241  4.43722    106 g - - -
          2.68618  4.42225  2.77519  2.73123  3.46354  2.40513  3.72494  3.29354  2.67741  2.69355  4.24690  2.90347  2.73739  3.18146  2.89801  2.37887  2.77519  2.98518  4.58477  3.61503
          0.01292  4.75118  5.47353  0.61958  0.77255  0.48576  0.95510
     94   2.15792  4.24536  4.60398  4.00603  2.41923  2.71197  4.32989  1.76053  3.83774  1.94647  3.35050  4.09148  4.36089  4.00826  3.92147  3.30313  3.07581  2.12490  4.88593  3.70472    107 i - - -
          2.68618  4.42225  2.77519  2.73123  3.46354  2.40513  3.72494  3.29354  2.67741  2.69355  4.24690  2.90347  2.73739  3.18146  2.89801  2.37887  2.77519  2.98518  4.58477  3.61503
          0.01292  4.75118  5.47353  0.61958  0.77255  0.48576  0.95510
     95   2.95989  4.34542  4.74073  4.14980  2.28527  2.31644  4.47686  1.43108  3.98471  2.06545  3.38760  4.23717  4.48963  4.14933  4.06664  3.45170  3.19474  2.11333  5.00416  3.81783    108 i - - -
          2.68618  4.42225  2.77519  2.73123  3.46354  2.40513  3.72494  3.29354  2.67741  2.69355  4.24690  2.90347  2.73739  3.18146  2.89801  2.37887  2.77519  2.98518  4.58477  3.61503
          0.01292  4.75118  5.47353  0.61958  0.77255  0.48576  0.95510
     96   3.15358  4.52859  4.89851  4.32532  3.51452  3.01288  4.73655  1.90110  4.17119  0.96949  3.41912  4.45107  4.68800  4.34001  4.27309  3.68259  3.39405  2.02043  5.24179  4.08544    109 l - - -
          2.68618  4.42225  2.77519  2.73123  3.46354  2.40513  3.72494  3.29354  2.67741  2.69355  4.24690  2.90347  2.73739  3.18146  2.89801  2.37887  2.77519  2.98518  4.58477  3.61503
          0.01292  4.75118  5.47353  0.61958  0.77255  0.48576  0.95510
     97   2.86014  4.34595  4.25458  3.67346  3.46314  3.96418  4.26745  1.90530  2.79347  1.66348  3.45277  2.94115  4.33015  3.79624  3.74867  3.25075  3.09321  1.77575  4.99001  3.79422    110 l - - -
          2.68618  4.42225  2.77519  2.73123  3.46354  2.40513  3.72494  3.29354  2.67741  2.69355  4.24690  2.90347  2.73739  3.18146  2.89801  2.37887  2.77519  2.98518  4.58477  3.61503
          0.01292  4.75118  5.47353  0.61958  0.77255  0.48576  0.95510
     98   2.43406  4.56959  2.85314  3.05563  3.75214  2.34876  4.03408  2.02671  3.02826  2.81638  3.70474  3.47370  4.13949  3.33577  3.40125  2.52154  3.03740  2.06552  5.18398  3.94020    111 i - - -
          2.68618  4.42225  2.77519  2.73123  3.46354  2.40513  3.72494  3.29354  2.67741  2.69355  4.24690  2.90347  2.73739  3.18146  2.89801  2.37887  2.77519  2.98518  4.58477  3.61503
          0.01292  4.75118  5.47353  0.61958  0.77255  0.48576  0.95510
     99   3.63189  5.02888  4.78729  4.34665  2.60501  4.51994  4.01163  3.56179  4.15453  3.09453  4.18016  4.32319  4.87969  4.30640  4.27956  3.85549  2.19323  3.39929  2.71816  0.78125    112 y - - -
          2.68618  4.42225  2.77519  2.73123  3.46354  2.40513  3.72494  3.29354  2.67741  2.69355  4.24690  2.90347  2.73739  3.18146  2.89801  2.37887  2.77519  2.98518  4.58477  3.61503
          0.01292  4.75118  5.47353  0.61958  0.77255  0.48576  0.95510
    100   1.65962  2.57700  4.01417  3.44923  3.55009  2.96615  4.17903  2.90073  3.36961  2.63671  3.54405  3.73219  4.20902  3.63036  3.63582  2.64056  2.60320  2.29259  5.03293  2.91895    113 a - - -
          2.68618  4.42225  2.77519  2.73123  3.46354  2.40513  3.72494  3.29354  2.67741  2.69355  4.24690  2.90347  2.73739  3.18146  2.89801  2.37887  2.77519  2.98518  4.58477  3.61503
          0.01292  4.75118  5.47353  0.61958  0.77255  0.48576  0.95510
    101   1.96370  4.27266  4.51747  3.92557  3.38028  2.75219  4.32743  2.23736  3.77623  1.92545  2.70115  4.05586  4.36188  3.96590  3.89530  3.29885  3.08594  1.72380  4.92199  3.73778    114 v - - -
          2.68618  4.42225  2.77519  2.73123  3.46354  2.40513  3.72494  3.29354  2.67741  2.69355  4.24690  2.90347  2.73739  3.18146  2.89801  2.37887  2.77519  2.98518  4.58477  3.61503
          0.08866  4.75118  2.57435  0.61958  0.77255  0.48576  0.95510
    102   2.45172  4.60324  3.50231  2.94005  3.78065  3.70098  3.95714  2.31740  1.82287  2.83373  3.71638  3.38351  4.09224  3.22474  3.28242  2.53732  2.61156  2.24894  5.19222  3.93672    115 k - - -
          2.68618  4.42225  2.77519  2.73123  3.46354  2.40513  3.72494  3.29354  2.67741  2.69355  4.24690  2.90347  2.73739  3.18146  2.89801  2.37887  2.77519  2.98518  4.58477  3.61503
          0.01393  4.67645  5.39879  0.61958  0.77255  0.63273  0.75745
    103   2.75855  4.59464  3.47563  2.91123  3.75129  2.61992  3.92937  2.60658  2.24478  2.42211  2.98328  3.35949  4.07548  3.19848  2.84450  2.32826  2.99007  2.50428  5.16019  3.90402    116 k - - -
          2.68618  4.42225  2.77519  2.73123  3.46354  2.40513  3.72494  3.29354  2.67741  2.69355  4.24690  2.90347  2.73739  3.18146  2.89801  2.37887  2.77519  2.98518  4.58477  3.61503
          0.01393  4.67645  5.39879  0.61958  0.77255  0.63273  0.75745
    104   2.85328  3.01633  4.44912  3.86363  3.39023  3.99183  4.32608  2.23181  3.72426  1.36454  3.37901  2.49394  4.35686  3.92966  3.86939  3.29247  3.08973  2.07713  4.94743  3.76089    117 l - - -
          2.68618  4.42225  2.77519  2.73123  3.46354  2.40513  3.72494  3.29354  2.67741  2.69355  4.24690  2.90347  2.73739  3.18146  2.89801  2.37887  2.77519  2.98518  4.58477  3.61503
          0.07830  4.67645  2.71814  0.61958  0.77255  0.63273  0.75745
    105   2.88534  5.39588  1.86353  2.43113  4.73374  2.07866  3.82063  4.22423  2.62727  3.70869  4.47044  2.58628  3.07764  2.45431  3.14269  2.45017  3.13185  3.78934  5.85047  4.41985    118 d - - -
          2.68618  4.42225  2.77519  2.73123  3.46354  2.40513  3.72494  3.29354  2.67741  2.69355  4.24690  2.90347  2.73739  3.18146  2.89801  2.37887  2.77519  2.98518  4.58477  3.61503
          0.01485  4.61300  5.33535  0.61958  0.77255  0.50655  0.92273
    106   3.63398  4.83629  5.68036  5.18889  3.93871  5.20796  5.82862  0.80497  5.11031  1.80148  3.68150  5.35484  5.39123  5.27623  5.22815  4.62817  3.88386  1.48842  6.07055  4.92524    119 i - - -
          2.68618  4.42225  2.77519  2.73123  3.46354  2.40513  3.72494  3.29354  2.67741  2.69355  4.24690  2.90347  2.73739  3.18146  2.89801  2.37887  2.77519  2.98518  4.58477  3.61503
          0.13561  4.69244  2.14002  0.61958  0.77255  0.41838  1.07327
    107   2.74967  5.20576  2.60802  2.45643  4.52848  3.03216  3.03125  3.99920  2.18384  3.50185  4.25390  2.32563  3.05534  2.82489  2.95614  2.41489  2.98154  2.59514  5.65280  4.25494    120 k - - -
          2.68618  4.42225  2.77519  2.73123  3.46354  2.40513  3.72494  3.29354  2.67741  2.69355  4.24690  2.90347  2.73739  3.18146  2.89801  2.37887  2.77519  2.98518  4.58477  3.61503
          0.01448  4.63830  5.36064  0.61958  0.77255  0.69659  0.68972
    108   2.39347  4.25157  4.24812  3.65833  3.33639  3.88295  4.18038  1.88651  2.76042  1.86048  3.34487  3.86381  4.24950  3.74700  3.68081  3.17210  3.01100  2.47029  2.38765  3.66556    121 l - - -
          2.68618  4.42225  2.77519  2.73123  3.46354  2.40513  3.72494  3.29354  2.67741  2.69355  4.24690  2.90347  2.73739  3.18146  2.89801  2.37887  2.77519  2.98518  4.58477  3.61503
          0.08917  4.63830  2.58184  0.61958  0.77255  0.37344  1.16592
    109   2.95640  5.32220  2.92671  2.18101  4.64944  3.60803  3.89118  4.09580  2.33662  3.62794  4.42528  2.52072  4.07066  3.02409  3.09159  2.93090  1.26075  3.71345  5.80043  4.42537    122 t - - -
          2.68618  4.42225  2.77519  2.73123  3.46354  2.40513  3.72494  3.29354  2.67741  2.69355  4.24690  2.90347  2.73739  3.18146  2.89801  2.37887  2.77519  2.98518  4.58477  3.61503
          0.15628  4.68572  1.99915  0.61958  0.77255  0.41207  1.08553
    110   1.71474  4.55271  3.65390  3.17040  4.03308  2.69265  4.18373  3.38988  3.14815  2.10224  3.97185  3.51039  1.82491  3.46198  3.50986  2.86265  3.02939  3.07895  5.43756  4.19713    123 a - - -
          2.68618  4.42225  2.77519  2.73123  3.46354  2.40513  3.72494  3.29354  2.67741  2.69355  4.24690  2.90347  2.73739  3.18146  2.89801  2.37887  2.77519  2.98518  4.58477  3.61503
          0.01474  4.62031  5.34265  0.61958  0.77255  0.72455  0.66270
    111   1.90322  4.43319  3.65613  3.08841  3.57152  3.03378  3.98674  2.93116  3.03849  2.35822  2.88093  3.48112  3.19526  3.33571  3.38160  2.49969  2.52642  2.70866  3.56146  3.79342    124 a - - -
          2.68618  4.42225  2.77519  2.73123  3.46354  2.40513  3.72494  3.29354  2.67741  2.69355  4.24690  2.90347  2.73739  3.18146  2.89801  2.37887  2.77519  2.98518  4.58477  3.61503
          0.01474  4.62031  5.34265  0.61958  0.77255  0.56178  0.84443
    112   2.76236  5.22488  2.39022  2.46721  4.55114  2.99565  3.73119  4.02365  1.87119  3.52271  4.27286  2.39259  3.93343  2.83505  2.96482  2.39030  2.56369  3.60590  3.72020  4.27125    125 k - - -
          2.68618  4.42225  2.77519  2.73123  3.46354  2.40513  3.72494  3.29354  2.67741  2.69355  4.24690  2.90347  2.73739  3.18146  2.89801  2.37887  2.77519  2.98518  4.58477  3.61503
          0.01395  4.67516  5.39750  0.61958  0.77255  0.63501  0.75488
    113   3.01769  4.37122  4.91631  4.32066  2.69427  4.21889  4.52236  1.50459  4.13340  1.74678  3.30601  4.35113  4.54745  4.25335  4.16364  3.53822  3.24881  1.84070  4.96242  2.42264    126 i - - -
          2.68618  4.42225  2.77519  2.73123  3.46354  2.40513  3.72494  3.29354  2.67741  2.69355  4.24690  2.90347  2.73739  3.18146  2.89801  2.37887  2.77519  2.98518  4.58477  3.61503
          0.01395  4.67516  5.39750  0.61958  0.77255  0.40261  1.10434
    114   2.59860  4.55203  5.14096  4.55347  2.64814  4.47937  4.84004  1.81372  4.38338  1.14280  3.36866  4.61751  4.77593  4.49430  4.42064  3.81012  3.45669  1.81386  5.25351  4.11435    127 l - - -
          2.68618  4.42225  2.77519  2.73123  3.46354  2.40513  3.72494  3.29354  2.67741  2.69355  4.24690  2.90347  2.73739  3.18146  2.89801  2.37887  2.77519  2.98518  4.58477  3.61503
          0.01292  4.75118  5.47353  0.61958  0.77255  0.48576  0.95510
    115   2.14965  4.27286  4.26260  3.67768  3.37638  3.11946  4.20602  2.07461  3.55616  1.53051  3.38728  3.88294  3.34506  3.77698  3.73539  3.18471  3.02952  2.51857  4.88741  2.95500    128 l - - -
          2.68618  4.42225  2.77519  2.73123  3.46354  2.40513  3.72494  3.29354  2.67741  2.69355  4.24690  2.90347  2.73739  3.18146  2.89801  2.37887  2.77519  2.98518  4.58477  3.61503
          0.01292  4.75118  5.47353  0.61958  0.77255  0.48576  0.95510
    116   2.46900  4.30444  4.20022  3.62129  2.16551  3.15644  4.17771  2.76011  3.51180  1.99137  3.42245  3.84892  4.26613  3.74076  3.71260  2.35801  3.04172  2.56329  4.87265  2.16581    129 l - - -
          2.68618  4.42225  2.77519  2.73123  3.46354  2.40513  3.72494  3.29354  2.67741  2.69355  4.24690  2.90347  2.73739  3.18146  2.89801  2.37887  2.77519  2.98518  4.58477  3.61503
          0.01292  4.75118  5.47353  0.61958  0.77255  0.48576  0.95510
    117   2.52144  4.33954  4.59226  4.00912  3.47615  4.09142  4.44562  1.31796  3.86732  1.92124  3.45585  4.15004  3.17446  4.06581  3.99799  3.39886  2.70892  2.02698  5.04484  3.85825    130 i - - -
          2.68618  4.42225  2.77519  2.73123  3.46354  2.40513  3.72494  3.29354  2.67741  2.69355  4.24690  2.90347  2.73739  3.18146  2.89801  2.37887  2.77519  2.98518  4.58477  3.61503
          0.01292  4.75118  5.47353  0.61958  0.77255  0.48576  0.95510
    118   3.14211  4.49580  4.93808  4.37332  3.64981  2.57217  4.80241  1.20025  4.22888  1.82752  3.56681  4.49061  4.72962  4.42109  4.34064  3.72221  3.38637  1.67742  5.33330  4.14994    131 i - - -
          2.68618  4.42225  2.77519  2.73123  3.46354  2.40513  3.72494  3.29354  2.67741  2.69355  4.24690  2.90347  2.73739  3.18146  2.89801  2.37887  2.77519  2.98518  4.58477  3.61503
          0.01292  4.75118  5.47353  0.61958  0.77255  0.48576  0.95510
    119   2.17374  3.26325  4.11752  3.54281  2.76314  3.83915  4.18451  2.80139  3.44604  1.86737  3.46022  3.79633  3.32026  3.68976  3.67520  1.81916  3.02943  2.59708  4.95395  3.75448    132 s - - -
          2.68618  4.42225  2.77519  2.73123  3.46354  2.40513  3.72494  3.29354  2.67741  2.69355  4.24690  2.90347  2.73739  3.18146  2.89801  2.37887  2.77519  2.98518  4.58477  3.61503
          0.01292  4.75118  5.47353  0.61958  0.77255  0.48576  0.95510
    120   2.81102  4.20009  4.67114  4.06399  3.27567  3.97053  4.29348  1.81735  3.87106  1.63842  3.30658  4.09740  4.33322  4.02049  3.91542  2.70088  3.04314  1.96532  3.22025  2.97039    133 l - - -
          2.68618  4.42225  2.77519  2.73123  3.46354  2.40513  3.72494  3.29354  2.67741  2.69355  4.24690  2.90347  2.73739  3.18146  2.89801  2.37887  2.77519  2.98518  4.58477  3.61503
          0.01292  4.75118  5.47353  0.61958  0.77255  0.48576  0.95510
    121   2.84414  4.24408  4.62722  4.02525  2.66519  3.18676  4.32306  1.52575  3.84984  1.75558  2.67529  4.09930  3.25603  4.01059  3.92137  3.30348  3.07610  2.44751  4.86316  3.68692    134 i - - -
          2.68618  4.42225  2.77519  2.73123  3.46354  2.40513  3.72494  3.29354  2.67741  2.69355  4.24690  2.90347  2.73739  3.18146  2.89801  2.37887  2.77519  2.98518  4.58477  3.61503
          0.01292  4.75118  5.47353  0.61958  0.77255  0.48576  0.95510
    122   2.78201  3.41768  3.80659  3.24217  2.96223  2.26570  4.08850  2.95569  3.18404  1.91395  3.57967  2.88844  4.17563  3.47057  3.50334  2.04449  3.02692  2.73480  5.06065  3.83768    135 l - - -
          2.68618  4.42225  2.77519  2.73123  3.46354  2.40513  3.72494  3.29354  2.67741  2.69355  4.24690  2.90347  2.73739  3.18146  2.89801  2.37887  2.77519  2.98518  4.58477  3.61503
          0.01292  4.75118  5.47353  0.61958  0.77255  0.48576  0.95510
    123   1.86853  4.60420  3.94605  3.51050  4.43005  1.03849  4.50775  3.81578  3.49328  3.51220  2.91206  3.72461  4.15553  3.78762  3.82857  2.31986  3.12894  3.39598  5.81069  4.59101    136 g - - -
          2.68618  4.42225  2.77519  2.73123  3.46354  2.40513  3.72494  3.29354  2.67741  2.69355  4.24690  2.90347  2.73739  3.18146  2.89801  2.37887  2.77519  2.98518  4.58477  3.61503
          0.01292  4.75118  5.47353  0.61958  0.77255  0.48576  0.95510
    124   2.42602  2.68651  4.56929  3.96746  2.72074  3.94561  4.27242  2.26326  3.79384  1.94305  3.32337  4.04351  4.31204  3.96148  3.87088  2.64886  2.08308  2.21523  4.82855  3.64753    137 l - - -
          2.68618  4.42225  2.77519  2.73123  3.46354  2.40513  3.72494  3.29354  2.67741  2.69355  4.24690  2.90347  2.73739  3.18146  2.89801  2.37887  2.77519  2.98518  4.58477  3.61503
          0.01292  4.75118  5.47353  0.61958  0.77255  0.48576  0.95510
    125   2.50258  4.36205  4.75166  4.16921  3.50143  3.06378  4.54400  1.56481  4.01331  1.55730  3.46954  4.26926  4.52871  4.19567  4.11211  3.48836  3.21800  1.76108  5.09709  3.91406    138 l - - -
          2.68618  4.42225  2.77519  2.73123  3.46354  2.40513  3.72494  3.29354  2.67741  2.69355  4.24690  2.90347  2.73739  3.18146  2.89801  2.37887  2.77519  2.98518  4.58477  3.61503
          0.01292  4.75118  5.47353  0.61958  0.77255  0.48576  0.95510
    126   3.55210  4.82184  5.51722  4.94317  2.69158  4.89382  5.26395  0.93220  4.79354  1.68232  2.56725  5.04430  5.09814  4.82876  4.80457  4.25066  3.77832  2.07607  5.52171  4.44342    139 i - - -
          2.68618  4.42225  2.77519  2.73123  3.46354  2.40513  3.72494  3.29354  2.67741  2.69355  4.24690  2.90347  2.73739  3.18146  2.89801  2.37887  2.77519  2.98518  4.58477  3.61503
          0.01292  4.75118  5.47353  0.61958  0.77255  0.48576  0.95510
    127   2.79405  4.20984  4.51712  3.91724  2.39596  2.98132  4.25316  2.30382  3.75199  2.00679  2.69331  3.01925  4.30082  3.92724  3.84442  3.23513  3.02616  2.20850  4.82421  2.27828    140 l - - -
          2.68618  4.42225  2.77519  2.73123  3.46354  2.40513  3.72494  3.29354  2.67741  2.69355  4.24690  2.90347  2.73739  3.18146  2.89801  2.37887  2.77519  2.98518  4.58477  3.61503
          0.01292  4.75118  5.47353  0.61958  0.77255  0.48576  0.95510
    128   2.79533  3.17672  4.40184  3.80973  2.70239  2.54258  4.23150  2.30749  3.66599  2.43181  3.35680  3.95627  4.28741  3.86208  3.79894  3.21239  2.08236  2.48694  4.84736  2.09950    141 t - - -
          2.68618  4.42225  2.77519  2.73123  3.46354  2.40513  3.72494  3.29354  2.67741  2.69355  4.24690  2.90347  2.73739  3.18146  2.89801  2.37887  2.77519  2.98518  4.58477  3.61503
          0.01292  4.75118  5.47353  0.61958  0.77255  0.48576  0.95510
    129   2.42799  3.30937  4.01172  3.43602  3.46879  2.64017  4.13890  2.44636  3.35143  2.22008  3.46700  3.73158  4.21968  3.60909  3.60921  1.77408  3.02325  2.61132  4.95797  2.92809    142 s - - -
          2.68618  4.42225  2.77519  2.73123  3.46354  2.40513  3.72494  3.29354  2.67741  2.69355  4.24690  2.90347  2.73739  3.18146  2.89801  2.37887  2.77519  2.98518  4.58477  3.61503
          0.01292  4.75118  5.47353  0.61958  0.77255  0.48576  0.95510
    130   2.86547  4.25897  4.66204  4.06278  3.33133  4.02862  4.35417  1.85367  3.88575  1.58535  3.34559  4.13223  4.38714  4.04881  3.95616  2.73845  3.09843  1.92558  4.88872  2.40376    143 l - - -
          2.68618  4.42225  2.77519  2.73123  3.46354  2.40513  3.72494  3.29354  2.67741  2.69355  4.24690  2.90347  2.73739  3.18146  2.89801  2.37887  2.77519  2.98518  4.58477  3.61503
          0.01292  4.75118  5.47353  0.61958  0.77255  0.48576  0.95510
    131   2.78914  4.55950  3.59121  3.02597  2.26208  2.94926  3.99191  3.07059  2.34695  2.77487  2.94947  2.86408  4.12856  3.29659  3.35441  2.53971  3.02093  2.83839  2.68255  3.88281    144 f - - -
          2.68618  4.42225  2.77519  2.73123  3.46354  2.40513  3.72494  3.29354  2.67741  2.69355  4.24690  2.90347  2.73739  3.18146  2.89801  2.37887  2.77519  2.98518  4.58477  3.61503
          0.01292  4.75118  5.47353  0.61958  0.77255  0.48576  0.95510
    132   3.08666  4.44205  4.94970  4.36365  1.59480  4.25875  4.45328  2.28441  4.17237  1.78991  3.35761  4.36940  4.58732  4.27519  4.19446  3.57696  3.31582  1.92717  4.84436  2.24942    145 f - - -
          2.68618  4.42225  2.77519  2.73123  3.46354  2.40513  3.72494  3.29354  2.67741  2.69355  4.24690  2.90347  2.73739  3.18146  2.89801  2.37887  2.77519  2.98518  4.58477  3.61503
          0.01292  4.75118  5.47353  0.61958  0.77255  0.48576  0.95510
    133   1.78443  3.10818  4.77449  4.19444  3.50476  4.15215  4.55674  1.36749  4.03343  2.44345  2.40369  4.27755  4.52409  4.21154  4.12530  3.47596  3.22022  2.24891  5.10482  3.92434    146 i - - -
          2.68618  4.42225  2.77519  2.73123  3.46354  2.40513  3.72494  3.29354  2.67741  2.69355  4.24690  2.90347  2.73739  3.18146  2.89801  2.37887  2.77519  2.98518  4.58477  3.61503
          0.01292  4.75118  5.47353  0.61958  0.77255  0.48576  0.95510
    134   2.43331  4.22965  4.52355  3.92613  2.70060  3.06650  4.28034  2.29555  3.76514  1.51256  3.34136  4.03122  4.32119  3.94382  3.86414  3.25637  2.33200  2.12202  4.85726  3.67490    147 l - - -
          2.68618  4.42225  2.77519  2.73123  3.46354  2.40513  3.72494  3.29354  2.67741  2.69355  4.24690  2.90347  2.73739  3.18146  2.89801  2.37887  2.77519  2.98518  4.58477  3.61503
          0.01292  4.75118  5.47353  0.61958  0.77255  0.48576  0.95510
    135   2.23546  4.79795  3.33269  2.78386  4.02472  1.93230  3.90848  3.41803  2.77173  3.07231  3.06760  2.70449  4.05508  3.10884  3.20551  2.26397  3.02631  3.13336  5.36870  3.07283    148 g - - -
          2.68618  4.42225  2.77519  2.73123  3.46354  2.40513  3.72494  3.29354  2.67741  2.69355  4.24690  2.90347  2.73739  3.18146  2.89801  2.37887  2.77519  2.98518  4.58477  3.61503
          0.01292  4.75118  5.47353  0.61958  0.77255  0.48576  0.95510
    136   1.87613  4.53976  3.86720  3.34942  3.95204  3.62316  4.27221  3.28247  3.29985  1.82418  3.90833  3.65302  4.16816  3.59843  3.63295  1.66488  2.20535  3.00175  5.38947  4.16571    149 s - - -
          2.68618  4.42225  2.77519  2.73123  3.46354  2.40513  3.72494  3.29354  2.67741  2.69355  4.24690  2.90347  2.73739  3.18146  2.89801  2.37887  2.77519  2.98518  4.58477  3.61503
          0.01292  4.75118  5.47353  0.61958  0.77255  0.48576  0.95510
    137   3.21357  4.56761  5.02986  4.43763  2.21381  4.41960  4.73936  1.95980  4.27028  1.15216  3.28595  4.52987  4.71668  4.37875  4.32207  3.74175  2.13402  2.50887  5.15988  4.01549    150 l - - -
          2.68618  4.42225  2.77519  2.73123  3.46354  2.40513  3.72494  3.29354  2.67741  2.69355  4.24690  2.90347  2.73739  3.18146  2.89801  2.37887  2.77519  2.98518  4.58477  3.61503
          0.01292  4.75118  5.47353  0.61958  0.77255  0.48576  0.95510
    138   1.64878  4.83939  3.44281  2.95725  4.49789  3.52080  4.13035  3.92154  2.96084  3.53670  4.34427  3.38106  4.07826  2.64292  3.38956  1.48851  2.12722  3.50337  5.76858  4.46679    151 s - - -
          2.68618  4.42225  2.77519  2.73123  3.46354  2.40513  3.72494  3.29354  2.67741  2.69355  4.24690  2.90347  2.73739  3.18146  2.89801  2.37887  2.77519  2.98518  4.58477  3.61503
          0.01292  4.75118  5.47353  0.61958  0.77255  0.48576  0.95510
    139   3.84727  5.09027  5.62496  5.10504  0.86285  5.10458  5.03290  1.97194  4.94750  1.61337  3.33905  5.15078  5.25438  4.89342  4.93044  4.47684  4.06303  2.75081  5.15662  3.75633    152 f - - -
          2.68618  4.42225  2.77519  2.73123  3.46354  2.40513  3.72494  3.29354  2.67741  2.69355  4.24690  2.90347  2.73739  3.18146  2.89801  2.37887  2.77519  2.98518  4.58477  3.61503
          0.01292  4.75118  5.47353  0.61958  0.77255  0.48576  0.95510
    140   2.49052  4.56172  4.07614  3.52265  2.58062  3.96952  4.10427  3.03781  2.63581  2.72069  3.67457  3.80884  4.35443  3.67230  3.58792  3.25922  3.21614  2.84060  1.27561  3.38084    153 w - - -
          2.68618  4.42225  2.77519  2.73123  3.46354  2.40513  3.72494  3.29354  2.67741  2.69355  4.24690  2.90347  2.73739  3.18146  2.89801  2.37887  2.77519  2.98518  4.58477  3.61503
          0.01292  4.75118  5.47353  0.61958  0.77255  0.48576  0.95510
    141   2.29502  4.44783  4.14212  3.66479  1.30119  2.67662  4.40964  3.18828  3.60487  2.93414  3.84364  3.84090  4.22367  3.85659  3.85453  3.01888  1.91863  2.92174  5.30194  4.07920    154 f - - -
          2.68618  4.42225  2.77519  2.73123  3.46354  2.40513  3.72494  3.29354  2.67741  2.69355  4.24690  2.90347  2.73739  3.18146  2.89801  2.37887  2.77519  2.98518  4.58477  3.61503
          0.01292  4.75118  5.47353  0.61958  0.77255  0.48576  0.95510
    142   2.79059  4.62845  3.50469  2.50938  3.78468  3.72347  3.95783  3.15505  2.30619  2.44263  2.98658  3.38845  4.10580  2.73955  3.28799  2.95538  3.02175  1.96124  5.19235  2.62213    155 v - - -
          2.68618  4.42225  2.77519  2.73123  3.46354  2.40513  3.72494  3.29354  2.67741  2.69355  4.24690  2.90347  2.73739  3.18146  2.89801  2.37887  2.77519  2.98518  4.58477  3.61503
          0.01292  4.75118  5.47353  0.61958  0.77255  0.48576  0.95510
    143   2.80614  5.31331  2.63259  2.04157  4.65995  3.56678  3.75606  4.14363  1.95535  3.61620  4.35540  2.59703  3.96487  2.54128  2.03912  2.76699  2.67969  3.70518  5.74150  4.33405    156 k - - -
          2.68618  4.42225  2.77519  2.73123  3.46354  2.40513  3.72494  3.29354  2.67741  2.69355  4.24690  2.90347  2.73739  3.18146  2.89801  2.37887  2.77519  2.98518  4.58477  3.61503
          0.01292  4.75118  5.47353  0.61958  0.77255  0.48576  0.95510
    144   2.43528  4.34097  4.17126  3.59573  3.47759  3.89669  4.23154  1.94343  3.49721  2.53880  2.80121  3.84874  4.28282  3.74064  3.72283  1.69319  2.63655  2.21052  4.98853  3.78966    157 s - - -
          2.68618  4.42225  2.77519  2.73123  3.46354  2.40513  3.72494  3.29354  2.67741  2.69355  4.24690  2.90347  2.73739  3.18146  2.89801  2.37887  2.77519  2.98518  4.58477  3.61503
          0.01292  4.75118  5.47353  0.61958  0.77255  0.48576  0.95510
    145   2.78126  5.04459  2.69557  2.28249  3.38369  3.03114  3.79920  3.72852  2.58351  3.31107  4.10988  2.69376  3.98997  2.60987  3.05468  2.47733  2.58274  2.87033  3.50615  2.95591    158 e - - -
          2.68618  4.42225  2.77519  2.73123  3.46354  2.40513  3.72494  3.29354  2.67741  2.69355  4.24690  2.90347  2.73739  3.18146  2.89801  2.37887  2.77519  2.98518  4.58477  3.61503
          0.01292  4.75118  5.47353  0.61958  0.77255  0.48576  0.95510
    146   2.21252  5.11892  3.10491  2.08929  4.39810  2.92353  3.78419  3.08068  2.55136  3.39574  4.17871  2.07047  3.97982  2.90819  2.67726  2.78551  3.01720  3.47388  5.59369  3.19450    159 n - - -
          2.68618  4.42225  2.77519  2.73123  3.46354  2.40513  3.72494  3.29354  2.67741  2.69355  4.24690  2.90347  2.73739  3.18146  2.89801  2.37887  2.77519  2.98518  4.58477  3.61503
          0.01292  4.75118  5.47353  0.61958  0.77255  0.48576  0.95510
    147   2.01351  4.27012  4.48602  3.89437  3.37434  3.98398  3.25972  1.75915  3.74499  2.42410  2.42828  4.03312  4.34839  3.94009  3.87031  3.28325  3.07712  1.76562  4.91194  3.72659    160 i - - -
          2.68618  4.42225  2.77519  2.73123  3.46354  2.40513  3.72494  3.29354  2.67741  2.69355  4.24690  2.90347  2.73739  3.18146  2.89801  2.37887  2.77519  2.98518  4.58477  3.61503
          0.01292  4.75118  5.47353  0.61958  0.77255  0.48576  0.95510
    148   2.42964  4.24033  4.41308  3.82014  2.76707  3.92743  4.24529  2.06949  3.67648  2.42705  2.39891  3.96722  4.29576  3.87233  3.80865  2.27841  2.15503  2.21636  4.86247  3.67641    161 i - - -
          2.68622  4.42229  2.77523  2.73127  3.46358  2.40517  3.72498  3.29358  2.67745  2.69359  4.24694  2.90277  2.73743  3.18150  2.89805  2.37891  2.77523  2.98522  4.58481  3.61507
          0.14864  2.01051  5.47353  0.21388  1.64737  0.48576  0.95510
    149   2.18592  5.04176  3.14267  2.01764  4.29554  2.95267  3.81235  3.72133  2.60048  3.30865  4.11164  3.12488  4.00031  2.30539  3.06873  2.81288  3.02494  2.85889  5.53593  2.43730    163 e - - -
          2.68618  4.42225  2.77519  2.73123  3.46354  2.40513  3.72494  3.29354  2.67741  2.69355  4.24690  2.90347  2.73739  3.18146  2.89801  2.37887  2.77519  2.98518  4.58477  3.61503
          0.01292  4.75118  5.47353  0.61958  0.77255  0.48576  0.95510
    150   3.46284  4.75029  5.43246  4.84781  2.18954  4.76672  5.12243  1.24244  4.68287  1.55207  2.65849  4.92309  4.99693  4.72499  4.68540  4.11371  3.68866  1.89451  5.41460  4.32538    164 i - - -
          2.68618  4.42225  2.77519  2.73123  3.46354  2.40513  3.72494  3.29354  2.67741  2.69355  4.24690  2.90347  2.73739  3.18146  2.89801  2.37887  2.77519  2.98518  4.58477  3.61503
          0.01292  4.75118  5.47353  0.61958  0.77255  0.48576  0.95510
    151   2.16139  4.28552  4.18718  3.60329  2.50713  3.01751  4.18006  2.73771  3.49378  2.07098  3.40081  3.83610  4.25116  3.72415  3.69560  2.61884  2.28446  2.20863  4.89587  2.96472    165 l - - -
          2.68618  4.42225  2.77519  2.73123  3.46354  2.40513  3.72494  3.29354  2.67741  2.69355  4.24690  2.90347  2.73739  3.18146  2.89801  2.37887  2.77519  2.98518  4.58477  3.61503
          0.01292  4.75118  5.47353  0.61958  0.77255  0.48576  0.95510
    152   2.78705  5.23144  2.65695  2.22586  4.55017  3.56763  3.75857  4.01748  2.29926  2.88249  4.27954  2.69133  3.96184  2.86461  2.36358  2.43813  3.01819  3.60800  5.67926  2.30267    166 e - - -
          2.68618  4.42225  2.77519  2.73123  3.46354  2.40513  3.72494  3.29354  2.67741  2.69355  4.24690  2.90347  2.73739  3.18146  2.89801  2.37887  2.77519  2.98518  4.58477  3.61503
          0.01292  4.75118  5.47353  0.61958  0.77255  0.48576  0.95510
    153   2.44301  5.25119  2.59131  2.23489  4.55784  1.66167  3.80582  4.01909  2.57644  3.54234  3.32408  3.06348  3.99559  2.49086  3.06692  2.81080  3.06992  3.62263  5.71215  4.32002    167 g - - -
          2.68618  4.42225  2.77519  2.73123  3.46354  2.40513  3.72494  3.29354  2.67741  2.69355  4.24690  2.90347  2.73739  3.18146  2.89801  2.37887  2.77519  2.98518  4.58477  3.61503
          0.01292  4.75118  5.47353  0.61958  0.77255  0.48576  0.95510
    154   2.97338  4.35319  4.79063  4.19304  2.43137  2.55922  4.48290  1.90245  4.01827  1.35646  3.32799  4.26332  4.49421  4.16415  4.07991  3.46418  3.20559  2.14602  4.98415  3.81388    168 l - - -
          2.68595  4.42236  2.77531  2.73135  3.46365  2.40524  3.72506  3.29304  2.67752  2.69332  4.24541  2.90358  2.73751  3.18158  2.89812  2.37898  2.77531  2.98484  4.58488  3.61514
          0.16952  1.88561  5.47353  0.84837  0.55881  0.48576  0.95510
    155   2.79074  4.25499  4.30036  3.71110  2.83581  3.90076  4.20691  2.34659  3.58353  1.65421  2.78985  3.11046  4.26958  3.79602  2.99284  2.73497  2.58335  2.18991  4.86786  3.67799    172 l - - -
          2.68618  4.42225  2.77519  2.73123  3.46354  2.40513  3.72494  3.29354  2.67741  2.69355  4.24690  2.90347  2.73739  3.18146  2.89801  2.37887  2.77519  2.98518  4.58477  3.61503
          0.08866  4.75118  2.57435  0.61958  0.77255  0.48576  0.95510
    156   2.88543  5.37096  2.20081  1.82620  4.71332  2.90313  3.83572  4.19731  2.63451  3.69072  4.45300  3.02487  4.00428  2.95104  3.14453  2.11536  1.97944  3.76857  5.83821  4.41671    173 e - - -
          2.68618  4.42225  2.77519  2.73123  3.46354  2.40513  3.72494  3.29354  2.67741  2.69355  4.24690  2.90347  2.73739  3.18146  2.89801  2.37887  2.77519  2.98518  4.58477  3.61503
          0.01393  4.67645  5.39879  0.61958  0.77255  0.63273  0.75745
    157   2.01837  4.21801  4.41294  3.81988  2.14915  2.95027  4.23196  2.62200  3.67289  2.10552  2.32177  3.95936  4.27883  3.86440  3.79854  3.20868  3.01628  2.14188  4.83795  3.65311    174 a - - -
          2.68618  4.42225  2.77519  2.73123  3.46354  2.40513  3.72494  3.29354  2.67741  2.69355  4.24690  2.90347  2.73739  3.18146  2.89801  2.37887  2.77519  2.98518  4.58477  3.61503
          0.01393  4.67645  5.39879  0.61958  0.77255  0.40374  1.10207
    158   1.54257  4.45862  3.88373  3.33621  3.68745  2.27523  4.17710  2.54148  3.27544  2.06288  3.66438  3.65994  4.19083  3.56031  3.58515  2.59942  3.05300  2.77779  5.15370  3.93640    175 a - - -
          2.68618  4.42225  2.77519  2.73123  3.46354  2.40513  3.72494  3.29354  2.67741  2.69355  4.24690  2.90347  2.73739  3.18146  2.89801  2.37887  2.77519  2.98518  4.58477  3.61503
          0.01292  4.75118  5.47353  0.61958  0.77255  0.48576  0.95510
    159   2.80804  5.28746  3.06718  2.22063  4.62952  3.57945  3.75618  4.10369  1.89673  3.58538  3.23155  2.63084  3.97132  2.51576  2.19816  2.18773  3.03674  3.67701  5.71632  4.32107    176 k - - -
          2.68618  4.42225  2.77519  2.73123  3.46354  2.40513  3.72494  3.29354  2.67741  2.69355  4.24690  2.90347  2.73739  3.18146  2.89801  2.37887  2.77519  2.98518  4.58477  3.61503
          0.01292  4.75118  5.47353  0.61958  0.77255  0.48576  0.95510
    160   2.84902  4.49154  3.84396  3.27895  2.87629  2.93985  4.06044  2.49614  2.27996  2.68579  3.59900  3.63547  4.22591  3.49423  3.50404  3.10940  3.08071  2.75951  4.94437  1.59593    177 y - - -
          2.68618  4.42225  2.77519  2.73123  3.46354  2.40513  3.72494  3.29354  2.67741  2.69355  4.24690  2.90347  2.73739  3.18146  2.89801  2.37887  2.77519  2.98518  4.58477  3.61503
          0.01292  4.75118  5.47353  0.61958  0.77255  0.48576  0.95510
    161   3.16367  4.94449  4.23088  3.91582  4.26236  3.88414  4.81242  3.60178  3.75850  3.12168  2.63754  4.13102  0.59862  4.17149  3.99518  3.38444  3.57761  3.41713  5.83169  4.59559    178 P - - -
          2.68618  4.42225  2.77519  2.73123  3.46354  2.40513  3.72494  3.29354  2.67741  2.69355  4.24690  2.90347  2.73739  3.18146  2.89801  2.37887  2.77519  2.98518  4.58477  3.61503
          0.01292  4.75118  5.47353  0.61958  0.77255  0.48576  0.95510
    162   2.48134  4.44345  2.54159  3.26533  3.56103  3.82649  4.09755  2.27015  3.20580  2.01529  2.07936  3.62804  3.18750  3.48889  3.51938  3.08476  3.04115  2.67422  5.04228  3.82451    179 l - - -
          2.68618  4.42225  2.77519  2.73123  3.46354  2.40513  3.72494  3.29354  2.67741  2.69355  4.24690  2.90347  2.73739  3.18146  2.89801  2.37887  2.77519  2.98518  4.58477  3.61503
          0.01292  4.75118  5.47353  0.61958  0.77255  0.48576  0.95510
    163   2.79817  4.62462  2.89955  2.99728  3.82101  3.72490  4.01667  2.59320  2.97267  2.87230  3.75860  3.43401  4.13059  3.28961  3.36291  2.06773  1.84326  2.07517  5.23974  3.98511    180 t - - -
          2.68618  4.42225  2.77519  2.73123  3.46354  2.40513  3.72494  3.29354  2.67741  2.69355  4.24690  2.90347  2.73739  3.18146  2.89801  2.37887  2.77519  2.98518  4.58477  3.61503
          0.01292  4.75118  5.47353  0.61958  0.77255  0.48576  0.95510
    164   2.25947  4.25344  4.44956  3.85959  2.71681  3.94455  4.27958  1.57144  3.71471  2.44160  3.37722  3.99838  3.09435  3.90936  3.84326  2.75241  3.05299  1.91161  4.89196  3.70560    181 i - - -
          2.68618  4.42225  2.77519  2.73123  3.46354  2.40513  3.72494  3.29354  2.67741  2.69355  4.24690  2.90347  2.73739  3.18146  2.89801  2.37887  2.77519  2.98518  4.58477  3.61503
          0.01292  4.75118  5.47353  0.61958  0.77255  0.48576  0.95510
    165   4.50652  5.55353  5.55491  5.38351  1.17830  5.16762  3.96948  4.01195  5.16955  2.31668  4.56160  4.78318  5.42453  4.90720  5.02223  4.55542  4.70802  3.98960  4.05597  0.84560    182 y - - -
          2.68618  4.42225  2.77519  2.73123  3.46354  2.40513  3.72494  3.29354  2.67741  2.69355  4.24690  2.90347  2.73739  3.18146  2.89801  2.37887  2.77519  2.98518  4.58477  3.61503
          0.01292  4.75118  5.47353  0.61958  0.77255  0.48576  0.95510
    166   2.45077  5.27212  2.42635  2.59695  4.74979  2.82292  3.96091  4.22485  2.78320  3.74584  4.51977  2.63038  1.47967  3.08907  3.28565  2.44029  3.18481  3.78464  5.91036  4.50987    183 p - - -
          2.68618  4.42225  2.77519  2.73123  3.46354  2.40513  3.72494  3.29354  2.67741  2.69355  4.24690  2.90347  2.73739  3.18146  2.89801  2.37887  2.77519  2.98518  4.58477  3.61503
          0.01292  4.75118  5.47353  0.61958  0.77255  0.48576  0.95510
    167   2.31739  5.12995  3.09776  2.26013  4.41476  2.63841  3.78380  3.85856  2.25366  2.27139  4.19099  2.65489  3.97883  2.90611  3.02820  2.49178  2.63417  3.48857  5.60468  4.23539    184 k - - -
          2.68618  4.42225  2.77519  2.73123  3.46354  2.40513  3.72494  3.29354  2.67741  2.69355  4.24690  2.90347  2.73739  3.18146  2.89801  2.37887  2.77519  2.98518  4.58477  3.61503
          0.01292  4.75118  5.47353  0.61958  0.77255  0.48576  0.95510
    168   2.25145  4.32779  3.14358  3.55315  2.82971  3.89181  4.18851  1.58598  3.45719  1.98439  3.43332  3.81662  3.26822  3.69931  3.68410  3.17080  3.04436  2.54022  4.94302  3.74380    185 i - - -
          2.68618  4.42225  2.77519  2.73123  3.46354  2.40513  3.72494  3.29354  2.67741  2.69355  4.24690  2.90347  2.73739  3.18146  2.89801  2.37887  2.77519  2.98518  4.58477  3.61503
          0.01292  4.75118  5.47353  0.61958  0.77255  0.48576  0.95510
    169   2.85532  4.23887  4.72154  4.11553  2.65013  4.02148  4.34477  1.83515  3.92407  1.70699  3.30725  4.14983  3.09202  4.06803  3.96611  3.33066  3.08712  1.92321  4.85183  2.64069    186 l - - -
          2.68618  4.42225  2.77519  2.73123  3.46354  2.40513  3.72494  3.29354  2.67741  2.69355  4.24690  2.90347  2.73739  3.18146  2.89801  2.37887  2.77519  2.98518  4.58477  3.61503
          0.01292  4.75118  5.47353  0.61958  0.77255  0.48576  0.95510
    170   2.48954  5.29596  3.35784  2.75427  4.64259  3.75277  3.84920  4.05291  2.14873  3.56068  4.36186  3.25166  4.13042  2.16647  1.36852  2.99127  3.20927  2.92123  5.69695  4.39574    187 r - - -
          2.68618  4.42225  2.77519  2.73123  3.46354  2.40513  3.72494  3.29354  2.67741  2.69355  4.24690  2.90347  2.73739  3.18146  2.89801  2.37887  2.77519  2.98518  4.58477  3.61503
          0.01292  4.75118  5.47353  0.61958  0.77255  0.48576  0.95510
    171   2.81676  4.76949  3.40903  2.84057  2.47623  3.70532  3.90917  2.88308  1.62271  2.99756  3.85842  2.72408  4.08843  3.13163  2.69355  2.93032  3.04566  3.07106  3.58095  3.99648    188 k - - -
          2.68618  4.42225  2.77519  2.73123  3.46354  2.40513  3.72494  3.29354  2.67741  2.69355  4.24690  2.90347  2.73739  3.18146  2.89801  2.37887  2.77519  2.98518  4.58477  3.61503
          0.01292  4.75118  5.47353  0.61958  0.77255  0.48576  0.95510
    172   2.79890  4.22085  4.49451  3.89710  2.26157  3.05947  4.25858  2.30091  3.73775  1.59921  3.33600  4.00719  4.30356  3.91872  3.84080  2.64995  2.58571  2.17674  4.84189  3.65859    189 l - - -
          2.68618  4.42225  2.77519  2.73123  3.46354  2.40513  3.72494  3.29354  2.67741  2.69355  4.24690  2.90347  2.73739  3.18146  2.89801  2.37887  2.77519  2.98518  4.58477  3.61503
          0.01292  4.75118  5.47353  0.61958  0.77255  0.48576  0.95510
    173   2.63860  4.70074  5.18539  4.59937  1.56568  4.58387  4.87370  2.20840  4.43461  1.09966  3.26283  4.69605  4.84889  4.50792  4.47173  3.91484  3.59101  2.59648  5.22314  4.06684    190 l - - -
          2.68618  4.42225  2.77519  2.73123  3.46354  2.40513  3.72494  3.29354  2.67741  2.69355  4.24690  2.90347  2.73739  3.18146  2.89801  2.37887  2.77519  2.98518  4.58477  3.61503
          0.01292  4.75118  5.47353  0.61958  0.77255  0.48576  0.95510
    174   2.79057  4.34853  4.00594  3.42931  3.46285  3.84548  4.13289  2.12997  3.34196  2.54941  2.84799  2.92145  4.22098  3.60244  3.60010  2.68478  1.66058  2.60697  3.28932  3.74636    191 t - - -
          2.68618  4.42225  2.77519  2.73123  3.46354  2.40513  3.72494  3.29354  2.67741  2.69355  4.24690  2.90347  2.73739  3.18146  2.89801  2.37887  2.77519  2.98518  4.58477  3.61503
          0.01292  4.75118  5.47353  0.61958  0.77255  0.48576  0.95510
    175   3.40757  4.76097  4.91460  4.42238  1.00343  4.44126  4.13203  3.13166  4.25340  2.16229  3.78307  4.36765  4.77584  4.33434  4.31267  3.76398  2.70165  3.00797  4.39010  1.90279    192 f - - -
          2.68618  4.42225  2.77519  2.73123  3.46354  2.40513  3.72494  3.29354  2.67741  2.69355  4.24690  2.90347  2.73739  3.18146  2.89801  2.37887  2.77519  2.98518  4.58477  3.61503
          0.08766  4.75118  2.58649  0.61958  0.77255  0.48576  0.95510
    176   2.48537  4.52889  5.12536  4.57165  2.69967  4.54006  4.98456  1.03348  4.43438  2.43143  3.59190  4.66708  4.85459  4.61381  4.52887  3.88683  3.46429  1.54271  5.45662  4.26699    193 i - - -
          2.68618  4.42225  2.77519  2.73123  3.46354  2.40513  3.72494  3.29354  2.67741  2.69355  4.24690  2.90347  2.73739  3.18146  2.89801  2.37887  2.77519  2.98518  4.58477  3.61503
          0.01392  4.67744  5.39979  0.61958  0.77255  0.40461  1.10032
    177   3.70159  4.90502  5.74561  5.24100  3.87219  5.25131  5.82002  0.92430  5.15331  1.42691  3.61631  5.40356  5.41449  5.26727  5.23922  4.66599  3.94575  1.59503  6.01690  4.90990    194 i - - -
          2.68618  4.42225  2.77519  2.73123  3.46354  2.40513  3.72494  3.29354  2.67741  2.69355  4.24690  2.90347  2.73739  3.18146  2.89801  2.37887  2.77519  2.98518  4.58477  3.61503
          0.01292  4.75118  5.47353  0.61958  0.77255  0.48576  0.95510
    178   4.27525  5.79456  4.96604  4.96378  5.77554  4.43881  5.88299  5.65776  5.11483  5.12530  6.25660  5.16246  0.11743  5.46246  5.18589  4.48436  4.78343  5.18122  6.62587  5.92847    195 P - - -
          2.68618  4.42225  2.77519  2.73123  3.46354  2.40513  3.72494  3.29354  2.67741  2.69355  4.24690  2.90347  2.73739  3.18146  2.89801  2.37887  2.77519  2.98518  4.58477  3.61503
          0.01292  4.75118  5.47353  0.61958  0.77255  0.48576  0.95510
    179   2.56434  4.46759  5.05097  4.46307  1.78840  4.37562  4.73891  1.83056  4.28859  1.74987  3.41059  4.51414  4.69414  4.42021  4.33120  3.70272  3.36544  1.62818  5.18858  4.02592    196 v - - -
          2.68618  4.42225  2.77519  2.73123  3.46354  2.40513  3.72494  3.29354  2.67741  2.69355  4.24690  2.90347  2.73739  3.18146  2.89801  2.37887  2.77519  2.98518  4.58477  3.61503
          0.01292  4.75118  5.47353  0.61958  0.77255  0.48576  0.95510
    180   1.71221  4.48606  3.71613  3.15002  2.47567  3.77219  4.04647  2.56740  2.59279  2.70472  3.60069  3.53990  4.15880  3.39622  3.43852  2.55345  2.38637  2.76009  5.08178  3.85228    197 a - - -
          2.68618  4.42225  2.77519  2.73123  3.46354  2.40513  3.72494  3.29354  2.67741  2.69355  4.24690  2.90347  2.73739  3.18146  2.89801  2.37887  2.77519  2.98518  4.58477  3.61503
          0.01292  4.75118  5.47353  0.61958  0.77255  0.48576  0.95510
    181   2.97251  4.35732  4.76352  4.16946  1.43608  4.14363  4.45901  2.21811  3.99777  1.78937  3.34414  4.24527  4.48896  4.14843  4.06722  2.70828  3.20538  2.10936  4.96072  3.76384    198 f - - -
          2.68618  4.42225  2.77519  2.73123  3.46354  2.40513  3.72494  3.29354  2.67741  2.69355  4.24690  2.90347  2.73739  3.18146  2.89801  2.37887  2.77519  2.98518  4.58477  3.61503
          0.01292  4.75118  5.47353  0.61958  0.77255  0.48576  0.95510
    182   2.89242  2.53723  4.80896  4.20423  2.31005  4.07900  4.42126  1.95669  4.00844  1.75963  3.34150  4.22345  4.43268  4.14899  4.03988  3.39303  2.33633  2.07130  4.91785  3.74358    199 l - - -
          2.68618  4.42225  2.77519  2.73123  3.46354  2.40513  3.72494  3.29354  2.67741  2.69355  4.24690  2.90347  2.73739  3.18146  2.89801  2.37887  2.77519  2.98518  4.58477  3.61503
          0.01292  4.75118  5.47353  0.61958  0.77255  0.48576  0.95510
    183   2.46160  4.65273  3.48269  2.92457  3.02695  2.56668  3.96666  2.67598  2.89839  2.90783  3.77809  2.81613  4.09446  3.22105  3.30040  2.00840  2.18746  2.96576  5.24348  3.98128    200 s - - -
          2.68618  4.42225  2.77519  2.73123  3.46354  2.40513  3.72494  3.29354  2.67741  2.69355  4.24690  2.90347  2.73739  3.18146  2.89801  2.37887  2.77519  2.98518  4.58477  3.61503
          0.01292  4.75118  5.47353  0.61958  0.77255  0.48576  0.95510
    184   2.39339  4.55323  3.61826  3.05850  3.68215  3.74916  4.00969  3.07352  3.01607  2.77892  3.66691  2.84115  4.13903  3.32653  3.38159  2.57683  2.18464  2.84104  3.44703  1.88614    201 y - - -
          2.68618  4.42225  2.77519  2.73123  3.46354  2.40513  3.72494  3.29354  2.67741  2.69355  4.24690  2.90347  2.73739  3.18146  2.89801  2.37887  2.77519  2.98518  4.58477  3.61503
          0.01292  4.75118  5.47353  0.61958  0.77255  0.48576  0.95510
    185   2.86317  4.24340  4.73746  4.13307  2.07730  4.03392  4.35625  2.20210  3.94127  2.08310  3.32683  4.16368  4.39086  4.08609  3.98240  3.34420  2.55209  1.63002  4.86022  2.56075    202 v - - -
          2.68618  4.42225  2.77519  2.73123  3.46354  2.40513  3.72494  3.29354  2.67741  2.69355  4.24690  2.90347  2.73739  3.18146  2.89801  2.37887  2.77519  2.98518  4.58477  3.61503
          0.01292  4.75118  5.47353  0.61958  0.77255  0.48576  0.95510
    186   4.27525  5.79456  4.96604  4.96378  5.77554  4.43881  5.88299  5.65776  5.11483  5.12530  6.25660  5.16246  0.11743  5.46246  5.18589  4.48436  4.78343  5.18122  6.62587  5.92847    203 P - - -
          2.68618  4.42225  2.77519  2.73123  3.46354  2.40513  3.72494  3.29354  2.67741  2.69355  4.24690  2.90347  2.73739  3.18146  2.89801  2.37887  2.77519  2.98518  4.58477  3.61503
          0.01292  4.75118  5.47353  0.61958  0.77255  0.48576  0.95510
    187   0.95066  4.48765  4.22166  3.72149  3.91665  2.86866  4.49845  2.39407  3.64651  2.92552  3.87541  3.90926  4.29067  3.91288  3.90807  3.09067  3.15487  2.27430  5.42479  4.22275    204 a - - -
          2.68618  4.42225  2.77519  2.73123  3.46354  2.40513  3.72494  3.29354  2.67741  2.69355  4.24690  2.90347  2.73739  3.18146  2.89801  2.37887  2.77519  2.98518  4.58477  3.61503
          0.01292  4.75118  5.47353  0.61958  0.77255  0.48576  0.95510
    188   2.78886  5.10014  3.12649  2.17508  4.37370  3.59515  3.78888  3.80993  2.55264  2.50376  3.17570  3.09944  3.98614  2.29059  2.31280  2.25022  2.66964  3.45185  5.57707  4.21758    205 e - - -
          2.68618  4.42225  2.77519  2.73123  3.46354  2.40513  3.72494  3.29354  2.67741  2.69355  4.24690  2.90347  2.73739  3.18146  2.89801  2.37887  2.77519  2.98518  4.58477  3.61503
          0.01292  4.75118  5.47353  0.61958  0.77255  0.48576  0.95510
    189   2.23925  4.29142  4.29791  3.71495  3.34776  3.92467  3.16392  1.66119  3.58501  2.47334  3.40504  3.91147  4.29470  3.80679  3.75845  3.21465  3.05497  2.27774  4.86990  2.01877    206 i - - -
          2.68618  4.42225  2.77519  2.73123  3.46354  2.40513  3.72494  3.29354  2.67741  2.69355  4.24690  2.90347  2.73739  3.18146  2.89801  2.37887  2.77519  2.98518  4.58477  3.61503
          0.01292  4.75118  5.47353  0.61958  0.77255  0.48576  0.95510
    190   2.39602  4.22740  4.77138  4.16157  2.34390  4.02575  4.35827  2.04627  3.95970  1.87769  2.81180  4.17258  4.38208  4.09496  3.98415  3.33724  3.08405  1.75762  4.85353  2.85403    207 v - - -
          2.68618  4.42225  2.77519  2.73123  3.46354  2.40513  3.72494  3.29354  2.67741  2.69355  4.24690  2.90347  2.73739  3.18146  2.89801  2.37887  2.77519  2.98518  4.58477  3.61503
          0.01292  4.75118  5.47353  0.61958  0.77255  0.48576  0.95510
    191   3.46426  4.77170  5.29777  4.73460  3.58976  4.76639  5.16971  2.00609  4.59200  0.77121  3.40440  4.87902  5.01890  4.70730  4.67037  4.11726  2.83858  1.95873  5.53229  4.42987    208 l - - -
          2.68618  4.42225  2.77519  2.73123  3.46354  2.40513  3.72494  3.29354  2.67741  2.69355  4.24690  2.90347  2.73739  3.18146  2.89801  2.37887  2.77519  2.98518  4.58477  3.61503
          0.01292  4.75118  5.47353  0.61958  0.77255  0.48576  0.95510
    192   3.13275  5.51348  2.92808  2.65584  4.91015  1.10518  4.01263  4.36642  2.26886  3.86210  4.67189  2.51468  4.18960  2.59248  3.12172  3.09045  3.38720  3.96300  5.99711  4.62702    209 g - - -
          2.68618  4.42225  2.77519  2.73123  3.46354  2.40513  3.72494  3.29354  2.67741  2.69355  4.24690  2.90347  2.73739  3.18146  2.89801  2.37887  2.77519  2.98518  4.58477  3.61503
          0.01292  4.75118  5.47353  0.61958  0.77255  0.48576  0.95510
    193   3.01919  5.38706  3.32917  2.38999  4.76512  2.91222  3.83845  4.18783  1.51410  2.89567  4.44116  3.23415  4.13046  2.94973  1.62168  2.99286  3.22653  3.80017  5.75550  4.44510    210 k - - -
          2.68618  4.42225  2.77519  2.73123  3.46354  2.40513  3.72494  3.29354  2.67741  2.69355  4.24690  2.90347  2.73739  3.18146  2.89801  2.37887  2.77519  2.98518  4.58477  3.61503
          0.01292  4.75118  5.47353  0.61958  0.77255  0.48576  0.95510
    194   2.47463  4.45586  3.76878  3.19957  3.58823  3.79289  4.06130  2.49206  2.70759  1.77132  3.56489  3.57576  2.70508  3.43307  3.46710  2.26732  3.02409  2.44941  5.05015  3.82637    211 l - - -
          2.68618  4.42225  2.77519  2.73123  3.46354  2.40513  3.72494  3.29354  2.67741  2.69355  4.24690  2.90347  2.73739  3.18146  2.89801  2.37887  2.77519  2.98518  4.58477  3.61503
          0.01292  4.75118  5.47353  0.61958  0.77255  0.48576  0.95510
    195   2.79620  5.19461  2.43937  2.31558  4.49438  3.57564  3.77803  3.95094  2.53866  2.92048  4.24928  2.63802  3.97480  2.89251  3.02435  1.67974  2.67217  3.56119  5.65557  3.28820    212 s - - -
          2.68618  4.42225  2.77519  2.73123  3.46354  2.40513  3.72494  3.29354  2.67741  2.69355  4.24690  2.90347  2.73739  3.18146  2.89801  2.37887  2.77519  2.98518  4.58477  3.61503
          0.01292  4.75118  5.47353  0.61958  0.77255  0.48576  0.95510
    196   2.80165  3.08266  4.54008  3.94044  2.42588  2.97972  4.27078  2.07288  3.77333  2.11984  3.33049  4.03173  2.16470  3.94685  3.86197  3.24740  3.03476  2.18971  4.83814  3.65599    213 i - - -
          2.68614  4.42255  2.77447  2.73153  3.46384  2.40520  3.72524  3.29260  2.67771  2.69261  4.24720  2.90376  2.73707  3.18121  2.89830  2.37917  2.77549  2.98548  4.58507  3.61533
          0.33019  1.28368  5.47353  1.16995  0.37162  0.48576  0.95510
    197   2.40702  4.53395  3.62105  2.63045  2.65436  3.02460  4.00346  2.68462  3.01346  2.74730  3.63569  3.47228  3.33034  2.78912  3.37832  2.99518  2.64183  2.41922  5.11216  2.56799    218 a - - -
          2.68618  4.42225  2.77519  2.73123  3.46354  2.40513  3.72494  3.29354  2.67741  2.69355  4.24690  2.90347  2.73739  3.18146  2.89801  2.37887  2.77519  2.98518  4.58477  3.61503
          0.01292  4.75118  5.47353  0.61958  0.77255  0.48576  0.95510
    198   2.80735  4.43083  3.85824  2.35773  2.19097  3.82736  4.08343  2.90142  2.65620  2.33798  2.94577  3.63706  4.20214  3.49616  3.51020  3.08688  3.03868  2.69391  2.28942  3.75751    219 f - - -
          2.68618  4.42225  2.77519  2.73123  3.46354  2.40513  3.72494  3.29354  2.67741  2.69355  4.24690  2.90347  2.73739  3.18146  2.89801  2.37887  2.77519  2.98518  4.58477  3.61503
          0.01292  4.75118  5.47353  0.61958  0.77255  0.48576  0.95510
    199   2.22914  4.70462  3.40777  2.45408  3.87841  3.06771  3.92131  2.41853  2.82569  2.38418  3.79805  2.44426  4.07674  3.15484  3.24168  2.50331  3.01735  2.59912  5.25970  3.98632    220 a - - -
          2.68618  4.42225  2.77519  2.73123  3.46354  2.40513  3.72494  3.29354  2.67741  2.69355  4.24690  2.90347  2.73739  3.18146  2.89801  2.37887  2.77519  2.98518  4.58477  3.61503
          0.01292  4.75118  5.47353  0.61958  0.77255  0.48576  0.95510
    200   2.19729  4.43584  4.99888  4.40810  2.28080  4.32352  4.68312  1.65451  4.23205  1.62591  3.39882  4.45924  4.64864  4.36737  4.27669  3.64743  3.32550  1.81159  5.14600  3.98347    221 l - - -
          2.68618  4.42225  2.77519  2.73123  3.46354  2.40513  3.72494  3.29354  2.67741  2.69355  4.24690  2.90347  2.73739  3.18146  2.89801  2.37887  2.77519  2.98518  4.58477  3.61503
          0.01292  4.75118  5.47353  0.61958  0.77255  0.48576  0.95510
    201   2.20018  4.20048  4.56707  3.96446  2.38909  2.33775  4.26118  2.34533  3.78946  2.15464  3.31725  4.03823  4.30670  3.95559  3.86446  3.24396  3.02638  2.13939  3.22116  2.89112    222 v - - -
          2.68618  4.42225  2.77519  2.73123  3.46354  2.40513  3.72494  3.29354  2.67741  2.69355  4.24690  2.90347  2.73739  3.18146  2.89801  2.37887  2.77519  2.98518  4.58477  3.61503
          0.01292  4.75118  5.47353  0.61958  0.77255  0.48576  0.95510
    202   2.78295  3.12342  3.95994  3.38920  3.51234  2.69129  4.13371  2.86397  3.31159  1.86122  3.50659  3.69933  4.20712  3.57815  3.58668  2.04786  2.32922  2.65322  4.99476  2.99801    223 l - - -
          2.68618  4.42225  2.77519  2.73123  3.46354  2.40513  3.72494  3.29354  2.67741  2.69355  4.24690  2.90347  2.73739  3.18146  2.89801  2.37887  2.77519  2.98518  4.58477  3.61503
          0.26878  4.75118  1.48261  0.61958  0.77255  0.48576  0.95510
    203   2.70123  4.55485  3.39553  2.83245  3.70844  3.62776  3.86117  3.08336  2.79275  2.43482  2.85864  3.28546  2.62382  2.27835  3.18766  2.85887  2.55916  2.84001  5.11423  2.93731    224 q - - -
          2.68618  4.42225  2.77519  2.73123  3.46354  2.40513  3.72494  3.29354  2.67741  2.69355  4.24690  2.90347  2.73739  3.18146  2.89801  2.37887  2.77519  2.98518  4.58477  3.61503
          0.01666  4.49906  5.22141  0.61958  0.77255  0.29873  1.35385
    204   1.96100  4.31391  4.13274  3.55285  2.79391  3.87190  4.17582  2.76340  3.45218  1.69183  2.86501  3.80837  2.73201  3.69263  3.67413  2.60304  3.03071  2.56748  4.92495  3.72692    225 l - - -
          2.68618  4.42225  2.77519  2.73123  3.46354  2.40513  3.72494  3.29354  2.67741  2.69355  4.24690  2.90347  2.73739  3.18146  2.89801  2.37887  2.77519  2.98518  4.58477  3.61503
          0.08997  4.75118  2.55873  0.61958  0.77255  0.48576  0.95510
    205   2.86226  4.29952  4.45520  3.87480  3.41074  3.14115  4.34648  1.42084  3.73680  1.73493  3.39471  4.03816  3.14314  3.94494  3.88425  3.30260  3.10163  2.11755  4.97174  3.78589    226 i - - -
          2.68618  4.42225  2.77519  2.73123  3.46354  2.40513  3.72494  3.29354  2.67741  2.69355  4.24690  2.90347  2.73739  3.18146  2.89801  2.37887  2.77519  2.98518  4.58477  3.61503
          0.01395  4.67516  5.39750  0.61958  0.77255  0.40261  1.10434
    206   1.93516  4.22905  4.48935  3.89276  3.32450  3.94172  4.26366  2.11452  3.73476  1.82100  3.34094  4.00843  4.30883  3.91852  3.84209  2.64336  3.03844  2.20556  2.65373  3.66659    227 l - - -
          2.68618  4.42225  2.77519  2.73123  3.46354  2.40513  3.72494  3.29354  2.67741  2.69355  4.24690  2.90347  2.73739  3.18146  2.89801  2.37887  2.77519  2.98518  4.58477  3.61503
          0.01292  4.75118  5.47353  0.61958  0.77255  0.48576  0.95510
    207   1.85924  4.42896  3.85291  3.28601  3.58381  2.61441  4.10901  2.46636  3.22348  2.33288  3.56566  3.63246  4.18818  3.50492  3.53261  2.27434  2.56531  2.32655  5.05387  3.83631    228 a - - -
          2.68618  4.42225  2.77519  2.73123  3.46354  2.40513  3.72494  3.29354  2.67741  2.69355  4.24690  2.90347  2.73739  3.18146  2.89801  2.37887  2.77519  2.98518  4.58477  3.61503
          0.01292  4.75118  5.47353  0.61958  0.77255  0.48576  0.95510
    208   2.17920  4.45162  5.00837  4.41962  2.67662  4.34554  4.70835  1.90130  4.24735  1.44690  3.40817  4.47784  4.66822  4.38465  4.29672  3.67029  3.34310  1.59846  5.17154  4.01046    229 l - - -
          2.68618  4.42225  2.77519  2.73123  3.46354  2.40513  3.72494  3.29354  2.67741  2.69355  4.24690  2.90347  2.73739  3.18146  2.89801  2.37887  2.77519  2.98518  4.58477  3.61503
          0.01292  4.75118  5.47353  0.61958  0.77255  0.48576  0.95510
    209   2.00686  4.59485  5.18749  4.63566  3.77648  4.62660  5.08077  1.63063  4.50369  1.63770  3.64319  4.74580  4.93284  4.68830  4.60721  3.97504  3.53531  1.29334  5.55406  4.37443    230 v - - -
          2.68618  4.42225  2.77519  2.73123  3.46354  2.40513  3.72494  3.29354  2.67741  2.69355  4.24690  2.90347  2.73739  3.18146  2.89801  2.37887  2.77519  2.98518  4.58477  3.61503
          0.01292  4.75118  5.47353  0.61958  0.77255  0.48576  0.95510
    210   2.81234  2.62565  4.66527  4.05952  2.39110  3.96904  4.28643  2.62073  3.86807  1.48629  3.31121  4.09368  4.33271  4.01750  3.91407  2.77456  3.04477  2.16426  4.80301  2.82056    231 l - - -
          2.68618  4.42225  2.77519  2.73123  3.46354  2.40513  3.72494  3.29354  2.67741  2.69355  4.24690  2.90347  2.73739  3.18146  2.89801  2.37887  2.77519  2.98518  4.58477  3.61503
          0.01292  4.75118  5.47353  0.61958  0.77255  0.48576  0.95510
    211   2.79881  3.14912  4.71838  4.10642  1.97723  3.96425  4.29498  2.31806  3.90135  1.93516  2.68357  4.11196  4.32745  4.04022  3.92507  2.72377  3.03095  2.11588  4.80000  2.83368    232 l - - -
          2.68618  4.42225  2.77519  2.73123  3.46354  2.40513  3.72494  3.29354  2.67741  2.69355  4.24690  2.90347  2.73739  3.18146  2.89801  2.37887  2.77519  2.98518  4.58477  3.61503
          0.01292  4.75118  5.47353  0.61958  0.77255  0.48576  0.95510
    212   2.42536  4.22328  4.43579  3.84000  3.32190  3.05595  4.23661  2.36789  3.68941  2.11376  2.74738  3.97192  4.28822  3.87888  3.80904  2.64444  2.32933  1.81070  3.53412  3.65498    233 v - - -
          2.68618  4.42225  2.77519  2.73123  3.46354  2.40513  3.72494  3.29354  2.67741  2.69355  4.24690  2.90347  2.73739  3.18146  2.89801  2.37887  2.77519  2.98518  4.58477  3.61503
          0.01292  4.75118  5.47353  0.61958  0.77255  0.48576  0.95510
    213   2.33501  4.63366  5.24687  4.69215  3.72644  4.67253  5.11604  1.50819  4.55576  1.26943  3.57774  4.79885  4.96316  4.71717  4.64360  4.02292  3.57736  1.59487  5.55004  4.39015    234 l - - -
          2.68618  4.42225  2.77519  2.73123  3.46354  2.40513  3.72494  3.29354  2.67741  2.69355  4.24690  2.90347  2.73739  3.18146  2.89801  2.37887  2.77519  2.98518  4.58477  3.61503
          0.01292  4.75118  5.47353  0.61958  0.77255  0.48576  0.95510
    214   1.97854  4.58003  3.87040  3.37348  4.11630  3.57303  4.33579  3.44322  3.32979  2.09211  4.05964  3.66111  4.16233  3.63497  3.67114  1.20911  2.55574  3.12755  5.53487  4.30749    235 s - - -
          2.68618  4.42225  2.77519  2.73123  3.46354  2.40513  3.72494  3.29354  2.67741  2.69355  4.24690  2.90347  2.73739  3.18146  2.89801  2.37887  2.77519  2.98518  4.58477  3.61503
          0.01292  4.75118  5.47353  0.61958  0.77255  0.48576  0.95510
    215   2.78390  5.02413  3.16085  2.60294  3.29853  2.98815  2.69440  3.69748  2.05569  2.50374  4.09144  2.68181  3.99639  2.94784  2.69571  2.54311  3.01498  3.36263  5.51733  3.32710    236 k - - -
          2.68618  4.42225  2.77519  2.73123  3.46354  2.40513  3.72494  3.29354  2.67741  2.69355  4.24690  2.90347  2.73739  3.18146  2.89801  2.37887  2.77519  2.98518  4.58477  3.61503
          0.01292  4.75118  5.47353  0.61958  0.77255  0.48576  0.95510
    216   2.43486  4.31509  4.09463  3.51355  2.80315  3.86481  4.15499  2.09294  2.55489  1.82386  3.42714  3.78176  4.23652  3.66116  3.00617  3.14075  2.58578  2.57089  4.92086  3.08736    237 l - - -
          2.68618  4.42225  2.77519  2.73123  3.46354  2.40513  3.72494  3.29354  2.67741  2.69355  4.24690  2.90347  2.73739  3.18146  2.89801  2.37887  2.77519  2.98518  4.58477  3.61503
          0.01292  4.75118  5.47353  0.61958  0.77255  0.48576  0.95510
    217   2.54135  4.42753  5.00330  4.40250  1.91343  4.29200  4.63409  1.68725  4.21436  1.72523  2.61285  4.43762  4.61291  4.32780  4.23846  3.61311  3.30951  2.04562  5.07632  3.92796    238 i - - -
          2.68618  4.42225  2.77519  2.73123  3.46354  2.40513  3.72494  3.29354  2.67741  2.69355  4.24690  2.90347  2.73739  3.18146  2.89801  2.37887  2.77519  2.98518  4.58477  3.61503
          0.01292  4.75118  5.47353  0.61958  0.77255  0.48576  0.95510
    218   4.20657  5.36552  5.47271  5.17724  1.66204  5.04206  4.09688  3.59332  4.95860  2.12970  4.13449  4.77505  5.29929  4.81466  4.87793  4.41861  4.41741  3.63260  0.85378  2.49120    239 w - - -
          2.68618  4.42225  2.77519  2.73123  3.46354  2.40513  3.72494  3.29354  2.67741  2.69355  4.24690  2.90347  2.73739  3.18146  2.89801  2.37887  2.77519  2.98518  4.58477  3.61503
          0.01292  4.75118  5.47353  0.61958  0.77255  0.48576  0.95510
    219   2.78720  5.27083  2.68517  2.48881  4.60678  3.56285  3.74889  4.08433  2.01281  3.03323  4.31448  2.60726  3.95611  2.12656  2.33691  2.50720  3.01785  3.65672  5.70759  3.22148    240 k - - -
          2.68618  4.42225  2.77519  2.73123  3.46354  2.40513  3.72494  3.29354  2.67741  2.69355  4.24690  2.90347  2.73739  3.18146  2.89801  2.37887  2.77519  2.98518  4.58477  3.61503
          0.01292  4.75118  5.47353  0.61958  0.77255  0.48576  0.95510
    220   2.46204  4.84203  3.30646  2.74344  2.88002  3.66242  3.87139  2.81494  1.83804  3.08081  3.92439  3.23859  4.04869  2.58996  2.36876  2.87736  3.02618  2.70690  5.37000  4.07211    241 k - - -
          2.68618  4.42225  2.77519  2.73123  3.46354  2.40513  3.72494  3.29354  2.67741  2.69355  4.24690  2.90347  2.73739  3.18146  2.89801  2.37887  2.77519  2.98518  4.58477  3.61503
          0.01292  4.75118  5.47353  0.61958  0.77255  0.48576  0.95510
    221   1.65260  4.56593  4.35434  4.06470  4.77356  0.83138  4.94972  4.01858  4.05853  3.85399  4.71379  3.99469  4.21006  4.29490  4.28694  2.88949  3.19282  2.45763  6.17940  5.01863    242 g - - -
          2.68618  4.42225  2.77519  2.73123  3.46354  2.40513  3.72494  3.29354  2.67741  2.69355  4.24690  2.90347  2.73739  3.18146  2.89801  2.37887  2.77519  2.98518  4.58477  3.61503
          0.01292  4.75118  5.47353  0.61958  0.77255  0.48576  0.95510
    222   3.12103  4.48839  4.89903  4.32363  3.54038  4.33754  4.72025  2.02921  4.16881  1.12207  3.45960  4.43696  4.67339  4.34258  4.26756  2.74533  3.36140  1.61232  5.23414  4.06616    243 l - - -
          2.68618  4.42225  2.77519  2.73123  3.46354  2.40513  3.72494  3.29354  2.67741  2.69355  4.24690  2.90347  2.73739  3.18146  2.89801  2.37887  2.77519  2.98518  4.58477  3.61503
          0.01292  4.75118  5.47353  0.61958  0.77255  0.48576  0.95510
    223   2.50831  5.23500  2.35908  2.52241  4.55856  3.58000  3.77219  4.02104  2.21593  3.53081  4.29020  3.06283  3.97705  2.88042  1.67535  2.49237  3.03656  2.98325  5.68589  4.29879    244 r - - -
          2.68618  4.42225  2.77519  2.73123  3.46354  2.40513  3.72494  3.29354  2.67741  2.69355  4.24690  2.90347  2.73739  3.18146  2.89801  2.37887  2.77519  2.98518  4.58477  3.61503
          0.01292  4.75118  5.47353  0.61958  0.77255  0.48576  0.95510
    224   2.90362  5.15593  3.27881  2.70115  2.90705  3.68966  3.84078  3.87216  1.76380  3.42596  4.23291  3.20786  4.07727  2.97579  1.95055  1.87801  3.12657  3.52770  5.60361  4.27855    245 k - - -
          2.68618  4.42225  2.77519  2.73123  3.46354  2.40513  3.72494  3.29354  2.67741  2.69355  4.24690  2.90347  2.73739  3.18146  2.89801  2.37887  2.77519  2.98518  4.58477  3.61503
          0.01292  4.75118  5.47353  0.61958  0.77255  0.48576  0.95510
    225   4.47150  5.54193  5.51113  5.31521  1.89438  5.14762  3.98107  3.96372  5.10587  2.30948  4.52294  4.77027  5.40759  4.88108  4.98748  4.53345  4.67551  3.94706  4.07220  0.54164    246 Y - - -
          2.68618  4.42225  2.77519  2.73123  3.46354  2.40513  3.72494  3.29354  2.67741  2.69355  4.24690  2.90347  2.73739  3.18146  2.89801  2.37887  2.77519  2.98518  4.58477  3.61503
          0.01292  4.75118  5.47353  0.61958  0.77255  0.48576  0.95510
    226   2.81628  5.11930  3.14027  2.13568  4.39918  3.61237  3.80477  3.82989  2.54967  3.39289  4.18496  3.11905  4.00660  2.24749  2.60600  2.82127  1.81712  2.51903  5.59436  4.24088    247 t - - -
          2.68618  4.42225  2.77519  2.73123  3.46354  2.40513  3.72494  3.29354  2.67741  2.69355  4.24690  2.90347  2.73739  3.18146  2.89801  2.37887  2.77519  2.98518  4.58477  3.61503
          0.01292  4.75118  5.47353  0.61958  0.77255  0.48576  0.95510
    227   2.17113  4.61765  3.89473  3.44385  4.41207  2.18595  4.46066  2.67195  3.43179  3.48819  4.33534  3.68825  4.14856  3.72832  3.78232  1.01317  3.12206  3.37063  5.78853  4.56020    248 s - - -
          2.68618  4.42225  2.77519  2.73123  3.46354  2.40513  3.72494  3.29354  2.67741  2.69355  4.24690  2.90347  2.73739  3.18146  2.89801  2.37887  2.77519  2.98518  4.58477  3.61503
          0.01292  4.75118  5.47353  0.61958  0.77255  0.48576  0.95510
    228   1.73376  5.03730  3.20012  2.65580  4.39312  3.59019  3.86031  3.82336  2.62599  3.39927  4.19533  3.16651  4.01621  2.53565  2.62919  2.18738  2.04550  3.45873  5.61073  4.26756    249 a - - -
          2.68618  4.42225  2.77519  2.73123  3.46354  2.40513  3.72494  3.29354  2.67741  2.69355  4.24690  2.90347  2.73739  3.18146  2.89801  2.37887  2.77519  2.98518  4.58477  3.61503
          0.01292  4.75118  5.47353  0.61958  0.77255  0.48576  0.95510
    229   2.75902  4.70104  4.06478  3.99299  5.26480  0.61999  5.11561  4.80624  4.25014  4.46602  5.25226  3.98818  4.25862  4.44133  4.48306  1.67346  3.31649  4.00712  6.56372  5.41924    250 G - - -
          2.68618  4.42225  2.77519  2.73123  3.46354  2.40513  3.72494  3.29354  2.67741  2.69355  4.24690  2.90347  2.73739  3.18146  2.89801  2.37887  2.77519  2.98518  4.58477  3.61503
          0.00872  4.74697        *  0.61958  0.77255  0.00000        *
//
