# Supplementary material for: The ATP Binding Cassette (ABC) Transporter Gene Family in Lotus (Nelumbo Adans.): Genome-Wide Survey, Characterization and Gene Expression Profile
Source: Biology (Basel). 2026 Mar 14;15(6):469. doi: 10.3390/biology15060469 (PMC13023602; doi:10.3390/biology15060469)
Supplement: Supplementary file 1 [file biology-15-00469-s001.zip › File S1. HMM profiles/PF06472.hmm]

HMMER3/f [3.3 | Nov 2019]
NAME  ABC_membrane_2
ACC   PF06472.20
DESC  ABC transporter transmembrane region 2
LENG  269
ALPH  amino
RF    no
MM    no
CONS  yes
CS    yes
MAP   yes
DATE  Sun Feb 18 22:23:59 2024
NSEQ  25
EFFN  2.859497
CKSUM 2069682950
GA    24.4 24.4;
TC    24.4 24.4;
NC    24.3 24.3;
BM    hmmbuild HMM.ann SEED.ann
SM    hmmsearch -E 1000 -Z 81514348 --cpu 4 HMM pfamseq
STATS LOCAL MSV      -10.7492  0.70222
STATS LOCAL VITERBI  -11.4688  0.70222
STATS LOCAL FORWARD   -5.2426  0.70222
HMM          A        C        D        E        F        G        H        I        K        L        M        N        P        Q        R        S        T        V        W        Y   
            m->m     m->i     m->d     i->m     i->i     d->m     d->d
  COMPO   2.52371  4.36645  3.24325  2.84909  2.99874  3.14325  3.79426  2.64546  2.84898  2.18509  3.46022  3.17596  3.68349  3.14476  2.95970  2.69460  2.80601  2.53675  4.46231  3.18266
          2.68618  4.42225  2.77519  2.73123  3.46354  2.40513  3.72494  3.29354  2.67741  2.69355  4.24690  2.90347  2.73739  3.18146  2.89801  2.37887  2.77519  2.98518  4.58477  3.61503
          0.01124  4.88962  5.61196  0.61958  0.77255  0.00000        *
      1   4.19031  5.36666  6.14971  5.57799  3.55286  5.64771  5.94984  1.47986  5.45226  0.62079  2.73100  5.81290  5.60348  5.26850  5.37822  5.06461  4.39001  2.81958  5.85018  4.93326      1 L - - H
          2.68618  4.42225  2.77519  2.73123  3.46354  2.40513  3.72494  3.29354  2.67741  2.69355  4.24690  2.90347  2.73739  3.18146  2.89801  2.37887  2.77519  2.98518  4.58477  3.61503
          0.01124  4.88962  5.61196  0.61958  0.77255  0.48576  0.95510
      2   2.36935  4.28921  4.51197  3.91588  2.91906  3.99060  4.30715  2.39034  3.76337  1.28600  3.07606  4.04468  4.35727  3.95154  3.46067  2.92832  2.37399  2.53274  4.90621  3.72218      2 l - - H
          2.68618  4.42225  2.77519  2.73123  3.46354  2.40513  3.72494  3.29354  2.67741  2.69355  4.24690  2.90347  2.73739  3.18146  2.89801  2.37887  2.77519  2.98518  4.58477  3.61503
          0.01124  4.88962  5.61196  0.61958  0.77255  0.48576  0.95510
      3   2.61199  5.32839  3.11340  2.37588  4.66637  3.34051  3.80873  4.14019  1.57318  3.62693  4.37375  2.80495  3.62785  2.90984  1.95792  2.65234  3.08344  3.21837  5.76272  4.36622      3 k - - H
          2.68618  4.42225  2.77519  2.73123  3.46354  2.40513  3.72494  3.29354  2.67741  2.69355  4.24690  2.90347  2.73739  3.18146  2.89801  2.37887  2.77519  2.98518  4.58477  3.61503
          0.01124  4.88962  5.61196  0.61958  0.77255  0.48576  0.95510
      4   2.64589  4.37297  3.45191  3.72702  3.49427  3.41164  4.30229  1.36281  3.61898  2.22589  3.49438  3.95496  3.46384  3.84857  3.81763  3.27614  3.12263  1.84245  5.01023  3.81495      4 i - - H
          2.68618  4.42225  2.77519  2.73123  3.46354  2.40513  3.72494  3.29354  2.67741  2.69355  4.24690  2.90347  2.73739  3.18146  2.89801  2.37887  2.77519  2.98518  4.58477  3.61503
          0.01124  4.88962  5.61196  0.61958  0.77255  0.48576  0.95510
      5   2.54956  3.39089  4.80335  4.19377  3.35241  4.06917  4.40089  2.51021  3.99416  1.34123  2.48507  4.21107  4.42784  4.13359  4.02408  3.37936  3.13231  2.13476  4.90438  2.38607      5 l - - H
          2.68618  4.42225  2.77519  2.73123  3.46354  2.40513  3.72494  3.29354  2.67741  2.69355  4.24690  2.90347  2.73739  3.18146  2.89801  2.37887  2.77519  2.98518  4.58477  3.61503
          0.01124  4.88962  5.61196  0.61958  0.77255  0.48576  0.95510
      6   3.62714  4.88904  5.61583  5.05474  1.48592  4.98967  5.35765  1.28710  4.90806  1.76329  3.49291  5.14079  5.20466  4.96170  4.92596  4.35200  3.85785  1.84390  5.62142  4.48439      6 i - - S
          2.68625  4.42232  2.77526  2.73130  3.46360  2.40519  3.72442  3.29330  2.67747  2.69361  4.24696  2.90353  2.73721  3.18153  2.89781  2.37893  2.77526  2.98501  4.58484  3.61510
          0.27182  1.65389  3.06389  0.14805  1.98332  0.48576  0.95510
      7   2.71132  3.06002  4.52301  4.21003  5.00233  2.46083  5.07115  4.44667  4.17162  4.13411  4.93349  4.07706  0.73202  4.40241  4.39568  2.11060  3.24572  3.79344  6.36116  5.21888      8 p - - S
          2.68618  4.42225  2.77519  2.73123  3.46354  2.40513  3.72494  3.29354  2.67741  2.69355  4.24690  2.90347  2.73739  3.18146  2.89801  2.37887  2.77519  2.98518  4.58477  3.61503
          0.01175  4.84561  5.56796  0.61958  0.77255  0.58896  0.80946
      8   2.81857  5.32127  3.06809  2.33754  4.66402  2.52031  3.21622  4.14734  2.16881  3.62489  4.36289  2.72106  3.13461  2.63127  2.25452  2.41254  2.57091  3.71074  5.75469  4.34656      9 k - - S
          2.68618  4.42225  2.77519  2.73123  3.46354  2.40513  3.72494  3.29354  2.67741  2.69355  4.24690  2.90347  2.73739  3.18146  2.89801  2.37887  2.77519  2.98518  4.58477  3.61503
          0.01175  4.84561  5.56796  0.61958  0.77255  0.42625  1.05830
      9   2.84753  3.40296  3.32528  3.41960  3.02749  3.89070  2.95692  2.39995  3.09747  2.23537  3.06560  3.26701  3.70324  3.20135  3.07569  3.15569  2.87053  2.26274  2.90325  3.82026     10 l - - C
          2.68618  4.42225  2.77519  2.73123  3.46354  2.40513  3.72494  3.29354  2.67741  2.69355  4.24690  2.90347  2.73739  3.18146  2.89801  2.37887  2.77519  2.98518  4.58477  3.61503
          0.01124  4.88962  5.61196  0.61958  0.77255  0.48576  0.95510
     10   2.83483  5.06189  2.86044  2.66190  2.51750  3.18182  3.21521  3.72865  2.14421  2.90433  4.13034  2.86814  4.05070  3.00698  2.65945  2.32201  3.06613  2.82810  3.84737  4.21789     11 k - - C
          2.68618  4.42225  2.77519  2.73123  3.46354  2.40513  3.72494  3.29354  2.67741  2.69355  4.24690  2.90347  2.73739  3.18146  2.89801  2.37887  2.77519  2.98518  4.58477  3.61503
          0.01124  4.88962  5.61196  0.61958  0.77255  0.48576  0.95510
     11   2.83769  3.30510  2.72887  2.78972  4.08115  3.11894  3.92453  3.47517  2.34009  2.81568  3.96580  3.28625  4.09525  3.11525  3.21611  1.64666  2.88321  2.70337  3.88240  4.11509     12 s - - S
          2.68618  4.42225  2.77519  2.73123  3.46354  2.40513  3.72494  3.29354  2.67741  2.69355  4.24690  2.90347  2.73739  3.18146  2.89801  2.37887  2.77519  2.98518  4.58477  3.61503
          0.01124  4.88962  5.61196  0.61958  0.77255  0.48576  0.95510
     12   2.58970  5.10486  3.19657  2.50938  4.36327  3.26627  3.85095  3.22114  1.68077  3.00227  3.46765  3.16618  4.04283  2.71606  2.45694  2.70001  2.88620  2.73518  5.59296  4.24206     13 k - - T
          2.68618  4.42225  2.77519  2.73123  3.46354  2.40513  3.72494  3.29354  2.67741  2.69355  4.24690  2.90347  2.73739  3.18146  2.89801  2.37887  2.77519  2.98518  4.58477  3.61503
          0.01124  4.88962  5.61196  0.61958  0.77255  0.48576  0.95510
     13   2.83703  3.79744  3.12473  1.45550  4.54272  2.84985  3.82285  3.99947  2.57813  3.52767  4.29365  2.60725  3.40494  2.68178  3.06230  2.82199  2.75358  2.95522  5.70029  4.31694     14 e - - C
          2.68618  4.42225  2.77519  2.73123  3.46354  2.40513  3.72494  3.29354  2.67741  2.69355  4.24690  2.90347  2.73739  3.18146  2.89801  2.37887  2.77519  2.98518  4.58477  3.61503
          0.01124  4.88962  5.61196  0.61958  0.77255  0.48576  0.95510
     14   1.85417  4.46869  3.90655  3.33415  2.72819  3.26941  4.14110  2.94537  3.26912  2.25146  3.57733  3.35561  4.24642  3.54818  3.09043  2.49042  2.34639  2.58382  3.37459  3.84713     15 a - - H
          2.68618  4.42225  2.77519  2.73123  3.46354  2.40513  3.72494  3.29354  2.67741  2.69355  4.24690  2.90347  2.73739  3.18146  2.89801  2.37887  2.77519  2.98518  4.58477  3.61503
          0.01124  4.88962  5.61196  0.61958  0.77255  0.48576  0.95510
     15   2.58644  4.34876  4.25805  3.67321  2.65112  1.94478  4.24318  2.51672  3.55844  1.86005  3.46042  3.90387  4.31711  3.79061  2.49805  3.22937  3.08725  2.60247  3.61167  3.75640     16 l - - H
          2.68618  4.42225  2.77519  2.73123  3.46354  2.40513  3.72494  3.29354  2.67741  2.69355  4.24690  2.90347  2.73739  3.18146  2.89801  2.37887  2.77519  2.98518  4.58477  3.61503
          0.01124  4.88962  5.61196  0.61958  0.77255  0.48576  0.95510
     16   2.85173  4.35989  3.41508  3.62352  3.46341  3.93531  4.22879  2.64240  3.51962  1.41833  2.55617  3.87288  4.30627  3.19446  3.73475  2.57901  3.08369  2.61553  4.04522  2.62365     17 l - - H
          2.68618  4.42225  2.77519  2.73123  3.46354  2.40513  3.72494  3.29354  2.67741  2.69355  4.24690  2.90347  2.73739  3.18146  2.89801  2.37887  2.77519  2.98518  4.58477  3.61503
          0.01124  4.88962  5.61196  0.61958  0.77255  0.48576  0.95510
     17   2.83378  4.75778  5.36136  4.76130  2.24938  4.67976  5.00544  2.14976  4.58318  0.85121  2.97759  4.82784  4.93513  4.63143  4.58552  4.01208  3.66151  2.35042  5.33793  4.24567     18 l - - H
          2.68618  4.42225  2.77519  2.73123  3.46354  2.40513  3.72494  3.29354  2.67741  2.69355  4.24690  2.90347  2.73739  3.18146  2.89801  2.37887  2.77519  2.98518  4.58477  3.61503
          0.01124  4.88962  5.61196  0.61958  0.77255  0.48576  0.95510
     18   2.18715  3.68180  4.72854  4.11946  3.08733  2.73257  4.34410  1.95666  3.92423  1.73548  2.94318  4.14724  4.37952  4.07254  3.96457  3.32246  2.78303  2.24123  4.86541  3.04842     19 l - - H
          2.68618  4.42225  2.77519  2.73123  3.46354  2.40513  3.72494  3.29354  2.67741  2.69355  4.24690  2.90347  2.73739  3.18146  2.89801  2.37887  2.77519  2.98518  4.58477  3.61503
          0.01124  4.88962  5.61196  0.61958  0.77255  0.48576  0.95510
     19   1.90736  4.27918  4.53468  3.93714  3.37740  3.58353  4.30797  2.24029  3.78023  1.85726  3.10347  4.05377  4.35657  3.96364  3.88794  2.81336  2.47737  1.95076  4.89735  3.25532     20 l - - H
          2.68618  4.42225  2.77519  2.73123  3.46354  2.40513  3.72494  3.29354  2.67741  2.69355  4.24690  2.90347  2.73739  3.18146  2.89801  2.37887  2.77519  2.98518  4.58477  3.61503
          0.01124  4.88962  5.61196  0.61958  0.77255  0.48576  0.95510
     20   2.91147  4.40243  4.30377  3.71918  3.47004  4.00487  2.39118  2.08742  3.58565  1.47707  3.46538  3.95561  4.36913  2.83367  3.78505  3.28965  3.14272  2.11315  5.00524  3.81110     21 l - - H
          2.68618  4.42225  2.77519  2.73123  3.46354  2.40513  3.72494  3.29354  2.67741  2.69355  4.24690  2.90347  2.73739  3.18146  2.89801  2.37887  2.77519  2.98518  4.58477  3.61503
          0.01124  4.88962  5.61196  0.61958  0.77255  0.48576  0.95510
     21   1.98726  4.31021  4.39870  3.80854  2.89994  3.15641  4.28056  2.32141  3.67588  1.90330  3.42760  3.98278  4.33796  3.88264  3.82987  2.41074  2.40582  2.17516  4.92682  3.73825     22 l - - H
          2.68618  4.42225  2.77519  2.73123  3.46354  2.40513  3.72494  3.29354  2.67741  2.69355  4.24690  2.90347  2.73739  3.18146  2.89801  2.37887  2.77519  2.98518  4.58477  3.61503
          0.01124  4.88962  5.61196  0.61958  0.77255  0.48576  0.95510
     22   2.04665  2.96823  4.79072  4.18180  2.24583  4.05059  4.38674  1.97780  3.98141  2.07947  3.37935  4.19499  4.41342  4.12468  4.01151  2.91319  3.11358  1.88313  4.89601  3.71823     23 v - - H
          2.68618  4.42225  2.77519  2.73123  3.46354  2.40513  3.72494  3.29354  2.67741  2.69355  4.24690  2.90347  2.73739  3.18146  2.89801  2.37887  2.77519  2.98518  4.58477  3.61503
          0.01124  4.88962  5.61196  0.61958  0.77255  0.48576  0.95510
     23   2.21538  3.65654  4.68849  4.08228  2.28581  4.01233  4.33966  2.52556  3.89602  1.60956  2.74887  4.13027  4.37722  4.05204  3.95131  2.44715  2.74892  2.36881  4.87445  3.69543     24 l - - H
          2.68618  4.42225  2.77519  2.73123  3.46354  2.40513  3.72494  3.29354  2.67741  2.69355  4.24690  2.90347  2.73739  3.18146  2.89801  2.37887  2.77519  2.98518  4.58477  3.61503
          0.01124  4.88962  5.61196  0.61958  0.77255  0.48576  0.95510
     24   2.87121  4.38053  4.21362  3.11073  3.48743  3.95457  4.25206  2.79457  3.52815  1.29126  2.94280  3.26241  4.32570  3.77166  3.74631  3.23539  2.48625  1.96974  4.99551  3.79866     25 l - - H
          2.68618  4.42225  2.77519  2.73123  3.46354  2.40513  3.72494  3.29354  2.67741  2.69355  4.24690  2.90347  2.73739  3.18146  2.89801  2.37887  2.77519  2.98518  4.58477  3.61503
          0.01124  4.88962  5.61196  0.61958  0.77255  0.48576  0.95510
     25   2.59467  4.31278  4.80608  4.20272  3.03291  4.11170  4.44949  2.11736  4.01453  1.78399  2.70558  3.33296  4.46868  4.16516  4.06122  3.42251  3.16691  1.36620  4.96505  3.78804     26 v - - H
          2.68618  4.42225  2.77519  2.73123  3.46354  2.40513  3.72494  3.29354  2.67741  2.69355  4.24690  2.90347  2.73739  3.18146  2.89801  2.37887  2.77519  2.98518  4.58477  3.61503
          0.01124  4.88962  5.61196  0.61958  0.77255  0.48576  0.95510
     26   2.19280  3.31894  4.68834  4.08202  2.92481  3.56771  4.33827  2.27229  3.89544  1.55868  2.98326  4.12926  4.37594  4.05138  3.95030  2.31920  3.08834  2.25429  4.87297  3.69380     27 l - - H
          2.68618  4.42225  2.77519  2.73123  3.46354  2.40513  3.72494  3.29354  2.67741  2.69355  4.24690  2.90347  2.73739  3.18146  2.89801  2.37887  2.77519  2.98518  4.58477  3.61503
          0.01124  4.88962  5.61196  0.61958  0.77255  0.48576  0.95510
     27   2.67454  5.30343  2.76873  2.39990  4.62220  3.65671  3.85748  4.07740  2.58592  3.11671  4.36505  3.14375  4.06216  2.97149  1.25695  2.45441  3.13078  3.68241  5.75652  4.37781     28 r - - H
          2.68618  4.42225  2.77519  2.73123  3.46354  2.40513  3.72494  3.29354  2.67741  2.69355  4.24690  2.90347  2.73739  3.18146  2.89801  2.37887  2.77519  2.98518  4.58477  3.61503
          0.01124  4.88962  5.61196  0.61958  0.77255  0.48576  0.95510
     28   2.48714  4.72465  3.65299  3.12446  4.06395  3.70786  4.16286  3.41598  3.08952  3.12240  3.99172  3.53137  4.18959  2.58360  3.47525  2.62636  1.26830  2.15269  5.45612  4.20119     29 t - - H
          2.68618  4.42225  2.77519  2.73123  3.46354  2.40513  3.72494  3.29354  2.67741  2.69355  4.24690  2.90347  2.73739  3.18146  2.89801  2.37887  2.77519  2.98518  4.58477  3.61503
          0.01124  4.88962  5.61196  0.61958  0.77255  0.48576  0.95510
     29   2.36012  4.24870  4.69231  4.08530  2.32371  4.00907  4.33571  2.53271  3.89712  1.99845  2.84542  4.12935  4.37394  4.05172  2.70810  3.31478  2.73548  2.09450  3.73446  2.50348     30 l - - H
          2.68618  4.42225  2.77519  2.73123  3.46354  2.40513  3.72494  3.29354  2.67741  2.69355  4.24690  2.90347  2.73739  3.18146  2.89801  2.37887  2.77519  2.98518  4.58477  3.61503
          0.01124  4.88962  5.61196  0.61958  0.77255  0.48576  0.95510
     30   2.57427  3.67776  4.82231  4.21764  3.40206  4.10608  4.44681  1.94403  4.02445  1.26901  2.90846  4.24404  4.46450  4.17138  4.06323  2.91360  3.16093  2.02075  4.95666  3.77988     31 l - - H
          2.68618  4.42225  2.77519  2.73123  3.46354  2.40513  3.72494  3.29354  2.67741  2.69355  4.24690  2.90347  2.73739  3.18146  2.89801  2.37887  2.77519  2.98518  4.58477  3.61503
          0.01124  4.88962  5.61196  0.61958  0.77255  0.48576  0.95510
     31   2.88964  5.25994  2.03238  2.61451  4.60367  3.63471  3.89837  3.35730  2.67932  3.59640  4.37159  2.64729  4.06649  3.01987  3.16725  1.50209  2.38479  3.66290  5.77619  4.39255     32 s - - H
          2.68618  4.42225  2.77519  2.73123  3.46354  2.40513  3.72494  3.29354  2.67741  2.69355  4.24690  2.90347  2.73739  3.18146  2.89801  2.37887  2.77519  2.98518  4.58477  3.61503
          0.01124  4.88962  5.61196  0.61958  0.77255  0.48576  0.95510
     32   2.87608  4.31380  3.52175  3.88894  3.41366  4.00550  4.31969  1.96711  3.74714  1.76761  3.42883  3.32004  4.37168  3.94486  3.88188  3.30085  3.10861  1.56430  4.93736  2.77218     33 v - - H
          2.68618  4.42225  2.77519  2.73123  3.46354  2.40513  3.72494  3.29354  2.67741  2.69355  4.24690  2.90347  2.73739  3.18146  2.89801  2.37887  2.77519  2.98518  4.58477  3.61503
          0.01124  4.88962  5.61196  0.61958  0.77255  0.48576  0.95510
     33   2.84930  4.41493  4.04019  3.46317  2.88315  3.90127  4.18180  2.87989  3.13165  1.85851  3.52581  3.77129  4.27485  3.12699  2.28163  2.88710  2.74351  2.51038  3.29683  2.48521     34 l - - H
          2.68618  4.42225  2.77519  2.73123  3.46354  2.40513  3.72494  3.29354  2.67741  2.69355  4.24690  2.90347  2.73739  3.18146  2.89801  2.37887  2.77519  2.98518  4.58477  3.61503
          0.01124  4.88962  5.61196  0.61958  0.77255  0.48576  0.95510
     34   3.47808  4.77219  5.45679  4.87282  2.38147  4.77681  5.14169  2.05674  4.70416  1.74129  2.27135  4.93486  5.02839  4.76808  4.71277  4.12086  3.70670  1.08568  5.46769  4.36035     35 v - - H
          2.68618  4.42225  2.77519  2.73123  3.46354  2.40513  3.72494  3.29354  2.67741  2.69355  4.24690  2.90347  2.73739  3.18146  2.89801  2.37887  2.77519  2.98518  4.58477  3.61503
          0.01124  4.88962  5.61196  0.61958  0.77255  0.48576  0.95510
     35   1.45652  4.64926  3.71460  3.16946  3.92862  2.73160  4.15658  2.36695  3.13660  2.99768  3.87557  3.03912  4.19439  3.44617  3.51018  2.12145  3.10996  2.62773  5.34676  4.10310     36 a - - H
          2.68618  4.42225  2.77519  2.73123  3.46354  2.40513  3.72494  3.29354  2.67741  2.69355  4.24690  2.90347  2.73739  3.18146  2.89801  2.37887  2.77519  2.98518  4.58477  3.61503
          0.01124  4.88962  5.61196  0.61958  0.77255  0.48576  0.95510
     36   2.70023  5.27704  3.10776  2.32639  4.59556  3.32718  3.80640  3.14892  2.23638  3.13576  4.32480  2.53901  4.00932  2.10680  2.70003  2.46381  2.61996  3.65334  5.72586  3.27843     37 q - - H
          2.68618  4.42225  2.77519  2.73123  3.46354  2.40513  3.72494  3.29354  2.67741  2.69355  4.24690  2.90347  2.73739  3.18146  2.89801  2.37887  2.77519  2.98518  4.58477  3.61503
          0.01124  4.88962  5.61196  0.61958  0.77255  0.48576  0.95510
     37   2.85519  4.30975  4.40257  3.81147  3.40845  3.97127  4.27978  2.16162  3.67687  1.65921  2.92036  2.80131  4.33922  2.66326  3.82928  3.26208  2.88329  2.13967  3.14238  3.73516     38 l - - H
          2.68618  4.42225  2.77519  2.73123  3.46354  2.40513  3.72494  3.29354  2.67741  2.69355  4.24690  2.90347  2.73739  3.18146  2.89801  2.37887  2.77519  2.98518  4.58477  3.61503
          0.01124  4.88962  5.61196  0.61958  0.77255  0.48576  0.95510
     38   2.33380  5.34590  2.09956  2.31092  4.68518  3.00970  3.80548  4.16843  2.54681  3.64884  4.38896  2.79124  2.97637  2.45383  3.04046  2.14967  3.07696  3.73360  5.78166  3.57964     39 d - - H
          2.68618  4.42225  2.77519  2.73123  3.46354  2.40513  3.72494  3.29354  2.67741  2.69355  4.24690  2.90347  2.73739  3.18146  2.89801  2.37887  2.77519  2.98518  4.58477  3.61503
          0.01124  4.88962  5.61196  0.61958  0.77255  0.48576  0.95510
     39   2.55044  5.12148  3.24547  2.77080  4.65792  1.47083  4.02509  4.11055  2.58303  3.66456  4.44325  2.36299  4.10252  3.15819  3.28326  2.32584  2.29831  3.68319  5.85002  4.49244     40 g - - H
          2.68618  4.42225  2.77519  2.73123  3.46354  2.40513  3.72494  3.29354  2.67741  2.69355  4.24690  2.90347  2.73739  3.18146  2.89801  2.37887  2.77519  2.98518  4.58477  3.61503
          0.01124  4.88962  5.61196  0.61958  0.77255  0.48576  0.95510
     40   2.29728  5.26859  2.67206  2.42564  3.66455  3.61780  3.80820  4.04925  2.23198  2.61198  4.31722  3.09778  4.01053  2.30339  2.53260  2.35286  2.78314  3.36405  5.71953  4.32738     41 k - - H
          2.68618  4.42225  2.77519  2.73123  3.46354  2.40513  3.72494  3.29354  2.67741  2.69355  4.24690  2.90347  2.73739  3.18146  2.89801  2.37887  2.77519  2.98518  4.58477  3.61503
          0.01124  4.88962  5.61196  0.61958  0.77255  0.48576  0.95510
     41   2.86613  4.25215  4.74990  4.14052  2.59695  4.02853  4.35816  1.80925  3.94351  1.71407  2.78906  3.00921  4.39158  4.08917  3.98019  3.33673  2.75821  2.06123  4.87411  3.13809     42 l - - H
          2.68618  4.42225  2.77519  2.73123  3.46354  2.40513  3.72494  3.29354  2.67741  2.69355  4.24690  2.90347  2.73739  3.18146  2.89801  2.37887  2.77519  2.98518  4.58477  3.61503
          0.01124  4.88962  5.61196  0.61958  0.77255  0.48576  0.95510
     42   2.50903  4.47140  3.90685  2.45132  3.09939  3.87151  4.14473  2.94507  3.27305  2.67663  3.58131  3.68813  4.24911  3.55216  3.57704  2.73415  2.74631  1.71574  5.06689  2.11277     43 v - - H
          2.68618  4.42225  2.77519  2.73123  3.46354  2.40513  3.72494  3.29354  2.67741  2.69355  4.24690  2.90347  2.73739  3.18146  2.89801  2.37887  2.77519  2.98518  4.58477  3.61503
          0.01124  4.88962  5.61196  0.61958  0.77255  0.48576  0.95510
     43   2.57002  5.31114  3.10411  2.54746  4.64391  3.16306  3.80397  4.11798  1.79325  3.61016  4.35708  2.85667  4.01078  2.57230  2.27724  2.06320  2.82885  3.17142  5.75143  4.35256     44 k - - H
          2.68618  4.42225  2.77519  2.73123  3.46354  2.40513  3.72494  3.29354  2.67741  2.69355  4.24690  2.90347  2.73739  3.18146  2.89801  2.37887  2.77519  2.98518  4.58477  3.61503
          0.01124  4.88962  5.61196  0.61958  0.77255  0.48576  0.95510
     44   1.76198  4.06144  3.10590  2.84042  3.56215  3.37889  3.94865  3.40044  2.82264  3.06219  3.91484  2.76358  4.11158  3.15784  3.25301  2.24573  2.27892  2.81153  5.36978  3.41215     45 a - - H
          2.68618  4.42225  2.77519  2.73123  3.46354  2.40513  3.72494  3.29354  2.67741  2.69355  4.24690  2.90347  2.73739  3.18146  2.89801  2.37887  2.77519  2.98518  4.58477  3.61503
          0.01124  4.88962  5.61196  0.61958  0.77255  0.48576  0.95510
     45   2.46733  4.80282  5.43962  4.88504  3.76018  4.85729  5.29828  1.38167  4.74630  1.02515  3.58322  4.99570  5.12149  4.87242  4.81582  4.21503  3.75431  2.02601  5.66820  4.54077     46 l - - H
          2.68618  4.42225  2.77519  2.73123  3.46354  2.40513  3.72494  3.29354  2.67741  2.69355  4.24690  2.90347  2.73739  3.18146  2.89801  2.37887  2.77519  2.98518  4.58477  3.61503
          0.01124  4.88962  5.61196  0.61958  0.77255  0.48576  0.95510
     46   2.87940  4.30987  4.51839  3.92404  2.95943  2.86199  4.33040  1.90632  3.77540  2.27498  2.95158  4.06123  4.37829  2.46130  3.89842  3.31040  3.11169  1.59054  4.93349  3.74922     47 v - - H
          2.68618  4.42225  2.77519  2.73123  3.46354  2.40513  3.72494  3.29354  2.67741  2.69355  4.24690  2.90347  2.73739  3.18146  2.89801  2.37887  2.77519  2.98518  4.58477  3.61503
          0.01124  4.88962  5.61196  0.61958  0.77255  0.48576  0.95510
     47   2.10396  5.34088  2.54072  2.02418  4.68477  3.31208  3.47727  4.16990  2.29704  3.18379  4.38195  2.54578  3.99998  2.63836  2.39196  2.79562  2.89541  3.73091  5.77410  4.36384     48 e - - T
          2.68566  4.42257  2.77515  2.73120  3.46312  2.40480  3.72527  3.29354  2.67739  2.69370  4.24722  2.90358  2.73772  3.18124  2.89811  2.37906  2.77533  2.98505  4.58509  3.61535
          0.07682  2.65515  5.61196  2.21198  0.11595  0.48576  0.95510
     48   2.59373  5.28126  3.14548  2.58520  4.60162  2.43833  3.82170  4.06113  1.79084  3.57166  3.07196  3.12332  4.03258  2.67324  2.24538  2.30432  3.08850  3.65948  5.72678  4.34511     63 k - - T
          2.68618  4.42225  2.77519  2.73123  3.46354  2.40513  3.72494  3.29354  2.67741  2.69355  4.24690  2.90347  2.73739  3.18146  2.89801  2.37887  2.77519  2.98518  4.58477  3.61503
          0.01124  4.88962  5.61196  0.61958  0.77255  0.48576  0.95510
     49   2.88004  5.39330  2.00618  2.53532  4.73564  2.93802  3.82953  4.22228  2.23616  3.69646  4.43767  1.85324  4.03013  2.63986  2.55877  2.54629  3.11338  3.78308  5.82481  4.41063     64 n - - C
          2.68618  4.42225  2.77519  2.73123  3.46354  2.40513  3.72494  3.29354  2.67741  2.69355  4.24690  2.90347  2.73739  3.18146  2.89801  2.37887  2.77519  2.98518  4.58477  3.61503
          0.01124  4.88962  5.61196  0.61958  0.77255  0.48576  0.95510
     50   2.36040  4.54110  3.76246  2.85039  3.13986  2.70666  4.09168  3.03361  2.66447  2.28355  3.23196  3.58834  2.90685  3.44132  3.21913  2.87718  3.07641  2.34667  3.31306  3.24021     65 l - - H
          2.68618  4.42225  2.77519  2.73123  3.46354  2.40513  3.72494  3.29354  2.67741  2.69355  4.24690  2.90347  2.73739  3.18146  2.89801  2.37887  2.77519  2.98518  4.58477  3.61503
          0.01124  4.88962  5.61196  0.61958  0.77255  0.48576  0.95510
     51   2.40029  5.31558  2.55609  2.35979  4.64945  3.61059  3.37196  3.67511  2.06070  3.09802  4.35930  3.08256  3.39341  2.89861  1.93371  2.80049  2.65811  3.70021  5.75477  4.35125     66 r - - H
          2.68618  4.42225  2.77519  2.73123  3.46354  2.40513  3.72494  3.29354  2.67741  2.69355  4.24690  2.90347  2.73739  3.18146  2.89801  2.37887  2.77519  2.98518  4.58477  3.61503
          0.01124  4.88962  5.61196  0.61958  0.77255  0.48576  0.95510
     52   2.32456  5.30409  2.77563  2.31209  4.63340  2.70669  2.86634  4.10841  2.44002  2.97041  3.81066  2.62923  4.00446  2.47998  3.03128  2.60095  2.62184  3.21793  5.74632  4.34505     67 e - - H
          2.68618  4.42225  2.77519  2.73123  3.46354  2.40513  3.72494  3.29354  2.67741  2.69355  4.24690  2.90347  2.73739  3.18146  2.89801  2.37887  2.77519  2.98518  4.58477  3.61503
          0.01124  4.88962  5.61196  0.61958  0.77255  0.48576  0.95510
     53   2.75897  4.92416  5.08247  4.61822  0.65503  4.51506  4.67836  2.96452  4.45434  2.37050  3.07096  4.63879  4.92131  4.57944  4.53958  3.89402  3.77639  2.94924  4.99095  3.49778     68 F - - H
          2.68618  4.42225  2.77519  2.73123  3.46354  2.40513  3.72494  3.29354  2.67741  2.69355  4.24690  2.90347  2.73739  3.18146  2.89801  2.37887  2.77519  2.98518  4.58477  3.61503
          0.01124  4.88962  5.61196  0.61958  0.77255  0.48576  0.95510
     54   2.54194  4.37108  4.16722  3.58558  3.47999  3.51558  4.21832  2.12283  2.42009  2.02647  3.48403  3.84917  4.29870  3.72946  3.02963  3.20386  2.72676  2.03983  2.93903  3.77857     69 l - - H
          2.68618  4.42225  2.77519  2.73123  3.46354  2.40513  3.72494  3.29354  2.67741  2.69355  4.24690  2.90347  2.73739  3.18146  2.89801  2.37887  2.77519  2.98518  4.58477  3.61503
          0.01124  4.88962  5.61196  0.61958  0.77255  0.48576  0.95510
     55   2.84736  4.46137  3.92422  3.35097  3.07816  3.87498  4.14633  2.49262  2.86958  2.09944  2.70844  3.26073  4.25054  3.08907  2.35981  3.13494  2.20923  2.72548  3.45500  3.84174     70 l - - H
          2.68618  4.42225  2.77519  2.73123  3.46354  2.40513  3.72494  3.29354  2.67741  2.69355  4.24690  2.90347  2.73739  3.18146  2.89801  2.37887  2.77519  2.98518  4.58477  3.61503
          0.01124  4.88962  5.61196  0.61958  0.77255  0.48576  0.95510
     56   2.35389  5.15303  2.88551  2.49681  4.42693  2.61293  3.46511  3.26963  2.49084  2.34174  3.70512  3.14307  4.03164  2.39498  2.91561  2.37655  3.06468  3.50482  5.63083  3.75199     71 l - - H
          2.68618  4.42225  2.77519  2.73123  3.46354  2.40513  3.72494  3.29354  2.67741  2.69355  4.24690  2.90347  2.73739  3.18146  2.89801  2.37887  2.77519  2.98518  4.58477  3.61503
          0.01124  4.88962  5.61196  0.61958  0.77255  0.48576  0.95510
     57   2.82288  3.34660  4.97714  4.37919  3.49248  4.25628  4.61315  1.67086  4.18932  1.24539  2.96518  4.40318  4.60094  4.33094  4.22332  3.57576  2.84071  2.06757  5.09836  3.92570     72 l - - H
          2.68618  4.42225  2.77519  2.73123  3.46354  2.40513  3.72494  3.29354  2.67741  2.69355  4.24690  2.90347  2.73739  3.18146  2.89801  2.37887  2.77519  2.98518  4.58477  3.61503
          0.01124  4.88962  5.61196  0.61958  0.77255  0.48576  0.95510
     58   2.30040  4.26034  4.62591  4.02306  2.45556  2.50302  4.32399  2.54761  3.84833  1.76275  3.37804  4.09789  4.36633  4.01513  3.92393  2.89754  2.90042  1.93891  3.65330  3.69831     73 l - - H
          2.68619  4.42226  2.77521  2.73125  3.46355  2.40497  3.72496  3.29355  2.67742  2.69356  4.24691  2.90348  2.73741  3.18148  2.89802  2.37888  2.77521  2.98520  4.58478  3.61504
          0.05576  2.98428  5.61196  0.35323  1.21205  0.48576  0.95510
     59   2.83709  3.84244  2.93699  2.53124  4.12926  3.69652  3.90889  2.84929  1.76157  2.36927  4.00142  3.03424  4.08441  2.90735  2.83282  2.90662  3.06847  2.68497  4.38506  3.70252     75 k - - H
          2.68618  4.42225  2.77519  2.73123  3.46354  2.40513  3.72494  3.29354  2.67741  2.69355  4.24690  2.90347  2.73739  3.18146  2.89801  2.37887  2.77519  2.98518  4.58477  3.61503
          0.01124  4.88962  5.61196  0.61958  0.77255  0.48576  0.95510
     60   2.58770  4.33986  4.33946  3.75452  1.91853  3.23867  4.25482  2.78962  3.63241  2.53420  3.45620  3.28045  4.33834  3.84845  3.80756  2.87161  3.09982  2.36693  2.12153  2.70542     76 f - - H
          2.68618  4.42225  2.77519  2.73123  3.46354  2.40513  3.72494  3.29354  2.67741  2.69355  4.24690  2.90347  2.73739  3.18146  2.89801  2.37887  2.77519  2.98518  4.58477  3.61503
          0.01124  4.88962  5.61196  0.61958  0.77255  0.48576  0.95510
     61   1.88325  3.60203  4.76855  4.15843  2.59550  4.03169  4.36379  2.19028  3.95797  2.04020  2.59777  4.17347  4.39501  4.10127  3.98892  2.73127  3.09857  1.89356  4.87533  3.69797     77 a - - H
          2.68618  4.42225  2.77519  2.73123  3.46354  2.40513  3.72494  3.29354  2.67741  2.69355  4.24690  2.90347  2.73739  3.18146  2.89801  2.37887  2.77519  2.98518  4.58477  3.61503
          0.01124  4.88962  5.61196  0.61958  0.77255  0.48576  0.95510
     62   2.23358  4.27133  4.64800  4.04605  3.37069  3.15553  4.34592  2.17810  3.87103  1.66909  2.50411  4.11880  4.38380  4.03752  3.94546  3.06861  2.89659  1.84231  4.89857  3.71774     78 l - - H
          2.68618  4.42225  2.77519  2.73123  3.46354  2.40513  3.72494  3.29354  2.67741  2.69355  4.24690  2.90347  2.73739  3.18146  2.89801  2.37887  2.77519  2.98518  4.58477  3.61503
          0.01124  4.88962  5.61196  0.61958  0.77255  0.48576  0.95510
     63   2.42039  4.30042  4.42788  3.83553  3.40047  3.97253  4.28321  1.83002  3.69693  1.69378  3.04221  3.22850  4.34052  3.26660  3.84000  2.80909  3.08448  2.18330  4.91505  3.14698     79 l - - H
          2.68618  4.42225  2.77519  2.73123  3.46354  2.40513  3.72494  3.29354  2.67741  2.69355  4.24690  2.90347  2.73739  3.18146  2.89801  2.37887  2.77519  2.98518  4.58477  3.61503
          0.01124  4.88962  5.61196  0.61958  0.77255  0.48576  0.95510
     64   1.50290  2.91869  4.35357  3.76843  3.44374  2.95078  4.28086  2.29244  3.64434  2.10880  3.15196  3.95918  4.33119  3.86009  3.81595  2.63914  3.09076  2.58073  4.95402  3.76356     80 a - - T
          2.68618  4.42225  2.77519  2.73123  3.46354  2.40513  3.72494  3.29354  2.67741  2.69355  4.24690  2.90347  2.73739  3.18146  2.89801  2.37887  2.77519  2.98518  4.58477  3.61503
          0.01124  4.88962  5.61196  0.61958  0.77255  0.48576  0.95510
     65   2.86045  4.29061  4.51592  3.92072  2.95496  3.00854  4.31272  1.94913  3.76900  2.07287  3.40831  4.04867  2.72061  3.95735  3.88609  2.60964  3.09349  1.68290  4.91234  3.72758     81 v - - H
          2.68618  4.42225  2.77519  2.73123  3.46354  2.40513  3.72494  3.29354  2.67741  2.69355  4.24690  2.90347  2.73739  3.18146  2.89801  2.37887  2.77519  2.98518  4.58477  3.61503
          0.01124  4.88962  5.61196  0.61958  0.77255  0.48576  0.95510
     66   2.15359  4.39841  4.09229  3.51472  3.16374  3.22468  4.20144  2.64240  3.42727  2.13987  2.72558  3.80476  1.80388  3.68148  3.67820  2.83161  3.08320  2.65680  5.00487  3.80143     82 p - - H
          2.68618  4.42225  2.77519  2.73123  3.46354  2.40513  3.72494  3.29354  2.67741  2.69355  4.24690  2.90347  2.73739  3.18146  2.89801  2.37887  2.77519  2.98518  4.58477  3.61503
          0.01124  4.88962  5.61196  0.61958  0.77255  0.48576  0.95510
     67   1.53889  4.57943  3.70046  3.13394  2.90736  3.81812  3.47068  2.35134  2.74201  2.54563  3.68229  3.08093  4.19826  3.39447  3.44799  2.52139  3.07675  2.85421  5.15933  3.92218     83 a - - H
          2.68618  4.42225  2.77519  2.73123  3.46354  2.40513  3.72494  3.29354  2.67741  2.69355  4.24690  2.90347  2.73739  3.18146  2.89801  2.37887  2.77519  2.98518  4.58477  3.61503
          0.01124  4.88962  5.61196  0.61958  0.77255  0.48576  0.95510
     68   2.36231  4.56037  4.02764  3.48837  3.88424  3.77599  4.34326  2.26565  3.42898  2.94082  3.84969  3.78361  4.28039  3.71292  3.74067  1.45033  1.79571  2.60049  5.35129  4.13487     84 s - - H
          2.68618  4.42225  2.77519  2.73123  3.46354  2.40513  3.72494  3.29354  2.67741  2.69355  4.24690  2.90347  2.73739  3.18146  2.89801  2.37887  2.77519  2.98518  4.58477  3.61503
          0.01124  4.88962  5.61196  0.61958  0.77255  0.48576  0.95510
     69   2.41225  4.26475  4.72656  4.11991  1.86394  4.03465  4.36263  2.23032  3.93014  2.01489  3.37284  4.15917  4.39744  4.08177  3.97845  3.34182  2.15668  2.16451  4.88746  2.91843     85 f - - H
          2.68618  4.42225  2.77519  2.73123  3.46354  2.40513  3.72494  3.29354  2.67741  2.69355  4.24690  2.90347  2.73739  3.18146  2.89801  2.37887  2.77519  2.98518  4.58477  3.61503
          0.01124  4.88962  5.61196  0.61958  0.77255  0.48576  0.95510
     70   2.87548  4.35029  4.33599  3.74964  3.46001  3.98142  4.28737  2.07599  3.62269  1.85323  3.46517  3.29567  4.35020  3.85137  2.96358  3.26881  2.03950  1.77513  4.97455  3.78220     86 v - - H
          2.68618  4.42225  2.77519  2.73123  3.46354  2.40513  3.72494  3.29354  2.67741  2.69355  4.24690  2.90347  2.73739  3.18146  2.89801  2.37887  2.77519  2.98518  4.58477  3.61503
          0.01124  4.88962  5.61196  0.61958  0.77255  0.48576  0.95510
     71   2.24817  5.07666  3.21586  2.66307  4.33073  3.16173  3.29901  3.75333  2.45062  2.93883  4.14972  1.56915  4.05435  3.00972  3.12020  2.86599  2.90056  2.84260  5.57606  4.23324     87 n - - H
          2.68618  4.42225  2.77519  2.73123  3.46354  2.40513  3.72494  3.29354  2.67741  2.69355  4.24690  2.90347  2.73739  3.18146  2.89801  2.37887  2.77519  2.98518  4.58477  3.61503
          0.01124  4.88962  5.61196  0.61958  0.77255  0.48576  0.95510
     72   2.09728  4.64437  3.61802  3.05549  3.80904  3.78439  4.04769  3.17311  3.02039  2.61490  2.97947  2.81198  3.43359  3.33518  3.40239  1.73588  3.07942  2.21503  5.23010  3.98122     88 s - - H
          2.68618  4.42225  2.77519  2.73123  3.46354  2.40513  3.72494  3.29354  2.67741  2.69355  4.24690  2.90347  2.73739  3.18146  2.89801  2.37887  2.77519  2.98518  4.58477  3.61503
          0.01124  4.88962  5.61196  0.61958  0.77255  0.48576  0.95510
     73   2.08746  4.27232  4.55815  3.95901  2.75249  3.28245  4.31012  2.56542  3.79721  2.00988  2.57984  4.06420  4.35750  3.97593  3.89594  2.66796  2.31240  2.11332  4.88972  3.15152     89 l - - H
          2.68618  4.42225  2.77519  2.73123  3.46354  2.40513  3.72494  3.29354  2.67741  2.69355  4.24690  2.90347  2.73739  3.18146  2.89801  2.37887  2.77519  2.98518  4.58477  3.61503
          0.01124  4.88962  5.61196  0.61958  0.77255  0.48576  0.95510
     74   2.85323  4.44031  2.74144  3.41396  3.03542  3.89392  4.17205  1.81220  2.93656  1.64176  3.54908  3.74112  4.26880  3.60987  3.62260  2.81046  2.76449  2.69210  5.04092  3.83028     90 l - - H
          2.68618  4.42225  2.77519  2.73123  3.46354  2.40513  3.72494  3.29354  2.67741  2.69355  4.24690  2.90347  2.73739  3.18146  2.89801  2.37887  2.77519  2.98518  4.58477  3.61503
          0.01124  4.88962  5.61196  0.61958  0.77255  0.48576  0.95510
     75   2.83592  5.29502  2.75636  2.54869  4.62034  3.61689  3.80458  3.18609  1.65149  3.14811  4.34124  2.78978  4.00966  2.65978  2.29786  2.37139  3.06675  3.67509  5.73891  3.57280     91 k - - H
          2.68618  4.42225  2.77519  2.73123  3.46354  2.40513  3.72494  3.29354  2.67741  2.69355  4.24690  2.90347  2.73739  3.18146  2.89801  2.37887  2.77519  2.98518  4.58477  3.61503
          0.01124  4.88962  5.61196  0.61958  0.77255  0.48576  0.95510
     76   4.84298  5.79500  5.73457  5.64724  1.70353  5.36534  2.97940  4.46946  5.42463  2.89725  4.99836  4.91134  5.61990  5.08155  5.22699  4.76227  5.03502  4.39578  2.92368  0.57393     92 Y - - H
          2.68618  4.42225  2.77519  2.73123  3.46354  2.40513  3.72494  3.29354  2.67741  2.69355  4.24690  2.90347  2.73739  3.18146  2.89801  2.37887  2.77519  2.98518  4.58477  3.61503
          0.01124  4.88962  5.61196  0.61958  0.77255  0.48576  0.95510
     77   2.57296  4.43791  3.97742  3.05971  3.23099  3.19032  3.38205  2.62813  3.32962  1.47028  3.54769  3.73167  4.26164  3.59921  3.61344  2.61867  2.49132  2.70010  5.03623  3.14300     93 l - - H
          2.68618  4.42225  2.77519  2.73123  3.46354  2.40513  3.72494  3.29354  2.67741  2.69355  4.24690  2.90347  2.73739  3.18146  2.89801  2.37887  2.77519  2.98518  4.58477  3.61503
          0.01124  4.88962  5.61196  0.61958  0.77255  0.48576  0.95510
     78   2.83676  3.78553  3.26465  2.15289  4.22093  3.67766  3.88534  3.11218  2.69769  2.70485  4.06895  2.88562  4.06727  2.54701  3.15548  2.39823  1.78558  3.31936  5.50574  4.18073     94 t - - H
          2.68618  4.42225  2.77519  2.73123  3.46354  2.40513  3.72494  3.29354  2.67741  2.69355  4.24690  2.90347  2.73739  3.18146  2.89801  2.37887  2.77519  2.98518  4.58477  3.61503
          0.01124  4.88962  5.61196  0.61958  0.77255  0.48576  0.95510
     79   2.38863  3.83734  2.85231  2.31880  4.67633  2.68812  3.79474  4.15979  2.19550  3.63854  4.37653  2.33062  4.00060  2.20579  2.77873  2.40310  3.06379  3.72356  5.76957  4.36075     95 k - - H
          2.68618  4.42225  2.77519  2.73123  3.46354  2.40513  3.72494  3.29354  2.67741  2.69355  4.24690  2.90347  2.73739  3.18146  2.89801  2.37887  2.77519  2.98518  4.58477  3.61503
          0.01124  4.88962  5.61196  0.61958  0.77255  0.48576  0.95510
     80   2.59832  5.06597  3.22217  2.08854  4.31253  3.66260  3.86316  3.73376  2.09819  2.42834  3.08461  3.18630  4.05253  2.84199  2.29699  2.86431  2.76533  3.40255  3.93192  3.70767     96 e - - H
          2.68618  4.42225  2.77519  2.73123  3.46354  2.40513  3.72494  3.29354  2.67741  2.69355  4.24690  2.90347  2.73739  3.18146  2.89801  2.37887  2.77519  2.98518  4.58477  3.61503
          0.01124  4.88962  5.61196  0.61958  0.77255  0.48576  0.95510
     81   3.56539  3.34545  5.46350  4.87680  2.33360  4.80147  5.09527  2.67212  4.70358  0.63846  3.32142  4.94979  5.03987  4.72681  4.70270  4.14513  3.79071  2.50257  5.37126  4.23259     97 L - - H
          2.68618  4.42225  2.77519  2.73123  3.46354  2.40513  3.72494  3.29354  2.67741  2.69355  4.24690  2.90347  2.73739  3.18146  2.89801  2.37887  2.77519  2.98518  4.58477  3.61503
          0.01124  4.88962  5.61196  0.61958  0.77255  0.48576  0.95510
     82   1.85389  5.11262  3.19061  2.42865  4.37344  2.90398  3.84876  3.05037  2.14192  3.00889  4.17675  3.16200  4.04083  2.71377  3.10064  2.23628  3.06639  3.45717  5.59933  3.50746     98 a - - H
          2.68618  4.42225  2.77519  2.73123  3.46354  2.40513  3.72494  3.29354  2.67741  2.69355  4.24690  2.90347  2.73739  3.18146  2.89801  2.37887  2.77519  2.98518  4.58477  3.61503
          0.01124  4.88962  5.61196  0.61958  0.77255  0.48576  0.95510
     83   3.46520  4.79003  5.28226  4.70013  3.56575  4.72313  5.06820  1.55706  4.53034  0.92621  3.40706  4.82636  4.98293  3.35269  4.59163  4.05822  3.69301  2.02034  5.44940  4.34376     99 l - - H
          2.68618  4.42225  2.77519  2.73123  3.46354  2.40513  3.72494  3.29354  2.67741  2.69355  4.24690  2.90347  2.73739  3.18146  2.89801  2.37887  2.77519  2.98518  4.58477  3.61503
          0.01124  4.88962  5.61196  0.61958  0.77255  0.48576  0.95510
     84   2.09649  3.47578  3.13241  2.57579  4.53901  3.17323  2.88281  3.99508  2.28205  3.52296  4.28901  2.84641  4.01970  2.93193  2.07359  2.38986  2.75561  3.60371  5.69509  4.31309    100 r - - H
          2.68618  4.42225  2.77519  2.73123  3.46354  2.40513  3.72494  3.29354  2.67741  2.69355  4.24690  2.90347  2.73739  3.18146  2.89801  2.37887  2.77519  2.98518  4.58477  3.61503
          0.01124  4.88962  5.61196  0.61958  0.77255  0.48576  0.95510
     85   3.03019  3.26943  4.84512  4.26803  1.38214  4.16163  4.27814  2.50781  4.07285  2.57110  3.52383  4.24830  4.52013  4.19335  4.10381  2.90946  3.26142  2.66390  2.06055  2.80999    101 f - - H
          2.68618  4.42225  2.77519  2.73123  3.46354  2.40513  3.72494  3.29354  2.67741  2.69355  4.24690  2.90347  2.73739  3.18146  2.89801  2.37887  2.77519  2.98518  4.58477  3.61503
          0.01124  4.88962  5.61196  0.61958  0.77255  0.48576  0.95510
     86   3.78600  5.77042  4.17838  3.60870  5.36163  4.26120  4.31996  4.84128  2.52010  4.21743  5.12879  2.93846  4.71341  3.47584  0.45132  3.80143  3.99340  4.48943  6.11508  4.98807    102 R - - H
          2.68618  4.42225  2.77519  2.73123  3.46354  2.40513  3.72494  3.29354  2.67741  2.69355  4.24690  2.90347  2.73739  3.18146  2.89801  2.37887  2.77519  2.98518  4.58477  3.61503
          0.01124  4.88962  5.61196  0.61958  0.77255  0.48576  0.95510
     87   2.83232  5.25696  2.76463  2.35086  4.56773  3.15068  3.81093  3.41418  2.05734  3.54746  3.20639  3.10209  4.01259  2.44971  2.74277  2.67760  2.19661  2.77984  5.71069  4.32152    103 k - - H
          2.68618  4.42225  2.77519  2.73123  3.46354  2.40513  3.72494  3.29354  2.67741  2.69355  4.24690  2.90347  2.73739  3.18146  2.89801  2.37887  2.77519  2.98518  4.58477  3.61503
          0.01124  4.88962  5.61196  0.61958  0.77255  0.48576  0.95510
     88   2.84744  5.13862  2.86793  2.63665  4.40612  3.65642  3.84921  3.28522  2.39941  3.40837  4.20146  2.12690  4.04695  2.98028  1.84151  2.85692  3.07766  3.03372  2.80720  4.26383    104 r - - H
          2.68618  4.42225  2.77519  2.73123  3.46354  2.40513  3.72494  3.29354  2.67741  2.69355  4.24690  2.90347  2.73739  3.18146  2.89801  2.37887  2.77519  2.98518  4.58477  3.61503
          0.01124  4.88962  5.61196  0.61958  0.77255  0.48576  0.95510
     89   3.63161  3.31896  5.54975  5.00771  3.63292  4.85131  5.37532  2.57186  4.83139  0.52390  3.44349  5.08874  5.14941  4.89919  4.86556  4.23960  3.89475  2.26744  5.65276  4.56855    105 L - - H
          2.68618  4.42225  2.77519  2.73123  3.46354  2.40513  3.72494  3.29354  2.67741  2.69355  4.24690  2.90347  2.73739  3.18146  2.89801  2.37887  2.77519  2.98518  4.58477  3.61503
          0.01124  4.88962  5.61196  0.61958  0.77255  0.48576  0.95510
     90   2.52322  4.97229  3.32504  2.78863  4.30163  3.65869  3.96683  3.71202  2.78519  3.33129  4.15144  2.59346  4.09428  2.77592  3.23602  2.21933  1.45153  2.72103  5.58609  4.26691    106 t - - H
          2.68618  4.42225  2.77519  2.73123  3.46354  2.40513  3.72494  3.29354  2.67741  2.69355  4.24690  2.90347  2.73739  3.18146  2.89801  2.37887  2.77519  2.98518  4.58477  3.61503
          0.01124  4.88962  5.61196  0.61958  0.77255  0.48576  0.95510
     91   2.45376  5.34267  2.53293  2.23387  4.68753  3.60631  3.13641  4.17301  2.09110  3.14746  4.38353  2.41875  4.00005  2.43644  2.32776  2.79568  2.89379  3.73323  5.77518  4.36482    107 k - - H
          2.68618  4.42225  2.77519  2.73123  3.46354  2.40513  3.72494  3.29354  2.67741  2.69355  4.24690  2.90347  2.73739  3.18146  2.89801  2.37887  2.77519  2.98518  4.58477  3.61503
          0.01124  4.88962  5.61196  0.61958  0.77255  0.48576  0.95510
     92   2.58491  4.51264  3.87042  3.30025  3.05208  3.87441  1.83391  2.69125  3.23196  2.71596  3.62004  3.66455  4.25101  3.52276  3.07598  3.13043  2.73712  2.78111  5.05834  1.99818    108 h - - H
          2.68618  4.42225  2.77519  2.73123  3.46354  2.40513  3.72494  3.29354  2.67741  2.69355  4.24690  2.90347  2.73739  3.18146  2.89801  2.37887  2.77519  2.98518  4.58477  3.61503
          0.01124  4.88962  5.61196  0.61958  0.77255  0.48576  0.95510
     93   2.31703  4.35804  4.90563  4.29567  2.83089  4.16528  4.49486  1.94552  4.09549  1.29252  2.56204  4.31234  4.51013  4.21885  4.11619  3.47838  3.21817  2.35147  4.97022  3.16570    109 l - - H
          2.68618  4.42225  2.77519  2.73123  3.46354  2.40513  3.72494  3.29354  2.67741  2.69355  4.24690  2.90347  2.73739  3.18146  2.89801  2.37887  2.77519  2.98518  4.58477  3.61503
          0.01124  4.88962  5.61196  0.61958  0.77255  0.48576  0.95510
     94   2.91429  4.58101  3.86098  3.30349  3.53557  3.89885  1.84945  3.07579  3.22333  1.98409  3.69289  3.67159  4.28088  3.53035  3.54187  2.73184  2.62037  2.85928  5.02803  2.09280    110 h - - H
          2.68618  4.42225  2.77519  2.73123  3.46354  2.40513  3.72494  3.29354  2.67741  2.69355  4.24690  2.90347  2.73739  3.18146  2.89801  2.37887  2.77519  2.98518  4.58477  3.61503
          0.01124  4.88962  5.61196  0.61958  0.77255  0.48576  0.95510
     95   2.84076  5.35251  2.24593  2.31820  4.69724  2.78725  3.79925  4.18351  2.29422  3.65743  4.39377  2.65907  4.00456  2.47643  2.25535  2.20345  2.84125  3.74307  5.78478  4.37304    111 s - - H
          2.68618  4.42225  2.77519  2.73123  3.46354  2.40513  3.72494  3.29354  2.67741  2.69355  4.24690  2.90347  2.73739  3.18146  2.89801  2.37887  2.77519  2.98518  4.58477  3.61503
          0.01124  4.88962  5.61196  0.61958  0.77255  0.48576  0.95510
     96   2.83290  5.32922  2.65774  1.96243  4.66869  3.60837  3.27550  4.15032  1.99130  2.55200  3.33187  2.79541  4.00175  2.50147  2.69908  2.79785  2.88804  3.71688  5.76499  4.35802    112 e - - H
          2.68618  4.42225  2.77519  2.73123  3.46354  2.40513  3.72494  3.29354  2.67741  2.69355  4.24690  2.90347  2.73739  3.18146  2.89801  2.37887  2.77519  2.98518  4.58477  3.61503
          0.01124  4.88962  5.61196  0.61958  0.77255  0.48576  0.95510
     97   5.01817  5.91243  5.74866  5.70534  2.45186  5.40859  4.05610  4.62475  5.42882  3.73905  5.12866  4.95595  5.67668  5.13013  5.24093  4.85831  5.21199  4.57826  1.97335  0.43358    113 Y - - H
          2.68618  4.42225  2.77519  2.73123  3.46354  2.40513  3.72494  3.29354  2.67741  2.69355  4.24690  2.90347  2.73739  3.18146  2.89801  2.37887  2.77519  2.98518  4.58477  3.61503
          0.01124  4.88962  5.61196  0.61958  0.77255  0.48576  0.95510
     98   3.74366  5.05636  5.49699  4.95220  1.56475  4.93893  5.10107  2.78537  4.78298  0.75868  3.35187  5.04322  5.15959  4.79627  4.79725  4.29867  3.10324  2.92992  5.31544  4.04517    114 l - - T
          2.68618  4.42225  2.77519  2.73123  3.46354  2.40513  3.72494  3.29354  2.67741  2.69355  4.24690  2.90347  2.73739  3.18146  2.89801  2.37887  2.77519  2.98518  4.58477  3.61503
          0.01124  4.88962  5.61196  0.61958  0.77255  0.48576  0.95510
     99   2.69665  5.35465  2.46705  1.97456  4.69991  3.31233  3.79954  4.18658  1.94939  3.65976  4.39581  2.72563  4.00488  2.52488  2.53748  2.18727  3.07313  3.74550  5.78651  4.37442    115 k - - S
          2.68618  4.42225  2.77519  2.73123  3.46354  2.40513  3.72494  3.29354  2.67741  2.69355  4.24690  2.90347  2.73739  3.18146  2.89801  2.37887  2.77519  2.98518  4.58477  3.61503
          0.01124  4.88962  5.61196  0.61958  0.77255  0.48576  0.95510
    100   2.71969  5.38671  2.66895  2.54393  4.72722  1.96184  3.83316  4.21022  2.39957  3.68839  4.43278  1.96123  4.03500  2.47518  2.46471  2.84407  3.11741  3.77577  5.81943  4.40953    116 n - - S
          2.68618  4.42225  2.77519  2.73123  3.46354  2.40513  3.72494  3.29354  2.67741  2.69355  4.24690  2.90347  2.73739  3.18146  2.89801  2.37887  2.77519  2.98518  4.58477  3.61503
          0.01124  4.88962  5.61196  0.61958  0.77255  0.48576  0.95510
    101   2.59438  3.71011  3.35155  2.63807  2.90387  3.70883  3.28394  3.46949  2.77674  2.93755  3.13611  2.74043  4.09593  2.23779  2.15436  2.92202  3.06920  2.92181  5.41103  3.67911    117 r - - S
          2.68622  4.42229  2.77523  2.73127  3.46358  2.40516  3.72432  3.29358  2.67744  2.69325  4.24693  2.90350  2.73743  3.18150  2.89804  2.37890  2.77523  2.98522  4.58481  3.61507
          0.12356  2.18413  5.61196  0.21915  1.62559  0.48576  0.95510
    102   1.81040  4.84645  3.45872  2.92345  4.14864  3.69745  4.03865  3.52235  2.59647  3.19313  4.04227  2.79213  4.14062  3.24374  3.31859  2.95543  1.52336  2.51309  5.49274  4.20745    119 t - - H
          2.68618  4.42225  2.77519  2.73123  3.46354  2.40513  3.72494  3.29354  2.67741  2.69355  4.24690  2.90347  2.73739  3.18146  2.89801  2.37887  2.77519  2.98518  4.58477  3.61503
          0.01124  4.88962  5.61196  0.61958  0.77255  0.48576  0.95510
    103   4.41652  5.54371  5.51865  5.27308  1.10690  5.13849  3.00497  4.12634  5.07332  3.46207  3.15298  4.79226  5.42199  4.90070  4.98820  4.50677  4.62464  4.02098  4.15935  0.88910    120 y - - H
          2.68618  4.42225  2.77519  2.73123  3.46354  2.40513  3.72494  3.29354  2.67741  2.69355  4.24690  2.90347  2.73739  3.18146  2.89801  2.37887  2.77519  2.98518  4.58477  3.61503
          0.01124  4.88962  5.61196  0.61958  0.77255  0.48576  0.95510
    104   5.01462  5.90451  5.76285  5.73913  1.79200  5.42848  4.04786  4.55253  5.51500  3.66333  5.06723  4.95834  5.68617  5.14331  5.29703  4.85891  5.20975  4.52600  4.11823  0.37440    121 Y - - H
          2.68618  4.42225  2.77519  2.73123  3.46354  2.40513  3.72494  3.29354  2.67741  2.69355  4.24690  2.90347  2.73739  3.18146  2.89801  2.37887  2.77519  2.98518  4.58477  3.61503
          0.01124  4.88962  5.61196  0.61958  0.77255  0.48576  0.95510
    105   2.58359  5.34413  2.78880  2.54507  4.68760  3.34548  3.80490  4.16720  1.44724  3.64598  4.38762  3.09053  4.01490  2.48577  2.31462  2.56310  2.78790  3.73444  5.77582  4.37299    122 k - - H
          2.68618  4.42225  2.77519  2.73123  3.46354  2.40513  3.72494  3.29354  2.67741  2.69355  4.24690  2.90347  2.73739  3.18146  2.89801  2.37887  2.77519  2.98518  4.58477  3.61503
          0.05352  4.88962  3.11018  0.61958  0.77255  0.48576  0.95510
    106   2.62834  4.30305  3.59166  3.30946  3.40846  3.97609  4.28830  2.14127  3.68679  1.88142  2.14379  3.99232  4.34282  3.89266  3.83832  3.26823  2.74804  1.79592  4.92860  3.74019    123 v - - H
          2.68618  4.42225  2.77519  2.73123  3.46354  2.40513  3.72494  3.29354  2.67741  2.69355  4.24690  2.90347  2.73739  3.18146  2.89801  2.37887  2.77519  2.98518  4.58477  3.61503
          0.01172  4.84782  5.57016  0.61958  0.77255  0.42882  1.05347
    107   2.33806  4.78669  3.43760  2.87725  3.34778  3.38650  3.96514  2.82444  2.85625  2.53146  3.87866  2.96815  4.12399  2.44604  3.27806  1.63129  3.07239  3.08521  5.33729  4.05829    124 s - - H
          2.68618  4.42225  2.77519  2.73123  3.46354  2.40513  3.72494  3.29354  2.67741  2.69355  4.24690  2.90347  2.73739  3.18146  2.89801  2.37887  2.77519  2.98518  4.58477  3.61503
          0.01124  4.88962  5.61196  0.61958  0.77255  0.48576  0.95510
    108   2.37635  4.76888  3.45465  2.89337  2.80818  3.13066  2.74281  3.32340  2.87132  2.71293  3.86020  2.01569  4.12905  3.20138  3.28947  2.43264  3.07200  2.76203  5.31916  3.39081    125 n - - C
          2.68618  4.42225  2.77519  2.73123  3.46354  2.40513  3.72494  3.29354  2.67741  2.69355  4.24690  2.90347  2.73739  3.18146  2.89801  2.37887  2.77519  2.98518  4.58477  3.61503
          0.01124  4.88962  5.61196  0.61958  0.77255  0.48576  0.95510
    109   2.55991  4.33645  3.52525  3.71802  3.44098  3.95732  4.25977  2.20431  3.09321  1.42542  2.65474  3.93221  4.32674  3.82344  3.78622  2.82896  3.08852  2.19118  4.94999  3.75745    126 l - - S
          2.68618  4.42225  2.77519  2.73123  3.46354  2.40513  3.72494  3.29354  2.67741  2.69355  4.24690  2.90347  2.73739  3.18146  2.89801  2.37887  2.77519  2.98518  4.58477  3.61503
          0.01124  4.88962  5.61196  0.61958  0.77255  0.48576  0.95510
    110   2.65219  5.39401  1.57390  2.17561  4.73308  2.60065  3.17879  4.21956  2.37984  3.69652  4.43902  3.08573  4.03175  2.93511  2.77562  2.59556  3.11662  3.78197  5.82767  4.41229    127 d - - T
          2.68618  4.42225  2.77519  2.73123  3.46354  2.40513  3.72494  3.29354  2.67741  2.69355  4.24690  2.90347  2.73739  3.18146  2.89801  2.37887  2.77519  2.98518  4.58477  3.61503
          0.01124  4.88962  5.61196  0.61958  0.77255  0.48576  0.95510
    111   2.63831  5.41642  2.11939  2.17386  4.75457  2.01551  3.85127  4.24239  2.42698  3.71989  4.46467  2.43197  4.04427  2.95456  3.11367  2.45123  2.75568  3.80450  5.85237  4.43363    128 g - - S
          2.68592  4.42234  2.77511  2.73133  3.46363  2.40511  3.72504  3.29363  2.67750  2.69364  4.24699  2.90333  2.73749  3.18156  2.89790  2.37868  2.77529  2.98528  4.58486  3.61512
          0.21613  2.30285  2.36026  0.91337  0.51278  0.48576  0.95510
    112   2.55993  4.97951  2.86958  2.65379  4.21220  3.63471  3.83969  3.23370  2.64484  2.87315  3.33531  2.84446  4.02417  2.71528  1.79773  2.83882  2.59516  2.77107  5.48604  4.15567    133 r - - S
          2.68618  4.42225  2.77519  2.73123  3.46354  2.40513  3.72494  3.29354  2.67741  2.69355  4.24690  2.90347  2.73739  3.18146  2.89801  2.37887  2.77519  2.98518  4.58477  3.61503
          0.04686  4.79449  3.28324  0.61958  0.77255  0.37549  1.16141
    113   2.61796  4.33669  4.72380  4.13370  3.47120  3.49043  4.47012  1.37973  3.96775  1.83456  3.46781  4.21594  4.47704  4.14379  4.05407  2.94762  3.17941  1.75332  5.02607  3.84246    134 i - - S
          2.68618  4.42225  2.77519  2.73123  3.46354  2.40513  3.72494  3.29354  2.67741  2.69355  4.24690  2.90347  2.73739  3.18146  2.89801  2.37887  2.77519  2.98518  4.58477  3.61503
          0.01160  4.85870  5.58104  0.61958  0.77255  0.44208  1.02918
    114   2.36333  5.32525  1.71457  2.41953  4.66071  3.61085  3.80114  3.47104  2.22013  3.62624  4.36886  3.08188  4.00588  2.37109  2.86595  2.55750  2.78165  3.71080  5.76340  4.35810    135 d - - S
          2.68618  4.42225  2.77519  2.73123  3.46354  2.40513  3.72494  3.29354  2.67741  2.69355  4.24690  2.90347  2.73739  3.18146  2.89801  2.37887  2.77519  2.98518  4.58477  3.61503
          0.01124  4.88962  5.61196  0.61958  0.77255  0.48576  0.95510
    115   3.32391  5.92471  2.39029  2.27094  5.22183  3.17458  2.65154  4.74431  3.10597  4.21357  5.02040  0.89699  4.28286  3.31139  3.67729  3.21967  3.59322  4.29927  6.35747  4.86345    136 n - - S
          2.68618  4.42225  2.77519  2.73123  3.46354  2.40513  3.72494  3.29354  2.67741  2.69355  4.24690  2.90347  2.73739  3.18146  2.89801  2.37887  2.77519  2.98518  4.58477  3.61503
          0.01124  4.88962  5.61196  0.61958  0.77255  0.48576  0.95510
    116   1.71238  4.59244  4.27093  3.75797  3.95469  3.87165  4.55569  2.30265  3.68172  2.91989  3.90143  3.98817  1.29360  3.95847  3.95549  3.22650  3.25839  2.35305  5.48341  4.27758    137 p - - H
          2.68618  4.42225  2.77519  2.73123  3.46354  2.40513  3.72494  3.29354  2.67741  2.69355  4.24690  2.90347  2.73739  3.18146  2.89801  2.37887  2.77519  2.98518  4.58477  3.61503
          0.01124  4.88962  5.61196  0.61958  0.77255  0.48576  0.95510
    117   2.85253  6.24945  0.61781  2.27261  5.52789  3.74385  4.33182  5.08299  3.41077  4.53780  5.40082  3.18858  4.39597  2.79849  4.05778  3.40889  3.85774  4.62020  6.68908  5.12266    138 D - - H
          2.68618  4.42225  2.77519  2.73123  3.46354  2.40513  3.72494  3.29354  2.67741  2.69355  4.24690  2.90347  2.73739  3.18146  2.89801  2.37887  2.77519  2.98518  4.58477  3.61503
          0.01124  4.88962  5.61196  0.61958  0.77255  0.48576  0.95510
    118   3.22727  5.75214  2.46682  2.61166  5.04040  3.71910  2.89019  4.56661  2.91162  4.04163  4.83785  2.78049  4.24253  0.88641  3.40717  3.14898  3.48081  4.13988  6.16158  4.71421    139 q - - H
          2.68618  4.42225  2.77519  2.73123  3.46354  2.40513  3.72494  3.29354  2.67741  2.69355  4.24690  2.90347  2.73739  3.18146  2.89801  2.37887  2.77519  2.98518  4.58477  3.61503
          0.01124  4.88962  5.61196  0.61958  0.77255  0.48576  0.95510
    119   2.85963  3.91589  3.59005  3.02312  3.40379  3.78776  4.02871  3.22987  2.95246  2.10492  3.79994  2.99136  4.17544  3.29818  1.46320  2.48197  3.09376  2.98630  5.26078  4.00398    140 r - - H
          2.68618  4.42225  2.77519  2.73123  3.46354  2.40513  3.72494  3.29354  2.67741  2.69355  4.24690  2.90347  2.73739  3.18146  2.89801  2.37887  2.77519  2.98518  4.58477  3.61503
          0.01124  4.88962  5.61196  0.61958  0.77255  0.48576  0.95510
    120   3.88685  5.08081  5.93307  5.41805  3.85026  5.42962  5.95025  1.03482  5.32514  1.06884  3.58556  5.59200  5.54374  5.36139  5.36984  4.84893  4.12320  1.85449  6.05206  5.00082    141 i - - H
          2.68618  4.42225  2.77519  2.73123  3.46354  2.40513  3.72494  3.29354  2.67741  2.69355  4.24690  2.90347  2.73739  3.18146  2.89801  2.37887  2.77519  2.98518  4.58477  3.61503
          0.01124  4.88962  5.61196  0.61958  0.77255  0.48576  0.95510
    121   2.35206  4.90386  3.58245  3.15687  4.62393  3.61219  4.31916  4.03577  3.15519  3.66910  4.49082  3.54830  4.20806  2.37098  3.55158  2.58214  0.91839  3.61361  5.91063  4.62965    142 t - - H
          2.68618  4.42225  2.77519  2.73123  3.46354  2.40513  3.72494  3.29354  2.67741  2.69355  4.24690  2.90347  2.73739  3.18146  2.89801  2.37887  2.77519  2.98518  4.58477  3.61503
          0.01124  4.88962  5.61196  0.61958  0.77255  0.48576  0.95510
    122   2.83430  5.33958  2.89028  1.95979  4.68251  3.60720  3.25837  4.16679  2.33886  3.64370  4.38098  2.81911  4.00131  1.80133  2.75241  2.42813  2.75465  3.21700  5.77321  4.36377    143 q - - H
          2.68618  4.42225  2.77519  2.73123  3.46354  2.40513  3.72494  3.29354  2.67741  2.69355  4.24690  2.90347  2.73739  3.18146  2.89801  2.37887  2.77519  2.98518  4.58477  3.61503
          0.01124  4.88962  5.61196  0.61958  0.77255  0.48576  0.95510
    123   4.44920  6.40689  0.16346  3.53257  6.01053  4.33843  5.26143  5.91024  4.57290  5.33276  6.42092  4.10924  5.04659  4.56250  5.13963  4.36187  4.82872  5.46415  6.90634  5.84331    144 D - - H
          2.68618  4.42225  2.77519  2.73123  3.46354  2.40513  3.72494  3.29354  2.67741  2.69355  4.24690  2.90347  2.73739  3.18146  2.89801  2.37887  2.77519  2.98518  4.58477  3.61503
          0.01124  4.88962  5.61196  0.61958  0.77255  0.48576  0.95510
    124   3.76332  4.94299  5.88547  5.42595  4.26474  5.43001  6.18922  1.18069  5.38149  2.16248  3.98252  5.59090  5.61444  5.61321  5.53831  4.87588  4.02072  0.80031  6.43528  5.23559    145 v - - H
          2.68618  4.42225  2.77519  2.73123  3.46354  2.40513  3.72494  3.29354  2.67741  2.69355  4.24690  2.90347  2.73739  3.18146  2.89801  2.37887  2.77519  2.98518  4.58477  3.61503
          0.01124  4.88962  5.61196  0.61958  0.77255  0.48576  0.95510
    125   2.51778  5.32764  2.34637  1.85082  4.66667  3.60730  3.79503  4.14840  2.35682  3.63034  3.83421  3.07709  3.39311  2.64077  2.70078  2.37183  2.70387  3.41349  5.76394  3.52142    146 e - - H
          2.68618  4.42225  2.77519  2.73123  3.46354  2.40513  3.72494  3.29354  2.67741  2.69355  4.24690  2.90347  2.73739  3.18146  2.89801  2.37887  2.77519  2.98518  4.58477  3.61503
          0.01124  4.88962  5.61196  0.61958  0.77255  0.48576  0.95510
    126   2.69936  5.20573  3.14991  2.59207  4.49744  3.63549  3.82665  3.11773  1.79206  3.18245  3.41185  2.54748  4.02701  2.73760  2.19610  2.60070  2.61254  3.56744  5.67072  4.29733    147 k - - H
          2.68618  4.42225  2.77519  2.73123  3.46354  2.40513  3.72494  3.29354  2.67741  2.69355  4.24690  2.90347  2.73739  3.18146  2.89801  2.37887  2.77519  2.98518  4.58477  3.61503
          0.01124  4.88962  5.61196  0.61958  0.77255  0.48576  0.95510
    127   2.88481  5.01137  5.21566  4.76686  0.64463  4.69956  4.24013  3.33600  4.57195  2.40392  3.95768  4.60969  5.02211  4.59657  4.58408  4.03943  3.92893  3.25719  3.07920  2.79397    148 F - - H
          2.68618  4.42225  2.77519  2.73123  3.46354  2.40513  3.72494  3.29354  2.67741  2.69355  4.24690  2.90347  2.73739  3.18146  2.89801  2.37887  2.77519  2.98518  4.58477  3.61503
          0.01124  4.88962  5.61196  0.61958  0.77255  0.48576  0.95510
    128   2.21187  1.57963  4.48571  4.00948  4.13430  3.64040  4.69582  3.45223  3.91591  3.22448  4.11711  4.03998  4.30302  4.14572  4.12907  1.70841  1.96845  2.33885  5.60419  4.42417    149 c - - H
          2.68558  4.42250  2.77545  2.73149  3.46379  2.40448  3.72520  3.29379  2.67766  2.69380  4.24715  2.90330  2.73693  3.18172  2.89826  2.37887  2.77508  2.98544  4.58502  3.61528
          0.07682  2.65515  5.61196  1.99281  0.14654  0.48576  0.95510
    129   2.37363  5.33695  2.46218  2.18823  4.67793  3.60775  3.79710  4.16120  2.53410  3.64042  3.52768  2.30058  4.00254  2.60519  2.30798  2.14600  3.06673  3.72545  5.77190  4.36305    161 s - - H
          2.68622  4.42229  2.77523  2.73127  3.46358  2.40491  3.72498  3.29314  2.67745  2.69359  4.24693  2.90350  2.73743  3.18150  2.89804  2.37891  2.77523  2.98522  4.58481  3.61507
          0.12485  2.17405  5.61196  0.21763  1.63179  0.48576  0.95510
    130   2.48800  5.29491  2.80938  2.20789  4.62003  3.10262  3.80401  4.09213  2.54756  3.11138  4.34134  2.77454  4.00734  2.46167  3.03694  1.88521  2.45040  3.12329  5.74014  4.34148    163 s - - H
          2.68618  4.42225  2.77519  2.73123  3.46354  2.40513  3.72494  3.29354  2.67741  2.69355  4.24690  2.90347  2.73739  3.18146  2.89801  2.37887  2.77519  2.98518  4.58477  3.61503
          0.01124  4.88962  5.61196  0.61958  0.77255  0.48576  0.95510
    131   2.35253  4.32074  4.37110  3.78268  3.42634  3.40753  4.27838  2.46451  3.65529  1.75250  3.07377  3.96982  4.33716  3.86752  3.81993  2.13191  2.52911  1.94938  4.93885  3.74898    164 l - - H
          2.68618  4.42225  2.77519  2.73123  3.46354  2.40513  3.72494  3.29354  2.67741  2.69355  4.24690  2.90347  2.73739  3.18146  2.89801  2.37887  2.77519  2.98518  4.58477  3.61503
          0.01124  4.88962  5.61196  0.61958  0.77255  0.48576  0.95510
    132   1.83872  3.60859  3.83725  3.27673  3.74262  3.79944  4.16360  3.09527  3.22460  2.33721  3.71386  3.05957  4.22532  3.51767  3.55965  1.67946  2.71809  2.40362  5.19505  3.96916    165 s - - H
          2.68618  4.42225  2.77519  2.73123  3.46354  2.40513  3.72494  3.29354  2.67741  2.69355  4.24690  2.90347  2.73739  3.18146  2.89801  2.37887  2.77519  2.98518  4.58477  3.61503
          0.01124  4.88962  5.61196  0.61958  0.77255  0.48576  0.95510
    133   2.85062  5.34179  2.10154  2.17000  4.67657  2.83242  2.81474  4.15707  2.55710  3.13633  4.38658  2.86842  4.01403  2.91316  3.05057  2.11334  2.44526  3.72718  5.78034  4.37258    166 d - - C
          2.68618  4.42225  2.77519  2.73123  3.46354  2.40513  3.72494  3.29354  2.67741  2.69355  4.24690  2.90347  2.73739  3.18146  2.89801  2.37887  2.77519  2.98518  4.58477  3.61503
          0.01124  4.88962  5.61196  0.61958  0.77255  0.48576  0.95510
    134   4.13406  5.33556  6.07243  5.48032  2.85316  5.51922  5.78114  2.36194  5.34648  0.48446  2.69780  5.68292  5.50988  5.15743  5.26067  4.91096  4.32897  2.58761  5.73606  4.80634    167 L - - T
          2.68618  4.42225  2.77519  2.73123  3.46354  2.40513  3.72494  3.29354  2.67741  2.69355  4.24690  2.90347  2.73739  3.18146  2.89801  2.37887  2.77519  2.98518  4.58477  3.61503
          0.01124  4.88962  5.61196  0.61958  0.77255  0.48576  0.95510
    135   2.37614  4.30046  4.64002  4.04308  2.34718  3.30738  4.32611  2.46778  3.87165  1.73669  3.40574  4.12030  4.39893  4.03737  3.95197  3.33808  3.12542  2.54030  4.86164  1.74536    168 l - - T
          2.68618  4.42225  2.77519  2.73123  3.46354  2.40513  3.72494  3.29354  2.67741  2.69355  4.24690  2.90347  2.73739  3.18146  2.89801  2.37887  2.77519  2.98518  4.58477  3.61503
          0.01124  4.88962  5.61196  0.61958  0.77255  0.48576  0.95510
    136   2.37941  4.71706  3.53035  2.97146  3.04579  3.75127  4.01723  3.28090  2.94526  2.45582  3.83624  2.96859  3.39179  3.26907  3.34900  1.67006  2.17346  3.02626  5.30103  4.03737    169 s - - C
          2.68618  4.42225  2.77519  2.73123  3.46354  2.40513  3.72494  3.29354  2.67741  2.69355  4.24690  2.90347  2.73739  3.18146  2.89801  2.37887  2.77519  2.98518  4.58477  3.61503
          0.01124  4.88962  5.61196  0.61958  0.77255  0.48576  0.95510
    137   2.59671  5.34079  2.78354  2.53062  4.68044  2.32517  3.44269  4.16324  2.36292  3.64402  4.38399  1.97657  3.34254  2.63195  3.03561  2.30318  2.84212  3.72875  5.77698  4.36801    170 n - - C
          2.68618  4.42225  2.77519  2.73123  3.46354  2.40513  3.72494  3.29354  2.67741  2.69355  4.24690  2.90347  2.73739  3.18146  2.89801  2.37887  2.77519  2.98518  4.58477  3.61503
          0.01124  4.88962  5.61196  0.61958  0.77255  0.48576  0.95510
    138   2.50773  4.41476  3.53281  4.12667  3.47511  4.18208  4.51363  1.81736  3.97535  1.21545  2.74841  4.24989  4.53073  4.15169  4.08206  3.48766  3.24670  2.22153  5.07347  3.89983    171 l - - C
          2.68618  4.42225  2.77519  2.73123  3.46354  2.40513  3.72494  3.29354  2.67741  2.69355  4.24690  2.90347  2.73739  3.18146  2.89801  2.37887  2.77519  2.98518  4.58477  3.61503
          0.01124  4.88962  5.61196  0.61958  0.77255  0.48576  0.95510
    139   2.17910  3.72490  4.52874  3.93147  3.03020  3.46347  4.30537  2.11009  3.77537  1.95894  3.39662  4.04971  3.35111  3.95943  3.88452  2.67444  2.29656  2.06337  4.89665  3.71283    172 l - - C
          2.68618  4.42225  2.77519  2.73123  3.46354  2.40513  3.72494  3.29354  2.67741  2.69355  4.24690  2.90347  2.73739  3.18146  2.89801  2.37887  2.77519  2.98518  4.58477  3.61503
          0.01124  4.88962  5.61196  0.61958  0.77255  0.48576  0.95510
    140   2.89275  5.31790  3.17639  2.45059  4.64900  3.66621  3.83203  3.41368  1.29112  3.60550  4.36759  3.14583  4.05562  2.71202  2.63553  2.41540  2.53923  3.70214  5.74863  4.37481    173 k - - H
          2.68618  4.42225  2.77519  2.73123  3.46354  2.40513  3.72494  3.29354  2.67741  2.69355  4.24690  2.90347  2.73739  3.18146  2.89801  2.37887  2.77519  2.98518  4.58477  3.61503
          0.01124  4.88962  5.61196  0.61958  0.77255  0.48576  0.95510
    141   2.03303  4.72497  4.29746  4.07095  5.20530  3.49053  5.08834  4.66640  4.14760  4.33814  5.12169  4.04673  0.82386  4.38310  4.40756  1.60667  3.31715  3.94601  6.52765  5.36909    174 p - - H
          2.68618  4.42225  2.77519  2.73123  3.46354  2.40513  3.72494  3.29354  2.67741  2.69355  4.24690  2.90347  2.73739  3.18146  2.89801  2.37887  2.77519  2.98518  4.58477  3.61503
          0.01124  4.88962  5.61196  0.61958  0.77255  0.48576  0.95510
    142   2.87145  3.64982  4.78699  4.17631  2.60202  4.03956  4.37273  1.63493  3.97340  2.02566  2.90047  4.18557  2.96508  4.11423  3.99997  2.92867  3.10387  1.85377  4.87963  3.70272    175 i - - H
          2.68618  4.42225  2.77519  2.73123  3.46354  2.40513  3.72494  3.29354  2.67741  2.69355  4.24690  2.90347  2.73739  3.18146  2.89801  2.37887  2.77519  2.98518  4.58477  3.61503
          0.01124  4.88962  5.61196  0.61958  0.77255  0.48576  0.95510
    143   3.32428  4.64229  5.28111  4.69284  2.38491  4.58951  4.95327  1.76330  4.51680  1.16940  3.44605  4.74113  4.88061  4.61665  4.53939  3.92340  2.95807  1.72701  5.34749  4.21161    176 l - - H
          2.68618  4.42225  2.77519  2.73123  3.46354  2.40513  3.72494  3.29354  2.67741  2.69355  4.24690  2.90347  2.73739  3.18146  2.89801  2.37887  2.77519  2.98518  4.58477  3.61503
          0.01124  4.88962  5.61196  0.61958  0.77255  0.48576  0.95510
    144   2.97399  5.38691  1.22641  2.32534  4.70006  3.65463  3.93996  3.30872  2.74651  3.69055  4.47096  3.14404  4.10748  3.06476  3.24829  2.28911  2.55427  3.76244  5.86788  4.46708    177 d - - H
          2.68618  4.42225  2.77519  2.73123  3.46354  2.40513  3.72494  3.29354  2.67741  2.69355  4.24690  2.90347  2.73739  3.18146  2.89801  2.37887  2.77519  2.98518  4.58477  3.61503
          0.01124  4.88962  5.61196  0.61958  0.77255  0.48576  0.95510
    145   2.61419  4.39393  4.91895  4.32470  3.51230  3.35167  4.59776  1.51927  4.14463  1.63534  2.95477  4.37069  4.58867  4.30036  4.19793  3.55756  3.26698  1.64272  5.10507  3.92708    178 i - - H
          2.68618  4.42225  2.77519  2.73123  3.46354  2.40513  3.72494  3.29354  2.67741  2.69355  4.24690  2.90347  2.73739  3.18146  2.89801  2.37887  2.77519  2.98518  4.58477  3.61503
          0.01124  4.88962  5.61196  0.61958  0.77255  0.48576  0.95510
    146   2.32424  3.60397  4.78795  4.18007  2.45719  3.26556  4.39283  1.55361  3.98193  2.14557  3.38643  4.19762  4.41864  4.12731  4.01541  3.36647  2.91060  1.88102  4.90474  3.72651    179 i - - H
          2.68618  4.42225  2.77519  2.73123  3.46354  2.40513  3.72494  3.29354  2.67741  2.69355  4.24690  2.90347  2.73739  3.18146  2.89801  2.37887  2.77519  2.98518  4.58477  3.61503
          0.01124  4.88962  5.61196  0.61958  0.77255  0.48576  0.95510
    147   2.58220  4.24402  4.72488  4.11591  2.96065  4.01364  4.34202  2.05729  3.92112  1.57299  3.36167  4.14484  4.37816  4.06981  3.96230  2.47743  2.68781  2.24357  3.65568  2.75091    180 l - - H
          2.68618  4.42225  2.77519  2.73123  3.46354  2.40513  3.72494  3.29354  2.67741  2.69355  4.24690  2.90347  2.73739  3.18146  2.89801  2.37887  2.77519  2.98518  4.58477  3.61503
          0.01124  4.88962  5.61196  0.61958  0.77255  0.48576  0.95510
    148   3.01022  3.34495  4.80699  4.22544  1.45449  4.14622  4.31933  2.43689  4.03798  2.52804  3.49696  4.23624  4.50673  4.17255  4.08478  3.45775  2.76392  2.61819  4.75065  1.70935    181 f - - H
          2.68618  4.42225  2.77519  2.73123  3.46354  2.40513  3.72494  3.29354  2.67741  2.69355  4.24690  2.90347  2.73739  3.18146  2.89801  2.37887  2.77519  2.98518  4.58477  3.61503
          0.01124  4.88962  5.61196  0.61958  0.77255  0.48576  0.95510
    149   2.57452  4.67778  3.59405  3.03500  3.87337  3.37131  4.05189  2.99830  3.00389  2.76493  3.81337  2.95111  4.16746  3.32244  3.39510  1.93690  1.71750  2.32302  5.28262  4.02799    182 t - - H
          2.68618  4.42225  2.77519  2.73123  3.46354  2.40513  3.72494  3.29354  2.67741  2.69355  4.24690  2.90347  2.73739  3.18146  2.89801  2.37887  2.77519  2.98518  4.58477  3.61503
          0.01124  4.88962  5.61196  0.61958  0.77255  0.48576  0.95510
    150   2.44437  4.26254  4.65369  4.05048  2.02046  4.00942  4.32466  2.15876  3.87078  2.45233  3.38030  4.11292  4.37460  4.03258  3.38668  2.88837  3.09267  2.32852  2.73556  2.22630    183 f - - H
          2.68618  4.42225  2.77519  2.73123  3.46354  2.40513  3.72494  3.29354  2.67741  2.69355  4.24690  2.90347  2.73739  3.18146  2.89801  2.37887  2.77519  2.98518  4.58477  3.61503
          0.01124  4.88962  5.61196  0.61958  0.77255  0.48576  0.95510
    151   2.46386  5.00471  3.26446  2.70506  4.23388  3.67911  3.88323  2.48637  2.14370  2.88039  4.07837  3.21945  4.06800  2.59204  2.28622  2.62264  2.36383  3.33146  5.51308  3.53189    184 k - - H
          2.68618  4.42225  2.77519  2.73123  3.46354  2.40513  3.72494  3.29354  2.67741  2.69355  4.24690  2.90347  2.73739  3.18146  2.89801  2.37887  2.77519  2.98518  4.58477  3.61503
          0.01124  4.88962  5.61196  0.61958  0.77255  0.48576  0.95510
    152   3.29190  3.41753  5.10349  4.51667  3.49040  4.46955  4.84952  2.65896  4.33714  0.70091  2.62912  4.60790  4.79076  4.45940  4.39624  3.80179  2.89744  2.63689  5.28411  4.16335    185 l - - H
          2.68624  4.42231  2.77526  2.73129  3.46360  2.40519  3.72501  3.29360  2.67747  2.69338  4.24696  2.90324  2.73746  3.18153  2.89807  2.37876  2.77500  2.98525  4.58483  3.61509
          0.05576  2.98428  5.61196  1.07929  0.41527  0.48576  0.95510
    153   2.20820  3.46193  4.33517  3.74704  2.98389  3.21274  4.26091  2.47015  3.11383  2.39831  3.43676  3.94611  4.32585  3.84022  3.26160  2.84824  2.33708  2.40620  2.63508  2.87781    190 a - - H
          2.68618  4.42225  2.77519  2.73123  3.46354  2.40513  3.72494  3.29354  2.67741  2.69355  4.24690  2.90347  2.73739  3.18146  2.89801  2.37887  2.77519  2.98518  4.58477  3.61503
          0.01124  4.88962  5.61196  0.61958  0.77255  0.48576  0.95510
    154   2.83205  5.33000  2.82706  2.33730  4.66984  2.84235  3.79506  4.15203  2.25303  3.18295  4.37209  2.45963  4.00089  2.64989  2.16950  2.27938  2.74898  3.11206  5.76572  4.35809    191 r - - C
          2.68618  4.42225  2.77519  2.73123  3.46354  2.40513  3.72494  3.29354  2.67741  2.69355  4.24690  2.90347  2.73739  3.18146  2.89801  2.37887  2.77519  2.98518  4.58477  3.61503
          0.01124  4.88962  5.61196  0.61958  0.77255  0.48576  0.95510
    155   2.42324  4.53181  3.78005  3.21129  3.13246  3.83909  4.09827  3.02212  3.15993  1.87214  3.63700  2.78711  4.21754  2.94661  3.49856  2.02069  2.87857  2.37589  5.11828  3.27777    192 l - - C
          2.68618  4.42225  2.77519  2.73123  3.46354  2.40513  3.72494  3.29354  2.67741  2.69355  4.24690  2.90347  2.73739  3.18146  2.89801  2.37887  2.77519  2.98518  4.58477  3.61503
          0.01124  4.88962  5.61196  0.61958  0.77255  0.48576  0.95510
    156   2.23027  4.39560  4.10505  3.52732  3.51198  3.25273  4.20718  2.68142  3.43860  1.94143  2.75908  3.81295  4.28829  3.69123  3.68639  1.99241  2.27328  2.41583  5.00484  3.80207    193 l - - C
          2.68618  4.42225  2.77519  2.73123  3.46354  2.40513  3.72494  3.29354  2.67741  2.69355  4.24690  2.90347  2.73739  3.18146  2.89801  2.37887  2.77519  2.98518  4.58477  3.61503
          0.01124  4.88962  5.61196  0.61958  0.77255  0.48576  0.95510
    157   2.87856  4.98532  3.41053  2.92014  4.46050  1.06300  4.09235  3.38819  2.88428  3.48841  4.30831  2.90471  4.15366  3.26190  2.78560  2.61590  2.92027  3.51044  5.72749  4.42165    194 g - - H
          2.68618  4.42225  2.77519  2.73123  3.46354  2.40513  3.72494  3.29354  2.67741  2.69355  4.24690  2.90347  2.73739  3.18146  2.89801  2.37887  2.77519  2.98518  4.58477  3.61503
          0.01124  4.88962  5.61196  0.61958  0.77255  0.48576  0.95510
    158   2.47700  5.06851  3.21553  2.43780  3.80338  2.81787  3.86070  3.73841  2.65223  3.33109  4.13641  3.18151  2.81996  2.59155  2.71330  2.58557  2.61213  3.40557  2.55405  3.47097    195 e - - C
          2.68618  4.42225  2.77519  2.73123  3.46354  2.40513  3.72494  3.29354  2.67741  2.69355  4.24690  2.90347  2.73739  3.18146  2.89801  2.37887  2.77519  2.98518  4.58477  3.61503
          0.01124  4.88962  5.61196  0.61958  0.77255  0.48576  0.95510
    159   2.59700  5.00637  3.25612  2.36899  4.23612  2.63591  3.88018  3.13246  2.37931  2.40021  3.15941  3.21346  4.06375  2.85402  2.24429  2.73023  2.89211  3.00259  5.51488  4.18691    196 r - - C
          2.68618  4.42225  2.77519  2.73123  3.46354  2.40513  3.72494  3.29354  2.67741  2.69355  4.24690  2.90347  2.73739  3.18146  2.89801  2.37887  2.77519  2.98518  4.58477  3.61503
          0.01124  4.88962  5.61196  0.61958  0.77255  0.48576  0.95510
    160   2.49376  5.00797  3.26152  2.70726  4.25753  1.74375  3.89230  3.67088  2.55923  3.28207  4.09924  2.93321  3.40209  3.04862  3.16035  2.55192  2.32356  2.95744  5.53362  3.46830    197 g - - S
          2.68618  4.42225  2.77519  2.73123  3.46354  2.40513  3.72494  3.29354  2.67741  2.69355  4.24690  2.90347  2.73739  3.18146  2.89801  2.37887  2.77519  2.98518  4.58477  3.61503
          0.01124  4.88962  5.61196  0.61958  0.77255  0.48576  0.95510
    161   2.43322  4.37773  4.49279  3.90920  3.50395  4.06241  4.39985  2.06999  3.78006  1.94526  3.49713  4.08549  1.93964  3.99112  3.93873  3.36085  2.55577  1.90947  5.04434  3.85494    198 v - - S
          2.68610  4.42184  2.77576  2.73146  3.46174  2.40508  3.72455  3.29208  2.67820  2.69357  4.24343  2.90383  2.73686  3.18226  2.89822  2.37916  2.77534  2.98528  4.58476  3.61529
          0.34092  1.41807  3.06389  2.08629  0.13256  0.48576  0.95510
    162   1.99408  3.65454  4.53933  3.94026  2.50659  3.20431  4.29039  2.69097  3.77819  1.86859  3.36956  4.04451  3.69614  3.95667  3.87644  2.83267  2.81820  2.20116  2.88017  3.68681    213 l - - H
          2.68618  4.42225  2.77519  2.73123  3.46354  2.40513  3.72494  3.29354  2.67741  2.69355  4.24690  2.90347  2.73739  3.18146  2.89801  2.37887  2.77519  2.98518  4.58477  3.61503
          0.01175  4.84561  5.56796  0.61958  0.77255  0.42625  1.05830
    163   2.21092  4.25874  4.63318  4.02980  3.10387  2.72482  4.32509  1.89496  3.85361  1.81637  3.08766  4.10131  4.36708  4.01904  3.92660  2.71533  2.80098  2.29572  3.64950  3.69709    214 l - - H
          2.68618  4.42225  2.77519  2.73123  3.46354  2.40513  3.72494  3.29354  2.67741  2.69355  4.24690  2.90347  2.73739  3.18146  2.89801  2.37887  2.77519  2.98518  4.58477  3.61503
          0.01124  4.88962  5.61196  0.61958  0.77255  0.48576  0.95510
    164   2.25447  4.40746  4.93028  4.33416  3.49287  4.25042  4.60263  1.80291  4.15340  1.57618  2.27048  4.38088  4.59483  4.30230  4.20334  3.56740  2.76785  1.90102  5.10121  3.92899    215 l - - H
          2.68618  4.42225  2.77519  2.73123  3.46354  2.40513  3.72494  3.29354  2.67741  2.69355  4.24690  2.90347  2.73739  3.18146  2.89801  2.37887  2.77519  2.98518  4.58477  3.61503
          0.01124  4.88962  5.61196  0.61958  0.77255  0.48576  0.95510
    165   2.67125  4.24336  4.73055  4.12132  2.08567  2.82255  4.34194  2.35769  3.92528  1.81370  2.58731  4.14727  4.37882  4.07279  3.96440  2.89282  3.08703  2.49089  3.50213  2.75339    216 l - - H
          2.68618  4.42225  2.77519  2.73123  3.46354  2.40513  3.72494  3.29354  2.67741  2.69355  4.24690  2.90347  2.73739  3.18146  2.89801  2.37887  2.77519  2.98518  4.58477  3.61503
          0.01124  4.88962  5.61196  0.61958  0.77255  0.48576  0.95510
    166   2.44417  4.33177  4.32392  3.73759  3.43895  3.03233  4.26631  2.51977  3.61755  1.72157  3.14435  3.94296  4.32875  3.83722  3.79725  2.32126  2.35431  1.97091  4.94840  3.75662    217 l - - H
          2.68618  4.42225  2.77519  2.73123  3.46354  2.40513  3.72494  3.29354  2.67741  2.69355  4.24690  2.90347  2.73739  3.18146  2.89801  2.37887  2.77519  2.98518  4.58477  3.61503
          0.01124  4.88962  5.61196  0.61958  0.77255  0.48576  0.95510
    167   2.71274  4.39910  4.30143  3.72473  3.43949  3.99898  4.27853  2.49159  3.60696  2.33810  3.50941  3.01373  4.37015  3.84316  3.80739  3.28593  3.14284  2.21934  4.96624  1.26774    218 y - - H
          2.68618  4.42225  2.77519  2.73123  3.46354  2.40513  3.72494  3.29354  2.67741  2.69355  4.24690  2.90347  2.73739  3.18146  2.89801  2.37887  2.77519  2.98518  4.58477  3.61503
          0.01124  4.88962  5.61196  0.61958  0.77255  0.48576  0.95510
    168   2.62380  4.31372  4.82797  4.22137  2.39371  4.10582  4.42487  2.65388  4.02459  1.90259  2.92893  4.24227  4.46066  4.16166  4.05664  3.41672  3.16765  1.42338  4.91734  2.31442    219 v - - H
          2.68618  4.42225  2.77519  2.73123  3.46354  2.40513  3.72494  3.29354  2.67741  2.69355  4.24690  2.90347  2.73739  3.18146  2.89801  2.37887  2.77519  2.98518  4.58477  3.61503
          0.01124  4.88962  5.61196  0.61958  0.77255  0.48576  0.95510
    169   2.56707  3.35873  4.74162  4.13161  2.29630  4.01647  4.34572  2.02677  3.93345  1.55393  3.08175  4.15303  4.38068  3.31685  3.96902  3.04710  3.08769  2.48844  4.86250  2.87933    220 l - - H
          2.68618  4.42225  2.77519  2.73123  3.46354  2.40513  3.72494  3.29354  2.67741  2.69355  4.24690  2.90347  2.73739  3.18146  2.89801  2.37887  2.77519  2.98518  4.58477  3.61503
          0.01124  4.88962  5.61196  0.61958  0.77255  0.48576  0.95510
    170   2.30819  4.26644  4.64817  4.04565  2.10746  3.03036  4.33940  2.25307  3.86908  1.65263  3.38312  4.11492  4.37785  4.03387  3.94089  2.83399  3.09521  2.09522  4.88987  3.70929    221 l - - H
          2.68618  4.42225  2.77519  2.73123  3.46354  2.40513  3.72494  3.29354  2.67741  2.69355  4.24690  2.90347  2.73739  3.18146  2.89801  2.37887  2.77519  2.98518  4.58477  3.61503
          0.01124  4.88962  5.61196  0.61958  0.77255  0.48576  0.95510
    171   2.17999  4.81328  3.43933  2.88339  3.25868  2.57980  3.98673  3.43193  2.86532  3.09516  3.94743  3.35668  4.12138  2.81573  3.29190  1.89509  2.08542  2.80187  5.40219  4.11811    222 s - - H
          2.68618  4.42225  2.77519  2.73123  3.46354  2.40513  3.72494  3.29354  2.67741  2.69355  4.24690  2.90347  2.73739  3.18146  2.89801  2.37887  2.77519  2.98518  4.58477  3.61503
          0.01124  4.88962  5.61196  0.61958  0.77255  0.48576  0.95510
    172   1.81833  4.83084  3.44629  2.89526  4.10710  2.17754  4.00853  3.49774  2.87856  2.81013  3.53930  2.91502  4.12234  3.21356  3.30714  2.65139  1.96040  3.20507  5.45440  4.16720    223 a - - H
          2.68618  4.42225  2.77519  2.73123  3.46354  2.40513  3.72494  3.29354  2.67741  2.69355  4.24690  2.90347  2.73739  3.18146  2.89801  2.37887  2.77519  2.98518  4.58477  3.61503
          0.01124  4.88962  5.61196  0.61958  0.77255  0.48576  0.95510
    173   2.44376  4.38519  4.12031  3.54093  2.81717  3.28631  4.20581  2.21517  2.93177  2.25554  3.49765  2.98492  4.28980  3.69899  3.69091  2.61649  2.75301  1.79755  4.99022  3.78856    224 v - - H
          2.68619  4.42226  2.77520  2.73124  3.46355  2.40513  3.72457  3.29355  2.67742  2.69356  4.24690  2.90347  2.73740  3.18147  2.89801  2.37888  2.77520  2.98519  4.58478  3.61504
          0.03655  3.43470  5.61196  0.43190  1.04775  0.48576  0.95510
    174   2.58497  4.24641  4.81504  4.20178  2.45201  3.56835  4.37348  1.69662  3.99185  1.94317  2.91157  4.19618  4.40227  4.12586  4.00710  3.35132  3.10257  1.80758  3.49473  3.69460    226 i - - H
          2.68618  4.42225  2.77519  2.73123  3.46354  2.40513  3.72494  3.29354  2.67741  2.69355  4.24690  2.90347  2.73739  3.18146  2.89801  2.37887  2.77519  2.98518  4.58477  3.61503
          0.01124  4.88962  5.61196  0.61958  0.77255  0.48576  0.95510
    175   2.58529  4.34020  4.27016  3.68495  2.98265  3.94626  4.24602  2.28902  3.16865  1.42626  2.98634  2.84897  4.31644  3.79888  3.76633  2.91262  2.55420  2.59308  4.95049  3.75662    227 l - - H
          2.68618  4.42225  2.77519  2.73123  3.46354  2.40513  3.72494  3.29354  2.67741  2.69355  4.24690  2.90347  2.73739  3.18146  2.89801  2.37887  2.77519  2.98518  4.58477  3.61503
          0.01124  4.88962  5.61196  0.61958  0.77255  0.48576  0.95510
    176   2.87903  3.60755  3.34083  2.77183  2.84923  3.72075  3.30385  3.62132  1.93158  3.24194  4.07291  3.27361  4.10655  3.07826  1.77080  2.93571  2.37411  3.32036  5.49980  4.19161    228 r - - H
          2.68618  4.42225  2.77519  2.73123  3.46354  2.40513  3.72494  3.29354  2.67741  2.69355  4.24690  2.90347  2.73739  3.18146  2.89801  2.37887  2.77519  2.98518  4.58477  3.61503
          0.01124  4.88962  5.61196  0.61958  0.77255  0.48576  0.95510
    177   2.23175  3.41755  3.92501  3.35192  3.58118  3.87492  4.14670  2.54485  2.51962  2.27889  2.72190  2.95413  4.25051  3.56127  2.55888  3.13491  2.75706  2.72432  3.28558  3.46080    229 a - - T
          2.68618  4.42225  2.77519  2.73123  3.46354  2.40513  3.72494  3.29354  2.67741  2.69355  4.24690  2.90347  2.73739  3.18146  2.89801  2.37887  2.77519  2.98518  4.58477  3.61503
          0.01124  4.88962  5.61196  0.61958  0.77255  0.48576  0.95510
    178   2.99219  3.70138  4.94544  4.33732  2.72739  4.18126  4.51423  1.57846  4.13249  1.46598  3.37892  4.33778  4.52786  4.25604  4.14557  3.49714  3.22398  2.03374  4.98319  2.74273    230 l - - S
          2.68618  4.42225  2.77519  2.73123  3.46354  2.40513  3.72494  3.29354  2.67741  2.69355  4.24690  2.90347  2.73739  3.18146  2.89801  2.37887  2.77519  2.98518  4.58477  3.61503
          0.01124  4.88962  5.61196  0.61958  0.77255  0.48576  0.95510
    179   2.36690  4.97875  3.27827  2.71970  4.20392  2.49596  3.89171  3.61137  2.70727  2.60551  3.08535  3.23093  4.07181  2.73878  2.42384  2.10940  2.55961  3.30389  5.49510  4.17397    231 s - - S
          2.68618  4.42225  2.77519  2.73123  3.46354  2.40513  3.72494  3.29354  2.67741  2.69355  4.24690  2.90347  2.73739  3.18146  2.89801  2.37887  2.77519  2.98518  4.58477  3.61503
          0.01124  4.88962  5.61196  0.61958  0.77255  0.48576  0.95510
    180   2.61646  5.19642  3.29243  2.76695  4.63567  3.11276  3.96311  4.07240  2.51528  3.61406  4.40216  3.26968  1.46496  3.09197  1.96023  2.59960  3.18336  3.67789  5.78702  4.44853    232 p - - C
          2.68618  4.42225  2.77519  2.73123  3.46354  2.40513  3.72494  3.29354  2.67741  2.69355  4.24690  2.90347  2.73739  3.18146  2.89801  2.37887  2.77519  2.98518  4.58477  3.61503
          0.01124  4.88962  5.61196  0.61958  0.77255  0.48576  0.95510
    181   2.95562  5.43321  2.69609  2.57437  4.76986  3.65106  3.89586  4.24706  2.27514  3.73707  4.49681  2.25467  1.45047  3.00696  2.90567  2.62463  3.19369  3.82378  5.87850  4.47115    233 p - - H
          2.68618  4.42225  2.77519  2.73123  3.46354  2.40513  3.72494  3.29354  2.67741  2.69355  4.24690  2.90347  2.73739  3.18146  2.89801  2.37887  2.77519  2.98518  4.58477  3.61503
          0.01124  4.88962  5.61196  0.61958  0.77255  0.48576  0.95510
    182   3.46132  4.77990  5.35320  4.76484  1.37863  4.70369  5.00567  1.78131  4.59155  1.31402  3.35713  4.83748  4.96195  4.65186  4.60761  4.03896  2.95425  2.61750  5.33537  4.18883    234 l - - H
          2.68618  4.42225  2.77519  2.73123  3.46354  2.40513  3.72494  3.29354  2.67741  2.69355  4.24690  2.90347  2.73739  3.18146  2.89801  2.37887  2.77519  2.98518  4.58477  3.61503
          0.01124  4.88962  5.61196  0.61958  0.77255  0.48576  0.95510
    183   2.43218  4.63184  3.05484  3.16221  3.84009  1.56329  4.13531  2.38625  3.13423  2.89639  3.79064  3.56985  4.21897  3.44021  3.50330  3.06485  2.73744  2.17588  5.27773  4.03582    235 g - - H
          2.68618  4.42225  2.77519  2.73123  3.46354  2.40513  3.72494  3.29354  2.67741  2.69355  4.24690  2.90347  2.73739  3.18146  2.89801  2.37887  2.77519  2.98518  4.58477  3.61503
          0.01124  4.88962  5.61196  0.61958  0.77255  0.48576  0.95510
    184   2.83336  5.33012  2.80228  2.42881  4.67006  2.90141  3.44178  4.15175  1.87305  3.63279  3.57901  2.79204  4.00203  2.33424  2.27230  2.66060  3.06435  3.71804  3.37363  4.35862    236 k - - H
          2.68618  4.42225  2.77519  2.73123  3.46354  2.40513  3.72494  3.29354  2.67741  2.69355  4.24690  2.90347  2.73739  3.18146  2.89801  2.37887  2.77519  2.98518  4.58477  3.61503
          0.01124  4.88962  5.61196  0.61958  0.77255  0.48576  0.95510
    185   2.94605  4.38309  4.53523  3.93948  3.36947  4.06671  4.34119  2.77276  2.74339  1.06907  2.52288  4.09003  4.42416  3.97492  3.88788  3.36373  3.17619  2.61600  3.59330  3.10378    237 l - - H
          2.68618  4.42225  2.77519  2.73123  3.46354  2.40513  3.72494  3.29354  2.67741  2.69355  4.24690  2.90347  2.73739  3.18146  2.89801  2.37887  2.77519  2.98518  4.58477  3.61503
          0.01124  4.88962  5.61196  0.61958  0.77255  0.48576  0.95510
    186   2.40653  4.57274  3.71683  3.15031  3.71394  3.82160  4.07863  3.07001  2.86703  2.54113  3.15862  2.57907  4.20327  3.40811  3.45962  2.80247  2.05723  1.74135  5.15759  3.92231    238 v - - H
          2.68618  4.42225  2.77519  2.73123  3.46354  2.40513  3.72494  3.29354  2.67741  2.69355  4.24690  2.90347  2.73739  3.18146  2.89801  2.37887  2.77519  2.98518  4.58477  3.61503
          0.01124  4.88962  5.61196  0.61958  0.77255  0.48576  0.95510
    187   1.80668  4.38696  4.11844  3.53947  2.36533  2.93490  4.20651  2.67523  3.44832  2.58650  3.00122  3.82021  4.28963  3.07035  3.69065  2.54165  3.08187  2.04445  4.99290  3.79106    239 a - - H
          2.68618  4.42225  2.77519  2.73123  3.46354  2.40513  3.72494  3.29354  2.67741  2.69355  4.24690  2.90347  2.73739  3.18146  2.89801  2.37887  2.77519  2.98518  4.58477  3.61503
          0.01124  4.88962  5.61196  0.61958  0.77255  0.48576  0.95510
    188   2.27775  5.31919  2.93361  1.55406  4.65449  3.61048  3.27775  4.13306  2.23972  3.34148  3.81463  3.08192  4.00370  2.60706  2.56258  2.80038  3.06441  3.34370  5.75741  4.35324    240 e - - H
          2.68618  4.42225  2.77519  2.73123  3.46354  2.40513  3.72494  3.29354  2.67741  2.69355  4.24690  2.90347  2.73739  3.18146  2.89801  2.37887  2.77519  2.98518  4.58477  3.61503
          0.01124  4.88962  5.61196  0.61958  0.77255  0.48576  0.95510
    189   2.91891  5.42051  3.04770  1.46095  4.76557  3.64408  3.85274  4.24681  2.57997  3.72024  4.46822  2.42140  4.05845  2.13186  2.48785  2.37423  3.15128  3.81269  5.84628  4.44029    241 e - - H
          2.68618  4.42225  2.77519  2.73123  3.46354  2.40513  3.72494  3.29354  2.67741  2.69355  4.24690  2.90347  2.73739  3.18146  2.89801  2.37887  2.77519  2.98518  4.58477  3.61503
          0.01124  4.88962  5.61196  0.61958  0.77255  0.48576  0.95510
    190   2.04773  5.28703  3.10595  1.89450  4.60907  3.27974  3.81056  4.07732  2.55321  3.58255  3.44405  3.09773  4.01377  1.92926  2.74766  2.45697  3.07059  3.66572  5.73519  4.34075    242 e - - H
          2.68618  4.42225  2.77519  2.73123  3.46354  2.40513  3.72494  3.29354  2.67741  2.69355  4.24690  2.90347  2.73739  3.18146  2.89801  2.37887  2.77519  2.98518  4.58477  3.61503
          0.01124  4.88962  5.61196  0.61958  0.77255  0.48576  0.95510
    191   2.30833  5.34344  3.10269  2.23674  4.68770  3.62078  3.45821  4.16741  1.80324  3.64481  4.38570  2.89492  4.01332  2.45374  2.06959  2.56242  3.07838  3.40276  5.77331  4.37095    243 k - - H
          2.68618  4.42225  2.77519  2.73123  3.46354  2.40513  3.72494  3.29354  2.67741  2.69355  4.24690  2.90347  2.73739  3.18146  2.89801  2.37887  2.77519  2.98518  4.58477  3.61503
          0.01124  4.88962  5.61196  0.61958  0.77255  0.48576  0.95510
    192   2.88958  4.63076  3.74059  3.15890  3.77132  3.84932  4.07313  3.13526  2.28121  1.38649  3.13143  3.56602  4.22572  3.38422  2.54556  2.80093  3.11738  2.90889  5.19695  3.04634    244 l - - H
          2.68618  4.42225  2.77519  2.73123  3.46354  2.40513  3.72494  3.29354  2.67741  2.69355  4.24690  2.90347  2.73739  3.18146  2.89801  2.37887  2.77519  2.98518  4.58477  3.61503
          0.01124  4.88962  5.61196  0.61958  0.77255  0.48576  0.95510
    193   3.15912  5.72851  2.52185  0.95986  5.04958  3.68150  4.04267  4.55578  2.35810  4.02269  4.79814  2.29894  4.19385  3.16763  3.42406  3.07955  3.06036  4.11045  6.15648  4.69754    245 e - - H
          2.68618  4.42225  2.77519  2.73123  3.46354  2.40513  3.72494  3.29354  2.67741  2.69355  4.24690  2.90347  2.73739  3.18146  2.89801  2.37887  2.77519  2.98518  4.58477  3.61503
          0.01124  4.88962  5.61196  0.61958  0.77255  0.48576  0.95510
    194   1.68823  4.69830  4.49009  4.37656  5.37546  0.60876  5.32428  4.85870  4.51269  4.54238  5.30574  4.16768  4.31835  4.67217  4.68693  2.42231  3.33495  4.02989  6.70640  5.60525    246 G - - H
          2.68618  4.42225  2.77519  2.73123  3.46354  2.40513  3.72494  3.29354  2.67741  2.69355  4.24690  2.90347  2.73739  3.18146  2.89801  2.37887  2.77519  2.98518  4.58477  3.61503
          0.01124  4.88962  5.61196  0.61958  0.77255  0.48576  0.95510
    195   2.28301  5.32501  2.13541  1.80655  4.65904  3.61100  3.44385  4.13819  2.36683  3.62558  4.36887  2.41839  4.00681  2.90311  3.03518  2.80487  3.07001  3.70987  3.90805  3.45466    247 e - - H
          2.68618  4.42225  2.77519  2.73123  3.46354  2.40513  3.72494  3.29354  2.67741  2.69355  4.24690  2.90347  2.73739  3.18146  2.89801  2.37887  2.77519  2.98518  4.58477  3.61503
          0.01124  4.88962  5.61196  0.61958  0.77255  0.48576  0.95510
    196   3.78021  5.05124  5.36993  4.93103  1.09021  4.80746  4.29188  3.27608  4.73684  1.78166  3.89323  4.71743  5.09842  4.69902  4.70254  4.14969  4.00081  2.60856  4.46192  1.54570    248 f - - H
          2.68618  4.42225  2.77519  2.73123  3.46354  2.40513  3.72494  3.29354  2.67741  2.69355  4.24690  2.90347  2.73739  3.18146  2.89801  2.37887  2.77519  2.98518  4.58477  3.61503
          0.01124  4.88962  5.61196  0.61958  0.77255  0.48576  0.95510
    197   3.89612  5.74597  4.52041  3.79009  4.37054  4.41856  4.29958  4.57313  2.60796  3.96249  4.95908  4.07944  4.80767  3.56047  0.43770  3.92901  4.06515  4.32195  5.62807  3.17083    249 R - - H
          2.68618  4.42225  2.77519  2.73123  3.46354  2.40513  3.72494  3.29354  2.67741  2.69355  4.24690  2.90347  2.73739  3.18146  2.89801  2.37887  2.77519  2.98518  4.58477  3.61503
          0.01124  4.88962  5.61196  0.61958  0.77255  0.48576  0.95510
    198   2.84644  4.67715  3.56666  3.00429  2.30191  2.90034  3.55412  3.20367  2.97253  2.62054  3.77444  3.06716  4.16471  2.62152  3.36465  2.69489  2.82835  2.96192  5.23254  2.03587    250 y - - H
          2.68618  4.42225  2.77519  2.73123  3.46354  2.40513  3.72494  3.29354  2.67741  2.69355  4.24690  2.90347  2.73739  3.18146  2.89801  2.37887  2.77519  2.98518  4.58477  3.61503
          0.01124  4.88962  5.61196  0.61958  0.77255  0.48576  0.95510
    199   2.46364  4.66134  3.58071  2.66811  3.81435  3.78358  3.36219  3.18408  2.69626  1.96894  3.01064  3.45943  4.16571  3.08016  2.93858  2.72719  3.07413  2.00548  5.22936  3.39484    251 l - - H
          2.68618  4.42225  2.77519  2.73123  3.46354  2.40513  3.72494  3.29354  2.67741  2.69355  4.24690  2.90347  2.73739  3.18146  2.89801  2.37887  2.77519  2.98518  4.58477  3.61503
          0.01124  4.88962  5.61196  0.61958  0.77255  0.48576  0.95510
    200   3.21345  5.18582  3.46578  3.08551  3.84410  3.93267  1.11331  3.81659  2.96229  2.14103  4.32681  2.33393  4.38447  3.42572  3.29884  3.28443  3.45989  3.55321  5.30743  3.81671    252 h - - H
          2.68618  4.42225  2.77519  2.73123  3.46354  2.40513  3.72494  3.29354  2.67741  2.69355  4.24690  2.90347  2.73739  3.18146  2.89801  2.37887  2.77519  2.98518  4.58477  3.61503
          0.01124  4.88962  5.61196  0.61958  0.77255  0.48576  0.95510
    201   2.65930  4.65421  3.59106  2.73290  3.80634  3.78703  4.02798  2.84078  2.99284  2.63946  2.83210  3.46742  4.16918  2.65884  3.37940  1.65671  2.75286  2.33419  5.22427  3.97268    253 s - - H
          2.68618  4.42225  2.77519  2.73123  3.46354  2.40513  3.72494  3.29354  2.67741  2.69355  4.24690  2.90347  2.73739  3.18146  2.89801  2.37887  2.77519  2.98518  4.58477  3.61503
          0.01124  4.88962  5.61196  0.61958  0.77255  0.48576  0.95510
    202   3.31928  5.66169  3.53086  2.56509  5.11176  3.96518  3.98853  4.50091  2.24251  3.90818  4.71846  2.56319  4.34600  2.39309  0.94895  3.27625  3.50555  4.11745  5.94898  4.69571    254 r - - H
          2.68618  4.42225  2.77519  2.73123  3.46354  2.40513  3.72494  3.29354  2.67741  2.69355  4.24690  2.90347  2.73739  3.18146  2.89801  2.37887  2.77519  2.98518  4.58477  3.61503
          0.01124  4.88962  5.61196  0.61958  0.77255  0.48576  0.95510
    203   3.95395  5.16606  5.94058  5.37730  3.62301  5.38745  5.75853  1.83906  5.25332  0.67580  2.84221  5.54839  5.46358  5.18057  5.22900  4.77967  4.17040  1.90863  5.81739  4.83219    255 L - - H
          2.68618  4.42225  2.77519  2.73123  3.46354  2.40513  3.72494  3.29354  2.67741  2.69355  4.24690  2.90347  2.73739  3.18146  2.89801  2.37887  2.77519  2.98518  4.58477  3.61503
          0.01124  4.88962  5.61196  0.61958  0.77255  0.48576  0.95510
    204   2.90215  4.75929  3.59974  3.01887  3.92806  3.81463  3.28611  1.61383  2.59186  2.62673  3.85417  3.02235  4.19321  3.26632  1.95741  3.05394  3.12827  2.85993  5.30618  4.05437    256 i - - H
          2.68618  4.42225  2.77519  2.73123  3.46354  2.40513  3.72494  3.29354  2.67741  2.69355  4.24690  2.90347  2.73739  3.18146  2.89801  2.37887  2.77519  2.98518  4.58477  3.61503
          0.01124  4.88962  5.61196  0.61958  0.77255  0.48576  0.95510
    205   2.24479  5.27458  2.45921  2.22328  4.59162  3.61732  3.80877  4.05823  2.55607  3.56802  3.46482  2.83421  4.01089  2.65563  3.04384  2.36300  2.00308  3.18522  5.72484  4.33139    257 t - - T
          2.68618  4.42225  2.77519  2.73123  3.46354  2.40513  3.72494  3.29354  2.67741  2.69355  4.24690  2.90347  2.73739  3.18146  2.89801  2.37887  2.77519  2.98518  4.58477  3.61503
          0.01124  4.88962  5.61196  0.61958  0.77255  0.48576  0.95510
    206   2.48877  5.16486  3.16999  2.68437  4.36956  3.67786  2.25522  3.88386  2.71225  3.45909  4.26574  1.46469  4.09864  3.06636  3.17538  2.61265  3.14834  3.53575  5.62818  3.20267    258 n - - T
          2.68618  4.42225  2.77519  2.73123  3.46354  2.40513  3.72494  3.29354  2.67741  2.69355  4.24690  2.90347  2.73739  3.18146  2.89801  2.37887  2.77519  2.98518  4.58477  3.61503
          0.01124  4.88962  5.61196  0.61958  0.77255  0.48576  0.95510
    207   1.19919  4.74383  3.92850  3.48326  4.60233  3.56495  4.54115  3.99061  3.48297  3.67778  4.50924  2.93546  4.22995  3.78468  3.84963  1.31914  3.21754  2.59905  5.95223  4.71375    259 a - - H
          2.68618  4.42225  2.77519  2.73123  3.46354  2.40513  3.72494  3.29354  2.67741  2.69355  4.24690  2.90347  2.73739  3.18146  2.89801  2.37887  2.77519  2.98518  4.58477  3.61503
          0.01124  4.88962  5.61196  0.61958  0.77255  0.48576  0.95510
    208   4.34536  6.31680  3.49972  0.18739  5.88502  4.33178  5.14980  5.62577  4.22396  5.08326  6.13425  4.09358  5.00665  4.42089  4.66561  4.27833  4.69245  5.23259  6.79990  5.72253    260 E - - H
          2.68618  4.42225  2.77519  2.73123  3.46354  2.40513  3.72494  3.29354  2.67741  2.69355  4.24690  2.90347  2.73739  3.18146  2.89801  2.37887  2.77519  2.98518  4.58477  3.61503
          0.01124  4.88962  5.61196  0.61958  0.77255  0.48576  0.95510
    209   2.27872  5.39363  3.00592  1.21493  4.74877  3.63993  3.91120  4.22425  2.68842  3.72606  4.48846  3.13194  3.34732  2.70519  3.18361  2.21641  3.18805  3.80171  5.87746  4.47074    261 e - - H
          2.68618  4.42225  2.77519  2.73123  3.46354  2.40513  3.72494  3.29354  2.67741  2.69355  4.24690  2.90347  2.73739  3.18146  2.89801  2.37887  2.77519  2.98518  4.58477  3.61503
          0.01124  4.88962  5.61196  0.61958  0.77255  0.48576  0.95510
    210   2.96033  4.88190  5.73269  5.27826  4.32552  5.21405  6.02263  0.67642  5.21714  2.78657  4.06296  5.41162  5.49052  5.48502  5.38688  4.65002  3.93101  1.32941  6.39729  5.16678    262 I - - H
          2.68618  4.42225  2.77519  2.73123  3.46354  2.40513  3.72494  3.29354  2.67741  2.69355  4.24690  2.90347  2.73739  3.18146  2.89801  2.37887  2.77519  2.98518  4.58477  3.61503
          0.01124  4.88962  5.61196  0.61958  0.77255  0.48576  0.95510
    211   0.41605  4.67514  4.62757  4.45342  5.23272  2.83925  5.29931  4.63533  4.47243  4.37230  5.16677  4.19654  4.31943  4.66265  4.63177  2.97138  2.56261  3.91317  6.59054  5.48742    263 A - - H
          2.68618  4.42225  2.77519  2.73123  3.46354  2.40513  3.72494  3.29354  2.67741  2.69355  4.24690  2.90347  2.73739  3.18146  2.89801  2.37887  2.77519  2.98518  4.58477  3.61503
          0.01124  4.88962  5.61196  0.61958  0.77255  0.48576  0.95510
    212   4.35052  5.52068  5.84550  5.48451  0.65698  5.39080  4.80071  3.11712  5.30219  1.38869  3.63916  5.31206  5.54076  5.13068  5.21307  4.83202  4.56484  3.35278  4.85891  3.25520    264 F - - H
          2.68618  4.42225  2.77519  2.73123  3.46354  2.40513  3.72494  3.29354  2.67741  2.69355  4.24690  2.90347  2.73739  3.18146  2.89801  2.37887  2.77519  2.98518  4.58477  3.61503
          0.01124  4.88962  5.61196  0.61958  0.77255  0.48576  0.95510
    213   3.64504  4.99174  5.04187  4.57862  2.41072  4.63504  4.20663  3.34151  4.41094  2.15350  3.99495  4.51024  4.96571  4.48663  4.48005  3.96408  2.91055  3.23286  4.43759  0.71595    265 y - - H
          2.68618  4.42225  2.77519  2.73123  3.46354  2.40513  3.72494  3.29354  2.67741  2.69355  4.24690  2.90347  2.73739  3.18146  2.89801  2.37887  2.77519  2.98518  4.58477  3.61503
          0.01124  4.88962  5.61196  0.61958  0.77255  0.48576  0.95510
    214   2.72911  5.36568  2.86082  2.55910  4.71334  2.31599  3.50020  4.19141  2.08213  3.66552  4.40881  2.90660  4.02966  2.34323  1.77711  2.83487  3.10115  3.75840  5.79045  4.39143    266 r - - T
          2.68618  4.42225  2.77519  2.73123  3.46354  2.40513  3.72494  3.29354  2.67741  2.69355  4.24690  2.90347  2.73739  3.18146  2.89801  2.37887  2.77519  2.98518  4.58477  3.61503
          0.01124  4.88962  5.61196  0.61958  0.77255  0.48576  0.95510
    215   2.04023  4.83321  4.46054  4.42833  5.48135  0.41108  5.43563  4.95997  4.64603  4.67045  5.47329  4.27129  4.43402  4.81124  4.79743  3.12130  3.49077  4.15814  6.76480  5.70602    267 G - - T
          2.68618  4.42225  2.77519  2.73123  3.46354  2.40513  3.72494  3.29354  2.67741  2.69355  4.24690  2.90347  2.73739  3.18146  2.89801  2.37887  2.77519  2.98518  4.58477  3.61503
          0.01124  4.88962  5.61196  0.61958  0.77255  0.48576  0.95510
    216   2.45920  5.30485  3.09245  1.90210  3.55970  2.59610  2.69368  4.10677  2.54721  3.60285  4.35061  2.40668  4.00777  2.53373  3.03724  2.62550  2.81137  3.68628  5.74817  4.34747    268 e - - H
          2.68618  4.42225  2.77519  2.73123  3.46354  2.40513  3.72494  3.29354  2.67741  2.69355  4.24690  2.90347  2.73739  3.18146  2.89801  2.37887  2.77519  2.98518  4.58477  3.61503
          0.01124  4.88962  5.61196  0.61958  0.77255  0.48576  0.95510
    217   2.43827  5.33232  3.08733  1.94637  4.67296  3.16167  3.27642  4.15489  1.90639  3.63512  4.37440  2.90734  4.00264  2.38362  2.61372  2.79901  2.78074  3.00448  5.76711  4.36015    269 k - - H
          2.68618  4.42225  2.77519  2.73123  3.46354  2.40513  3.72494  3.29354  2.67741  2.69355  4.24690  2.90347  2.73739  3.18146  2.89801  2.37887  2.77519  2.98518  4.58477  3.61503
          0.01124  4.88962  5.61196  0.61958  0.77255  0.48576  0.95510
    218   2.12722  4.38864  4.11102  3.53182  2.96050  3.91574  4.20308  2.57014  3.08302  2.35509  2.81371  3.81543  3.71189  3.69232  2.20360  2.96965  3.08131  1.89356  4.99313  3.79094    270 v - - H
          2.68618  4.42225  2.77519  2.73123  3.46354  2.40513  3.72494  3.29354  2.67741  2.69355  4.24690  2.90347  2.73739  3.18146  2.89801  2.37887  2.77519  2.98518  4.58477  3.61503
          0.01124  4.88962  5.61196  0.61958  0.77255  0.48576  0.95510
    219   3.62966  6.09465  2.83852  0.49145  5.22977  3.87170  3.02418  4.98708  3.29480  4.43965  5.32911  3.36496  4.49194  3.57368  3.76958  3.51712  3.91581  4.57036  6.41240  4.93867    271 E - - H
          2.68618  4.42225  2.77519  2.73123  3.46354  2.40513  3.72494  3.29354  2.67741  2.69355  4.24690  2.90347  2.73739  3.18146  2.89801  2.37887  2.77519  2.98518  4.58477  3.61503
          0.01124  4.88962  5.61196  0.61958  0.77255  0.48576  0.95510
    220   2.84097  5.31075  3.10636  2.18495  4.64216  2.88899  3.04749  4.11556  1.70767  2.94206  3.82023  2.77287  4.01164  2.90576  2.28265  2.81068  3.07131  3.69420  5.74984  3.79282    272 k - - H
          2.68618  4.42225  2.77519  2.73123  3.46354  2.40513  3.72494  3.29354  2.67741  2.69355  4.24690  2.90347  2.73739  3.18146  2.89801  2.37887  2.77519  2.98518  4.58477  3.61503
          0.01124  4.88962  5.61196  0.61958  0.77255  0.48576  0.95510
    221   2.49423  5.30441  2.79196  2.11751  4.63388  3.16344  3.80003  3.40078  2.05722  3.11852  3.56847  3.08499  4.00441  2.46152  2.76083  2.57611  2.37412  3.68665  5.74653  4.34521    273 k - - H
          2.68618  4.42225  2.77519  2.73123  3.46354  2.40513  3.72494  3.29354  2.67741  2.69355  4.24690  2.90347  2.73739  3.18146  2.89801  2.37887  2.77519  2.98518  4.58477  3.61503
          0.01124  4.88962  5.61196  0.61958  0.77255  0.48576  0.95510
    222   2.68427  4.92560  3.31359  2.75434  3.60349  3.69536  3.31892  3.17884  2.54356  2.70736  2.96074  2.61999  4.08333  2.29319  2.61419  2.90517  2.30223  2.83631  5.44964  4.14003    274 q - - H
          2.68618  4.42225  2.77519  2.73123  3.46354  2.40513  3.72494  3.29354  2.67741  2.69355  4.24690  2.90347  2.73739  3.18146  2.89801  2.37887  2.77519  2.98518  4.58477  3.61503
          0.01124  4.88962  5.61196  0.61958  0.77255  0.48576  0.95510
    223   2.75840  4.55808  5.10146  4.52717  3.68277  4.48387  4.88362  1.74244  4.37053  1.16767  3.59858  4.60793  4.81185  4.53640  4.44805  3.81529  2.54102  1.72570  5.37327  4.19977    275 l - - H
          2.68618  4.42225  2.77519  2.73123  3.46354  2.40513  3.72494  3.29354  2.67741  2.69355  4.24690  2.90347  2.73739  3.18146  2.89801  2.37887  2.77519  2.98518  4.58477  3.61503
          0.01124  4.88962  5.61196  0.61958  0.77255  0.48576  0.95510
    224   2.83484  5.32789  2.13116  2.23079  4.66538  3.60906  3.45050  4.14616  2.37868  2.83242  3.48662  2.45815  4.00346  2.04726  3.02775  2.80025  2.78675  3.71449  5.76486  4.35828    276 q - - H
          2.68618  4.42225  2.77519  2.73123  3.46354  2.40513  3.72494  3.29354  2.67741  2.69355  4.24690  2.90347  2.73739  3.18146  2.89801  2.37887  2.77519  2.98518  4.58477  3.61503
          0.01124  4.88962  5.61196  0.61958  0.77255  0.48576  0.95510
    225   2.58044  5.31355  3.09704  2.28263  4.64645  2.79492  3.80038  4.12262  2.12527  3.24697  4.35776  3.08613  4.00645  2.30942  2.03551  2.54300  2.78669  3.69771  5.75284  3.51530    277 r - - H
          2.68618  4.42225  2.77519  2.73123  3.46354  2.40513  3.72494  3.29354  2.67741  2.69355  4.24690  2.90347  2.73739  3.18146  2.89801  2.37887  2.77519  2.98518  4.58477  3.61503
          0.01124  4.88962  5.61196  0.61958  0.77255  0.48576  0.95510
    226   2.54840  4.22037  3.15057  2.45812  4.47686  3.15374  3.82804  3.92306  2.09494  2.52760  4.24708  3.12942  4.02587  2.69336  2.27967  2.09201  2.89231  3.26543  5.65956  4.28776    278 s - - H
          2.68618  4.42225  2.77519  2.73123  3.46354  2.40513  3.72494  3.29354  2.67741  2.69355  4.24690  2.90347  2.73739  3.18146  2.89801  2.37887  2.77519  2.98518  4.58477  3.61503
          0.01124  4.88962  5.61196  0.61958  0.77255  0.48576  0.95510
    227   4.53930  5.61029  5.68334  5.48736  0.73534  5.26281  4.12280  3.96900  5.27184  1.93383  4.50891  4.91400  5.51304  5.01664  5.12294  4.64834  4.74206  3.98099  4.20998  1.50511    279 f - - H
          2.68618  4.42225  2.77519  2.73123  3.46354  2.40513  3.72494  3.29354  2.67741  2.69355  4.24690  2.90347  2.73739  3.18146  2.89801  2.37887  2.77519  2.98518  4.58477  3.61503
          0.01124  4.88962  5.61196  0.61958  0.77255  0.48576  0.95510
    228   2.69427  5.33011  2.82694  2.34705  3.67390  2.75190  3.79469  4.15249  1.89772  3.63320  4.37212  2.42657  4.00047  2.53520  2.61823  2.66767  2.64281  3.71803  5.76580  3.52193    280 k - - H
          2.68618  4.42225  2.77519  2.73123  3.46354  2.40513  3.72494  3.29354  2.67741  2.69355  4.24690  2.90347  2.73739  3.18146  2.89801  2.37887  2.77519  2.98518  4.58477  3.61503
          0.01124  4.88962  5.61196  0.61958  0.77255  0.48576  0.95510
    229   2.28789  5.32032  2.71828  2.53309  4.65630  3.60873  3.79676  4.13584  2.24899  3.17053  4.36344  2.43739  3.15345  2.65656  2.40636  2.24686  2.76816  3.26935  5.75849  4.35318    281 s - - H
          2.68618  4.42225  2.77519  2.73123  3.46354  2.40513  3.72494  3.29354  2.67741  2.69355  4.24690  2.90347  2.73739  3.18146  2.89801  2.37887  2.77519  2.98518  4.58477  3.61503
          0.01124  4.88962  5.61196  0.61958  0.77255  0.48576  0.95510
    230   3.87662  5.10880  5.84950  5.27896  2.89088  5.26417  5.60832  2.10805  5.14268  0.69793  3.35564  5.42178  5.37783  5.08913  5.11992  4.64223  4.09384  1.70819  5.72145  4.69779    282 l - - H
          2.68618  4.42225  2.77519  2.73123  3.46354  2.40513  3.72494  3.29354  2.67741  2.69355  4.24690  2.90347  2.73739  3.18146  2.89801  2.37887  2.77519  2.98518  4.58477  3.61503
          0.01124  4.88962  5.61196  0.61958  0.77255  0.48576  0.95510
    231   2.54445  4.26569  4.62156  4.01936  3.36231  4.00520  4.32827  1.64808  3.37528  2.10080  2.99294  4.09892  4.37058  4.01527  3.51245  3.30756  2.69072  1.74268  4.88668  2.98940    283 i - - H
          2.68618  4.42225  2.77519  2.73123  3.46354  2.40513  3.72494  3.29354  2.67741  2.69355  4.24690  2.90347  2.73739  3.18146  2.89801  2.37887  2.77519  2.98518  4.58477  3.61503
          0.01124  4.88962  5.61196  0.61958  0.77255  0.48576  0.95510
    232   2.83267  3.87118  2.13085  2.12727  4.65957  2.80379  3.79729  4.13964  2.35124  3.13645  4.36610  2.68028  4.00240  2.42210  3.02718  2.37289  3.06390  3.70913  5.76090  3.47229    284 e - - H
          2.68618  4.42225  2.77519  2.73123  3.46354  2.40513  3.72494  3.29354  2.67741  2.69355  4.24690  2.90347  2.73739  3.18146  2.89801  2.37887  2.77519  2.98518  4.58477  3.61503
          0.01124  4.88962  5.61196  0.61958  0.77255  0.48576  0.95510
    233   2.83788  5.07773  3.21466  2.65695  3.48859  3.66002  2.06509  3.75101  2.46793  3.34091  4.14513  2.32293  4.05028  2.23685  3.11332  2.86127  2.52948  3.00991  4.21067  4.22525    285 h - - H
          2.68618  4.42225  2.77519  2.73123  3.46354  2.40513  3.72494  3.29354  2.67741  2.69355  4.24690  2.90347  2.73739  3.18146  2.89801  2.37887  2.77519  2.98518  4.58477  3.61503
          0.01124  4.88962  5.61196  0.61958  0.77255  0.48576  0.95510
    234   2.85029  4.34236  4.25864  3.12113  3.44747  3.94348  4.24219  2.64086  3.56233  1.89341  2.19859  3.90286  4.31376  2.80714  3.76044  2.53575  2.81704  2.19911  3.68936  2.95550    286 l - - H
          2.68618  4.42225  2.77519  2.73123  3.46354  2.40513  3.72494  3.29354  2.67741  2.69355  4.24690  2.90347  2.73739  3.18146  2.89801  2.37887  2.77519  2.98518  4.58477  3.61503
          0.01124  4.88962  5.61196  0.61958  0.77255  0.48576  0.95510
    235   2.83605  5.16948  3.16320  2.46824  4.44868  3.26090  3.47088  3.89003  2.39025  2.79768  3.71731  2.25872  4.03098  2.95764  1.84866  2.59975  3.06703  3.52428  3.97399  3.52546    287 r - - H
          2.68618  4.42225  2.77519  2.73123  3.46354  2.40513  3.72494  3.29354  2.67741  2.69355  4.24690  2.90347  2.73739  3.18146  2.89801  2.37887  2.77519  2.98518  4.58477  3.61503
          0.01124  4.88962  5.61196  0.61958  0.77255  0.48576  0.95510
    236   2.60083  5.24362  3.12364  2.38430  4.54934  3.28428  3.28323  4.00821  2.18913  2.65697  3.54724  2.91760  4.01549  2.67743  2.18215  2.56504  2.87540  3.61295  5.70043  2.94885    288 r - - H
          2.68618  4.42225  2.77519  2.73123  3.46354  2.40513  3.72494  3.29354  2.67741  2.69355  4.24690  2.90347  2.73739  3.18146  2.89801  2.37887  2.77519  2.98518  4.58477  3.61503
          0.01124  4.88962  5.61196  0.61958  0.77255  0.48576  0.95510
    237   2.53304  4.25919  4.71182  3.30105  2.70544  4.02621  4.35480  1.73854  3.91708  1.80825  3.37448  4.14816  4.38989  4.07109  3.96835  3.33280  2.87785  1.88853  4.88450  2.91379    289 i - - H
          2.68618  4.42225  2.77519  2.73123  3.46354  2.40513  3.72494  3.29354  2.67741  2.69355  4.24690  2.90347  2.73739  3.18146  2.89801  2.37887  2.77519  2.98518  4.58477  3.61503
          0.01124  4.88962  5.61196  0.61958  0.77255  0.48576  0.95510
    238   2.52758  4.28218  3.60950  3.91243  2.86679  3.98413  4.30007  1.99524  3.16301  1.71090  2.66205  4.03926  4.35113  3.94704  3.87526  2.96160  2.71933  2.21963  4.89852  3.29389    290 l - - H
          2.68618  4.42225  2.77519  2.73123  3.46354  2.40513  3.72494  3.29354  2.67741  2.69355  4.24690  2.90347  2.73739  3.18146  2.89801  2.37887  2.77519  2.98518  4.58477  3.61503
          0.01124  4.88962  5.61196  0.61958  0.77255  0.48576  0.95510
    239   2.83477  5.14637  3.17294  2.22842  3.83807  3.64290  3.29272  3.85497  2.17093  2.98863  3.34723  3.14737  4.03408  2.96685  2.23979  2.19920  2.87471  3.49693  5.62543  2.80696    291 k - - H
          2.68618  4.42225  2.77519  2.73123  3.46354  2.40513  3.72494  3.29354  2.67741  2.69355  4.24690  2.90347  2.73739  3.18146  2.89801  2.37887  2.77519  2.98518  4.58477  3.61503
          0.01124  4.88962  5.61196  0.61958  0.77255  0.48576  0.95510
    240   2.37802  4.97751  2.92333  2.59044  2.79588  3.68210  3.88982  3.60681  2.13963  2.76254  4.05307  3.22937  4.07089  2.86106  2.15338  2.88863  3.06812  2.65497  3.82747  4.17043    292 k - - H
          2.68618  4.42225  2.77519  2.73123  3.46354  2.40513  3.72494  3.29354  2.67741  2.69355  4.24690  2.90347  2.73739  3.18146  2.89801  2.37887  2.77519  2.98518  4.58477  3.61503
          0.01124  4.88962  5.61196  0.61958  0.77255  0.48576  0.95510
    241   3.01682  5.43543  3.30495  2.47192  4.80954  3.76100  3.23616  4.25156  1.72094  3.71427  4.48446  3.23608  4.14269  2.97914  1.47771  2.72258  2.40322  3.84518  5.81706  4.47816    293 r - - H
          2.68618  4.42225  2.77519  2.73123  3.46354  2.40513  3.72494  3.29354  2.67741  2.69355  4.24690  2.90347  2.73739  3.18146  2.89801  2.37887  2.77519  2.98518  4.58477  3.61503
          0.01124  4.88962  5.61196  0.61958  0.77255  0.48576  0.95510
    242   2.55320  3.54854  4.76905  4.15708  2.35535  4.01826  4.34927  2.09350  3.28053  1.78929  2.89452  4.16453  4.38237  4.09313  3.97818  2.84226  3.08636  2.26365  2.75438  3.68047    294 l - - H
          2.68618  4.42225  2.77519  2.73123  3.46354  2.40513  3.72494  3.29354  2.67741  2.69355  4.24690  2.90347  2.73739  3.18146  2.89801  2.37887  2.77519  2.98518  4.58477  3.61503
          0.01124  4.88962  5.61196  0.61958  0.77255  0.48576  0.95510
    243   2.62873  4.58806  3.68477  3.11810  3.72852  3.06563  4.06319  2.74755  2.76747  2.40028  3.68997  3.53407  3.66097  3.38193  2.35485  2.57090  2.87494  2.57847  2.43267  3.28248    295 r - - H
          2.68618  4.42225  2.77519  2.73123  3.46354  2.40513  3.72494  3.29354  2.67741  2.69355  4.24690  2.90347  2.73739  3.18146  2.89801  2.37887  2.77519  2.98518  4.58477  3.61503
          0.01124  4.88962  5.61196  0.61958  0.77255  0.48576  0.95510
    244   2.87220  4.26795  4.69303  4.08919  2.12772  4.02411  3.41962  2.55264  3.90372  1.74757  2.71641  4.13629  4.38801  4.05828  3.95992  2.89527  3.10418  2.35034  4.85602  2.06023    296 l - - H
          2.68618  4.42225  2.77519  2.73123  3.46354  2.40513  3.72494  3.29354  2.67741  2.69355  4.24690  2.90347  2.73739  3.18146  2.89801  2.37887  2.77519  2.98518  4.58477  3.61503
          0.01124  4.88962  5.61196  0.61958  0.77255  0.48576  0.95510
    245   2.83451  5.13540  2.83226  2.38862  4.40335  2.10098  3.84255  2.98998  2.61817  3.09453  4.19750  2.32713  4.03587  2.97223  3.09334  2.50060  2.54469  3.23239  5.61745  3.51488    297 g - - H
          2.68618  4.42225  2.77519  2.73123  3.46354  2.40513  3.72494  3.29354  2.67741  2.69355  4.24690  2.90347  2.73739  3.18146  2.89801  2.37887  2.77519  2.98518  4.58477  3.61503
          0.01124  4.88962  5.61196  0.61958  0.77255  0.48576  0.95510
    246   2.58174  4.26793  4.63688  4.03509  2.05115  2.72089  4.33683  1.88045  3.86054  2.45353  2.17923  4.10898  4.37572  4.02730  3.93604  2.86695  3.09455  2.27988  4.89122  3.71034    298 i - - H
          2.68618  4.42225  2.77519  2.73123  3.46354  2.40513  3.72494  3.29354  2.67741  2.69355  4.24690  2.90347  2.73739  3.18146  2.89801  2.37887  2.77519  2.98518  4.58477  3.61503
          0.01124  4.88962  5.61196  0.61958  0.77255  0.48576  0.95510
    247   2.55515  4.23801  4.78403  4.17147  2.44486  3.31407  4.35557  1.76154  3.96487  1.84370  2.91242  4.17377  4.38737  4.10299  3.98642  3.33358  2.68861  2.15594  3.28791  3.68326    299 i - - H
          2.68618  4.42225  2.77519  2.73123  3.46354  2.40513  3.72494  3.29354  2.67741  2.69355  4.24690  2.90347  2.73739  3.18146  2.89801  2.37887  2.77519  2.98518  4.58477  3.61503
          0.01124  4.88962  5.61196  0.61958  0.77255  0.48576  0.95510
    248   2.89995  5.40484  2.05692  1.69021  4.73829  3.62443  3.84996  3.45688  2.61065  3.70528  4.45233  2.23879  4.04378  2.67281  3.11043  2.85751  2.32737  3.78988  5.84140  4.42558    300 e - - H
          2.68618  4.42225  2.77519  2.73123  3.46354  2.40513  3.72494  3.29354  2.67741  2.69355  4.24690  2.90347  2.73739  3.18146  2.89801  2.37887  2.77519  2.98518  4.58477  3.61503
          0.01124  4.88962  5.61196  0.61958  0.77255  0.48576  0.95510
    249   2.27134  5.31435  2.13371  2.54500  4.64327  2.89205  3.81474  4.11756  2.56183  2.89700  4.36365  2.16862  4.01526  2.38866  3.05304  2.66813  2.73213  3.69720  5.76069  4.35912    301 d - - H
          2.68618  4.42225  2.77519  2.73123  3.46354  2.40513  3.72494  3.29354  2.67741  2.69355  4.24690  2.90347  2.73739  3.18146  2.89801  2.37887  2.77519  2.98518  4.58477  3.61503
          0.01124  4.88962  5.61196  0.61958  0.77255  0.48576  0.95510
    250   2.86690  4.25879  4.71475  4.10785  1.69330  4.02512  4.35208  1.89850  3.91836  2.20271  3.10468  4.14833  4.38861  4.07074  3.96771  2.47754  2.75449  2.26884  4.87902  3.19173    302 f - - H
          2.68618  4.42225  2.77519  2.73123  3.46354  2.40513  3.72494  3.29354  2.67741  2.69355  4.24690  2.90347  2.73739  3.18146  2.89801  2.37887  2.77519  2.98518  4.58477  3.61503
          0.01124  4.88962  5.61196  0.61958  0.77255  0.48576  0.95510
    251   2.91059  4.28997  4.80649  4.19965  2.42175  4.07535  3.32893  2.09253  3.99958  1.72301  3.37475  4.21221  4.43396  4.13666  4.02867  3.38557  3.14235  1.50158  4.87364  3.10733    303 v - - H
          2.68618  4.42225  2.77519  2.73123  3.46354  2.40513  3.72494  3.29354  2.67741  2.69355  4.24690  2.90347  2.73739  3.18146  2.89801  2.37887  2.77519  2.98518  4.58477  3.61503
          0.26680  4.88962  1.48435  0.61958  0.77255  0.48576  0.95510
    252   2.31187  4.23225  4.18566  3.60033  3.33915  3.11097  4.15106  2.18078  3.48491  1.96236  2.48108  3.06890  4.21782  3.70976  3.67465  3.13233  2.65093  2.10916  4.84744  3.65421    304 l - - H
          2.68618  4.42225  2.77519  2.73123  3.46354  2.40513  3.72494  3.29354  2.67741  2.69355  4.24690  2.90347  2.73739  3.18146  2.89801  2.37887  2.77519  2.98518  4.58477  3.61503
          0.01449  4.63731  5.35965  0.61958  0.77255  0.28258  1.40176
    253   2.96096  5.44285  2.45156  2.58750  4.78964  3.66251  3.88839  4.26545  1.11536  3.74554  4.50315  3.13500  4.08973  2.68746  3.08315  2.48868  2.83541  3.83870  5.87636  4.47552    305 k - - C
          2.68618  4.42225  2.77519  2.73123  3.46354  2.40513  3.72494  3.29354  2.67741  2.69355  4.24690  2.90347  2.73739  3.18146  2.89801  2.37887  2.77519  2.98518  4.58477  3.61503
          0.01124  4.88962  5.61196  0.61958  0.77255  0.48576  0.95510
    254   4.01202  5.63349  4.23371  3.96163  2.94201  4.56763  4.17378  4.31587  3.68280  3.66062  4.82759  4.20859  5.00635  1.83552  3.89751  4.03553  4.25661  4.14617  4.57986  0.62602    306 Y - - H
          2.68618  4.42225  2.77519  2.73123  3.46354  2.40513  3.72494  3.29354  2.67741  2.69355  4.24690  2.90347  2.73739  3.18146  2.89801  2.37887  2.77519  2.98518  4.58477  3.61503
          0.01124  4.88962  5.61196  0.61958  0.77255  0.48576  0.95510
    255   2.35257  3.55594  4.69623  4.08953  2.46439  3.20648  4.33984  2.12581  3.90133  1.88000  3.36916  4.13285  4.37665  4.05591  3.95345  3.01354  2.19377  2.06351  4.87210  3.69306    307 l - - H
          2.68618  4.42225  2.77519  2.73123  3.46354  2.40513  3.72494  3.29354  2.67741  2.69355  4.24690  2.90347  2.73739  3.18146  2.89801  2.37887  2.77519  2.98518  4.58477  3.61503
          0.01124  4.88962  5.61196  0.61958  0.77255  0.48576  0.95510
    256   1.88450  4.55765  3.79139  3.23087  3.74073  2.53582  4.13571  2.60105  3.18179  2.81767  3.70982  3.61034  3.41872  3.47928  3.52492  2.44601  2.87366  2.86962  2.14006  3.95904    308 a - - H
          2.68618  4.42225  2.77519  2.73123  3.46354  2.40513  3.72494  3.29354  2.67741  2.69355  4.24690  2.90347  2.73739  3.18146  2.89801  2.37887  2.77519  2.98518  4.58477  3.61503
          0.01124  4.88962  5.61196  0.61958  0.77255  0.48576  0.95510
    257   2.50173  4.80294  3.60917  3.08639  4.30889  2.33463  4.19161  3.70630  3.07662  3.36419  4.20170  2.73906  4.15905  3.40165  3.49227  1.66361  2.26839  1.97771  5.64916  4.37335    309 s - - H
          2.68618  4.42225  2.77519  2.73123  3.46354  2.40513  3.72494  3.29354  2.67741  2.69355  4.24690  2.90347  2.73739  3.18146  2.89801  2.37887  2.77519  2.98518  4.58477  3.61503
          0.01124  4.88962  5.61196  0.61958  0.77255  0.48576  0.95510
    258   2.13520  4.45931  3.93971  3.36793  3.58669  2.56467  4.15782  1.95234  3.30002  2.39933  3.57472  3.17222  3.15911  3.57534  3.59623  2.92214  2.75524  2.17572  5.06236  3.84827    310 i - - H
          2.68618  4.42225  2.77519  2.73123  3.46354  2.40513  3.72494  3.29354  2.67741  2.69355  4.24690  2.90347  2.73739  3.18146  2.89801  2.37887  2.77519  2.98518  4.58477  3.61503
          0.01124  4.88962  5.61196  0.61958  0.77255  0.48576  0.95510
    259   2.55682  3.68261  4.73391  4.12543  2.63221  4.02077  4.35135  2.66765  3.93057  1.53996  3.36666  4.15346  4.38535  4.07913  3.97133  3.07388  2.67991  1.57289  4.87239  3.27532    311 l - - H
          2.68618  4.42225  2.77519  2.73123  3.46354  2.40513  3.72494  3.29354  2.67741  2.69355  4.24690  2.90347  2.73739  3.18146  2.89801  2.37887  2.77519  2.98518  4.58477  3.61503
          0.01124  4.88962  5.61196  0.61958  0.77255  0.48576  0.95510
    260   2.35922  4.73094  4.20754  3.87163  5.11561  0.89977  4.91690  4.58009  3.91257  4.22509  5.00029  3.94720  2.07409  4.16982  4.23165  2.13200  2.68069  3.89639  6.41791  5.22818    312 g - - H
          2.68618  4.42225  2.77519  2.73123  3.46354  2.40513  3.72494  3.29354  2.67741  2.69355  4.24690  2.90347  2.73739  3.18146  2.89801  2.37887  2.77519  2.98518  4.58477  3.61503
          0.01124  4.88962  5.61196  0.61958  0.77255  0.48576  0.95510
    261   3.15689  4.51390  4.98671  4.41758  2.64077  4.29185  4.35198  2.87471  4.21840  1.70211  2.84783  4.37544  4.63298  4.31025  4.23066  3.60868  3.38573  2.44297  2.36473  1.48631    313 y - - H
          2.68618  4.42225  2.77519  2.73123  3.46354  2.40513  3.72494  3.29354  2.67741  2.69355  4.24690  2.90347  2.73739  3.18146  2.89801  2.37887  2.77519  2.98518  4.58477  3.61503
          0.01124  4.88962  5.61196  0.61958  0.77255  0.48576  0.95510
    262   2.58655  4.28003  4.72369  4.11985  3.37975  2.98509  4.38427  2.07131  3.93557  1.94998  3.12935  4.17031  4.41494  4.09322  3.99281  3.35993  3.12195  1.37493  4.91695  2.89235    314 v - - H
          2.68618  4.42225  2.77519  2.73123  3.46354  2.40513  3.72494  3.29354  2.67741  2.69355  4.24690  2.90347  2.73739  3.18146  2.89801  2.37887  2.77519  2.98518  4.58477  3.61503
          0.01124  4.88962  5.61196  0.61958  0.77255  0.48576  0.95510
    263   2.33898  3.55696  4.93134  4.32436  2.98346  4.17173  4.51507  2.00299  4.12158  1.49510  2.50853  4.32785  4.52145  4.25239  4.13932  3.48771  3.21128  1.78883  4.99559  3.82552    315 l - - H
          2.68618  4.42225  2.77519  2.73123  3.46354  2.40513  3.72494  3.29354  2.67741  2.69355  4.24690  2.90347  2.73739  3.18146  2.89801  2.37887  2.77519  2.98518  4.58477  3.61503
          0.01124  4.88962  5.61196  0.61958  0.77255  0.48576  0.95510
    264   2.61455  2.24763  4.46996  3.87774  3.41178  3.99060  4.30982  2.00303  3.73465  2.49713  3.06147  4.02813  4.35972  2.70242  3.86990  2.68272  3.09860  1.75269  4.93124  3.74461    316 v - - C
          2.68618  4.42225  2.77519  2.73123  3.46354  2.40513  3.72494  3.29354  2.67741  2.69355  4.24690  2.90347  2.73739  3.18146  2.89801  2.37887  2.77519  2.98518  4.58477  3.61503
          0.01124  4.88962  5.61196  0.61958  0.77255  0.48576  0.95510
    265   1.52626  4.54834  3.87761  3.32158  3.76846  2.90526  4.20115  2.73576  3.26797  2.55836  3.73866  3.67331  4.23994  3.55935  3.59789  1.81370  3.11010  2.39289  5.22514  4.00115    317 a - - C
          2.68618  4.42225  2.77519  2.73123  3.46354  2.40513  3.72494  3.29354  2.67741  2.69355  4.24690  2.90347  2.73739  3.18146  2.89801  2.37887  2.77519  2.98518  4.58477  3.61503
          0.01124  4.88962  5.61196  0.61958  0.77255  0.48576  0.95510
    266   2.85013  4.36577  4.18159  3.09567  3.47401  3.92969  4.22252  2.01674  3.19441  1.87462  2.78692  3.85798  2.81425  3.74008  3.35095  2.98345  2.75910  2.03381  4.97296  3.77471    318 l - - H
          2.68618  4.42225  2.77519  2.73123  3.46354  2.40513  3.72494  3.29354  2.67741  2.69355  4.24690  2.90347  2.73739  3.18146  2.89801  2.37887  2.77519  2.98518  4.58477  3.61503
          0.01124  4.88962  5.61196  0.61958  0.77255  0.48576  0.95510
    267   2.34126  4.84279  3.42585  2.86925  4.07201  3.71654  3.97676  3.46012  2.83266  3.11842  3.96857  3.34687  1.52196  3.18183  2.48874  2.77731  2.88463  2.82000  5.41855  3.41103    319 p - - H
          2.68618  4.42225  2.77519  2.73123  3.46354  2.40513  3.72494  3.29354  2.67741  2.69355  4.24690  2.90347  2.73739  3.18146  2.89801  2.37887  2.77519  2.98518  4.58477  3.61503
          0.01124  4.88962  5.61196  0.61958  0.77255  0.48576  0.95510
    268   2.35079  4.32809  4.88008  4.27504  2.04072  4.14536  4.48151  1.62179  4.07753  2.10892  3.40641  4.29030  4.49860  4.21604  4.10624  3.45929  3.19233  1.79264  4.97333  3.17313    320 i - - H
          2.68618  4.42225  2.77519  2.73123  3.46354  2.40513  3.72494  3.29354  2.67741  2.69355  4.24690  2.90347  2.73739  3.18146  2.89801  2.37887  2.77519  2.98518  4.58477  3.61503
          0.05352  4.88962  3.11018  0.61958  0.77255  0.48576  0.95510
    269   3.29330  4.63338  5.18594  4.58623  1.14758  4.49377  4.76220  2.34610  4.39913  1.61062  2.71546  4.62728  4.78009  4.46580  4.40632  3.81742  3.51732  2.42078  5.12407  3.27216    321 f - - H
          2.68618  4.42225  2.77519  2.73123  3.46354  2.40513  3.72494  3.29354  2.67741  2.69355  4.24690  2.90347  2.73739  3.18146  2.89801  2.37887  2.77519  2.98518  4.58477  3.61503
          0.00791  4.84400        *  0.61958  0.77255  0.00000        *
//
