# Supplementary material for: The ATP Binding Cassette (ABC) Transporter Gene Family in Lotus (Nelumbo Adans.): Genome-Wide Survey, Characterization and Gene Expression Profile
Source: Biology (Basel). 2026 Mar 14;15(6):469. doi: 10.3390/biology15060469 (PMC13023602; doi:10.3390/biology15060469)
Supplement: Supplementary file 1 [file biology-15-00469-s001.zip › File S1. HMM profiles/PF12679.hmm]

HMMER3/f [3.3 | Nov 2019]
NAME  ABC2_membrane_2
ACC   PF12679.13
DESC  ABC-2 family transporter protein
LENG  283
ALPH  amino
RF    no
MM    no
CONS  yes
CS    no
MAP   yes
DATE  Wed Sep 25 22:26:48 2024
NSEQ  18
EFFN  5.831543
CKSUM 2689409463
GA    27.2 27.2;
TC    27.2 27.2;
NC    27.1 27.1;
BM    hmmbuild HMM.ann SEED.ann
SM    hmmsearch --cpu 4 -E 1000 -Z 81514348 HMM pfamseq
STATS LOCAL MSV      -10.8806  0.70177
STATS LOCAL VITERBI  -11.8440  0.70177
STATS LOCAL FORWARD   -5.3962  0.70177
HMM          A        C        D        E        F        G        H        I        K        L        M        N        P        Q        R        S        T        V        W        Y   
            m->m     m->i     m->d     i->m     i->i     d->m     d->d
  COMPO   2.37570  4.64157  3.24861  2.95957  3.05331  2.83151  4.06843  2.61719  2.94018  2.15887  3.48570  3.32619  3.34477  3.31243  3.14862  2.58419  2.78796  2.49564  4.57445  3.46542
          2.68618  4.42225  2.77519  2.73123  3.46354  2.40513  3.72494  3.29354  2.67741  2.69355  4.24690  2.90347  2.73739  3.18146  2.89801  2.37887  2.77519  2.98518  4.58477  3.61503
          0.13575  5.43408  2.09902  0.61958  0.77255  0.00000        *
      1   2.46185  4.47824  4.84461  4.24133  3.57133  4.21890  4.54129  2.39862  4.06456  1.60366  2.11597  4.31602  4.58422  3.15254  3.14540  3.52157  3.30381  2.72645  2.23453  3.00013      1 l - - -
          2.68618  4.42225  2.77519  2.73123  3.46354  2.40513  3.72494  3.29354  2.67741  2.69355  4.24690  2.90347  2.73739  3.18146  2.89801  2.37887  2.77519  2.98518  4.58477  3.61503
          0.00740  5.30572  6.02807  0.61958  0.77255  0.56425  0.84116
      2   1.72236  4.87211  3.92572  3.36057  4.02158  4.06683  4.32282  2.80921  3.32132  3.09262  3.97875  1.94070  3.26722  3.63030  3.69157  2.65775  2.09749  2.58938  3.36468  4.21169      2 a - - -
          2.68618  4.42225  2.77519  2.73123  3.46354  2.40513  3.72494  3.29354  2.67741  2.69355  4.24690  2.90347  2.73739  3.18146  2.89801  2.37887  2.77519  2.98518  4.58477  3.61503
          0.00661  5.41818  6.14052  0.61958  0.77255  0.36007  1.19609
      3   3.66388  4.97139  5.67074  5.09346  4.06241  4.96190  5.36441  1.06635  4.91898  1.54513  2.88946  5.12424  5.27121  5.05255  4.95050  3.00311  3.90158  1.60309  5.79146  4.62800      3 i - - -
          2.68618  4.42225  2.77519  2.73123  3.46354  2.40513  3.72494  3.29354  2.67741  2.69355  4.24690  2.90347  2.73739  3.18146  2.89801  2.37887  2.77519  2.98518  4.58477  3.61503
          0.00621  5.47985  6.20220  0.61958  0.77255  0.48576  0.95510
      4   1.23795  4.56620  5.09663  4.48541  2.38853  4.34891  4.67934  2.49740  4.28198  1.82177  3.68064  4.49430  4.71245  4.42244  4.30840  2.93949  3.41652  2.34376  5.18658  2.95048      4 a - - -
          2.68618  4.42225  2.77519  2.73123  3.46354  2.40513  3.72494  3.29354  2.67741  2.69355  4.24690  2.90347  2.73739  3.18146  2.89801  2.37887  2.77519  2.98518  4.58477  3.61503
          0.00621  5.47985  6.20220  0.61958  0.77255  0.48576  0.95510
      5   2.58515  5.51869  3.40903  2.25415  4.82368  3.10579  3.15721  3.12915  1.55955  3.05600  4.57058  3.39069  4.29691  3.20582  2.16071  3.09870  3.34560  3.88771  2.78461  4.59260      5 k - - -
          2.68618  4.42225  2.77519  2.73123  3.46354  2.40513  3.72494  3.29354  2.67741  2.69355  4.24690  2.90347  2.73739  3.18146  2.89801  2.37887  2.77519  2.98518  4.58477  3.61503
          0.00621  5.47985  6.20220  0.61958  0.77255  0.48576  0.95510
      6   2.59106  5.56678  3.52316  2.95075  4.87879  3.98675  3.04101  3.20009  0.96707  2.98990  4.62206  2.80481  4.37322  3.26225  2.68769  3.19282  3.42871  3.94082  6.00601  4.65147      6 k - - -
          2.68618  4.42225  2.77519  2.73123  3.46354  2.40513  3.72494  3.29354  2.67741  2.69355  4.24690  2.90347  2.73739  3.18146  2.89801  2.37887  2.77519  2.98518  4.58477  3.61503
          0.00621  5.47985  6.20220  0.61958  0.77255  0.48576  0.95510
      7   4.20745  7.01998  1.59308  0.53192  6.28528  4.23858  4.92139  5.90072  4.13618  5.31824  6.24008  3.67826  4.94486  4.10903  4.88675  2.67230  4.53432  5.39681  7.46346  5.80730      7 E - - -
          2.68618  4.42225  2.77519  2.73123  3.46354  2.40513  3.72494  3.29354  2.67741  2.69355  4.24690  2.90347  2.73739  3.18146  2.89801  2.37887  2.77519  2.98518  4.58477  3.61503
          0.00621  5.47985  6.20220  0.61958  0.77255  0.48576  0.95510
      8   2.67845  4.69203  5.29740  4.68318  1.21127  4.50880  4.83749  2.53881  4.47071  1.76384  2.78836  4.67318  4.85307  4.58193  4.47147  3.82379  3.55862  2.37354  2.66597  4.13340      8 f - - -
          2.68618  4.42225  2.77519  2.73123  3.46354  2.40513  3.72494  3.29354  2.67741  2.69355  4.24690  2.90347  2.73739  3.18146  2.89801  2.37887  2.77519  2.98518  4.58477  3.61503
          0.00621  5.47985  6.20220  0.61958  0.77255  0.48576  0.95510
      9   2.29900  5.57027  2.87236  2.81593  4.89684  3.04788  4.07480  3.21179  2.16262  3.00170  4.61587  3.36086  4.27891  2.37066  1.66723  2.65772  3.33618  3.95094  6.01409  3.36752      9 r - - -
          2.68618  4.42225  2.77519  2.73123  3.46354  2.40513  3.72494  3.29354  2.67741  2.69355  4.24690  2.90347  2.73739  3.18146  2.89801  2.37887  2.77519  2.98518  4.58477  3.61503
          0.00621  5.47985  6.20220  0.61958  0.77255  0.48576  0.95510
     10   3.10477  5.61340  1.48958  2.17149  4.95772  3.87812  4.06547  4.44303  2.42626  3.91823  3.23759  2.77906  4.27185  2.61800  2.33918  3.06734  2.79477  3.15210  6.04637  4.63602     10 d - - -
          2.68618  4.42225  2.77519  2.73123  3.46354  2.40513  3.72494  3.29354  2.67741  2.69355  4.24690  2.90347  2.73739  3.18146  2.89801  2.37887  2.77519  2.98518  4.58477  3.61503
          0.00621  5.47985  6.20220  0.61958  0.77255  0.48576  0.95510
     11   2.09815  4.89966  3.96373  3.39768  3.08793  3.15030  4.35485  2.40208  3.35750  2.21711  4.00135  2.96622  4.48704  3.66577  2.14419  1.98023  2.81882  3.17688  5.47704  4.23579     11 s - - -
          2.68618  4.42225  2.77519  2.73123  3.46354  2.40513  3.72494  3.29354  2.67741  2.69355  4.24690  2.90347  2.73739  3.18146  2.89801  2.37887  2.77519  2.98518  4.58477  3.61503
          0.00621  5.47985  6.20220  0.61958  0.77255  0.48576  0.95510
     12   2.62718  4.60855  4.96653  4.36462  3.70856  4.35513  4.67961  1.51759  2.94998  2.02862  2.94899  4.44702  4.71873  4.36170  2.51880  3.65859  3.43580  1.60232  5.23913  4.05797     12 i - - -
          2.68618  4.42225  2.77519  2.73123  3.46354  2.40513  3.72494  3.29354  2.67741  2.69355  4.24690  2.90347  2.73739  3.18146  2.89801  2.37887  2.77519  2.98518  4.58477  3.61503
          0.00621  5.47985  6.20220  0.61958  0.77255  0.48576  0.95510
     13   3.54680  5.72710  4.00260  3.34718  5.06065  4.29522  4.32659  4.44448  1.60800  3.96456  3.08082  3.80929  4.65642  3.46200  1.00652  3.55900  2.45129  4.12026  6.10286  3.15325     13 r - - -
          2.68618  4.42225  2.77519  2.73123  3.46354  2.40513  3.72494  3.29354  2.67741  2.69355  4.24690  2.90347  2.73739  3.18146  2.89801  2.37887  2.77519  2.98518  4.58477  3.61503
          0.00621  5.47985  6.20220  0.61958  0.77255  0.48576  0.95510
     14   3.16205  5.66856  1.81486  2.82227  5.00758  3.05114  4.11612  4.49269  2.45452  2.99442  4.71409  2.81626  4.31504  2.68424  3.36138  1.32030  3.39575  4.05662  6.10392  4.69047     14 s - - -
          2.68618  4.42225  2.77519  2.73123  3.46354  2.40513  3.72494  3.29354  2.67741  2.69355  4.24690  2.90347  2.73739  3.18146  2.89801  2.37887  2.77519  2.98518  4.58477  3.61503
          0.00621  5.47985  6.20220  0.61958  0.77255  0.48576  0.95510
     15   3.37435  5.58638  3.79045  3.18037  4.88618  2.95904  4.25591  4.28786  1.53642  2.12774  4.65471  3.67038  3.25661  3.39267  1.37814  3.39024  3.58521  3.95697  3.58819  4.72205     15 r - - -
          2.68618  4.42225  2.77519  2.73123  3.46354  2.40513  3.72494  3.29354  2.67741  2.69355  4.24690  2.90347  2.73739  3.18146  2.89801  2.37887  2.77519  2.98518  4.58477  3.61503
          0.00621  5.47985  6.20220  0.61958  0.77255  0.48576  0.95510
     16   2.67086  4.74688  4.28248  3.70773  3.86486  4.19398  4.46987  2.61581  2.44326  2.58506  3.10499  4.03739  4.56868  3.90432  1.79225  2.72565  2.66907  2.22570  2.49498  4.13394     16 r - - -
          2.68618  4.42225  2.77519  2.73123  3.46354  2.40513  3.72494  3.29354  2.67741  2.69355  4.24690  2.90347  2.73739  3.18146  2.89801  2.37887  2.77519  2.98518  4.58477  3.61503
          0.00621  5.47985  6.20220  0.61958  0.77255  0.48576  0.95510
     17   3.18673  4.56260  5.13658  4.52282  1.58824  3.05206  4.68846  2.21130  4.31128  1.72929  3.67629  4.51366  4.71883  4.44463  4.32449  3.66706  2.30051  2.13082  5.18428  2.99364     17 f - - -
          2.68618  4.42225  2.77519  2.73123  3.46354  2.40513  3.72494  3.29354  2.67741  2.69355  4.24690  2.90347  2.73739  3.18146  2.89801  2.37887  2.77519  2.98518  4.58477  3.61503
          0.00621  5.47985  6.20220  0.61958  0.77255  0.48576  0.95510
     18   3.41960  4.78354  5.32575  4.72254  3.67002  4.59334  3.33203  1.90233  4.51231  1.42365  3.72857  4.72975  4.93110  4.63172  4.52963  3.90918  3.64923  2.54078  1.30803  4.07542     18 w - - -
          2.68618  4.42225  2.77519  2.73123  3.46354  2.40513  3.72494  3.29354  2.67741  2.69355  4.24690  2.90347  2.73739  3.18146  2.89801  2.37887  2.77519  2.98518  4.58477  3.61503
          0.00621  5.47985  6.20220  0.61958  0.77255  0.48576  0.95510
     19   1.86558  4.61649  5.03590  4.43774  3.73109  2.31199  4.72120  1.88565  4.25854  1.82815  3.74637  4.49152  4.74024  4.42064  4.32359  2.85696  3.45298  1.72290  5.26493  4.08457     19 v - - -
          2.68618  4.42225  2.77519  2.73123  3.46354  2.40513  3.72494  3.29354  2.67741  2.69355  4.24690  2.90347  2.73739  3.18146  2.89801  2.37887  2.77519  2.98518  4.58477  3.61503
          0.00621  5.47985  6.20220  0.61958  0.77255  0.48576  0.95510
     20   2.69851  2.53684  5.10885  4.49589  2.79205  4.34272  4.67520  1.96872  4.28789  1.47706  3.67490  3.11752  4.70674  4.42517  4.30735  2.81030  2.79479  2.10580  5.17828  4.00155     20 l - - -
          2.68618  4.42225  2.77519  2.73123  3.46354  2.40513  3.72494  3.29354  2.67741  2.69355  4.24690  2.90347  2.73739  3.18146  2.89801  2.37887  2.77519  2.98518  4.58477  3.61503
          0.00621  5.47985  6.20220  0.61958  0.77255  0.48576  0.95510
     21   3.17358  4.59972  4.85709  4.26028  2.91110  2.49284  4.63047  3.03544  4.10316  2.42881  2.79799  4.37495  4.67621  4.28627  4.21036  2.18589  1.60905  1.71657  5.21979  4.03617     21 t - - -
          2.68618  4.42225  2.77519  2.73123  3.46354  2.40513  3.72494  3.29354  2.67741  2.69355  4.24690  2.90347  2.73739  3.18146  2.89801  2.37887  2.77519  2.98518  4.58477  3.61503
          0.00621  5.47985  6.20220  0.61958  0.77255  0.48576  0.95510
     22   1.80019  4.64625  5.23436  4.62864  2.96471  4.47379  4.82185  1.85414  4.42598  1.81342  3.76107  4.63002  4.83069  4.56513  4.44742  2.92366  3.51581  1.42749  5.31504  4.13760     22 v - - -
          2.68618  4.42225  2.77519  2.73123  3.46354  2.40513  3.72494  3.29354  2.67741  2.69355  4.24690  2.90347  2.73739  3.18146  2.89801  2.37887  2.77519  2.98518  4.58477  3.61503
          0.00621  5.47985  6.20220  0.61958  0.77255  0.48576  0.95510
     23   2.73320  4.67052  5.27327  4.66597  2.57248  3.11903  4.84758  1.71095  4.46041  1.14022  3.74482  4.66257  4.85415  4.59114  4.47480  3.81841  3.54220  1.98891  5.32812  4.15597     23 l - - -
          2.68618  4.42225  2.77519  2.73123  3.46354  2.40513  3.72494  3.29354  2.67741  2.69355  4.24690  2.90347  2.73739  3.18146  2.89801  2.37887  2.77519  2.98518  4.58477  3.61503
          0.00621  5.47985  6.20220  0.61958  0.77255  0.48576  0.95510
     24   3.22869  4.59944  5.19528  4.58051  1.66224  3.11513  4.73334  2.51586  4.36603  1.60482  2.10104  4.56525  4.75943  4.49068  4.37148  3.71461  3.46027  2.08411  5.21469  3.06950     24 l - - -
          2.68618  4.42225  2.77519  2.73123  3.46354  2.40513  3.72494  3.29354  2.67741  2.69355  4.24690  2.90347  2.73739  3.18146  2.89801  2.37887  2.77519  2.98518  4.58477  3.61503
          0.00621  5.47985  6.20220  0.61958  0.77255  0.48576  0.95510
     25   2.33560  4.58888  5.13640  4.52660  1.89135  4.38431  4.72093  2.21143  4.32328  2.09892  3.70408  4.53325  2.18358  4.46347  4.34822  3.69555  2.80713  1.72462  5.22484  4.04788     25 v - - -
          2.68618  4.42225  2.77519  2.73123  3.46354  2.40513  3.72494  3.29354  2.67741  2.69355  4.24690  2.90347  2.73739  3.18146  2.89801  2.37887  2.77519  2.98518  4.58477  3.61503
          0.00621  5.47985  6.20220  0.61958  0.77255  0.48576  0.95510
     26   2.68265  4.59643  5.17773  4.56709  2.81623  2.99872  4.74345  1.91611  4.35884  1.27031  3.71126  4.56155  4.76438  4.49440  4.37493  3.71671  2.87216  1.73840  5.23842  4.06203     26 l - - -
          2.68618  4.42225  2.77519  2.73123  3.46354  2.40513  3.72494  3.29354  2.67741  2.69355  4.24690  2.90347  2.73739  3.18146  2.89801  2.37887  2.77519  2.98518  4.58477  3.61503
          0.00621  5.47985  6.20220  0.61958  0.77255  0.48576  0.95510
     27   3.18122  4.55868  5.12377  4.51025  2.27145  2.55394  4.68227  1.72121  4.30021  1.56120  2.89599  4.50468  4.71263  4.43534  4.31611  2.81208  2.81361  2.36279  5.18164  4.00543     27 l - - -
          2.68758  4.42003  2.77451  2.73299  3.45888  2.40487  3.72844  3.29043  2.67832  2.69120  4.23527  2.90626  2.73759  3.18321  2.90150  2.37915  2.77464  2.98284  4.58826  3.61446
          0.51364  1.17020  2.39272  2.77590  0.06432  0.48576  0.95510
     28   2.27555  4.53816  4.80242  2.95780  2.47260  2.12118  4.56885  2.97597  4.04592  2.32072  2.90455  4.31754  4.61758  4.22782  4.15083  3.54929  3.34700  1.53358  5.15512  2.96971     65 v - - -
          2.68618  4.42225  2.77519  2.73123  3.46354  2.40513  3.72494  3.29354  2.67741  2.69355  4.24690  2.90347  2.73739  3.18146  2.89801  2.37887  2.77519  2.98518  4.58477  3.61503
          0.00683  5.38625  6.10859  0.61958  0.77255  0.54620  0.86547
     29   1.48332  4.54073  4.97494  4.36843  2.87268  2.67752  4.62509  2.49195  4.18195  2.37122  2.81877  4.41625  4.66373  4.33808  4.23715  2.77911  2.71265  2.38524  5.16043  2.50784     66 a - - -
          2.68618  4.42225  2.77519  2.73123  3.46354  2.40513  3.72494  3.29354  2.67741  2.69355  4.24690  2.90347  2.73739  3.18146  2.89801  2.37887  2.77519  2.98518  4.58477  3.61503
          0.00651  5.43326  6.15560  0.61958  0.77255  0.67425  0.71241
     30   3.16545  4.57406  4.91682  3.02637  3.66735  2.37635  4.63686  2.16658  4.14643  1.23248  2.43619  4.40257  4.67746  4.31723  4.23019  3.61557  2.83330  2.34953  5.19776  4.01711     67 l - - -
          2.68618  4.42225  2.77519  2.73123  3.46354  2.40513  3.72494  3.29354  2.67741  2.69355  4.24690  2.90347  2.73739  3.18146  2.89801  2.37887  2.77519  2.98518  4.58477  3.61503
          0.00651  5.43326  6.15560  0.61958  0.77255  0.38371  1.14359
     31   1.36493  4.97718  3.84806  3.28446  2.99047  4.06930  4.30710  3.50654  3.25400  2.71933  4.07429  3.73431  3.30266  2.85483  2.83355  2.71671  2.14827  2.67289  5.54284  4.28546     68 a - - -
          2.68618  4.42225  2.77519  2.73123  3.46354  2.40513  3.72494  3.29354  2.67741  2.69355  4.24690  2.90347  2.73739  3.18146  2.89801  2.37887  2.77519  2.98518  4.58477  3.61503
          0.00621  5.47985  6.20220  0.61958  0.77255  0.48576  0.95510
     32   1.92627  4.56069  5.07160  4.46103  1.91443  2.69698  4.66760  2.16572  4.26081  2.38667  3.67909  4.47756  3.11647  4.40478  4.29297  3.64595  3.40771  2.07565  5.18154  2.47722     69 f - - -
          2.68618  4.42225  2.77519  2.73123  3.46354  2.40513  3.72494  3.29354  2.67741  2.69355  4.24690  2.90347  2.73739  3.18146  2.89801  2.37887  2.77519  2.98518  4.58477  3.61503
          0.00621  5.47985  6.20220  0.61958  0.77255  0.48576  0.95510
     33   2.67001  3.13036  5.15014  4.53443  2.44048  4.34937  4.68360  2.43233  4.31775  2.07453  2.89394  4.51430  4.71270  4.44745  4.32327  3.66111  2.35178  1.96643  5.17476  1.78565     70 y - - -
          2.68618  4.42225  2.77519  2.73123  3.46354  2.40513  3.72494  3.29354  2.67741  2.69355  4.24690  2.90347  2.73739  3.18146  2.89801  2.37887  2.77519  2.98518  4.58477  3.61503
          0.00621  5.47985  6.20220  0.61958  0.77255  0.48576  0.95510
     34   3.10520  5.56182  2.76416  2.14306  4.88481  3.11246  4.07701  3.37474  2.43956  2.11241  4.60837  3.36379  2.33677  2.69545  3.30979  2.06985  3.33639  3.21352  6.00794  4.61067     71 s - - -
          2.68618  4.42225  2.77519  2.73123  3.46354  2.40513  3.72494  3.29354  2.67741  2.69355  4.24690  2.90347  2.73739  3.18146  2.89801  2.37887  2.77519  2.98518  4.58477  3.61503
          0.00621  5.47985  6.20220  0.61958  0.77255  0.48576  0.95510
     35   2.06757  5.56810  2.13217  2.81632  4.89376  3.12256  4.07520  2.74579  2.42452  3.86509  4.61394  2.70692  4.27898  2.38075  3.30730  2.14130  3.33595  3.21761  6.01260  3.38462     72 a - - -
          2.68618  4.42225  2.77519  2.73123  3.46354  2.40513  3.72494  3.29354  2.67741  2.69355  4.24690  2.90347  2.73739  3.18146  2.89801  2.37887  2.77519  2.98518  4.58477  3.61503
          0.00621  5.47985  6.20220  0.61958  0.77255  0.48576  0.95510
     36   2.61775  4.97864  2.91572  3.28063  2.35425  3.15346  4.30490  2.78751  2.73376  2.32576  2.66773  2.90588  4.45112  2.86696  3.64720  2.82851  3.36738  3.26402  5.54328  2.31759     73 y - - -
          2.68618  4.42225  2.77519  2.73123  3.46354  2.40513  3.72494  3.29354  2.67741  2.69355  4.24690  2.90347  2.73739  3.18146  2.89801  2.37887  2.77519  2.98518  4.58477  3.61503
          0.00621  5.47985  6.20220  0.61958  0.77255  0.48576  0.95510
     37   2.29234  5.54387  2.47063  2.52621  3.53474  2.29830  4.08118  4.32576  2.44424  3.07906  4.59229  3.37045  3.13146  2.70430  3.31575  2.31212  3.33660  2.95706  5.99438  2.85406     74 a - - -
          2.68618  4.42225  2.77519  2.73123  3.46354  2.40513  3.72494  3.29354  2.67741  2.69355  4.24690  2.90347  2.73739  3.18146  2.89801  2.37887  2.77519  2.98518  4.58477  3.61503
          0.00621  5.47985  6.20220  0.61958  0.77255  0.48576  0.95510
     38   2.59385  5.46808  2.77275  2.47105  2.87346  2.71436  4.10213  3.32705  2.86463  3.07933  4.52442  2.80583  4.29965  2.75525  2.79008  2.31637  2.33501  2.94282  5.93699  3.34663     75 s - - -
          2.68618  4.42225  2.77519  2.73123  3.46354  2.40513  3.72494  3.29354  2.67741  2.69355  4.24690  2.90347  2.73739  3.18146  2.89801  2.37887  2.77519  2.98518  4.58477  3.61503
          0.00621  5.47985  6.20220  0.61958  0.77255  0.48576  0.95510
     39   3.11379  5.35326  2.27478  2.48165  2.83970  3.93686  4.13826  3.20547  2.92853  2.20085  3.10737  2.89172  4.32721  2.38623  3.39704  2.09901  2.72632  3.69119  5.84812  4.50388     76 s - - -
          2.68618  4.42225  2.77519  2.73123  3.46354  2.40513  3.72494  3.29354  2.67741  2.69355  4.24690  2.90347  2.73739  3.18146  2.89801  2.37887  2.77519  2.98518  4.58477  3.61503
          0.00621  5.47985  6.20220  0.61958  0.77255  0.48576  0.95510
     40   2.59619  5.43878  2.55148  2.16903  4.71576  3.08256  4.11081  3.23281  2.42411  2.22867  3.18745  3.41561  3.36730  2.70318  3.35771  2.68364  3.34100  2.63020  5.91453  3.40897     77 e - - -
          2.68618  4.42225  2.77519  2.73123  3.46354  2.40513  3.72494  3.29354  2.67741  2.69355  4.24690  2.90347  2.73739  3.18146  2.89801  2.37887  2.77519  2.98518  4.58477  3.61503
          0.00621  5.47985  6.20220  0.61958  0.77255  0.48576  0.95510
     41   3.11559  5.31455  3.51739  2.54565  3.13804  2.60766  4.15158  3.19924  2.52329  2.82165  3.25238  3.47888  2.49985  2.40499  2.75891  2.65339  2.47933  2.88988  5.81761  4.48286     78 q - - -
          2.68618  4.42225  2.77519  2.73123  3.46354  2.40513  3.72494  3.29354  2.67741  2.69355  4.24690  2.90347  2.73739  3.18146  2.89801  2.37887  2.77519  2.98518  4.58477  3.61503
          0.00621  5.47985  6.20220  0.61958  0.77255  0.48576  0.95510
     42   2.37457  5.60491  2.86347  2.14055  4.94622  3.87830  4.06578  3.34303  2.80193  3.90859  3.37891  2.73502  4.27171  1.98193  2.67299  2.01459  2.47874  3.99353  6.03985  4.63117     79 q - - -
          2.68618  4.42225  2.77519  2.73123  3.46354  2.40513  3.72494  3.29354  2.67741  2.69355  4.24690  2.90347  2.73739  3.18146  2.89801  2.37887  2.77519  2.98518  4.58477  3.61503
          0.00621  5.47985  6.20220  0.61958  0.77255  0.48576  0.95510
     43   2.71485  5.60089  2.80732  2.11325  4.94050  2.28830  4.06666  4.42264  2.42876  2.99810  4.64299  3.34860  4.27238  2.44913  2.82631  2.33536  2.82113  3.08402  6.03685  2.74364     80 e - - -
          2.68618  4.42225  2.77519  2.73123  3.46354  2.40513  3.72494  3.29354  2.67741  2.69355  4.24690  2.90347  2.73739  3.18146  2.89801  2.37887  2.77519  2.98518  4.58477  3.61503
          0.00621  5.47985  6.20220  0.61958  0.77255  0.48576  0.95510
     44   2.10610  5.29527  2.81569  2.53186  2.43820  3.95311  4.15852  3.13400  2.54881  2.90080  4.36777  2.84485  4.34255  2.84179  3.42641  2.69445  2.76134  2.49752  5.80233  3.11652     81 a - - -
          2.68618  4.42225  2.77519  2.73123  3.46354  2.40513  3.72494  3.29354  2.67741  2.69355  4.24690  2.90347  2.73739  3.18146  2.89801  2.37887  2.77519  2.98518  4.58477  3.61503
          0.00621  5.47985  6.20220  0.61958  0.77255  0.48576  0.95510
     45   2.41612  5.48944  3.41666  2.86078  4.78493  2.25262  4.10041  4.23596  1.66514  2.93558  4.54522  2.77208  2.72367  2.71323  3.33720  3.10184  3.34337  2.34360  5.95449  4.57748     82 k - - -
          2.68618  4.42225  2.77519  2.73123  3.46354  2.40513  3.72494  3.29354  2.67741  2.69355  4.24690  2.90347  2.73739  3.18146  2.89801  2.37887  2.77519  2.98518  4.58477  3.61503
          0.00621  5.47985  6.20220  0.61958  0.77255  0.48576  0.95510
     46   2.29950  5.62659  2.50181  2.16917  4.96959  3.09690  4.07708  4.45516  2.81595  2.68588  4.66846  2.42181  4.28145  1.91851  3.30982  2.03400  3.34946  4.01625  6.06018  4.64866     83 q - - -
          2.68618  4.42225  2.77519  2.73123  3.46354  2.40513  3.72494  3.29354  2.67741  2.69355  4.24690  2.90347  2.73739  3.18146  2.89801  2.37887  2.77519  2.98518  4.58477  3.61503
          0.00621  5.47985  6.20220  0.61958  0.77255  0.48576  0.95510
     47   2.06416  4.70238  4.44886  2.45784  3.81534  4.24188  4.53203  1.94581  3.77755  1.92336  3.81510  4.14825  4.61379  3.05773  4.01736  3.51649  2.21243  2.00645  5.31271  4.11127     84 l - - -
          2.68618  4.42225  2.77519  2.73123  3.46354  2.40513  3.72494  3.29354  2.67741  2.69355  4.24690  2.90347  2.73739  3.18146  2.89801  2.37887  2.77519  2.98518  4.58477  3.61503
          0.00621  5.47985  6.20220  0.61958  0.77255  0.48576  0.95510
     48   2.64687  5.40234  2.51189  2.90318  3.40407  2.73793  4.12209  3.06133  2.21576  3.00088  4.46513  3.43297  4.31490  2.71241  2.72719  2.34472  2.86403  2.17637  5.88637  4.52990     85 v - - -
          2.68618  4.42225  2.77519  2.73123  3.46354  2.40513  3.72494  3.29354  2.67741  2.69355  4.24690  2.90347  2.73739  3.18146  2.89801  2.37887  2.77519  2.98518  4.58477  3.61503
          0.00621  5.47985  6.20220  0.61958  0.77255  0.48576  0.95510
     49   2.68374  5.61385  2.13298  1.64982  4.95828  3.12065  4.06525  4.44391  2.46381  3.06349  3.35079  2.85700  4.27140  2.68492  3.29334  2.05673  3.33559  4.00416  6.04687  4.63611     86 e - - -
          2.68618  4.42225  2.77519  2.73123  3.46354  2.40513  3.72494  3.29354  2.67741  2.69355  4.24690  2.90347  2.73739  3.18146  2.89801  2.37887  2.77519  2.98518  4.58477  3.61503
          0.00621  5.47985  6.20220  0.61958  0.77255  0.48576  0.95510
     50   1.67429  5.05049  2.85848  3.20033  3.22942  3.01447  4.27269  3.60425  3.17935  1.75268  4.14572  2.24099  4.42645  3.50755  3.59483  2.76157  3.36657  2.86008  5.60732  4.33454     87 a - - -
          2.68618  4.42225  2.77519  2.73123  3.46354  2.40513  3.72494  3.29354  2.67741  2.69355  4.24690  2.90347  2.73739  3.18146  2.89801  2.37887  2.77519  2.98518  4.58477  3.61503
          0.00621  5.47985  6.20220  0.61958  0.77255  0.48576  0.95510
     51   2.26129  5.13131  2.51152  2.65390  3.30891  4.00655  4.22587  2.89236  3.09175  2.03191  4.21696  3.59811  3.19530  2.82056  2.78836  3.22235  2.45975  2.80708  5.67005  3.12986     88 l - - -
          2.68618  4.42225  2.77519  2.73123  3.46354  2.40513  3.72494  3.29354  2.67741  2.69355  4.24690  2.90347  2.73739  3.18146  2.89801  2.37887  2.77519  2.98518  4.58477  3.61503
          0.00621  5.47985  6.20220  0.61958  0.77255  0.48576  0.95510
     52   3.12309  5.20723  3.60351  2.53203  4.41730  2.71518  4.19643  3.81662  3.03220  1.73868  4.28940  3.54795  2.65364  3.37552  2.78362  2.10056  2.51412  2.56299  5.73414  4.42560     89 l - - -
          2.68618  4.42225  2.77519  2.73123  3.46354  2.40513  3.72494  3.29354  2.67741  2.69355  4.24690  2.90347  2.73739  3.18146  2.89801  2.37887  2.77519  2.98518  4.58477  3.61503
          0.00621  5.47985  6.20220  0.61958  0.77255  0.48576  0.95510
     53   1.83367  4.99710  3.81996  3.25688  2.61100  2.39620  4.29453  3.53192  2.67332  2.67890  3.11598  2.88364  3.24352  3.55190  3.63089  2.37529  2.82065  2.75779  5.55894  4.29715     90 a - - -
          2.68618  4.42225  2.77519  2.73123  3.46354  2.40513  3.72494  3.29354  2.67741  2.69355  4.24690  2.90347  2.73739  3.18146  2.89801  2.37887  2.77519  2.98518  4.58477  3.61503
          0.11738  5.47985  2.23887  0.61958  0.77255  0.48576  0.95510
     54   3.15086  4.55097  3.31091  4.33709  2.39026  4.30437  4.62854  1.88728  4.16035  1.81353  2.43946  4.40717  4.66479  2.21651  4.22952  3.60882  3.38264  2.00626  5.16968  3.99333     91 l - - -
          2.68618  4.42225  2.77519  2.73123  3.46354  2.40513  3.72494  3.29354  2.67741  2.69355  4.24690  2.90347  2.73739  3.18146  2.89801  2.37887  2.77519  2.98518  4.58477  3.61503
          0.05749  5.36942  2.97181  0.61958  0.77255  0.87535  0.53908
     55   2.27155  5.29460  2.78002  1.86189  4.55171  2.91200  4.04535  3.01716  2.82881  2.57700  4.35960  3.36036  4.23637  2.62965  2.67736  3.04491  3.25950  2.56402  3.49745  4.43324     92 e - - -
          2.68618  4.42225  2.77519  2.73123  3.46354  2.40513  3.72494  3.29354  2.67741  2.69355  4.24690  2.90347  2.73739  3.18146  2.89801  2.37887  2.77519  2.98518  4.58477  3.61503
          0.00730  5.31923  6.04158  0.61958  0.77255  1.00222  0.45738
     56   2.48829  4.98288  2.96163  3.08294  3.02086  3.04319  4.16768  2.93962  2.54779  3.21267  3.06843  2.43770  4.32719  3.39303  3.48286  2.30038  3.27350  2.63480  5.53235  2.26292     93 y - - -
          2.68618  4.42225  2.77519  2.73123  3.46354  2.40513  3.72494  3.29354  2.67741  2.69355  4.24690  2.90347  2.73739  3.18146  2.89801  2.37887  2.77519  2.98518  4.58477  3.61503
          0.00730  5.31923  6.04158  0.61958  0.77255  1.00222  0.45738
     57   2.25416  4.71958  2.45818  3.48180  3.85090  2.52507  4.33639  3.20355  3.42633  1.92570  2.47702  3.85426  4.44593  3.71414  3.75053  2.63254  3.29430  1.95854  5.31414  4.09142     94 l - - -
          2.68618  4.42225  2.77519  2.73123  3.46354  2.40513  3.72494  3.29354  2.67741  2.69355  4.24690  2.90347  2.73739  3.18146  2.89801  2.37887  2.77519  2.98518  4.58477  3.61503
          0.05564  5.31923  3.01141  0.61958  0.77255  1.00222  0.45738
     58   2.47526  3.30028  3.30501  2.33089  3.22009  2.64992  3.98945  4.12762  2.37747  3.66466  4.43549  3.28667  4.18833  2.25505  2.71941  1.97636  3.23197  2.92188  5.84530  4.46709     95 s - - -
          2.68618  4.42225  2.77519  2.73123  3.46354  2.40513  3.72494  3.29354  2.67741  2.69355  4.24690  2.90347  2.73739  3.18146  2.89801  2.37887  2.77519  2.98518  4.58477  3.61503
          0.00766  5.27125  5.99360  0.61958  0.77255  1.10518  0.40220
     59   1.89838  4.67103  4.06028  3.48877  2.96497  2.97133  4.31696  2.28266  2.30085  2.50076  2.81798  3.85051  4.42619  2.83644  3.74093  2.70543  3.26513  2.93708  5.26359  2.91611     96 a - - -
          2.68618  4.42225  2.77519  2.73123  3.46354  2.40513  3.72494  3.29354  2.67741  2.69355  4.24690  2.90347  2.73739  3.18146  2.89801  2.37887  2.77519  2.98518  4.58477  3.61503
          0.13425  5.27125  2.11617  0.61958  0.77255  1.10518  0.40220
     60   1.84916  4.81848  2.73141  2.56266  3.05792  2.86169  4.11857  2.65743  3.05414  2.52142  2.90558  3.53807  4.26737  2.70090  3.45549  3.11267  3.18939  2.64231  5.38050  4.11907     97 a - - -
          2.68618  4.42225  2.77519  2.73123  3.46354  2.40513  3.72494  3.29354  2.67741  2.69355  4.24690  2.90347  2.73739  3.18146  2.89801  2.37887  2.77519  2.98518  4.58477  3.61503
          0.00869  5.14569  5.86804  0.61958  0.77255  1.31617  0.31219
     61   2.41276  5.21855  2.66258  2.74618  4.47838  3.76061  2.99750  2.51352  2.74329  2.83125  4.28373  2.22327  4.15210  3.09610  3.21556  1.98812  2.55563  3.56262  5.70707  4.35477     98 s - - -
          2.68618  4.42225  2.77519  2.73123  3.46354  2.40513  3.72494  3.29354  2.67741  2.69355  4.24690  2.90347  2.73739  3.18146  2.89801  2.37887  2.77519  2.98518  4.58477  3.61503
          0.06483  5.14569  2.86556  0.61958  0.77255  1.31617  0.31219
     62   2.03551  4.52251  4.11365  3.53807  2.69339  3.99437  4.27166  2.98743  3.45941  2.33618  2.78328  3.85425  2.45367  2.30285  3.73215  3.26099  3.17942  2.78288  5.11691  2.36674     99 a - - -
          2.68618  4.42225  2.77519  2.73123  3.46354  2.40513  3.72494  3.29354  2.67741  2.69355  4.24690  2.90347  2.73739  3.18146  2.89801  2.37887  2.77519  2.98518  4.58477  3.61503
          0.07683  5.09005  2.69128  0.61958  0.77255  1.39031  0.28635
     63   2.89744  5.17187  2.24883  2.24359  2.96921  2.77080  3.91193  3.86203  2.69633  2.27591  4.23797  3.22059  4.10163  3.04733  3.16949  2.12014  2.58586  3.51638  5.66081  4.30762    100 s - - -
          2.68618  4.42225  2.77519  2.73123  3.46354  2.40513  3.72494  3.29354  2.67741  2.69355  4.24690  2.90347  2.73739  3.18146  2.89801  2.37887  2.77519  2.98518  4.58477  3.61503
          0.00983  5.02305  5.74540  0.61958  0.77255  1.46813  0.26183
     64   2.42849  5.31477  2.56896  2.21380  3.28070  2.77022  3.86538  4.08976  2.20540  2.72518  4.36452  3.15560  4.06694  2.97367  3.10141  2.09472  2.59102  3.68746  5.76805  4.37805    101 s - - -
          2.68618  4.42225  2.77519  2.73123  3.46354  2.40513  3.72494  3.29354  2.67741  2.69355  4.24690  2.90347  2.73739  3.18146  2.89801  2.37887  2.77519  2.98518  4.58477  3.61503
          0.00983  5.02305  5.74540  0.61958  0.77255  1.46813  0.26183
     65   2.34423  4.57690  3.87928  2.19348  3.70489  3.91306  4.17628  2.05317  3.25590  2.78084  2.28883  3.69017  2.53481  3.54720  3.58433  3.16598  3.14273  2.84037  5.16672  2.79414    102 i - - -
          2.68618  4.42225  2.77519  2.73123  3.46354  2.40513  3.72494  3.29354  2.67741  2.69355  4.24690  2.90347  2.73739  3.18146  2.89801  2.37887  2.77519  2.98518  4.58477  3.61503
          0.00983  5.02305  5.74540  0.61958  0.77255  1.46813  0.26183
     66   2.05995  4.53378  3.97544  3.40408  3.65967  2.40983  4.21086  2.01976  3.33821  2.30809  3.64492  3.75400  2.86662  2.71800  3.64168  3.19501  3.14512  2.27044  5.13322  3.91699    103 i - - -
          2.68618  4.42225  2.77519  2.73123  3.46354  2.40513  3.72494  3.29354  2.67741  2.69355  4.24690  2.90347  2.73739  3.18146  2.89801  2.37887  2.77519  2.98518  4.58477  3.61503
          0.07832  5.02305  2.67736  0.61958  0.77255  1.46813  0.26183
     67   2.42109  5.31508  2.19101  2.15723  4.63754  2.74100  3.83167  2.95755  2.17013  2.74839  4.36191  3.11835  4.03507  2.93593  2.52503  2.83338  3.09141  3.69351  5.76136  4.36465    104 e - - -
          2.68618  4.42225  2.77519  2.73123  3.46354  2.40513  3.72494  3.29354  2.67741  2.69355  4.24690  2.90347  2.73739  3.18146  2.89801  2.37887  2.77519  2.98518  4.58477  3.61503
          0.01052  4.95526  5.67760  0.61958  0.77255  1.53655  0.24223
     68   2.86575  5.26410  2.10823  2.60025  4.56533  2.81845  3.84919  4.02141  2.20850  2.32637  3.09377  2.51620  4.04812  2.96251  3.08952  2.33681  3.09740  3.63117  5.72460  4.34154    105 d - - -
          2.68618  4.42225  2.77519  2.73123  3.46354  2.40513  3.72494  3.29354  2.67741  2.69355  4.24690  2.90347  2.73739  3.18146  2.89801  2.37887  2.77519  2.98518  4.58477  3.61503
          0.01052  4.95526  5.67760  0.61958  0.77255  1.53655  0.24223
     69   2.87257  4.99894  2.63269  2.75791  2.87714  2.26836  3.93120  3.62489  2.75613  2.63067  4.07938  3.26798  4.10785  2.49520  3.21034  2.92830  1.85216  3.32159  5.51814  4.19873    106 t - - -
          2.68618  4.42225  2.77519  2.73123  3.46354  2.40513  3.72494  3.29354  2.67741  2.69355  4.24690  2.90347  2.73739  3.18146  2.89801  2.37887  2.77519  2.98518  4.58477  3.61503
          0.01052  4.95526  5.67760  0.61958  0.77255  1.53655  0.24223
     70   2.86237  5.10641  2.19540  2.67884  3.09845  2.79597  3.88534  2.78096  2.22704  3.37032  4.17352  2.60005  4.07452  3.02625  3.14373  2.88481  2.45730  3.44510  5.60018  2.98547    107 d - - -
          2.68618  4.42225  2.77519  2.73123  3.46354  2.40513  3.72494  3.29354  2.67741  2.69355  4.24690  2.90347  2.73739  3.18146  2.89801  2.37887  2.77519  2.98518  4.58477  3.61503
          0.01052  4.95526  5.67760  0.61958  0.77255  1.53655  0.24223
     71   2.32110  4.67765  3.62454  2.40888  2.75577  3.81673  4.05803  2.14389  3.02655  2.89554  3.77607  3.49954  2.96787  2.60213  3.41176  3.05115  2.53343  2.95914  5.24757  2.86971    108 i - - -
          2.68618  4.42225  2.77519  2.73123  3.46354  2.40513  3.72494  3.29354  2.67741  2.69355  4.24690  2.90347  2.73739  3.18146  2.89801  2.37887  2.77519  2.98518  4.58477  3.61503
          0.01052  4.95526  5.67760  0.61958  0.77255  1.53655  0.24223
     72   2.39917  5.24533  2.17746  2.60787  4.53937  3.65608  2.31692  3.99227  2.61157  3.52914  4.30041  3.14644  4.05016  2.43767  3.09438  2.32680  3.09593  2.82912  5.70929  3.02124    109 d - - -
          2.67944  4.43591  2.77679  2.72860  3.46396  2.40955  3.73097  3.28721  2.68301  2.68983  4.24667  2.90319  2.74213  3.17925  2.90243  2.37949  2.77617  2.97698  4.58821  3.60545
          1.22003  0.35474  5.67760  3.86303  0.02123  0.14450  2.00588
     73   2.72318  4.56996  4.99694  4.39081  2.81766  3.12244  4.65213  1.48037  4.20558  2.14871  2.87686  4.44151  2.71314  4.36284  4.26293  2.31966  2.81168  2.81813  5.18952  3.04816    200 i - - -
          2.68618  4.42225  2.77519  2.73123  3.46354  2.40513  3.72494  3.29354  2.67741  2.69355  4.24690  2.90347  2.73739  3.18146  2.89801  2.37887  2.77519  2.98518  4.58477  3.61503
          0.00621  5.47985  6.20220  0.61958  0.77255  0.48576  0.95510
     74   2.30515  4.55398  5.11638  4.50270  2.80756  3.10647  4.67524  2.00059  4.29275  2.08744  2.40230  4.49762  4.70661  4.42831  4.30913  3.65312  1.74817  2.42573  5.17570  2.89740    201 t - - -
          2.68618  4.42225  2.77519  2.73123  3.46354  2.40513  3.72494  3.29354  2.67741  2.69355  4.24690  2.90347  2.73739  3.18146  2.89801  2.37887  2.77519  2.98518  4.58477  3.61503
          0.00621  5.47985  6.20220  0.61958  0.77255  0.48576  0.95510
     75   1.44405  4.93337  3.91065  3.34586  2.61215  2.97155  4.33351  2.84773  3.31053  3.15112  4.03328  3.02406  4.47155  3.62434  3.03809  2.34411  2.40599  3.21440  5.50588  3.12633    202 a - - -
          2.68618  4.42225  2.77519  2.73123  3.46354  2.40513  3.72494  3.29354  2.67741  2.69355  4.24690  2.90347  2.73739  3.18146  2.89801  2.37887  2.77519  2.98518  4.58477  3.61503
          0.00621  5.47985  6.20220  0.61958  0.77255  0.48576  0.95510
     76   3.18342  4.55911  5.13650  4.52225  1.93597  3.05712  4.68626  2.18715  4.30993  1.72841  2.42452  4.51165  3.32212  4.44285  4.32204  3.66387  2.66180  1.91262  5.18210  4.00634    203 l - - -
          2.68618  4.42225  2.77519  2.73123  3.46354  2.40513  3.72494  3.29354  2.67741  2.69355  4.24690  2.90347  2.73739  3.18146  2.89801  2.37887  2.77519  2.98518  4.58477  3.61503
          0.00621  5.47985  6.20220  0.61958  0.77255  0.48576  0.95510
     77   2.31156  4.66571  5.26734  4.65538  1.86240  4.48301  4.81307  2.18397  4.44430  1.24406  3.69475  4.64513  4.83264  4.56395  4.44987  3.79780  3.53250  2.17927  5.28113  2.89772    204 l - - -
          2.68618  4.42225  2.77519  2.73123  3.46354  2.40513  3.72494  3.29354  2.67741  2.69355  4.24690  2.90347  2.73739  3.18146  2.89801  2.37887  2.77519  2.98518  4.58477  3.61503
          0.00621  5.47985  6.20220  0.61958  0.77255  0.48576  0.95510
     78   2.69278  4.67113  5.24355  4.63893  2.80670  2.01132  4.84263  1.28725  4.43947  1.66462  3.75664  4.64795  4.84958  4.57721  4.46439  3.81086  3.53906  2.35794  5.33363  4.15922    205 i - - -
          2.68618  4.42225  2.77519  2.73123  3.46354  2.40513  3.72494  3.29354  2.67741  2.69355  4.24690  2.90347  2.73739  3.18146  2.89801  2.37887  2.77519  2.98518  4.58477  3.61503
          0.00621  5.47985  6.20220  0.61958  0.77255  0.48576  0.95510
     79   2.10215  3.03550  5.19397  4.82134  5.24537  1.43251  5.55167  4.65259  4.73632  4.36581  5.20142  4.64115  1.09008  4.94303  4.92796  2.57398  3.74872  2.71123  6.65705  5.51276    206 p - - -
          2.68618  4.42225  2.77519  2.73123  3.46354  2.40513  3.72494  3.29354  2.67741  2.69355  4.24690  2.90347  2.73739  3.18146  2.89801  2.37887  2.77519  2.98518  4.58477  3.61503
          0.00621  5.47985  6.20220  0.61958  0.77255  0.48576  0.95510
     80   2.83347  4.90458  5.57390  4.97690  2.41058  4.82071  5.18179  1.69521  4.78281  1.79596  1.96136  4.98791  5.13545  4.88919  4.79008  4.14938  3.80869  1.43027  5.60155  4.45267    207 v - - -
          2.68618  4.42225  2.77519  2.73123  3.46354  2.40513  3.72494  3.29354  2.67741  2.69355  4.24690  2.90347  2.73739  3.18146  2.89801  2.37887  2.77519  2.98518  4.58477  3.61503
          0.00621  5.47985  6.20220  0.61958  0.77255  0.48576  0.95510
     81   3.25555  4.62253  5.23058  4.61640  2.30498  4.43427  4.76871  1.80382  4.40186  1.65433  2.82455  4.59997  4.78891  4.52426  4.40527  3.74813  2.82926  1.91308  5.24496  2.19074    208 l - - -
          2.68515  4.42283  2.77578  2.73181  3.46412  2.40451  3.72552  3.28922  2.67799  2.69413  4.24748  2.90405  2.73798  3.18204  2.89859  2.37905  2.77461  2.98435  4.58535  3.61561
          0.12238  2.17896  6.20220  1.93436  0.15609  0.48576  0.95510
     82   0.58923  4.95129  4.97770  4.50840  4.36616  2.48229  5.12297  2.64851  4.39608  2.51544  4.34029  4.56186  4.82989  4.62719  4.57501  3.62651  3.67972  3.24057  5.90645  4.72272    217 A - - -
          2.68618  4.42225  2.77519  2.73123  3.46354  2.40513  3.72494  3.29354  2.67741  2.69355  4.24690  2.90347  2.73739  3.18146  2.89801  2.37887  2.77519  2.98518  4.58477  3.61503
          0.00621  5.47985  6.20220  0.61958  0.77255  0.48576  0.95510
     83   1.57358  4.58946  5.09124  4.48368  3.68354  3.07580  4.70469  1.78606  4.28745  1.47395  3.70248  4.50736  4.73343  4.43423  4.32502  3.67950  3.43789  2.40773  5.22031  2.95642    218 l - - -
          2.68618  4.42225  2.77519  2.73123  3.46354  2.40513  3.72494  3.29354  2.67741  2.69355  4.24690  2.90347  2.73739  3.18146  2.89801  2.37887  2.77519  2.98518  4.58477  3.61503
          0.00621  5.47985  6.20220  0.61958  0.77255  0.48576  0.95510
     84   1.84752  4.56824  5.06228  4.45322  3.66341  4.34261  4.67346  1.98159  4.25680  1.90613  2.38796  4.47768  3.14405  4.40404  4.29490  2.96477  2.71718  1.88410  5.19236  4.01432    219 a - - -
          2.68618  4.42225  2.77519  2.73123  3.46354  2.40513  3.72494  3.29354  2.67741  2.69355  4.24690  2.90347  2.73739  3.18146  2.89801  2.37887  2.77519  2.98518  4.58477  3.61503
          0.00621  5.47985  6.20220  0.61958  0.77255  0.48576  0.95510
     85   1.83925  4.65130  5.22295  4.61149  1.78599  4.45828  4.79212  1.98234  4.40517  1.68186  2.88096  4.61342  4.81032  4.53144  4.41998  3.77147  2.38394  2.83116  5.27333  4.10616    220 l - - -
          2.68618  4.42225  2.77519  2.73123  3.46354  2.40513  3.72494  3.29354  2.67741  2.69355  4.24690  2.90347  2.73739  3.18146  2.89801  2.37887  2.77519  2.98518  4.58477  3.61503
          0.00621  5.47985  6.20220  0.61958  0.77255  0.48576  0.95510
     86   1.67553  5.18698  5.41272  5.24163  5.98604  1.00004  5.98336  5.49028  5.21282  5.16580  5.90019  4.79537  4.83985  5.35232  5.32528  1.18800  2.76295  4.58233  7.31105  6.25724    221 g - - -
          2.68618  4.42225  2.77519  2.73123  3.46354  2.40513  3.72494  3.29354  2.67741  2.69355  4.24690  2.90347  2.73739  3.18146  2.89801  2.37887  2.77519  2.98518  4.58477  3.61503
          0.00621  5.47985  6.20220  0.61958  0.77255  0.48576  0.95510
     87   1.64475  4.57222  4.98524  4.37989  2.49899  4.32479  3.28375  2.20903  4.19706  2.76315  3.69025  4.43602  4.69003  4.35643  4.25852  2.33188  2.69817  2.35712  3.50532  2.36154    222 a - - -
          2.68618  4.42225  2.77519  2.73123  3.46354  2.40513  3.72494  3.29354  2.67741  2.69355  4.24690  2.90347  2.73739  3.18146  2.89801  2.37887  2.77519  2.98518  4.58477  3.61503
          0.00621  5.47985  6.20220  0.61958  0.77255  0.48576  0.95510
     88   2.68385  5.61083  1.51863  2.79865  4.95394  2.62247  3.19253  4.43853  2.50051  2.95811  4.65209  2.77296  4.27224  2.69057  2.85031  3.06784  2.37438  4.00043  6.04458  4.63479    223 d - - -
          2.68618  4.42225  2.77519  2.73123  3.46354  2.40513  3.72494  3.29354  2.67741  2.69355  4.24690  2.90347  2.73739  3.18146  2.89801  2.37887  2.77519  2.98518  4.58477  3.61503
          0.00621  5.47985  6.20220  0.61958  0.77255  0.48576  0.95510
     89   1.56090  4.57167  5.04582  4.43767  3.66467  4.34123  4.67039  2.17674  4.24467  2.05924  2.46289  4.47031  4.70540  4.39468  4.28851  1.97757  3.41409  2.35767  5.19410  2.90222    224 a - - -
          2.68618  4.42225  2.77519  2.73123  3.46354  2.40513  3.72494  3.29354  2.67741  2.69355  4.24690  2.90347  2.73739  3.18146  2.89801  2.37887  2.77519  2.98518  4.58477  3.61503
          0.00621  5.47985  6.20220  0.61958  0.77255  0.48576  0.95510
     90   4.27979  5.47354  6.37083  5.85350  2.85733  5.82250  6.33580  0.82049  5.76038  1.49182  4.03715  5.99665  5.95010  5.79410  5.79092  5.23631  4.51602  1.63148  6.45540  5.38389    225 i - - -
          2.68618  4.42225  2.77519  2.73123  3.46354  2.40513  3.72494  3.29354  2.67741  2.69355  4.24690  2.90347  2.73739  3.18146  2.89801  2.37887  2.77519  2.98518  4.58477  3.61503
          0.00621  5.47985  6.20220  0.61958  0.77255  0.48576  0.95510
     91   1.41494  4.85519  4.07075  3.50435  2.95382  2.96673  4.40793  2.76583  3.45597  3.07885  3.97266  2.56182  4.51841  3.75341  3.80105  2.14667  2.44149  2.65464  5.45268  4.22225    226 a - - -
          2.68618  4.42225  2.77519  2.73123  3.46354  2.40513  3.72494  3.29354  2.67741  2.69355  4.24690  2.90347  2.73739  3.18146  2.89801  2.37887  2.77519  2.98518  4.58477  3.61503
          0.00621  5.47985  6.20220  0.61958  0.77255  0.48576  0.95510
     92   3.21444  5.72530  2.67912  2.50573  5.07326  1.41345  4.14862  4.55735  1.90716  4.02670  4.77173  3.40569  4.35401  3.25043  1.96113  2.64209  3.44695  4.11886  6.14977  4.74078    227 g - - -
          2.68618  4.42225  2.77519  2.73123  3.46354  2.40513  3.72494  3.29354  2.67741  2.69355  4.24690  2.90347  2.73739  3.18146  2.89801  2.37887  2.77519  2.98518  4.58477  3.61503
          0.00621  5.47985  6.20220  0.61958  0.77255  0.48576  0.95510
     93   4.42162  7.18957  2.41412  0.24846  6.48175  4.35376  5.09504  6.15971  4.38222  5.55913  6.54496  3.81337  5.08402  4.30161  5.16737  4.20925  4.76521  5.64974  7.61936  6.00493    228 E - - -
          2.68618  4.42225  2.77519  2.73123  3.46354  2.40513  3.72494  3.29354  2.67741  2.69355  4.24690  2.90347  2.73739  3.18146  2.89801  2.37887  2.77519  2.98518  4.58477  3.61503
          0.00621  5.47985  6.20220  0.61958  0.77255  0.48576  0.95510
     94   3.11977  5.40557  3.47199  1.97491  4.67033  3.93193  4.12741  4.10179  1.96157  2.55967  3.31406  3.44183  4.32241  3.25960  1.85711  2.69297  3.35047  3.02518  5.88842  2.63576    229 r - - -
          2.68618  4.42225  2.77519  2.73123  3.46354  2.40513  3.72494  3.29354  2.67741  2.69355  4.24690  2.90347  2.73739  3.18146  2.89801  2.37887  2.77519  2.98518  4.58477  3.61503
          0.00621  5.47985  6.20220  0.61958  0.77255  0.48576  0.95510
     95   2.63411  5.88258  2.00454  1.05690  5.22125  3.97897  4.27020  4.71900  3.07188  4.19040  4.94493  2.74150  4.44208  3.38191  3.58985  2.58309  2.39782  4.27384  6.32214  4.88455    230 e - - -
          2.68618  4.42225  2.77519  2.73123  3.46354  2.40513  3.72494  3.29354  2.67741  2.69355  4.24690  2.90347  2.73739  3.18146  2.89801  2.37887  2.77519  2.98518  4.58477  3.61503
          0.00621  5.47985  6.20220  0.61958  0.77255  0.48576  0.95510
     96   2.59723  5.62167  2.11696  2.44294  4.96689  2.96770  4.07021  4.45322  2.80664  3.92729  4.66313  2.77773  3.17941  3.16697  1.94154  1.82750  2.85288  4.01257  6.05472  4.64306    231 s - - -
          2.68618  4.42225  2.77519  2.73123  3.46354  2.40513  3.72494  3.29354  2.67741  2.69355  4.24690  2.90347  2.73739  3.18146  2.89801  2.37887  2.77519  2.98518  4.58477  3.61503
          0.00621  5.47985  6.20220  0.61958  0.77255  0.48576  0.95510
     97   3.83072  6.00360  4.14476  3.62594  5.67248  0.63519  4.57805  5.03863  1.98748  4.45834  5.29875  4.04513  3.03993  3.70938  2.46610  3.83343  4.06720  4.63861  6.48854  5.29652    232 G - - -
          2.68618  4.42225  2.77519  2.73123  3.46354  2.40513  3.72494  3.29354  2.67741  2.69355  4.24690  2.90347  2.73739  3.18146  2.89801  2.37887  2.77519  2.98518  4.58477  3.61503
          0.00621  5.47985  6.20220  0.61958  0.77255  0.48576  0.95510
     98   3.31453  5.23291  5.31784  5.27409  5.98916  4.01868  6.04744  5.48634  5.29686  5.19781  5.96471  4.83538  4.88779  5.45315  5.36486  1.66115  0.38371  4.61136  7.32954  6.26428    233 T - - -
          2.68618  4.42225  2.77519  2.73123  3.46354  2.40513  3.72494  3.29354  2.67741  2.69355  4.24690  2.90347  2.73739  3.18146  2.89801  2.37887  2.77519  2.98518  4.58477  3.61503
          0.00621  5.47985  6.20220  0.61958  0.77255  0.48576  0.95510
     99   3.68640  5.00622  5.66650  5.07400  3.92813  4.94425  5.30763  1.16433  4.88884  1.26435  2.08289  5.10623  5.23984  4.98374  4.90017  3.07633  3.91782  2.35689  5.70049  4.56728    234 i - - -
          2.68618  4.42225  2.77519  2.73123  3.46354  2.40513  3.72494  3.29354  2.67741  2.69355  4.24690  2.90347  2.73739  3.18146  2.89801  2.37887  2.77519  2.98518  4.58477  3.61503
          0.00621  5.47985  6.20220  0.61958  0.77255  0.48576  0.95510
    100   2.65375  5.78752  3.64443  1.55575  5.17360  4.09759  4.20162  4.61530  1.36545  3.09089  4.83529  3.57020  4.47809  3.30570  1.78281  3.32403  3.57161  4.20379  6.15864  4.82282    235 k - - -
          2.68618  4.42225  2.77519  2.73123  3.46354  2.40513  3.72494  3.29354  2.67741  2.69355  4.24690  2.90347  2.73739  3.18146  2.89801  2.37887  2.77519  2.98518  4.58477  3.61503
          0.00621  5.47985  6.20220  0.61958  0.77255  0.48576  0.95510
    101   2.22203  4.61246  4.76099  4.16773  2.47052  4.29095  4.60269  2.32161  4.02616  1.47551  3.72856  3.00247  4.65874  3.12146  2.98780  3.58417  2.81294  2.15110  5.22728  4.04061    236 l - - -
          2.68618  4.42225  2.77519  2.73123  3.46354  2.40513  3.72494  3.29354  2.67741  2.69355  4.24690  2.90347  2.73739  3.18146  2.89801  2.37887  2.77519  2.98518  4.58477  3.61503
          0.00621  5.47985  6.20220  0.61958  0.77255  0.48576  0.95510
    102   2.67696  5.13176  4.01884  3.48110  4.32665  4.19967  4.43924  3.68767  2.54790  0.76262  4.25620  3.89891  4.60534  2.80340  3.53805  2.85603  3.55347  3.44713  5.70477  4.47084    237 l - - -
          2.68618  4.42225  2.77519  2.73123  3.46354  2.40513  3.72494  3.29354  2.67741  2.69355  4.24690  2.90347  2.73739  3.18146  2.89801  2.37887  2.77519  2.98518  4.58477  3.61503
          0.00621  5.47985  6.20220  0.61958  0.77255  0.48576  0.95510
    103   4.77861  5.94593  6.64540  6.08406  3.83853  6.13192  6.12565  3.28025  5.90647  0.28612  2.64743  6.24864  6.06538  5.67326  5.78817  5.54797  4.96275  3.64861  6.03814  3.05530    238 L - - -
          2.68618  4.42225  2.77519  2.73123  3.46354  2.40513  3.72494  3.29354  2.67741  2.69355  4.24690  2.90347  2.73739  3.18146  2.89801  2.37887  2.77519  2.98518  4.58477  3.61503
          0.00621  5.47985  6.20220  0.61958  0.77255  0.48576  0.95510
    104   1.65505  4.96411  4.35597  3.82242  4.36686  3.00653  4.71944  3.73041  3.77171  3.44750  2.95223  4.11458  4.61348  4.05911  4.10019  1.15243  2.28423  2.60249  5.80482  4.58482    239 s - - -
          2.68618  4.42225  2.77519  2.73123  3.46354  2.40513  3.72494  3.29354  2.67741  2.69355  4.24690  2.90347  2.73739  3.18146  2.89801  2.37887  2.77519  2.98518  4.58477  3.61503
          0.00621  5.47985  6.20220  0.61958  0.77255  0.48576  0.95510
    105   3.11176  5.45556  3.43372  2.87654  4.73806  3.91356  2.73231  4.18162  1.96979  1.78816  4.51339  2.77846  4.30509  2.72597  2.79071  2.58123  2.72882  2.90903  5.92726  3.34785    240 l - - -
          2.68618  4.42225  2.77519  2.73123  3.46354  2.40513  3.72494  3.29354  2.67741  2.69355  4.24690  2.90347  2.73739  3.18146  2.89801  2.37887  2.77519  2.98518  4.58477  3.61503
          0.00621  5.47985  6.20220  0.61958  0.77255  0.48576  0.95510
    106   3.37733  5.30189  5.06964  5.06481  6.09103  2.60597  6.02408  5.60923  5.26655  5.28592  6.04641  4.80139  0.31509  5.40636  5.37935  3.58406  2.69905  4.70365  7.38714  6.34403    241 P - - -
          2.68618  4.42225  2.77519  2.73123  3.46354  2.40513  3.72494  3.29354  2.67741  2.69355  4.24690  2.90347  2.73739  3.18146  2.89801  2.37887  2.77519  2.98518  4.58477  3.61503
          0.00621  5.47985  6.20220  0.61958  0.77255  0.48576  0.95510
    107   2.61292  4.59255  4.90185  4.30223  3.68857  4.31930  2.32020  1.60085  4.13621  2.34355  3.71014  2.78852  4.68526  4.31251  4.22867  3.61984  3.40961  1.55068  5.21136  3.10714    242 v - - -
          2.68618  4.42225  2.77519  2.73123  3.46354  2.40513  3.72494  3.29354  2.67741  2.69355  4.24690  2.90347  2.73739  3.18146  2.89801  2.37887  2.77519  2.98518  4.58477  3.61503
          0.00621  5.47985  6.20220  0.61958  0.77255  0.48576  0.95510
    108   3.13058  5.13562  3.68344  3.12486  3.27068  3.12304  4.24118  3.72826  3.10677  3.38511  4.23435  3.61144  3.10596  3.44455  2.85477  1.45680  1.75719  3.45083  5.68498  2.71963    243 s - - -
          2.68618  4.42225  2.77519  2.73123  3.46354  2.40513  3.72494  3.29354  2.67741  2.69355  4.24690  2.90347  2.73739  3.18146  2.89801  2.37887  2.77519  2.98518  4.58477  3.61503
          0.00621  5.47985  6.20220  0.61958  0.77255  0.48576  0.95510
    109   4.69655  6.54856  5.60477  4.41445  6.33517  5.06786  4.72731  5.52290  2.20244  4.76206  5.70209  4.61939  5.36766  3.85806  0.26612  4.66295  4.73048  5.24778  6.61468  5.65813    244 R - - -
          2.68618  4.42225  2.77519  2.73123  3.46354  2.40513  3.72494  3.29354  2.67741  2.69355  4.24690  2.90347  2.73739  3.18146  2.89801  2.37887  2.77519  2.98518  4.58477  3.61503
          0.00621  5.47985  6.20220  0.61958  0.77255  0.48576  0.95510
    110   2.30578  5.47336  2.23184  2.86362  4.76255  2.59349  4.10093  3.10797  2.54207  3.75447  3.22331  3.40042  4.29884  3.21918  2.05988  2.03496  3.33985  3.83362  3.42077  4.56674    245 s - - -
          2.68618  4.42225  2.77519  2.73123  3.46354  2.40513  3.72494  3.29354  2.67741  2.69355  4.24690  2.90347  2.73739  3.18146  2.89801  2.37887  2.77519  2.98518  4.58477  3.61503
          0.00621  5.47985  6.20220  0.61958  0.77255  0.48576  0.95510
    111   2.58682  5.62957  2.08508  1.54184  4.97496  3.88199  4.07399  4.46205  2.13907  3.93501  4.67067  3.34874  3.19481  2.63128  3.30528  2.26156  2.79176  4.02048  6.06168  4.64901    246 e - - -
          2.68618  4.42225  2.77519  2.73123  3.46354  2.40513  3.72494  3.29354  2.67741  2.69355  4.24690  2.90347  2.73739  3.18146  2.89801  2.37887  2.77519  2.98518  4.58477  3.61503
          0.00621  5.47985  6.20220  0.61958  0.77255  0.48576  0.95510
    112   3.95467  5.21374  5.99604  5.44410  4.18525  5.34630  5.77794  0.98710  5.29781  1.38346  4.02245  5.51072  5.59188  5.40095  5.33086  4.71133  4.19245  1.55812  6.09738  3.09623    247 i - - -
          2.68618  4.42225  2.77519  2.73123  3.46354  2.40513  3.72494  3.29354  2.67741  2.69355  4.24690  2.90347  2.73739  3.18146  2.89801  2.37887  2.77519  2.98518  4.58477  3.61503
          0.00621  5.47985  6.20220  0.61958  0.77255  0.48576  0.95510
    113   3.93359  5.20731  5.95249  5.38446  4.07450  5.27881  5.66703  1.80487  5.22360  0.97306  3.92130  5.44296  5.52426  5.29942  5.23767  4.63418  4.16644  1.29049  5.97831  2.93616    248 l - - -
          2.68618  4.42225  2.77519  2.73123  3.46354  2.40513  3.72494  3.29354  2.67741  2.69355  4.24690  2.90347  2.73739  3.18146  2.89801  2.37887  2.77519  2.98518  4.58477  3.61503
          0.00621  5.47985  6.20220  0.61958  0.77255  0.48576  0.95510
    114   2.08434  3.25510  5.12052  4.50738  2.41311  4.34885  4.68219  2.22190  4.29814  1.52811  3.67758  3.23458  4.71250  4.43427  4.31537  3.65940  2.31506  2.10220  5.18294  4.00633    249 l - - -
          2.68618  4.42225  2.77519  2.73123  3.46354  2.40513  3.72494  3.29354  2.67741  2.69355  4.24690  2.90347  2.73739  3.18146  2.89801  2.37887  2.77519  2.98518  4.58477  3.61503
          0.00621  5.47985  6.20220  0.61958  0.77255  0.48576  0.95510
    115   1.85741  5.26234  3.88781  3.37755  4.78451  1.02326  4.51714  4.20039  2.65347  3.82923  4.65373  3.81083  4.52247  3.70185  3.75671  2.17834  3.52709  3.83192  3.34884  4.78829    250 g - - -
          2.68618  4.42225  2.77519  2.73123  3.46354  2.40513  3.72494  3.29354  2.67741  2.69355  4.24690  2.90347  2.73739  3.18146  2.89801  2.37887  2.77519  2.98518  4.58477  3.61503
          0.00621  5.47985  6.20220  0.61958  0.77255  0.48576  0.95510
    116   4.40560  6.46617  4.31288  3.95030  6.14616  4.74632  4.82357  5.55005  0.27794  4.86388  5.78378  2.73232  5.22432  3.97283  3.21148  4.36551  4.59430  5.18823  6.74381  5.63838    251 K - - -
          2.68618  4.42225  2.77519  2.73123  3.46354  2.40513  3.72494  3.29354  2.67741  2.69355  4.24690  2.90347  2.73739  3.18146  2.89801  2.37887  2.77519  2.98518  4.58477  3.61503
          0.00621  5.47985  6.20220  0.61958  0.77255  0.48576  0.95510
    117   2.33778  4.66525  5.26795  4.65339  1.43432  4.47767  4.80776  2.54569  4.44025  1.60790  2.87601  4.64191  4.82578  4.55532  4.44229  3.79192  3.53003  2.37915  2.60607  4.10878    252 f - - -
          2.68618  4.42225  2.77519  2.73123  3.46354  2.40513  3.72494  3.29354  2.67741  2.69355  4.24690  2.90347  2.73739  3.18146  2.89801  2.37887  2.77519  2.98518  4.58477  3.61503
          0.00621  5.47985  6.20220  0.61958  0.77255  0.48576  0.95510
    118   3.73836  5.03895  5.73440  5.17185  4.15349  5.05855  5.49735  1.26553  5.01100  1.17020  4.03396  5.22160  5.36543  5.15735  5.06062  2.37105  3.98119  1.75797  5.92183  4.75571    253 l - - -
          2.68618  4.42225  2.77519  2.73123  3.46354  2.40513  3.72494  3.29354  2.67741  2.69355  4.24690  2.90347  2.73739  3.18146  2.89801  2.37887  2.77519  2.98518  4.58477  3.61503
          0.00621  5.47985  6.20220  0.61958  0.77255  0.48576  0.95510
    119   1.68374  5.25483  3.96642  2.65323  4.91243  1.17060  4.67953  4.32067  3.56442  3.96601  4.78963  3.91709  4.57653  3.87767  3.98737  2.14787  3.58594  2.29216  6.22619  4.94204    254 g - - -
          2.68618  4.42225  2.77519  2.73123  3.46354  2.40513  3.72494  3.29354  2.67741  2.69355  4.24690  2.90347  2.73739  3.18146  2.89801  2.37887  2.77519  2.98518  4.58477  3.61503
          0.00621  5.47985  6.20220  0.61958  0.77255  0.48576  0.95510
    120   2.68200  5.24130  3.57227  3.01344  4.45827  2.55934  3.20648  2.96461  3.00295  2.39681  3.25213  2.41849  4.35819  2.76537  1.91688  2.65599  3.35097  2.87124  5.75926  4.44222    255 r - - -
          2.68618  4.42225  2.77519  2.73123  3.46354  2.40513  3.72494  3.29354  2.67741  2.69355  4.24690  2.90347  2.73739  3.18146  2.89801  2.37887  2.77519  2.98518  4.58477  3.61503
          0.00621  5.47985  6.20220  0.61958  0.77255  0.48576  0.95510
    121   1.80909  4.62935  4.76990  4.18050  3.73723  2.69503  4.62432  2.21224  4.04072  1.71928  2.80752  4.33342  4.66875  4.24071  4.18088  1.76501  3.41467  2.87697  5.25436  4.06790    256 l - - -
          2.68618  4.42225  2.77519  2.73123  3.46354  2.40513  3.72494  3.29354  2.67741  2.69355  4.24690  2.90347  2.73739  3.18146  2.89801  2.37887  2.77519  2.98518  4.58477  3.61503
          0.00621  5.47985  6.20220  0.61958  0.77255  0.48576  0.95510
    122   1.28689  4.86821  5.46299  4.88624  4.04287  4.78300  5.19391  2.27692  4.71759  1.64638  3.98482  4.93219  5.12703  4.88133  4.77733  4.11561  2.78776  1.47591  5.68656  4.50429    257 a - - -
          2.68618  4.42225  2.77519  2.73123  3.46354  2.40513  3.72494  3.29354  2.67741  2.69355  4.24690  2.90347  2.73739  3.18146  2.89801  2.37887  2.77519  2.98518  4.58477  3.61503
          0.00621  5.47985  6.20220  0.61958  0.77255  0.48576  0.95510
    123   2.32580  4.63799  4.96637  4.37193  3.75432  4.37829  4.71816  1.54246  4.20902  2.10293  3.76459  3.13320  4.74667  4.38686  4.30296  2.12636  3.46347  1.59068  5.28878  4.10537    258 i - - -
          2.68467  4.42050  2.77631  2.73234  3.46262  2.40541  3.72606  3.28806  2.67852  2.69137  4.24544  2.90388  2.73851  3.18257  2.89912  2.37877  2.77631  2.98420  4.58588  3.61614
          0.57669  0.82960  6.20220  1.32421  0.30927  0.48576  0.95510
    124   3.17643  4.55886  5.08932  4.47760  3.65151  2.52403  4.67168  1.61885  4.27373  1.67239  2.42915  3.15426  4.70460  4.41460  4.30000  3.64974  2.81163  2.20672  3.35102  4.00340    263 i - - -
          2.68618  4.42225  2.77519  2.73123  3.46354  2.40513  3.72494  3.29354  2.67741  2.69355  4.24690  2.90347  2.73739  3.18146  2.89801  2.37887  2.77519  2.98518  4.58477  3.61503
          0.00621  5.47985  6.20220  0.61958  0.77255  0.48576  0.95510
    125   1.59954  3.28439  5.06579  4.45769  3.66734  3.29658  4.67667  1.95858  4.26086  1.69779  3.69130  4.47905  4.70660  4.40765  4.29817  2.98185  2.69871  2.12102  5.19577  4.01784    264 a - - -
          2.68618  4.42225  2.77519  2.73123  3.46354  2.40513  3.72494  3.29354  2.67741  2.69355  4.24690  2.90347  2.73739  3.18146  2.89801  2.37887  2.77519  2.98518  4.58477  3.61503
          0.00621  5.47985  6.20220  0.61958  0.77255  0.48576  0.95510
    126   3.27422  4.63694  5.24193  4.63426  2.94101  4.46685  4.81312  1.59731  4.42744  2.35648  2.82784  4.62750  4.82335  4.56313  4.44259  2.86114  2.68393  1.17084  5.30175  4.12495    265 v - - -
          2.68618  4.42225  2.77519  2.73123  3.46354  2.40513  3.72494  3.29354  2.67741  2.69355  4.24690  2.90347  2.73739  3.18146  2.89801  2.37887  2.77519  2.98518  4.58477  3.61503
          0.00621  5.47985  6.20220  0.61958  0.77255  0.48576  0.95510
    127   1.40112  4.67299  4.54626  3.96452  3.78611  4.24895  4.55912  2.28462  3.85848  2.39440  2.95759  4.20384  3.31203  4.09262  4.06782  2.13716  2.09721  2.92790  5.28863  4.09272    266 a - - -
          2.68618  4.42225  2.77519  2.73123  3.46354  2.40513  3.72494  3.29354  2.67741  2.69355  4.24690  2.90347  2.73739  3.18146  2.89801  2.37887  2.77519  2.98518  4.58477  3.61503
          0.00621  5.47985  6.20220  0.61958  0.77255  0.48576  0.95510
    128   2.56366  4.56216  5.05471  3.13652  2.89643  3.05120  4.66388  2.20050  4.24821  1.59930  3.68059  4.46927  4.69912  4.39516  4.28593  3.64230  2.79460  1.73890  5.18300  2.48678    267 l - - -
          2.68618  4.42225  2.77519  2.73123  3.46354  2.40513  3.72494  3.29354  2.67741  2.69355  4.24690  2.90347  2.73739  3.18146  2.89801  2.37887  2.77519  2.98518  4.58477  3.61503
          0.00621  5.47985  6.20220  0.61958  0.77255  0.48576  0.95510
    129   2.58780  4.57262  5.15439  4.54082  2.92761  3.15215  4.70590  2.09413  4.32900  1.11353  2.92455  4.53046  4.73275  4.46142  4.34093  3.68277  2.81924  2.10431  5.19965  4.02439    268 l - - -
          2.68618  4.42225  2.77519  2.73123  3.46354  2.40513  3.72494  3.29354  2.67741  2.69355  4.24690  2.90347  2.73739  3.18146  2.89801  2.37887  2.77519  2.98518  4.58477  3.61503
          0.00621  5.47985  6.20220  0.61958  0.77255  0.48576  0.95510
    130   1.28112  4.71390  5.23356  4.64403  2.97288  4.52175  4.91221  1.86374  4.46253  2.87821  3.85580  4.67543  4.89322  4.62054  4.51508  2.86513  3.57954  1.41135  5.43125  4.24847    269 a - - -
          2.68618  4.42225  2.77519  2.73123  3.46354  2.40513  3.72494  3.29354  2.67741  2.69355  4.24690  2.90347  2.73739  3.18146  2.89801  2.37887  2.77519  2.98518  4.58477  3.61503
          0.00621  5.47985  6.20220  0.61958  0.77255  0.48576  0.95510
    131   1.73736  5.10542  4.68696  4.22608  4.98629  1.48365  5.14877  2.84893  4.18369  4.07854  4.92342  4.35847  4.70911  4.45582  4.49377  1.88772  1.44996  3.94208  6.38024  5.17952    270 t - - -
          2.68618  4.42225  2.77519  2.73123  3.46354  2.40513  3.72494  3.29354  2.67741  2.69355  4.24690  2.90347  2.73739  3.18146  2.89801  2.37887  2.77519  2.98518  4.58477  3.61503
          0.19150  5.47985  1.77132  0.61958  0.77255  0.48576  0.95510
    132   2.47559  4.47350  5.00348  4.39398  1.92296  4.25877  4.58479  2.87406  4.19139  1.97089  3.58348  4.40294  4.62134  4.33128  4.21833  3.56891  2.64561  1.60392  5.08710  2.12194    271 v - - -
          2.68618  4.42225  2.77519  2.73123  3.46354  2.40513  3.72494  3.29354  2.67741  2.69355  4.24690  2.90347  2.73739  3.18146  2.89801  2.37887  2.77519  2.98518  4.58477  3.61503
          0.00747  5.29583  6.01817  0.61958  0.77255  0.68770  0.69862
    133   2.30272  4.59109  5.13276  4.52663  3.66189  3.12728  4.74011  2.42242  4.32930  1.05624  2.43947  4.54488  4.75366  4.46734  4.35903  3.71283  3.45168  1.99561  5.23553  4.06413    272 l - - -
          2.68618  4.42225  2.77519  2.73123  3.46354  2.40513  3.72494  3.29354  2.67741  2.69355  4.24690  2.90347  2.73739  3.18146  2.89801  2.37887  2.77519  2.98518  4.58477  3.61503
          0.00697  5.36526  6.08760  0.61958  0.77255  0.88677  0.53100
    134   2.28404  4.52592  4.78968  2.97069  2.89388  3.00420  4.55674  2.14506  4.03338  1.63289  3.64313  4.30506  4.60527  4.21540  4.13851  2.84090  2.74367  1.86980  5.14336  3.95990    273 l - - -
          2.68571  4.42362  2.77546  2.73260  3.46381  2.40458  3.72631  3.29209  2.67778  2.69284  4.24586  2.90358  2.73770  3.18200  2.89938  2.37874  2.77436  2.98519  4.58614  3.61257
          0.19368  1.74979  6.08760  2.48944  0.08660  0.29795  1.35610
    135   1.74842  4.71004  4.38689  2.91351  2.45812  2.25894  4.50346  2.68662  3.72349  2.91014  3.01002  4.10435  4.59133  3.97918  3.97809  2.80381  2.06217  2.52682  5.31347  4.10922    306 a - - -
          2.68618  4.42225  2.77519  2.73123  3.46354  2.40513  3.72494  3.29354  2.67741  2.69355  4.24690  2.90347  2.73739  3.18146  2.89801  2.37887  2.77519  2.98518  4.58477  3.61503
          0.00621  5.47985  6.20220  0.61958  0.77255  0.48576  0.95510
    136   2.78096  4.69092  5.27988  4.66799  2.12423  3.21336  4.84038  1.52720  4.45996  1.22484  2.87103  4.66662  4.85308  4.57796  4.46856  3.82189  3.55647  2.85789  5.30747  4.14540    307 l - - -
          2.68618  4.42225  2.77519  2.73123  3.46354  2.40513  3.72494  3.29354  2.67741  2.69355  4.24690  2.90347  2.73739  3.18146  2.89801  2.37887  2.77519  2.98518  4.58477  3.61503
          0.00621  5.47985  6.20220  0.61958  0.77255  0.48576  0.95510
    137   1.82210  4.57411  5.03709  4.43041  2.08412  2.22077  4.67130  2.50197  4.23968  2.16459  3.69385  4.46663  4.70474  4.39184  4.28718  2.82573  3.41472  1.77782  5.19905  4.02029    308 v - - -
          2.68618  4.42225  2.77519  2.73123  3.46354  2.40513  3.72494  3.29354  2.67741  2.69355  4.24690  2.90347  2.73739  3.18146  2.89801  2.37887  2.77519  2.98518  4.58477  3.61503
          0.00621  5.47985  6.20220  0.61958  0.77255  0.48576  0.95510
    138   2.35437  4.57202  5.16030  4.54653  2.37448  4.37234  4.70728  1.68867  4.33357  1.81987  3.68366  4.53342  3.19719  4.46523  4.34372  3.68436  3.43152  1.64106  5.19946  3.08494    309 v - - -
          2.68618  4.42225  2.77519  2.73123  3.46354  2.40513  3.72494  3.29354  2.67741  2.69355  4.24690  2.90347  2.73739  3.18146  2.89801  2.37887  2.77519  2.98518  4.58477  3.61503
          0.00621  5.47985  6.20220  0.61958  0.77255  0.48576  0.95510
    139   3.13216  5.03257  3.77580  3.21351  4.20053  2.99520  4.27498  2.49946  2.68305  2.71903  2.72158  3.68009  3.08158  2.83568  2.83188  2.37070  1.94926  2.47619  5.58844  4.31900    310 t - - -
          2.68618  4.42225  2.77519  2.73123  3.46354  2.40513  3.72494  3.29354  2.67741  2.69355  4.24690  2.90347  2.73739  3.18146  2.89801  2.37887  2.77519  2.98518  4.58477  3.61503
          0.00621  5.47985  6.20220  0.61958  0.77255  0.48576  0.95510
    140   2.08102  4.83100  4.08718  2.78079  3.09652  2.60420  4.40197  3.32064  2.80284  1.64055  3.00839  3.90608  3.24821  3.76053  3.80376  2.71522  3.37904  2.37906  5.41777  4.19026    311 l - - -
          2.68618  4.42225  2.77519  2.73123  3.46354  2.40513  3.72494  3.29354  2.67741  2.69355  4.24690  2.90347  2.73739  3.18146  2.89801  2.37887  2.77519  2.98518  4.58477  3.61503
          0.00621  5.47985  6.20220  0.61958  0.77255  0.48576  0.95510
    141   1.93912  5.06934  2.87753  3.17165  3.24163  3.05957  4.25576  2.52739  2.60297  2.64913  4.15947  3.64767  3.29986  2.77756  3.57122  2.39199  3.36111  2.44417  5.61899  3.18414    312 a - - -
          2.68618  4.42225  2.77519  2.73123  3.46354  2.40513  3.72494  3.29354  2.67741  2.69355  4.24690  2.90347  2.73739  3.18146  2.89801  2.37887  2.77519  2.98518  4.58477  3.61503
          0.00621  5.47985  6.20220  0.61958  0.77255  0.48576  0.95510
    142   2.66488  4.83177  4.08596  3.51693  3.96297  2.20465  4.40156  3.32166  2.79501  1.68445  3.93694  3.02680  4.52051  3.75959  3.80285  2.41345  2.84097  2.64305  3.27167  2.65655    313 l - - -
          2.68618  4.42225  2.77519  2.73123  3.46354  2.40513  3.72494  3.29354  2.67741  2.69355  4.24690  2.90347  2.73739  3.18146  2.89801  2.37887  2.77519  2.98518  4.58477  3.61503
          0.00621  5.47985  6.20220  0.61958  0.77255  0.48576  0.95510
    143   2.72416  5.36020  3.48743  2.25138  4.61177  1.69977  4.13686  4.03638  2.47865  3.02702  4.42748  3.45524  4.32615  3.27721  3.39439  2.05977  2.72340  2.58045  5.85408  3.33890    314 g - - -
          2.68618  4.42225  2.77519  2.73123  3.46354  2.40513  3.72494  3.29354  2.67741  2.69355  4.24690  2.90347  2.73739  3.18146  2.89801  2.37887  2.77519  2.98518  4.58477  3.61503
          0.00621  5.47985  6.20220  0.61958  0.77255  0.48576  0.95510
    144   2.58553  4.79880  2.29979  3.58423  3.92471  2.72058  4.42665  2.40350  3.52559  2.46829  3.02389  2.97962  4.53821  3.81157  3.84516  3.41577  2.14175  2.57450  5.39007  2.28676    315 t - - -
          2.68618  4.42225  2.77519  2.73123  3.46354  2.40513  3.72494  3.29354  2.67741  2.69355  4.24690  2.90347  2.73739  3.18146  2.89801  2.37887  2.77519  2.98518  4.58477  3.61503
          0.00621  5.47985  6.20220  0.61958  0.77255  0.48576  0.95510
    145   2.35241  5.59435  2.78056  2.47680  4.93109  2.68270  3.01436  3.33622  2.80642  3.89608  4.63721  2.73672  2.37097  2.64741  3.29783  2.35784  2.82109  2.62934  6.03205  4.62616    316 a - - -
          2.68618  4.42225  2.77519  2.73123  3.46354  2.40513  3.72494  3.29354  2.67741  2.69355  4.24690  2.90347  2.73739  3.18146  2.89801  2.37887  2.77519  2.98518  4.58477  3.61503
          0.00621  5.47985  6.20220  0.61958  0.77255  0.48576  0.95510
    146   3.16959  4.60160  3.32818  4.22059  2.62164  3.15326  4.61555  2.03037  4.06974  1.50364  3.71843  4.35162  2.72327  4.25874  4.18861  2.75036  2.71683  2.15277  5.21791  4.03313    317 l - - -
          2.68618  4.42225  2.77519  2.73123  3.46354  2.40513  3.72494  3.29354  2.67741  2.69355  4.24690  2.90347  2.73739  3.18146  2.89801  2.37887  2.77519  2.98518  4.58477  3.61503
          0.00621  5.47985  6.20220  0.61958  0.77255  0.48576  0.95510
    147   2.13845  5.60602  2.00229  2.40571  4.94671  2.96797  4.07379  4.42878  2.81249  3.91065  4.65057  2.80201  3.17945  3.17247  3.30481  1.95685  2.35828  3.05097  6.04429  4.63646    318 s - - -
          2.68618  4.42225  2.77519  2.73123  3.46354  2.40513  3.72494  3.29354  2.67741  2.69355  4.24690  2.90347  2.73739  3.18146  2.89801  2.37887  2.77519  2.98518  4.58477  3.61503
          0.00621  5.47985  6.20220  0.61958  0.77255  0.48576  0.95510
    148   1.79714  4.55660  5.09139  4.47930  2.81310  2.28296  4.66981  2.59172  4.27451  1.64249  3.67503  4.48574  4.70295  4.41453  4.29926  3.64808  2.71494  2.47176  2.80256  3.12691    319 l - - -
          2.68618  4.42225  2.77519  2.73123  3.46354  2.40513  3.72494  3.29354  2.67741  2.69355  4.24690  2.90347  2.73739  3.18146  2.89801  2.37887  2.77519  2.98518  4.58477  3.61503
          0.00621  5.47985  6.20220  0.61958  0.77255  0.48576  0.95510
    149   2.58199  5.46061  2.49634  1.98357  4.74523  2.27820  4.10434  3.23565  2.19326  3.10740  3.21952  3.40569  4.30135  2.74289  3.34847  3.10463  3.34007  2.66809  3.48864  4.56007    320 e - - -
          2.68618  4.42225  2.77519  2.73123  3.46354  2.40513  3.72494  3.29354  2.67741  2.69355  4.24690  2.90347  2.73739  3.18146  2.89801  2.37887  2.77519  2.98518  4.58477  3.61503
          0.00621  5.47985  6.20220  0.61958  0.77255  0.48576  0.95510
    150   2.06180  5.59772  1.80056  2.51058  4.93386  3.00718  4.07223  4.41383  2.81143  3.05287  3.34418  2.83061  4.27696  2.66498  3.30308  1.90540  3.33909  3.98361  6.03579  4.62982    321 d - - -
          2.68618  4.42225  2.77519  2.73123  3.46354  2.40513  3.72494  3.29354  2.67741  2.69355  4.24690  2.90347  2.73739  3.18146  2.89801  2.37887  2.77519  2.98518  4.58477  3.61503
          0.00621  5.47985  6.20220  0.61958  0.77255  0.48576  0.95510
    151   3.18513  4.57496  5.04705  3.18648  1.97668  4.34349  4.66720  2.51596  4.24625  1.37891  3.68860  3.08872  4.70734  4.39551  4.28977  3.65064  3.41724  2.05391  5.18761  2.35948    322 l - - -
          2.68618  4.42225  2.77519  2.73123  3.46354  2.40513  3.72494  3.29354  2.67741  2.69355  4.24690  2.90347  2.73739  3.18146  2.89801  2.37887  2.77519  2.98518  4.58477  3.61503
          0.00621  5.47985  6.20220  0.61958  0.77255  0.48576  0.95510
    152   3.17338  4.56554  5.02816  4.42016  2.42957  2.38014  4.65830  2.46535  4.22862  1.31205  3.68376  4.45645  3.16681  4.38027  4.27529  2.86124  2.70123  2.45917  5.18561  3.00550    323 l - - -
          2.68618  4.42225  2.77519  2.73123  3.46354  2.40513  3.72494  3.29354  2.67741  2.69355  4.24690  2.90347  2.73739  3.18146  2.89801  2.37887  2.77519  2.98518  4.58477  3.61503
          0.00621  5.47985  6.20220  0.61958  0.77255  0.48576  0.95510
    153   3.12769  5.09954  2.93766  3.13988  3.10298  2.72393  4.24090  2.90831  3.12101  2.17345  4.18754  2.86564  3.33571  3.45506  1.91873  2.73479  2.70317  2.49991  5.64397  4.35965    324 r - - -
          2.68618  4.42225  2.77519  2.73123  3.46354  2.40513  3.72494  3.29354  2.67741  2.69355  4.24690  2.90347  2.73739  3.18146  2.89801  2.37887  2.77519  2.98518  4.58477  3.61503
          0.00621  5.47985  6.20220  0.61958  0.77255  0.48576  0.95510
    154   2.57762  4.60072  4.81794  3.07672  2.27876  4.29980  4.61520  2.26322  4.07053  1.91545  2.55928  4.35204  3.16624  4.25919  3.11675  2.89338  2.28342  2.36189  5.21676  4.03205    325 l - - -
          2.68618  4.42225  2.77519  2.73123  3.46354  2.40513  3.72494  3.29354  2.67741  2.69355  4.24690  2.90347  2.73739  3.18146  2.89801  2.37887  2.77519  2.98518  4.58477  3.61503
          0.00621  5.47985  6.20220  0.61958  0.77255  0.48576  0.95510
    155   2.09353  4.56719  5.14712  4.53380  2.91625  3.03135  4.70039  1.96669  4.32235  1.85847  2.86303  4.52395  4.72770  4.45622  4.33532  3.67673  2.74590  1.53828  5.19626  4.01996    326 v - - -
          2.68618  4.42225  2.77519  2.73123  3.46354  2.40513  3.72494  3.29354  2.67741  2.69355  4.24690  2.90347  2.73739  3.18146  2.89801  2.37887  2.77519  2.98518  4.58477  3.61503
          0.00621  5.47985  6.20220  0.61958  0.77255  0.48576  0.95510
    156   1.90321  4.56429  5.12191  4.50908  2.08471  4.35429  4.68665  2.12532  3.20218  1.70057  3.67839  4.50723  4.71724  4.43704  4.31914  3.66474  3.41850  1.90541  5.18725  2.96881    327 l - - -
          2.68618  4.42225  2.77519  2.73123  3.46354  2.40513  3.72494  3.29354  2.67741  2.69355  4.24690  2.90347  2.73739  3.18146  2.89801  2.37887  2.77519  2.98518  4.58477  3.61503
          0.00621  5.47985  6.20220  0.61958  0.77255  0.48576  0.95510
    157   1.34565  4.59121  4.90929  4.30995  2.21475  2.99285  4.64196  3.02840  4.14323  1.86882  3.01600  4.40131  4.68312  4.31710  4.23279  2.47406  3.40850  2.49822  5.21213  4.03020    328 a - - -
          2.68618  4.42225  2.77519  2.73123  3.46354  2.40513  3.72494  3.29354  2.67741  2.69355  4.24690  2.90347  2.73739  3.18146  2.89801  2.37887  2.77519  2.98518  4.58477  3.61503
          0.00621  5.47985  6.20220  0.61958  0.77255  0.48576  0.95510
    158   2.04512  4.74159  4.29833  3.72362  2.51888  4.19687  3.11307  2.30710  3.64900  2.94448  3.85261  3.05016  4.57234  3.91688  3.92937  1.77651  2.16357  2.49542  5.34154  4.13145    329 s - - -
          2.68618  4.42225  2.77519  2.73123  3.46354  2.40513  3.72494  3.29354  2.67741  2.69355  4.24690  2.90347  2.73739  3.18146  2.89801  2.37887  2.77519  2.98518  4.58477  3.61503
          0.00621  5.47985  6.20220  0.61958  0.77255  0.48576  0.95510
    159   3.17154  4.58347  4.91636  3.15567  3.67937  2.60708  4.63653  2.29207  4.14551  1.60330  2.96503  4.40247  4.68111  3.10354  4.23063  3.61636  2.70209  1.67586  3.23023  4.01997    330 l - - -
          2.68618  4.42225  2.77519  2.73123  3.46354  2.40513  3.72494  3.29354  2.67741  2.69355  4.24690  2.90347  2.73739  3.18146  2.89801  2.37887  2.77519  2.98518  4.58477  3.61503
          0.06556  5.47985  2.82531  0.61958  0.77255  0.48576  0.95510
    160   2.31441  4.54969  5.04623  4.43815  3.64163  3.03973  4.66106  1.72253  4.24253  1.30131  2.74419  4.46364  3.09996  4.38933  4.28099  3.63691  3.39679  2.37717  5.17779  4.00067    331 l - - -
          2.68618  4.42225  2.77519  2.73123  3.46354  2.40513  3.72494  3.29354  2.67741  2.69355  4.24690  2.90347  2.73739  3.18146  2.89801  2.37887  2.77519  2.98518  4.58477  3.61503
          0.00659  5.42088  6.14323  0.61958  0.77255  0.71760  0.66927
    161   3.14794  4.52331  5.10344  4.48888  2.95939  4.31727  4.65043  2.46775  4.27588  1.25956  2.73797  4.47697  4.68007  4.40792  4.28686  2.85437  2.39114  2.01816  5.14502  2.62310    332 l - - -
          2.68618  4.42225  2.77519  2.73123  3.46354  2.40513  3.72494  3.29354  2.67741  2.69355  4.24690  2.90347  2.73739  3.18146  2.89801  2.37887  2.77519  2.98518  4.58477  3.61503
          0.00659  5.42088  6.14323  0.61958  0.77255  0.71760  0.66927
    162   1.82536  4.52597  5.03473  4.42426  2.81824  2.34319  3.16372  2.16028  4.22452  2.02016  2.89298  4.44195  4.66684  4.36884  4.25741  3.61100  3.37278  1.83545  5.14730  3.96975    333 a - - -
          2.68618  4.42225  2.77519  2.73123  3.46354  2.40513  3.72494  3.29354  2.67741  2.69355  4.24690  2.90347  2.73739  3.18146  2.89801  2.37887  2.77519  2.98518  4.58477  3.61503
          0.00659  5.42088  6.14323  0.61958  0.77255  0.71760  0.66927
    163   2.03766  4.65246  5.22598  4.61827  1.79766  4.47257  4.81267  2.41213  4.41649  1.24301  3.68436  4.62639  4.82165  4.54472  4.43560  3.78785  2.70182  2.37426  5.29178  4.12467    334 l - - -
          2.68618  4.42225  2.77519  2.73123  3.46354  2.40513  3.72494  3.29354  2.67741  2.69355  4.24690  2.90347  2.73739  3.18146  2.89801  2.37887  2.77519  2.98518  4.58477  3.61503
          0.32341  5.42088  1.30232  0.61958  0.77255  0.71760  0.66927
    164   1.76069  4.37812  4.78838  4.18423  2.67969  4.13260  4.45573  2.29436  4.00255  1.80963  3.48471  4.24242  4.49635  4.16143  4.06518  3.43765  2.11491  2.61103  4.99335  2.39732    335 a - - -
          2.68618  4.42225  2.77519  2.73123  3.46354  2.40513  3.72494  3.29354  2.67741  2.69355  4.24690  2.90347  2.73739  3.18146  2.89801  2.37887  2.77519  2.98518  4.58477  3.61503
          0.00904  5.10651  5.82885  0.61958  0.77255  1.36937  0.29339
    165   3.00198  4.38596  4.88671  4.27845  2.16852  2.88867  4.49913  2.76711  4.08243  1.58641  2.65870  4.30364  4.52787  4.22634  4.11909  3.47658  2.58904  1.65303  5.01045  3.83513    336 l - - -
          2.68605  4.42266  2.77561  2.73165  3.46184  2.40475  3.72536  3.29299  2.67782  2.69186  4.24518  2.90388  2.73781  3.18188  2.89842  2.37928  2.77561  2.98496  4.58518  3.61544
          1.14792  0.82556  1.40765  0.73108  0.65660  0.31042  1.32104
    166   2.23805  2.48503  4.72740  4.13253  2.28065  4.16155  4.49950  2.88828  3.97394  2.65669  3.58424  4.24084  4.53679  2.96173  4.07901  3.46434  2.22479  1.49469  5.08756  3.90407    342 v - - -
          2.68618  4.42225  2.77519  2.73123  3.46354  2.40513  3.72494  3.29354  2.67741  2.69355  4.24690  2.90347  2.73739  3.18146  2.89801  2.37887  2.77519  2.98518  4.58477  3.61503
          0.14614  5.22662  2.03569  0.61958  0.77255  1.18851  0.36338
    167   3.19492  4.57357  4.95703  4.38470  1.46111  2.79456  4.42056  2.97956  4.19942  2.15383  2.16785  4.38847  4.67381  4.32338  4.24544  3.63241  3.42541  2.81997  4.81715  1.88551    343 f - - -
          2.68618  4.42225  2.77519  2.73123  3.46354  2.40513  3.72494  3.29354  2.67741  2.69355  4.24690  2.90347  2.73739  3.18146  2.89801  2.37887  2.77519  2.98518  4.58477  3.61503
          0.00919  5.08967  5.81202  0.61958  0.77255  0.16919  1.86011
    168   1.98255  3.17259  4.96073  4.35676  2.50123  3.05457  4.64503  2.47342  4.17873  2.10577  2.91571  3.10311  4.68656  3.05572  4.24852  3.62440  2.18937  2.22071  5.19453  4.01416    344 a - - -
          2.68618  4.42225  2.77519  2.73123  3.46354  2.40513  3.72494  3.29354  2.67741  2.69355  4.24690  2.90347  2.73739  3.18146  2.89801  2.37887  2.77519  2.98518  4.58477  3.61503
          0.00621  5.47985  6.20220  0.61958  0.77255  0.48576  0.95510
    169   1.13542  5.13438  4.69166  4.23788  5.11500  2.71851  5.18823  4.52443  4.19853  4.20895  2.94263  4.36468  4.71240  4.47490  4.51664  1.06505  2.72768  4.04441  6.48763  5.28589    345 s - - -
          2.68618  4.42225  2.77519  2.73123  3.46354  2.40513  3.72494  3.29354  2.67741  2.69355  4.24690  2.90347  2.73739  3.18146  2.89801  2.37887  2.77519  2.98518  4.58477  3.61503
          0.00621  5.47985  6.20220  0.61958  0.77255  0.48576  0.95510
    170   2.32582  5.05356  5.75225  5.16865  2.42968  5.03874  5.41937  1.10674  4.99160  1.34920  3.87505  5.20415  5.32497  5.08807  5.00547  4.37876  3.98240  2.26785  5.79818  4.66160    346 i - - -
          2.68618  4.42225  2.77519  2.73123  3.46354  2.40513  3.72494  3.29354  2.67741  2.69355  4.24690  2.90347  2.73739  3.18146  2.89801  2.37887  2.77519  2.98518  4.58477  3.61503
          0.00621  5.47985  6.20220  0.61958  0.77255  0.48576  0.95510
    171   2.10171  4.97573  3.88850  3.32845  2.51298  1.58728  4.34263  3.52597  3.29745  2.63846  4.09648  3.76778  4.46883  2.82494  3.68816  2.32820  2.40517  3.27951  5.56538  4.31100    347 g - - -
          2.68618  4.42225  2.77519  2.73123  3.46354  2.40513  3.72494  3.29354  2.67741  2.69355  4.24690  2.90347  2.73739  3.18146  2.89801  2.37887  2.77519  2.98518  4.58477  3.61503
          0.00621  5.47985  6.20220  0.61958  0.77255  0.48576  0.95510
    172   2.57041  4.56821  5.16870  4.55360  2.43860  4.36968  4.70463  1.97869  4.33769  1.53762  2.81892  4.53462  4.73123  4.46643  4.34324  3.68196  2.66484  1.76387  5.19319  3.07307    348 l - - -
          2.68618  4.42225  2.77519  2.73123  3.46354  2.40513  3.72494  3.29354  2.67741  2.69355  4.24690  2.90347  2.73739  3.18146  2.89801  2.37887  2.77519  2.98518  4.58477  3.61503
          0.00621  5.47985  6.20220  0.61958  0.77255  0.48576  0.95510
    173   2.00516  4.56815  5.10301  4.49115  2.93701  2.14258  4.68231  2.99177  4.28669  1.37464  2.46702  4.49839  4.71437  4.42554  4.31128  3.66101  3.41885  2.36117  3.21905  4.01119    349 l - - -
          2.68618  4.42225  2.77519  2.73123  3.46354  2.40513  3.72494  3.29354  2.67741  2.69355  4.24690  2.90347  2.73739  3.18146  2.89801  2.37887  2.77519  2.98518  4.58477  3.61503
          0.00621  5.47985  6.20220  0.61958  0.77255  0.48576  0.95510
    174   2.78626  5.10840  5.85637  5.28966  3.02318  5.16997  5.59010  1.77991  5.12852  1.11986  3.98213  5.33690  5.44543  5.24103  5.15644  4.52155  4.06329  1.24530  5.95992  4.81609    350 l - - -
          2.68618  4.42225  2.77519  2.73123  3.46354  2.40513  3.72494  3.29354  2.67741  2.69355  4.24690  2.90347  2.73739  3.18146  2.89801  2.37887  2.77519  2.98518  4.58477  3.61503
          0.00621  5.47985  6.20220  0.61958  0.77255  0.48576  0.95510
    175   2.39223  5.20694  5.37682  5.35104  6.09802  2.64736  6.10800  5.62144  5.43616  5.30403  6.02991  4.83894  4.86627  5.51442  5.48079  0.29211  3.87517  4.64968  7.42505  6.40178    351 S - - -
          2.68618  4.42225  2.77519  2.73123  3.46354  2.40513  3.72494  3.29354  2.67741  2.69355  4.24690  2.90347  2.73739  3.18146  2.89801  2.37887  2.77519  2.98518  4.58477  3.61503
          0.00621  5.47985  6.20220  0.61958  0.77255  0.48576  0.95510
    176   1.74610  4.69850  4.61117  4.03456  3.83710  4.25886  4.61984  2.54913  3.92627  2.91712  2.83160  4.25471  4.65679  4.15733  4.12922  1.54696  1.84514  2.45923  5.34424  4.14967    352 s - - -
          2.68618  4.42225  2.77519  2.73123  3.46354  2.40513  3.72494  3.29354  2.67741  2.69355  4.24690  2.90347  2.73739  3.18146  2.89801  2.37887  2.77519  2.98518  4.58477  3.61503
          0.00621  5.47985  6.20220  0.61958  0.77255  0.48576  0.95510
    177   2.89480  5.05592  5.79845  5.23068  2.07160  5.10251  5.52271  1.70477  5.06594  1.60575  4.00238  5.26915  5.39256  5.19232  5.09721  4.45091  4.00585  1.12629  5.91767  4.75947    353 v - - -
          2.68618  4.42225  2.77519  2.73123  3.46354  2.40513  3.72494  3.29354  2.67741  2.69355  4.24690  2.90347  2.73739  3.18146  2.89801  2.37887  2.77519  2.98518  4.58477  3.61503
          0.00621  5.47985  6.20220  0.61958  0.77255  0.48576  0.95510
    178   1.49778  4.60910  4.78214  4.18806  2.97155  4.29462  4.60854  2.55127  4.04328  1.91066  2.89715  3.00456  4.66250  4.23824  4.17385  2.89026  1.93355  2.85911  5.22484  4.03889    354 a - - -
          2.68618  4.42225  2.77519  2.73123  3.46354  2.40513  3.72494  3.29354  2.67741  2.69355  4.24690  2.90347  2.73739  3.18146  2.89801  2.37887  2.77519  2.98518  4.58477  3.61503
          0.00621  5.47985  6.20220  0.61958  0.77255  0.48576  0.95510
    179   2.79033  5.73083  2.90579  2.93943  5.10063  4.00318  4.15053  4.56517  1.58606  4.02289  4.77559  3.47202  3.09695  2.60324  1.20991  3.21746  3.47813  4.13703  6.12800  4.75565    355 r - - -
          2.68618  4.42225  2.77519  2.73123  3.46354  2.40513  3.72494  3.29354  2.67741  2.69355  4.24690  2.90347  2.73739  3.18146  2.89801  2.37887  2.77519  2.98518  4.58477  3.61503
          0.12638  5.47985  2.16677  0.61958  0.77255  0.48576  0.95510
    180   3.15040  5.62512  3.28455  2.41906  4.97770  3.87540  4.10368  4.45512  2.12686  3.94171  4.69467  2.62230  4.29752  3.21042  3.32667  1.17106  2.10719  4.02643  6.07863  4.67514    356 s - - -
          2.68618  4.42225  2.77519  2.73123  3.46354  2.40513  3.72494  3.29354  2.67741  2.69355  4.24690  2.90347  2.73739  3.18146  2.89801  2.37887  2.77519  2.98518  4.58477  3.61503
          0.00700  5.36048  6.08283  0.61958  0.77255  0.29352  1.36899
    181   2.36516  5.57580  3.37012  2.81415  3.31853  3.88525  4.07395  4.37923  2.38615  3.87420  4.62107  2.86468  3.25871  2.67812  2.39745  1.87128  1.84119  3.95787  6.01843  4.61789    357 t - - -
          2.68618  4.42225  2.77519  2.73123  3.46354  2.40513  3.72494  3.29354  2.67741  2.69355  4.24690  2.90347  2.73739  3.18146  2.89801  2.37887  2.77519  2.98518  4.58477  3.61503
          0.00621  5.47985  6.20220  0.61958  0.77255  0.48576  0.95510
    182   2.29035  5.58498  3.36861  2.46936  4.91762  3.88541  4.07337  4.39396  2.16644  3.88474  4.62961  2.78463  4.27864  3.17419  1.96687  2.10651  2.24068  2.57448  6.02537  4.62332    358 r - - -
          2.68618  4.42225  2.77519  2.73123  3.46354  2.40513  3.72494  3.29354  2.67741  2.69355  4.24690  2.90347  2.73739  3.18146  2.89801  2.37887  2.77519  2.98518  4.58477  3.61503
          0.00621  5.47985  6.20220  0.61958  0.77255  0.48576  0.95510
    183   2.56602  5.56914  3.37473  1.95528  4.89500  3.88774  4.07628  4.36711  2.41452  2.59569  4.61503  2.78068  4.28065  2.69925  2.25348  3.07839  2.00224  2.65187  6.01319  4.61491    359 e - - -
          2.68618  4.42225  2.77519  2.73123  3.46354  2.40513  3.72494  3.29354  2.67741  2.69355  4.24690  2.90347  2.73739  3.18146  2.89801  2.37887  2.77519  2.98518  4.58477  3.61503
          0.00621  5.47985  6.20220  0.61958  0.77255  0.48576  0.95510
    184   0.81834  5.69850  3.43795  2.48724  5.23817  4.02800  4.48575  4.70455  3.30401  4.23874  5.02612  3.64363  4.55912  2.70086  3.78217  1.80061  3.68856  4.26302  6.40913  5.02596    360 a - - -
          2.68618  4.42225  2.77519  2.73123  3.46354  2.40513  3.72494  3.29354  2.67741  2.69355  4.24690  2.90347  2.73739  3.18146  2.89801  2.37887  2.77519  2.98518  4.58477  3.61503
          0.00621  5.47985  6.20220  0.61958  0.77255  0.48576  0.95510
    185   1.78609  4.77283  4.21850  2.84938  3.89559  2.71999  4.44993  2.69618  3.58081  1.96980  2.26136  3.99572  4.55406  3.85909  3.88347  2.40111  2.46626  3.03763  5.36872  4.15275    361 a - - -
          2.68618  4.42225  2.77519  2.73123  3.46354  2.40513  3.72494  3.29354  2.67741  2.69355  4.24690  2.90347  2.73739  3.18146  2.89801  2.37887  2.77519  2.98518  4.58477  3.61503
          0.00621  5.47985  6.20220  0.61958  0.77255  0.48576  0.95510
    186   1.84305  4.81369  4.12308  3.55310  3.94208  2.63193  4.41523  2.76192  3.49776  2.05227  3.91994  3.93086  3.24867  2.44628  3.82581  2.76216  2.40778  2.51377  5.40302  3.26868    362 a - - -
          2.68618  4.42225  2.77519  2.73123  3.46354  2.40513  3.72494  3.29354  2.67741  2.69355  4.24690  2.90347  2.73739  3.18146  2.89801  2.37887  2.77519  2.98518  4.58477  3.61503
          0.00621  5.47985  6.20220  0.61958  0.77255  0.48576  0.95510
    187   2.09996  3.21524  5.02789  4.42020  3.66187  2.78914  4.66041  1.95096  4.22922  1.82843  3.68596  2.51643  4.69702  4.38139  4.27676  3.63863  3.40727  1.91516  5.18845  2.97275    363 l - - -
          2.68618  4.42225  2.77519  2.73123  3.46354  2.40513  3.72494  3.29354  2.67741  2.69355  4.24690  2.90347  2.73739  3.18146  2.89801  2.37887  2.77519  2.98518  4.58477  3.61503
          0.00621  5.47985  6.20220  0.61958  0.77255  0.48576  0.95510
    188   1.43440  4.83207  4.08562  2.73798  3.96350  3.15296  4.40163  3.32220  3.46513  3.04097  2.64250  3.90504  4.52043  3.75948  3.80295  2.16134  2.84095  2.57194  3.27161  3.04776    364 a - - -
          2.68618  4.42225  2.77519  2.73123  3.46354  2.40513  3.72494  3.29354  2.67741  2.69355  4.24690  2.90347  2.73739  3.18146  2.89801  2.37887  2.77519  2.98518  4.58477  3.61503
          0.00621  5.47985  6.20220  0.61958  0.77255  0.48576  0.95510
    189   2.28135  4.64670  5.22175  4.61274  2.59277  3.07767  4.79871  1.89480  4.40791  1.04763  3.71526  4.61447  4.81356  4.53942  4.42570  3.77269  3.51023  2.39454  5.28546  4.11402    365 l - - -
          2.68618  4.42225  2.77519  2.73123  3.46354  2.40513  3.72494  3.29354  2.67741  2.69355  4.24690  2.90347  2.73739  3.18146  2.89801  2.37887  2.77519  2.98518  4.58477  3.61503
          0.00621  5.47985  6.20220  0.61958  0.77255  0.48576  0.95510
    190   1.84668  4.92155  4.53246  4.00648  4.32747  1.18532  4.81159  3.68034  3.94011  3.41356  2.98017  4.23053  4.65391  4.20688  4.22537  2.17806  2.80096  2.20951  5.78689  4.58206    366 g - - -
          2.68618  4.42225  2.77519  2.73123  3.46354  2.40513  3.72494  3.29354  2.67741  2.69355  4.24690  2.90347  2.73739  3.18146  2.89801  2.37887  2.77519  2.98518  4.58477  3.61503
          0.00621  5.47985  6.20220  0.61958  0.77255  0.48576  0.95510
    191   3.26925  4.63965  5.20965  4.60027  2.93515  2.99680  4.78712  1.78374  4.39551  1.09260  3.71060  4.60318  3.13414  4.52783  4.41419  3.76246  3.50183  2.01158  5.27565  4.10372    367 l - - -
          2.68618  4.42225  2.77519  2.73123  3.46354  2.40513  3.72494  3.29354  2.67741  2.69355  4.24690  2.90347  2.73739  3.18146  2.89801  2.37887  2.77519  2.98518  4.58477  3.61503
          0.00621  5.47985  6.20220  0.61958  0.77255  0.48576  0.95510
    192   2.67594  4.58955  5.18319  4.57125  1.43918  4.38789  4.69798  2.47210  4.35531  1.99906  3.69190  4.54764  4.74851  4.48026  4.35967  3.70040  3.45058  1.87203  3.37248  2.29438    368 f - - -
          2.68618  4.42225  2.77519  2.73123  3.46354  2.40513  3.72494  3.29354  2.67741  2.69355  4.24690  2.90347  2.73739  3.18146  2.89801  2.37887  2.77519  2.98518  4.58477  3.61503
          0.00621  5.47985  6.20220  0.61958  0.77255  0.48576  0.95510
    193   2.60382  4.65831  5.27363  4.66381  1.82542  4.48866  4.83143  2.14466  4.45410  1.68506  2.81778  4.65306  4.84068  4.58090  4.46243  3.80473  2.84350  1.57464  5.30803  4.13727    369 v - - -
          2.68618  4.42225  2.77519  2.73123  3.46354  2.40513  3.72494  3.29354  2.67741  2.69355  4.24690  2.90347  2.73739  3.18146  2.89801  2.37887  2.77519  2.98518  4.58477  3.61503
          0.00621  5.47985  6.20220  0.61958  0.77255  0.48576  0.95510
    194   2.64143  4.62567  5.23633  4.62292  2.48602  4.44105  4.77769  1.91540  4.40903  1.88694  2.08300  4.60689  4.79572  4.53274  4.41324  3.75532  3.49172  1.51484  5.25487  3.10557    370 v - - -
          2.68618  4.42225  2.77519  2.73123  3.46354  2.40513  3.72494  3.29354  2.67741  2.69355  4.24690  2.90347  2.73739  3.18146  2.89801  2.37887  2.77519  2.98518  4.58477  3.61503
          0.00621  5.47985  6.20220  0.61958  0.77255  0.48576  0.95510
    195   3.35730  4.78233  5.15422  4.58459  1.55702  4.46549  4.84570  3.14480  4.40694  1.09631  3.81181  4.62425  4.86382  4.55794  4.47161  2.80586  2.04960  3.00697  5.34753  4.11524    371 l - - -
          2.68618  4.42225  2.77519  2.73123  3.46354  2.40513  3.72494  3.29354  2.67741  2.69355  4.24690  2.90347  2.73739  3.18146  2.89801  2.37887  2.77519  2.98518  4.58477  3.61503
          0.05616  5.47985  2.98683  0.61958  0.77255  0.48576  0.95510
    196   2.25778  4.70060  4.29747  3.72152  2.88051  3.19865  4.45486  3.16707  3.64331  2.40765  2.89942  3.01069  4.54898  2.64872  3.91524  2.40531  2.76654  2.15158  5.30093  2.28582    372 v - - -
          2.68618  4.42225  2.77519  2.73123  3.46354  2.40513  3.72494  3.29354  2.67741  2.69355  4.24690  2.90347  2.73739  3.18146  2.89801  2.37887  2.77519  2.98518  4.58477  3.61503
          0.00653  5.43022  6.15256  0.61958  0.77255  0.37867  1.15446
    197   3.50162  4.84168  5.47991  4.88096  1.66798  3.02962  5.07894  1.38738  4.68435  1.55972  3.79884  4.88946  5.05478  4.79990  4.69649  4.05178  3.73456  2.07106  5.51827  4.35459    373 i - - -
          2.68618  4.42225  2.77519  2.73123  3.46354  2.40513  3.72494  3.29354  2.67741  2.69355  4.24690  2.90347  2.73739  3.18146  2.89801  2.37887  2.77519  2.98518  4.58477  3.61503
          0.00621  5.47985  6.20220  0.61958  0.77255  0.48576  0.95510
    198   2.23702  4.55892  5.12780  4.51408  1.92812  3.05216  4.68377  2.20029  4.30339  1.78257  2.86727  4.50702  3.16635  4.43790  4.31818  3.66132  3.41427  1.87185  5.18211  4.00600    374 l - - -
          2.68618  4.42225  2.77519  2.73123  3.46354  2.40513  3.72494  3.29354  2.67741  2.69355  4.24690  2.90347  2.73739  3.18146  2.89801  2.37887  2.77519  2.98518  4.58477  3.61503
          0.00621  5.47985  6.20220  0.61958  0.77255  0.48576  0.95510
    199   3.16905  4.61233  4.76506  4.17179  2.82427  3.15188  4.60307  3.05512  4.02984  2.80564  2.43798  3.11686  3.14400  4.22746  4.16584  2.34828  3.40116  2.17842  2.02125  2.23354    375 w - - -
          2.68618  4.42225  2.77519  2.73123  3.46354  2.40513  3.72494  3.29354  2.67741  2.69355  4.24690  2.90347  2.73739  3.18146  2.89801  2.37887  2.77519  2.98518  4.58477  3.61503
          0.00621  5.47985  6.20220  0.61958  0.77255  0.48576  0.95510
    200   3.10581  5.55355  2.52662  2.82358  4.87311  2.33711  4.07948  2.30650  2.50610  3.84793  3.28559  2.74356  2.16878  2.67267  3.31323  2.66660  2.73028  3.93043  6.00188  4.60682    376 p - - -
          2.68618  4.42225  2.77519  2.73123  3.46354  2.40513  3.72494  3.29354  2.67741  2.69355  4.24690  2.90347  2.73739  3.18146  2.89801  2.37887  2.77519  2.98518  4.58477  3.61503
          0.00621  5.47985  6.20220  0.61958  0.77255  0.48576  0.95510
    201   3.16706  4.62087  4.71887  4.12762  3.72157  3.02468  4.59250  1.80144  3.99329  1.86796  2.19389  2.66440  3.35943  3.08916  4.14426  3.57442  2.85370  2.52483  5.23459  2.92229    377 i - - -
          2.68618  4.42225  2.77519  2.73123  3.46354  2.40513  3.72494  3.29354  2.67741  2.69355  4.24690  2.90347  2.73739  3.18146  2.89801  2.37887  2.77519  2.98518  4.58477  3.61503
          0.00621  5.47985  6.20220  0.61958  0.77255  0.48576  0.95510
    202   2.00656  4.58585  5.16774  4.55576  2.81694  4.38986  4.72708  1.74775  4.34594  2.15871  2.56199  4.54815  4.75079  4.48020  4.36019  2.42062  3.44636  1.65344  5.22150  4.04551    378 v - - -
          2.68618  4.42225  2.77519  2.73123  3.46354  2.40513  3.72494  3.29354  2.67741  2.69355  4.24690  2.90347  2.73739  3.18146  2.89801  2.37887  2.77519  2.98518  4.58477  3.61503
          0.00621  5.47985  6.20220  0.61958  0.77255  0.48576  0.95510
    203   2.08206  4.80641  4.18212  3.61503  3.94831  2.26455  3.04770  3.30428  3.55570  1.64129  3.92971  3.97446  3.15189  3.84049  3.87199  2.38320  3.39404  2.06797  5.41391  4.19396    379 l - - -
          2.68618  4.42225  2.77519  2.73123  3.46354  2.40513  3.72494  3.29354  2.67741  2.69355  4.24690  2.90347  2.73739  3.18146  2.89801  2.37887  2.77519  2.98518  4.58477  3.61503
          0.17509  5.47985  1.85504  0.61958  0.77255  0.48576  0.95510
    204   2.19535  5.10322  2.81123  2.56475  3.02983  3.03139  4.10908  3.70522  2.95028  2.36110  4.18420  3.46419  4.28310  2.80071  3.39588  2.24779  3.26387  2.86241  5.63057  2.28179    380 a - - -
          2.68618  4.42225  2.77519  2.73123  3.46354  2.40513  3.72494  3.29354  2.67741  2.69355  4.24690  2.90347  2.73739  3.18146  2.89801  2.37887  2.77519  2.98518  4.58477  3.61503
          0.00735  5.31212  6.03446  0.61958  0.77255  1.01850  0.44806
    205   2.25171  5.09897  3.52640  2.51384  3.21290  1.67152  3.04061  2.94360  2.95365  3.34162  4.18044  3.46750  3.02274  3.29537  2.66109  3.10849  3.26436  2.80902  5.62724  4.32261    381 g - - -
          2.68618  4.42225  2.77519  2.73123  3.46354  2.40513  3.72494  3.29354  2.67741  2.69355  4.24690  2.90347  2.73739  3.18146  2.89801  2.37887  2.77519  2.98518  4.58477  3.61503
          0.07351  5.31212  2.71900  0.61958  0.77255  1.01850  0.44806
    206   3.09495  4.46503  5.05400  4.44181  2.84609  3.05634  4.60553  1.81194  4.23075  1.72108  3.55501  4.43176  4.63001  4.36046  4.24160  3.58493  3.32718  1.38824  3.15367  3.91436    382 v - - -
          2.68618  4.42225  2.77519  2.73123  3.46354  2.40513  3.72494  3.29354  2.67741  2.69355  4.24690  2.90347  2.73739  3.18146  2.89801  2.37887  2.77519  2.98518  4.58477  3.61503
          0.00785  5.24646  5.96881  0.61958  0.77255  1.15278  0.37944
    207   1.60038  4.58549  4.24437  3.66804  3.70411  2.46575  4.37275  2.49381  3.58426  2.01252  2.95560  3.96610  3.21697  3.84202  3.84311  2.59911  2.63664  2.84835  5.19294  3.98792    383 a - - -
          2.68618  4.42225  2.77519  2.73123  3.46354  2.40513  3.72494  3.29354  2.67741  2.69355  4.24690  2.90347  2.73739  3.18146  2.89801  2.37887  2.77519  2.98518  4.58477  3.61503
          0.00785  5.24646  5.96881  0.61958  0.77255  1.15278  0.37944
    208   2.52773  5.33303  3.31166  2.03446  4.61481  3.01011  3.98718  2.97633  2.41855  3.61089  3.12719  2.74841  3.14165  2.53111  3.23232  2.98741  2.74493  2.94201  5.80559  2.76837    384 e - - -
          2.68618  4.42225  2.77519  2.73123  3.46354  2.40513  3.72494  3.29354  2.67741  2.69355  4.24690  2.90347  2.73739  3.18146  2.89801  2.37887  2.77519  2.98518  4.58477  3.61503
          0.00785  5.24646  5.96881  0.61958  0.77255  1.15278  0.37944
    209   2.26614  4.93316  3.63056  3.06940  4.10851  3.91382  4.14313  2.83164  2.20882  1.65318  4.02666  2.73838  2.45940  3.37487  3.45582  3.13825  2.68866  3.22791  5.48740  4.21376    385 l - - -
          2.68618  4.42225  2.77519  2.73123  3.46354  2.40513  3.72494  3.29354  2.67741  2.69355  4.24690  2.90347  2.73739  3.18146  2.89801  2.37887  2.77519  2.98518  4.58477  3.61503
          0.00785  5.24646  5.96881  0.61958  0.77255  1.15278  0.37944
    210   2.53677  4.75414  3.86283  2.61028  2.91110  3.98638  4.23683  2.65211  2.19528  1.64676  3.04724  2.77600  4.36629  3.55848  3.61461  3.22849  2.68152  3.02889  5.33350  4.09567    386 l - - -
          2.68618  4.42225  2.77519  2.73123  3.46354  2.40513  3.72494  3.29354  2.67741  2.69355  4.24690  2.90347  2.73739  3.18146  2.89801  2.37887  2.77519  2.98518  4.58477  3.61503
          0.00785  5.24646  5.96881  0.61958  0.77255  1.15278  0.37944
    211   1.73759  5.02492  3.53900  2.98103  4.22871  3.87672  4.10610  3.61930  2.96526  2.24138  4.11978  2.22529  4.26898  2.71953  3.40153  2.28241  2.65574  2.60658  5.57098  4.27640    387 a - - -
          2.68618  4.42225  2.77519  2.73123  3.46354  2.40513  3.72494  3.29354  2.67741  2.69355  4.24690  2.90347  2.73739  3.18146  2.89801  2.37887  2.77519  2.98518  4.58477  3.61503
          0.07574  5.24646  2.69301  0.61958  0.77255  1.15278  0.37944
    212   2.96885  5.14000  2.35324  2.42793  4.36938  1.79511  4.01221  3.78163  2.82277  2.65090  3.20423  3.34186  4.19468  3.16961  3.28328  3.01122  2.57081  3.46699  5.64866  2.54052    388 g - - -
          2.68618  4.42225  2.77519  2.73123  3.46354  2.40513  3.72494  3.29354  2.67741  2.69355  4.24690  2.90347  2.73739  3.18146  2.89801  2.37887  2.77519  2.98518  4.58477  3.61503
          0.00840  5.17912  5.90147  0.61958  0.77255  0.94318  0.49329
    213   2.46049  5.25989  2.77303  2.32466  2.71140  3.06415  3.09806  3.94603  2.38378  2.85802  3.05315  3.32354  2.30350  3.14476  3.26360  3.00835  3.22332  2.94171  5.74883  4.39787    389 p - - -
          2.68618  4.42225  2.77519  2.73123  3.46354  2.40513  3.72494  3.29354  2.67741  2.69355  4.24690  2.90347  2.73739  3.18146  2.89801  2.37887  2.77519  2.98518  4.58477  3.61503
          0.00785  5.24646  5.96881  0.61958  0.77255  1.15278  0.37944
    214   1.84729  5.28264  3.34187  2.11353  4.54868  3.80516  4.00502  3.98125  2.34457  3.55437  4.34728  3.31557  4.19712  3.13685  3.25596  1.98219  2.63828  2.78465  5.76838  2.71083    390 a - - -
          2.68618  4.42225  2.77519  2.73123  3.46354  2.40513  3.72494  3.29354  2.67741  2.69355  4.24690  2.90347  2.73739  3.18146  2.89801  2.37887  2.77519  2.98518  4.58477  3.61503
          0.00785  5.24646  5.96881  0.61958  0.77255  1.15278  0.37944
    215   3.02414  4.60466  4.17754  2.89240  2.46901  4.06856  2.98648  2.22943  3.52608  2.43584  3.71485  2.47009  2.24886  3.79236  3.80298  3.33404  3.25603  2.34548  5.20294  2.82932    391 i - - -
          2.68618  4.42225  2.77519  2.73123  3.46354  2.40513  3.72494  3.29354  2.67741  2.69355  4.24690  2.90347  2.73739  3.18146  2.89801  2.37887  2.77519  2.98518  4.58477  3.61503
          0.24213  5.24646  1.56171  0.61958  0.77255  0.81778  0.58234
    216   2.94157  4.87483  3.55512  3.00180  4.06606  2.86029  4.08260  2.32891  2.97579  2.57801  3.98195  3.47192  1.75274  2.33273  3.39044  2.41905  3.17908  3.18210  5.44103  4.16588    392 p - - -
          2.68618  4.42225  2.77519  2.73123  3.46354  2.40513  3.72494  3.29354  2.67741  2.69355  4.24690  2.90347  2.73739  3.18146  2.89801  2.37887  2.77519  2.98518  4.58477  3.61503
          0.16811  5.09638  1.90638  0.61958  0.77255  1.38235  0.28900
    217   2.44531  5.18586  3.17879  2.05778  4.46298  2.87076  3.85681  2.43219  2.62638  3.46173  4.24552  2.60454  3.03128  2.46730  3.10427  2.85732  3.08795  3.53952  5.66166  2.88702    393 e - - -
          2.68618  4.42225  2.77519  2.73123  3.46354  2.40513  3.72494  3.29354  2.67741  2.69355  4.24690  2.90347  2.73739  3.18146  2.89801  2.37887  2.77519  2.98518  4.58477  3.61503
          0.01070  4.93897  5.66131  0.61958  0.77255  1.55167  0.23812
    218   2.88133  4.87032  3.44547  2.90365  4.09657  1.86720  4.01451  3.47498  2.87466  2.54281  3.99600  3.38056  2.42558  2.17050  3.29455  2.98635  3.12662  2.43004  5.44925  4.16328    394 g - - -
          2.68572  4.42643  2.77574  2.72457  3.46294  2.40755  3.72792  3.29438  2.67778  2.69534  4.24690  2.90393  2.73872  3.17888  2.89939  2.38069  2.77380  2.98494  4.57746  3.60979
          1.26806  0.33527  5.66131  2.67685  0.07126  1.55167  0.23812
    219   2.87329  5.06831  3.27564  2.21111  4.30825  3.70170  3.89933  2.47427  2.68211  2.66871  4.13892  3.23311  4.09081  1.89090  2.60679  2.90813  2.24070  3.39915  5.56749  4.23690    437 q - - -
          2.68618  4.42225  2.77519  2.73123  3.46354  2.40513  3.72494  3.29354  2.67741  2.69355  4.24690  2.90347  2.73739  3.18146  2.89801  2.37887  2.77519  2.98518  4.58477  3.61503
          0.01070  4.93897  5.66131  0.61958  0.77255  1.00061  0.45832
    220   2.12677  5.25701  3.24624  2.29437  4.53661  3.72462  2.99790  3.97854  2.68751  2.84802  4.31594  3.22415  3.08709  2.01338  3.16556  2.92090  2.22741  2.91487  5.73134  4.36416    438 q - - -
          2.68618  4.42225  2.77519  2.73123  3.46354  2.40513  3.72494  3.29354  2.67741  2.69355  4.24690  2.90347  2.73739  3.18146  2.89801  2.37887  2.77519  2.98518  4.58477  3.61503
          0.00913  5.09638  5.81873  0.61958  0.77255  1.38235  0.28900
    221   2.92435  5.42745  3.16449  1.75389  4.76919  2.48307  3.01470  4.25284  2.30572  3.73103  4.46942  2.69642  4.09041  2.22536  3.11279  2.40109  3.15569  2.96046  5.86165  4.45254    439 e - - -
          2.68618  4.42225  2.77519  2.73123  3.46354  2.40513  3.72494  3.29354  2.67741  2.69355  4.24690  2.90347  2.73739  3.18146  2.89801  2.37887  2.77519  2.98518  4.58477  3.61503
          0.00913  5.09638  5.81873  0.61958  0.77255  0.61985  0.77225
    222   3.07209  4.45175  5.00211  4.38911  3.54161  4.23803  4.56963  1.69915  4.18132  1.61320  2.71200  4.38934  2.97473  4.31859  3.08639  3.54796  3.30421  2.08050  3.27760  2.90415    440 l - - -
          2.68618  4.42225  2.77519  2.73123  3.46354  2.40513  3.72494  3.29354  2.67741  2.69355  4.24690  2.90347  2.73739  3.18146  2.89801  2.37887  2.77519  2.98518  4.58477  3.61503
          0.00744  5.30062  6.02297  0.61958  0.77255  1.04402  0.43392
    223   2.63194  5.44390  3.29543  2.40270  4.75678  3.06140  2.52877  4.22059  2.73977  2.98199  2.78523  2.04402  4.19320  3.09908  2.71708  2.18025  2.73647  3.81714  5.89640  4.50585    441 n - - -
          2.68618  4.42225  2.77519  2.73123  3.46354  2.40513  3.72494  3.29354  2.67741  2.69355  4.24690  2.90347  2.73739  3.18146  2.89801  2.37887  2.77519  2.98518  4.58477  3.61503
          0.00744  5.30062  6.02297  0.61958  0.77255  1.04402  0.43392
    224   3.18532  5.64814  1.94658  2.78377  4.95933  3.86506  4.13090  4.43449  2.92186  1.96589  4.70938  2.08037  2.04294  2.30565  3.42381  3.14499  3.42548  4.02360  6.09844  4.68723    442 d - - -
          2.68618  4.42225  2.77519  2.73123  3.46354  2.40513  3.72494  3.29354  2.67741  2.69355  4.24690  2.90347  2.73739  3.18146  2.89801  2.37887  2.77519  2.98518  4.58477  3.61503
          0.00744  5.30062  6.02297  0.61958  0.77255  1.04402  0.43392
    225   3.02454  5.18020  2.33974  2.89518  1.97396  3.86599  4.07273  2.96789  2.15976  2.38020  4.25457  2.66827  4.25513  3.23328  2.76173  3.07180  2.73108  3.50497  5.69138  4.36673    443 f - - -
          2.68618  4.42225  2.77519  2.73123  3.46354  2.40513  3.72494  3.29354  2.67741  2.69355  4.24690  2.90347  2.73739  3.18146  2.89801  2.37887  2.77519  2.98518  4.58477  3.61503
          0.00744  5.30062  6.02297  0.61958  0.77255  1.04402  0.43392
    226   3.59885  4.92409  5.56108  4.96111  2.83570  4.82089  5.10734  2.03501  4.76534  0.89628  3.60206  4.97715  5.10396  4.82185  4.75334  4.14993  3.82413  2.03375  5.45332  2.25557    444 l - - -
          2.68618  4.42225  2.77519  2.73123  3.46354  2.40513  3.72494  3.29354  2.67741  2.69355  4.24690  2.90347  2.73739  3.18146  2.89801  2.37887  2.77519  2.98518  4.58477  3.61503
          0.00744  5.30062  6.02297  0.61958  0.77255  0.69048  0.69582
    227   3.04636  5.52725  2.75150  2.34857  3.51450  3.82422  3.12061  4.33731  2.43773  2.00207  4.57122  2.46403  4.21764  3.11331  2.66531  1.81389  3.27753  3.91126  5.96727  4.56392    445 s - - -
          2.68618  4.42225  2.77519  2.73123  3.46354  2.40513  3.72494  3.29354  2.67741  2.69355  4.24690  2.90347  2.73739  3.18146  2.89801  2.37887  2.77519  2.98518  4.58477  3.61503
          0.00696  5.36688  6.08923  0.61958  0.77255  0.53929  0.87506
    228   3.14943  4.54167  4.99838  4.39166  1.85157  4.30517  4.62443  2.58117  4.20079  1.69110  3.65942  4.42815  4.66971  3.18487  4.24845  2.50548  2.62971  2.78992  3.18799  2.18117    446 l - - -
          2.68618  4.42225  2.77519  2.73123  3.46354  2.40513  3.72494  3.29354  2.67741  2.69355  4.24690  2.90347  2.73739  3.18146  2.89801  2.37887  2.77519  2.98518  4.58477  3.61503
          0.00655  5.42691  6.14926  0.61958  0.77255  0.69679  0.68952
    229   2.64053  4.54533  5.11160  4.49871  2.85834  2.96553  4.67159  1.97351  4.28941  1.03632  3.64722  4.49439  4.70049  4.42296  4.30519  3.65036  3.40151  2.43534  5.16706  2.97945    447 l - - -
          2.68618  4.42225  2.77519  2.73123  3.46354  2.40513  3.72494  3.29354  2.67741  2.69355  4.24690  2.90347  2.73739  3.18146  2.89801  2.37887  2.77519  2.98518  4.58477  3.61503
          0.00655  5.42691  6.14926  0.61958  0.77255  0.69679  0.68952
    230   2.60692  5.57847  2.53653  2.77184  4.92006  3.85070  4.03855  3.15573  2.14842  3.88232  4.62020  2.21442  2.68127  2.60328  3.26704  2.09827  2.29296  3.96727  6.01335  4.60447    448 s - - -
          2.68618  4.42225  2.77519  2.73123  3.46354  2.40513  3.72494  3.29354  2.67741  2.69355  4.24690  2.90347  2.73739  3.18146  2.89801  2.37887  2.77519  2.98518  4.58477  3.61503
          0.00655  5.42691  6.14926  0.61958  0.77255  0.37334  1.16613
    231   3.47484  5.18046  4.29013  3.76290  4.03409  4.36959  4.53565  2.77157  2.59966  3.37080  4.30834  4.12086  0.83446  3.92682  3.68251  3.68302  3.71166  3.46783  5.51641  2.11416    449 p - - -
          2.68618  4.42225  2.77519  2.73123  3.46354  2.40513  3.72494  3.29354  2.67741  2.69355  4.24690  2.90347  2.73739  3.18146  2.89801  2.37887  2.77519  2.98518  4.58477  3.61503
          0.00621  5.47985  6.20220  0.61958  0.77255  0.48576  0.95510
    232   2.66207  4.82587  4.09773  3.52835  2.53216  2.66791  3.08469  2.77959  3.47536  2.25367  3.93128  3.91336  4.52356  2.23913  2.86159  3.39584  1.95834  2.58853  5.41333  4.18684    450 t - - -
          2.68618  4.42225  2.77519  2.73123  3.46354  2.40513  3.72494  3.29354  2.67741  2.69355  4.24690  2.90347  2.73739  3.18146  2.89801  2.37887  2.77519  2.98518  4.58477  3.61503
          0.00621  5.47985  6.20220  0.61958  0.77255  0.48576  0.95510
    233   2.29737  5.52915  2.49848  2.83514  4.83944  3.89427  3.18279  4.30144  2.83558  3.81962  3.45105  2.85207  4.28698  3.19453  2.41680  1.55418  2.87604  2.56448  5.98360  4.59484    451 s - - -
          2.68618  4.42225  2.77519  2.73123  3.46354  2.40513  3.72494  3.29354  2.67741  2.69355  4.24690  2.90347  2.73739  3.18146  2.89801  2.37887  2.77519  2.98518  4.58477  3.61503
          0.00621  5.47985  6.20220  0.61958  0.77255  0.48576  0.95510
    234   1.95677  4.79434  4.16504  3.59392  3.91961  4.16380  3.24654  3.27532  3.53413  2.50822  2.99978  2.96413  2.02542  3.81894  3.85102  2.44119  2.84026  2.21774  3.26248  4.16590    452 a - - -
          2.68618  4.42225  2.77519  2.73123  3.46354  2.40513  3.72494  3.29354  2.67741  2.69355  4.24690  2.90347  2.73739  3.18146  2.89801  2.37887  2.77519  2.98518  4.58477  3.61503
          0.00621  5.47985  6.20220  0.61958  0.77255  0.48576  0.95510
    235   2.67135  4.78966  5.32843  4.74159  1.70448  4.58769  4.76302  1.92909  4.53538  2.78668  2.87740  4.70888  4.93471  4.64076  4.54327  3.90441  3.66076  2.97670  5.15731  1.21951    453 y - - -
          2.68618  4.42225  2.77519  2.73123  3.46354  2.40513  3.72494  3.29354  2.67741  2.69355  4.24690  2.90347  2.73739  3.18146  2.89801  2.37887  2.77519  2.98518  4.58477  3.61503
          0.00621  5.47985  6.20220  0.61958  0.77255  0.48576  0.95510
    236   3.10334  5.59838  2.77500  2.16453  4.93692  3.87954  2.57213  3.24654  2.43278  2.97941  3.26070  2.44752  4.27286  2.47451  2.46748  3.06864  2.48939  3.14460  6.03499  4.62802    454 e - - -
          2.68618  4.42225  2.77519  2.73123  3.46354  2.40513  3.72494  3.29354  2.67741  2.69355  4.24690  2.90347  2.73739  3.18146  2.89801  2.37887  2.77519  2.98518  4.58477  3.61503
          0.00621  5.47985  6.20220  0.61958  0.77255  0.48576  0.95510
    237   2.26095  4.73700  4.30698  2.92193  2.42244  4.19960  4.47785  2.64204  3.65584  2.44202  3.84716  3.19223  4.57393  2.65799  3.93342  3.46489  1.98618  2.56487  5.33640  2.22624    455 t - - -
          2.68618  4.42225  2.77519  2.73123  3.46354  2.40513  3.72494  3.29354  2.67741  2.69355  4.24690  2.90347  2.73739  3.18146  2.89801  2.37887  2.77519  2.98518  4.58477  3.61503
          0.00621  5.47985  6.20220  0.61958  0.77255  0.48576  0.95510
    238   1.58809  4.72345  4.61679  4.04479  3.87205  2.58391  4.63666  3.19206  3.90901  1.23057  3.87358  4.26059  4.66266  4.16316  2.95932  3.55393  3.45159  2.22355  5.37693  4.18379    456 l - - -
          2.68618  4.42225  2.77519  2.73123  3.46354  2.40513  3.72494  3.29354  2.67741  2.69355  4.24690  2.90347  2.73739  3.18146  2.89801  2.37887  2.77519  2.98518  4.58477  3.61503
          0.00621  5.47985  6.20220  0.61958  0.77255  0.48576  0.95510
    239   3.13067  5.05277  2.94964  2.58973  3.14459  4.03667  4.26423  2.45876  3.16740  2.37930  4.14405  2.96692  3.13460  3.49676  2.48264  2.78197  2.45575  2.19976  5.60525  3.20474    457 v - - -
          2.68618  4.42225  2.77519  2.73123  3.46354  2.40513  3.72494  3.29354  2.67741  2.69355  4.24690  2.90347  2.73739  3.18146  2.89801  2.37887  2.77519  2.98518  4.58477  3.61503
          0.00621  5.47985  6.20220  0.61958  0.77255  0.48576  0.95510
    240   2.13421  5.61773  2.34215  2.43253  4.96097  2.96804  4.07058  4.44614  2.80762  2.73235  4.65924  2.38026  3.22967  2.38944  3.30080  1.92551  3.34146  4.00746  6.05141  4.64072    458 s - - -
          2.68618  4.42225  2.77519  2.73123  3.46354  2.40513  3.72494  3.29354  2.67741  2.69355  4.24690  2.90347  2.73739  3.18146  2.89801  2.37887  2.77519  2.98518  4.58477  3.61503
          0.00621  5.47985  6.20220  0.61958  0.77255  0.48576  0.95510
    241   2.64662  5.37172  2.84309  1.97217  3.16024  2.67583  4.13198  4.05351  2.91733  3.03494  4.43739  3.44828  4.32243  2.80245  3.38801  2.10568  2.35441  2.95206  3.73045  3.32503    459 e - - -
          2.68618  4.42225  2.77519  2.73123  3.46354  2.40513  3.72494  3.29354  2.67741  2.69355  4.24690  2.90347  2.73739  3.18146  2.89801  2.37887  2.77519  2.98518  4.58477  3.61503
          0.00621  5.47985  6.20220  0.61958  0.77255  0.48576  0.95510
    242   2.63847  4.57318  5.00694  3.17855  2.52604  4.33226  4.65928  1.75064  4.21489  1.77727  3.69123  4.44949  2.59454  4.37142  4.27072  2.91325  3.40948  1.82699  5.19479  4.01548    460 i - - -
          2.68618  4.42225  2.77519  2.73123  3.46354  2.40513  3.72494  3.29354  2.67741  2.69355  4.24690  2.90347  2.73739  3.18146  2.89801  2.37887  2.77519  2.98518  4.58477  3.61503
          0.00621  5.47985  6.20220  0.61958  0.77255  0.48576  0.95510
    243   2.67907  4.81671  3.01735  2.84210  3.07401  3.15936  4.41259  2.35685  3.49179  1.79182  3.92262  3.92614  2.57546  3.78245  3.82159  2.70482  2.48077  2.68182  5.40544  3.22809    461 l - - -
          2.68618  4.42225  2.77519  2.73123  3.46354  2.40513  3.72494  3.29354  2.67741  2.69355  4.24690  2.90347  2.73739  3.18146  2.89801  2.37887  2.77519  2.98518  4.58477  3.61503
          0.00621  5.47985  6.20220  0.61958  0.77255  0.48576  0.95510
    244   1.87149  5.49990  3.40579  2.84935  4.79886  3.10636  3.06906  3.17722  2.46518  3.78529  2.72961  2.81590  4.29277  2.74674  2.87199  2.13091  2.69231  3.86551  5.96121  3.42266    462 a - - -
          2.68618  4.42225  2.77519  2.73123  3.46354  2.40513  3.72494  3.29354  2.67741  2.69355  4.24690  2.90347  2.73739  3.18146  2.89801  2.37887  2.77519  2.98518  4.58477  3.61503
          0.00621  5.47985  6.20220  0.61958  0.77255  0.48576  0.95510
    245   2.66812  5.21585  2.91803  3.03418  4.42660  1.67528  4.18989  3.00242  3.02272  2.47983  4.29548  2.85855  4.36604  3.36609  2.84847  2.64347  2.43099  2.57406  5.73930  4.42826    463 g - - -
          2.68618  4.42225  2.77519  2.73123  3.46354  2.40513  3.72494  3.29354  2.67741  2.69355  4.24690  2.90347  2.73739  3.18146  2.89801  2.37887  2.77519  2.98518  4.58477  3.61503
          0.00621  5.47985  6.20220  0.61958  0.77255  0.48576  0.95510
    246   2.70211  5.60585  2.13835  2.42942  4.94732  2.62284  4.06612  4.43078  2.45105  3.20024  3.39643  3.34728  4.27201  2.30157  3.29455  1.72481  2.82907  3.99456  6.04069  4.63187    464 s - - -
          2.68618  4.42225  2.77519  2.73123  3.46354  2.40513  3.72494  3.29354  2.67741  2.69355  4.24690  2.90347  2.73739  3.18146  2.89801  2.37887  2.77519  2.98518  4.58477  3.61503
          0.24599  5.47985  1.54225  0.61958  0.77255  0.48576  0.95510
    247   2.27237  5.48084  2.44560  2.35507  3.26109  2.86777  3.94676  4.30247  2.32801  2.92859  4.52297  2.70946  2.59633  3.04490  2.66785  2.42503  3.21451  3.86850  5.91685  4.50923    465 a - - -
          2.68618  4.42225  2.77519  2.73123  3.46354  2.40513  3.72494  3.29354  2.67741  2.69355  4.24690  2.90347  2.73739  3.18146  2.89801  2.37887  2.77519  2.98518  4.58477  3.61503
          0.23742  5.24175  1.57964  0.61958  0.77255  1.16144  0.37547
    248   2.89422  4.84249  2.84288  2.92777  2.49972  3.79168  4.01643  2.73827  2.90646  1.89594  3.93196  2.67173  4.17705  2.60588  2.72520  3.01245  2.57821  3.13952  5.39054  4.11116    466 l - - -
          2.68618  4.42225  2.77519  2.73123  3.46354  2.40513  3.72494  3.29354  2.67741  2.69355  4.24690  2.90347  2.73739  3.18146  2.89801  2.37887  2.77519  2.98518  4.58477  3.61503
          0.00992  5.01425  5.73660  0.61958  0.77255  1.47755  0.25903
    249   2.88333  5.28042  2.68121  2.62340  3.19066  2.93177  3.86821  4.03671  2.62312  3.56652  3.15439  2.57486  3.05207  2.39647  2.59961  2.17550  3.11454  3.64691  3.32861  4.35834    467 s - - -
          2.68618  4.42225  2.77519  2.73123  3.46354  2.40513  3.72494  3.29354  2.67741  2.69355  4.24690  2.90347  2.73739  3.18146  2.89801  2.37887  2.77519  2.98518  4.58477  3.61503
          0.00992  5.01425  5.73660  0.61958  0.77255  1.47755  0.25903
    250   2.15092  5.37263  2.21157  2.58415  4.70854  2.94757  3.84921  4.18806  2.58822  2.72656  4.41623  2.59833  3.06357  2.54638  2.60649  2.43945  3.11559  3.75845  5.81121  4.40574    468 a - - -
          2.68618  4.42225  2.77519  2.73123  3.46354  2.40513  3.72494  3.29354  2.67741  2.69355  4.24690  2.90347  2.73739  3.18146  2.89801  2.37887  2.77519  2.98518  4.58477  3.61503
          0.11109  5.01425  2.31768  0.61958  0.77255  1.47755  0.25903
    251   2.40120  4.95990  3.30561  2.38211  3.05104  2.79107  3.90923  3.57803  2.73552  2.26477  4.03768  3.25464  2.95548  2.59038  2.61382  2.90744  3.07841  3.27850  5.47938  3.01712    469 l - - -
          2.68484  4.42079  2.77710  2.72979  3.46609  2.40495  3.72437  3.29208  2.67994  2.69094  4.24091  2.90532  2.73677  3.18062  2.90141  2.38063  2.77302  2.98460  4.58501  3.61362
          1.00613  0.46076  5.63647  2.61494  0.07599  1.57384  0.23225
    252   2.85454  4.70770  3.55600  2.99565  2.50884  3.77972  4.02579  3.24680  2.96499  2.43580  3.81082  3.44666  2.51056  2.64420  3.36220  2.09463  2.13827  3.00024  5.27673  4.01619    504 s - - -
          2.68618  4.42225  2.77519  2.73123  3.46354  2.40513  3.72494  3.29354  2.67741  2.69355  4.24690  2.90347  2.73739  3.18146  2.89801  2.37887  2.77519  2.98518  4.58477  3.61503
          0.01097  4.91413  5.63647  0.61958  0.77255  1.20715  0.35532
    253   2.42691  4.61325  3.79299  3.22568  3.74920  2.90951  4.13962  2.50037  3.17848  2.04334  3.71764  3.62722  3.06315  2.75593  3.52840  2.42701  3.13316  2.88636  5.19689  2.22072    505 l - - -
          2.68618  4.42225  2.77519  2.73123  3.46354  2.40513  3.72494  3.29354  2.67741  2.69355  4.24690  2.90347  2.73739  3.18146  2.89801  2.37887  2.77519  2.98518  4.58477  3.61503
          0.00992  5.01425  5.73660  0.61958  0.77255  0.40478  1.09997
    254   2.27339  4.58669  4.49886  3.91425  2.87739  2.15810  4.48487  2.55569  3.80334  1.72109  3.70060  4.14449  4.55664  2.41375  4.00245  3.46852  2.37200  2.84120  5.19606  3.06393    506 l - - -
          2.68618  4.42225  2.77519  2.73123  3.46354  2.40513  3.72494  3.29354  2.67741  2.69355  4.24690  2.90347  2.73739  3.18146  2.89801  2.37887  2.77519  2.98518  4.58477  3.61503
          0.00700  5.36048  6.08283  0.61958  0.77255  0.55661  0.85132
    255   2.56890  5.00659  3.00389  3.17199  4.17601  4.00902  4.23809  2.87147  2.62564  2.66415  3.06832  3.64050  2.61233  2.56351  3.56172  1.94890  3.33007  2.66910  3.24648  3.20433    507 s - - -
          2.68618  4.42225  2.77519  2.73123  3.46354  2.40513  3.72494  3.29354  2.67741  2.69355  4.24690  2.90347  2.73739  3.18146  2.89801  2.37887  2.77519  2.98518  4.58477  3.61503
          0.00659  5.42088  6.14323  0.61958  0.77255  0.71760  0.66927
    256   2.20624  5.55785  2.22906  2.77991  4.89229  2.66407  4.04416  3.15942  2.17674  3.85967  4.60374  2.35973  4.24787  3.14480  3.27568  2.61942  1.96395  3.94328  5.99967  4.59593    508 t - - -
          2.68618  4.42225  2.77519  2.73123  3.46354  2.40513  3.72494  3.29354  2.67741  2.69355  4.24690  2.90347  2.73739  3.18146  2.89801  2.37887  2.77519  2.98518  4.58477  3.61503
          0.00659  5.42088  6.14323  0.61958  0.77255  0.71760  0.66927
    257   1.97344  4.57054  4.76530  4.17068  2.44090  2.56910  4.57805  3.01312  4.02271  2.76466  2.81407  4.30801  2.22404  4.21461  4.14722  3.55634  2.77700  2.43925  2.16934  4.00199    509 a - - -
          2.68618  4.42225  2.77519  2.73123  3.46354  2.40513  3.72494  3.29354  2.67741  2.69355  4.24690  2.90347  2.73739  3.18146  2.89801  2.37887  2.77519  2.98518  4.58477  3.61503
          0.00659  5.42088  6.14323  0.61958  0.77255  0.71760  0.66927
    258   2.08942  5.12233  3.61408  2.53739  2.83442  3.96581  4.18311  3.70985  2.61468  2.74647  4.20641  2.89590  4.35286  3.37803  3.47782  2.28586  1.83894  2.47064  5.65699  4.36015    510 t - - -
          2.68618  4.42225  2.77519  2.73123  3.46354  2.40513  3.72494  3.29354  2.67741  2.69355  4.24690  2.90347  2.73739  3.18146  2.89801  2.37887  2.77519  2.98518  4.58477  3.61503
          0.00659  5.42088  6.14323  0.61958  0.77255  0.71760  0.66927
    259   2.68272  5.33069  2.76476  2.89597  4.58263  3.16933  2.99113  4.00781  2.89109  2.54678  3.33233  1.95684  3.17028  3.24304  3.36070  2.58739  2.72602  2.99161  5.82354  2.69693    511 n - - -
          2.68618  4.42225  2.77519  2.73123  3.46354  2.40513  3.72494  3.29354  2.67741  2.69355  4.24690  2.90347  2.73739  3.18146  2.89801  2.37887  2.77519  2.98518  4.58477  3.61503
          0.00659  5.42088  6.14323  0.61958  0.77255  0.36406  1.18694
    260   2.04066  4.56130  5.15677  4.54149  2.22535  4.35964  4.69380  2.18616  4.32585  1.69364  2.51162  4.52354  4.72195  4.45535  4.33236  3.67149  2.74423  2.05861  5.18421  2.89681    512 l - - -
          2.68618  4.42225  2.77519  2.73123  3.46354  2.40513  3.72494  3.29354  2.67741  2.69355  4.24690  2.90347  2.73739  3.18146  2.89801  2.37887  2.77519  2.98518  4.58477  3.61503
          0.00621  5.47985  6.20220  0.61958  0.77255  0.48576  0.95510
    261   2.09334  4.58805  4.96837  3.00460  2.84344  2.58465  4.66080  2.50704  4.18960  1.39379  3.70406  4.43647  4.70028  4.35472  4.26199  3.63906  3.41704  1.78766  5.21155  4.03107    513 l - - -
          2.68618  4.42225  2.77519  2.73123  3.46354  2.40513  3.72494  3.29354  2.67741  2.69355  4.24690  2.90347  2.73739  3.18146  2.89801  2.37887  2.77519  2.98518  4.58477  3.61503
          0.00621  5.47985  6.20220  0.61958  0.77255  0.48576  0.95510
    262   2.32333  4.56971  5.00140  4.39505  2.85998  4.32713  4.65343  1.55615  4.20899  2.05197  3.68779  4.44392  4.69218  4.36557  2.98077  2.10815  2.76601  2.36535  5.18948  3.09977    514 i - - -
          2.68618  4.42225  2.77519  2.73123  3.46354  2.40513  3.72494  3.29354  2.67741  2.69355  4.24690  2.90347  2.73739  3.18146  2.89801  2.37887  2.77519  2.98518  4.58477  3.61503
          0.00621  5.47985  6.20220  0.61958  0.77255  0.48576  0.95510
    263   2.66920  4.55911  5.08221  4.47090  2.93903  3.10583  4.66967  2.51039  4.26842  1.34149  2.14266  4.48240  4.70301  4.41039  4.29686  2.42440  2.70125  2.34561  5.18047  4.00323    515 l - - -
          2.68618  4.42225  2.77519  2.73123  3.46354  2.40513  3.72494  3.29354  2.67741  2.69355  4.24690  2.90347  2.73739  3.18146  2.89801  2.37887  2.77519  2.98518  4.58477  3.61503
          0.00621  5.47985  6.20220  0.61958  0.77255  0.48576  0.95510
    264   3.22925  3.21328  5.17301  4.56574  3.71249  3.19340  4.75455  2.17460  4.36069  1.07395  3.72799  4.56373  4.76931  4.49971  4.38201  2.82240  3.46507  1.70092  5.25507  4.07792    516 l - - -
          2.68618  4.42225  2.77519  2.73123  3.46354  2.40513  3.72494  3.29354  2.67741  2.69355  4.24690  2.90347  2.73739  3.18146  2.89801  2.37887  2.77519  2.98518  4.58477  3.61503
          0.00621  5.47985  6.20220  0.61958  0.77255  0.48576  0.95510
    265   1.60293  4.74394  5.23675  4.65032  3.89322  1.96780  4.94765  1.84184  4.47608  1.87049  3.87549  4.69894  4.92449  4.64028  4.54027  3.87941  3.60954  1.82716  5.47334  4.29166    517 a - - -
          2.68618  4.42225  2.77519  2.73123  3.46354  2.40513  3.72494  3.29354  2.67741  2.69355  4.24690  2.90347  2.73739  3.18146  2.89801  2.37887  2.77519  2.98518  4.58477  3.61503
          0.00621  5.47985  6.20220  0.61958  0.77255  0.48576  0.95510
    266   2.57718  4.58449  4.90784  3.14439  3.68059  4.31352  4.63439  2.52703  4.13908  2.12167  2.94269  4.39798  3.11655  4.31222  4.22694  2.80125  3.40310  2.43017  1.82602  2.12918    518 w - - -
          2.68618  4.42225  2.77519  2.73123  3.46354  2.40513  3.72494  3.29354  2.67741  2.69355  4.24690  2.90347  2.73739  3.18146  2.89801  2.37887  2.77519  2.98518  4.58477  3.61503
          0.00621  5.47985  6.20220  0.61958  0.77255  0.48576  0.95510
    267   2.57547  3.08464  5.00531  4.40321  3.68774  4.32502  4.67217  1.53742  4.21975  1.55711  3.70994  4.45156  3.31608  4.37839  4.27963  2.75649  2.06723  2.82711  5.21371  4.03435    519 i - - -
          2.68618  4.42225  2.77519  2.73123  3.46354  2.40513  3.72494  3.29354  2.67741  2.69355  4.24690  2.90347  2.73739  3.18146  2.89801  2.37887  2.77519  2.98518  4.58477  3.61503
          0.00621  5.47985  6.20220  0.61958  0.77255  0.48576  0.95510
    268   1.75981  4.59734  4.96361  4.36369  3.70132  4.33405  4.67094  2.50672  4.19057  1.57261  3.72031  4.43778  3.21370  4.35864  4.26806  2.84939  2.77087  1.60748  5.22802  4.04695    520 l - - -
          2.68618  4.42225  2.77519  2.73123  3.46354  2.40513  3.72494  3.29354  2.67741  2.69355  4.24690  2.90347  2.73739  3.18146  2.89801  2.37887  2.77519  2.98518  4.58477  3.61503
          0.00621  5.47985  6.20220  0.61958  0.77255  0.48576  0.95510
    269   2.36528  4.93220  5.60091  5.03793  4.17217  3.23782  5.36510  1.67647  4.87668  2.18311  4.09377  5.07875  5.25376  5.05020  4.93857  4.26072  3.86273  0.83760  5.84508  4.65387    521 v - - -
          2.68618  4.42225  2.77519  2.73123  3.46354  2.40513  3.72494  3.29354  2.67741  2.69355  4.24690  2.90347  2.73739  3.18146  2.89801  2.37887  2.77519  2.98518  4.58477  3.61503
          0.00621  5.47985  6.20220  0.61958  0.77255  0.48576  0.95510
    270   2.63748  4.57267  4.99511  4.38935  2.08420  4.32763  4.65333  3.00648  4.20492  1.81975  2.91266  4.44182  1.79578  4.36273  4.26358  2.38925  3.40687  2.44106  5.19145  3.01662    522 p - - -
          2.68618  4.42225  2.77519  2.73123  3.46354  2.40513  3.72494  3.29354  2.67741  2.69355  4.24690  2.90347  2.73739  3.18146  2.89801  2.37887  2.77519  2.98518  4.58477  3.61503
          0.00621  5.47985  6.20220  0.61958  0.77255  0.48576  0.95510
    271   3.18244  3.04766  5.15180  4.53639  2.50692  4.35342  4.68761  1.95698  4.32036  1.29632  3.67145  4.51761  3.30773  4.45028  4.32670  3.66518  2.73713  2.15094  5.17883  2.94437    523 l - - -
          2.68618  4.42225  2.77519  2.73123  3.46354  2.40513  3.72494  3.29354  2.67741  2.69355  4.24690  2.90347  2.73739  3.18146  2.89801  2.37887  2.77519  2.98518  4.58477  3.61503
          0.00621  5.47985  6.20220  0.61958  0.77255  0.48576  0.95510
    272   1.39301  4.68811  5.10183  4.51198  3.82994  2.62122  4.83199  2.10395  4.34298  2.37524  3.82884  4.57948  4.83032  4.51398  4.42150  3.77198  2.85198  1.46207  5.38236  4.19927    524 a - - -
          2.68618  4.42225  2.77519  2.73123  3.46354  2.40513  3.72494  3.29354  2.67741  2.69355  4.24690  2.90347  2.73739  3.18146  2.89801  2.37887  2.77519  2.98518  4.58477  3.61503
          0.00621  5.47985  6.20220  0.61958  0.77255  0.48576  0.95510
    273   2.70901  4.62066  5.21113  4.59753  2.91478  4.42707  3.10287  1.94859  4.38586  1.12419  2.89046  4.58812  4.78215  4.51098  4.39424  3.74009  3.48250  1.94600  5.24182  4.07240    525 l - - -
          2.68618  4.42225  2.77519  2.73123  3.46354  2.40513  3.72494  3.29354  2.67741  2.69355  4.24690  2.90347  2.73739  3.18146  2.89801  2.37887  2.77519  2.98518  4.58477  3.61503
          0.00621  5.47985  6.20220  0.61958  0.77255  0.48576  0.95510
    274   1.41528  2.98986  5.05519  4.63506  5.04019  1.37021  5.39078  4.43294  4.55452  4.14994  5.00198  4.56123  4.76456  4.77960  4.77562  1.85638  2.15149  2.71970  6.46489  5.30114    526 g - - -
          2.68618  4.42225  2.77519  2.73123  3.46354  2.40513  3.72494  3.29354  2.67741  2.69355  4.24690  2.90347  2.73739  3.18146  2.89801  2.37887  2.77519  2.98518  4.58477  3.61503
          0.00621  5.47985  6.20220  0.61958  0.77255  0.48576  0.95510
    275   2.61055  4.60803  5.13368  4.52573  2.39640  4.39266  4.70502  2.47072  4.32342  1.84790  3.70007  4.53373  4.75292  4.45983  4.34954  3.70307  2.32460  2.83371  5.19645  1.28504    527 y - - -
          2.68513  4.42285  2.77579  2.73183  3.46413  2.40404  3.72554  3.29123  2.67800  2.69414  4.24749  2.90343  2.73799  3.18206  2.89793  2.37865  2.77518  2.98499  4.58536  3.61563
          0.26148  1.47812  6.20220  1.33458  0.30553  0.48576  0.95510
    276   2.66000  4.56544  5.04881  4.43995  2.98648  4.33543  4.66126  2.99904  4.24427  2.15891  3.68377  4.46700  4.69995  4.39243  3.06083  2.81035  3.40869  1.28015  3.40645  1.97013    532 v - - -
          2.68618  4.42225  2.77519  2.73123  3.46354  2.40513  3.72494  3.29354  2.67741  2.69355  4.24690  2.90347  2.73739  3.18146  2.89801  2.37887  2.77519  2.98518  4.58477  3.61503
          0.00621  5.47985  6.20220  0.61958  0.77255  0.48576  0.95510
    277   2.56715  4.59339  4.91513  4.31461  2.78485  4.32350  4.64523  2.22347  4.14642  1.66989  3.70795  4.40725  4.68915  4.32090  1.73603  2.38054  3.41244  2.19429  5.21356  4.03181    533 l - - -
          2.68618  4.42225  2.77519  2.73123  3.46354  2.40513  3.72494  3.29354  2.67741  2.69355  4.24690  2.90347  2.73739  3.18146  2.89801  2.37887  2.77519  2.98518  4.58477  3.61503
          0.00621  5.47985  6.20220  0.61958  0.77255  0.48576  0.95510
    278   5.56919  6.42730  6.37909  6.37177  0.34004  6.01424  4.58933  4.93784  6.13202  2.64495  5.42781  5.52417  6.23980  5.70044  5.87181  5.43229  5.75108  4.97758  4.65285  1.92418    534 F - - -
          2.68618  4.42225  2.77519  2.73123  3.46354  2.40513  3.72494  3.29354  2.67741  2.69355  4.24690  2.90347  2.73739  3.18146  2.89801  2.37887  2.77519  2.98518  4.58477  3.61503
          0.00621  5.47985  6.20220  0.61958  0.77255  0.48576  0.95510
    279   3.10309  5.60467  2.56531  2.17174  3.27823  3.00816  4.06572  4.42920  2.17372  2.29351  3.33945  2.82890  4.27166  2.38928  2.67299  2.64696  2.82938  3.99325  6.03964  4.63100    535 e - - -
          2.68618  4.42225  2.77519  2.73123  3.46354  2.40513  3.72494  3.29354  2.67741  2.69355  4.24690  2.90347  2.73739  3.18146  2.89801  2.37887  2.77519  2.98518  4.58477  3.61503
          0.00621  5.47985  6.20220  0.61958  0.77255  0.48576  0.95510
    280   2.85029  5.82560  3.70536  3.10015  5.22771  4.13648  4.22037  4.66274  1.35082  4.10199  4.87407  2.90136  4.51258  2.64048  1.34472  3.36791  2.47083  4.25159  6.18144  4.85918    536 r - - -
          2.68618  4.42225  2.77519  2.73123  3.46354  2.40513  3.72494  3.29354  2.67741  2.69355  4.24690  2.90347  2.73739  3.18146  2.89801  2.37887  2.77519  2.98518  4.58477  3.61503
          0.00621  5.47985  6.20220  0.61958  0.77255  0.48576  0.95510
    281   2.39202  5.60918  2.74195  2.18035  4.95215  3.87847  4.06553  4.43640  1.62690  3.91341  2.70289  3.34680  4.27189  2.74115  2.16170  2.64446  3.33519  3.22751  6.04297  4.63363    537 k - - -
          2.68618  4.42225  2.77519  2.73123  3.46354  2.40513  3.72494  3.29354  2.67741  2.69355  4.24690  2.90347  2.73739  3.18146  2.89801  2.37887  2.77519  2.98518  4.58477  3.61503
          0.00621  5.47985  6.20220  0.61958  0.77255  0.48576  0.95510
    282   3.91083  6.60273  0.61579  2.11772  5.89188  2.79461  4.70574  5.44559  2.68866  4.88903  5.72154  3.60837  4.78971  3.86203  4.35754  2.72102  4.19721  4.97451  7.02765  5.47784    538 D - - -
          2.68618  4.42225  2.77519  2.73123  3.46354  2.40513  3.72494  3.29354  2.67741  2.69355  4.24690  2.90347  2.73739  3.18146  2.89801  2.37887  2.77519  2.98518  4.58477  3.61503
          0.00621  5.47985  6.20220  0.61958  0.77255  0.48576  0.95510
    283   2.65643  4.60037  5.15748  4.54469  3.66564  4.39406  4.72554  2.49802  4.33670  0.96156  2.85236  4.54638  4.75226  4.46939  3.01970  3.70518  3.45592  2.05585  3.21588  4.04722    539 l - - -
          2.68618  4.42225  2.77519  2.73123  3.46354  2.40513  3.72494  3.29354  2.67741  2.69355  4.24690  2.90347  2.73739  3.18146  2.89801  2.37887  2.77519  2.98518  4.58477  3.61503
          0.00419  5.47782        *  0.61958  0.77255  0.00000        *
//
