# Supplementary material for: The ATP Binding Cassette (ABC) Transporter Gene Family in Lotus (Nelumbo Adans.): Genome-Wide Survey, Characterization and Gene Expression Profile
Source: Biology (Basel). 2026 Mar 14;15(6):469. doi: 10.3390/biology15060469 (PMC13023602; doi:10.3390/biology15060469)
Supplement: Supplementary file 1 [file biology-15-00469-s001.zip › File S1. HMM profiles/PF12698.hmm]

HMMER3/f [3.3 | Nov 2019]
NAME  ABC2_membrane_3
ACC   PF12698.13
DESC  ABC-2 family transporter protein
LENG  347
ALPH  amino
RF    no
MM    no
CONS  yes
CS    no
MAP   yes
DATE  Wed Sep 25 23:23:31 2024
NSEQ  134
EFFN  24.801941
CKSUM 3568573519
GA    31.6 31.6;
TC    31.6 31.6;
NC    31.5 31.5;
BM    hmmbuild HMM.ann SEED.ann
SM    hmmsearch -Z 81514348 -E 1000 --cpu 4 HMM pfamseq
STATS LOCAL MSV      -11.1483  0.70018
STATS LOCAL VITERBI  -12.4012  0.70018
STATS LOCAL FORWARD   -5.5988  0.70018
HMM          A        C        D        E        F        G        H        I        K        L        M        N        P        Q        R        S        T        V        W        Y   
            m->m     m->i     m->d     i->m     i->i     d->m     d->d
  COMPO   2.50424  4.60407  3.28847  3.05569  2.84635  2.85853  4.22200  2.46360  3.05409  2.16062  3.41953  3.14741  3.29605  3.26039  3.42875  2.55066  2.82533  2.56445  4.50976  3.28550
          2.68618  4.42225  2.77519  2.73123  3.46354  2.40513  3.72494  3.29354  2.67741  2.69355  4.24690  2.90347  2.73739  3.18146  2.89801  2.37887  2.77519  2.98518  4.58477  3.61503
          0.00190  6.66259  7.38494  0.61958  0.77255  0.00000        *
      1   3.18909  3.85557  5.32446  4.74369  3.24365  4.35401  3.95924  2.94940  0.97663  3.30082  3.90244  5.01124  2.96250  4.89165  1.94563  3.89341  3.83619  3.53492  2.72527  3.83024      1 k - - -
          2.68618  4.42225  2.77519  2.73123  3.46354  2.40513  3.72494  3.29354  2.67741  2.69355  4.24690  2.90347  2.73739  3.18146  2.89801  2.37887  2.77519  2.98518  4.58477  3.61503
          0.00190  6.66259  7.38494  0.61958  0.77255  0.48576  0.95510
      2   2.22890  4.58243  3.72142  3.01810  3.38008  2.58593  5.03644  3.00516  2.48079  3.28459  4.35607  4.37619  4.46113  3.59080  2.42096  1.56278  3.22875  2.86605  2.98226  4.39225      2 s - - -
          2.68620  4.42227  2.77522  2.73125  3.46356  2.40515  3.72497  3.29356  2.67743  2.69357  4.24692  2.90349  2.73742  3.18094  2.89803  2.37889  2.77522  2.98520  4.58479  3.61505
          0.02055  4.51913  4.66271  0.30006  1.35007  0.48576  0.95510
      3   3.54361  5.50497  4.55572  4.49010  1.44777  3.04751  5.62546  2.51124  5.24253  2.03549  3.02035  5.44766  5.65710  3.22585  5.25924  2.51546  2.06236  2.51423  4.43837  3.22321      4 f - - -
          2.68618  4.42225  2.77519  2.73123  3.46354  2.40513  3.72494  3.29354  2.67741  2.69355  4.24690  2.90347  2.73739  3.18146  2.89801  2.37887  2.77519  2.98518  4.58477  3.61503
          0.00173  6.75659  7.47894  0.61958  0.77255  0.41150  1.08665
      4   3.81308  4.58563  6.13385  5.51740  2.65166  5.32574  5.66007  1.62210  5.29876  0.97507  3.47653  5.49318  5.68930  3.80862  3.66299  4.06470  3.55677  2.39572  2.98581  3.52469      5 l - - -
          2.68624  4.42059  2.77525  2.73129  3.46359  2.40518  3.72500  3.29315  2.67746  2.69360  4.24695  2.90315  2.73745  3.18152  2.89806  2.37892  2.77525  2.98524  4.58482  3.61509
          0.42125  3.71656  1.14113  0.16808  1.86618  0.48576  0.95510
      5   2.70767  3.50321  5.82423  5.20789  1.59380  4.15030  5.35172  1.43020  4.98958  2.02289  3.65676  4.11348  4.19445  5.11814  4.99281  2.88471  4.07890  2.19257  3.54294  4.66583      7 i - - -
          2.68618  4.42225  2.77519  2.73123  3.46354  2.40513  3.72494  3.29354  2.67741  2.69355  4.24690  2.90347  2.73739  3.18146  2.89801  2.37887  2.77519  2.98518  4.58477  3.61503
          0.00243  6.41755  7.13990  0.61958  0.77255  0.06224  2.80777
      6   3.23021  2.48325  6.14682  5.53037  2.26433  3.98034  5.67308  1.85635  5.31174  2.06614  2.52641  4.52423  5.70232  5.44001  5.31445  2.67006  2.34551  2.88398  2.29888  3.43289      8 i - - -
          2.68620  4.42227  2.77522  2.73125  3.46356  2.40488  3.72497  3.29356  2.67743  2.69357  4.24692  2.90349  2.73742  3.18149  2.89803  2.37889  2.77522  2.98521  4.58479  3.61505
          0.01136  4.53192  7.52585  0.28925  1.38161  0.48576  0.95510
      7   2.99912  4.08029  6.01292  2.10476  3.22638  4.00088  5.65751  2.48294  5.21810  2.77095  2.53814  5.45064  5.69576  2.37787  5.27094  2.45682  1.66338  2.25078  6.19064  3.54697     10 t - - -
          2.68618  4.42225  2.77519  2.73123  3.46354  2.40513  3.72494  3.29354  2.67741  2.69355  4.24690  2.90347  2.73739  3.18146  2.89801  2.37887  2.77519  2.98518  4.58477  3.61503
          0.00163  6.81840  7.54075  0.61958  0.77255  0.48576  0.95510
      8   3.84199  4.68279  6.16742  5.55094  2.07761  5.35896  5.69331  1.52810  5.33221  1.23852  3.83328  5.52652  4.51434  5.46040  5.33476  3.83825  2.48305  1.98650  4.68460  3.84684     11 l - - -
          2.68618  4.42225  2.77519  2.73123  3.46354  2.40513  3.72494  3.29354  2.67741  2.69355  4.24690  2.90347  2.73739  3.18146  2.89801  2.37887  2.77519  2.98518  4.58477  3.61503
          0.00161  6.82676  7.54911  0.61958  0.77255  0.48576  0.95510
      9   2.70758  4.12818  6.16731  5.55083  2.93990  3.05838  5.69322  1.65577  5.33211  1.30195  3.12366  5.52643  5.72242  5.46030  5.33467  2.89765  4.42010  1.83480  3.61305  3.64567     12 l - - -
          2.68576  4.42055  2.77499  2.73139  3.46369  2.40528  3.72510  3.29328  2.67756  2.69335  4.24705  2.90362  2.73729  3.18162  2.89816  2.37883  2.77535  2.98534  4.58492  3.61519
          0.06500  2.77416  7.54911  0.07424  2.63734  0.48576  0.95510
     10   2.82363  3.82665  6.16709  5.55064  1.97383  2.93841  5.69323  1.97866  5.33197  1.30855  3.04275  5.52636  5.72243  5.46022  5.33462  2.87550  3.07611  2.15405  6.18251  3.92874     14 l - - -
          2.68594  4.42229  2.77523  2.73127  3.46357  2.40516  3.72498  3.29358  2.67744  2.69358  4.24693  2.90350  2.73743  3.18150  2.89804  2.37870  2.77523  2.98522  4.58481  3.61507
          0.00896  4.78023  7.54911  0.66050  0.72689  0.48576  0.95510
     11   2.71778  5.56852  6.13095  5.51793  3.48408  3.52815  5.69072  3.71566  5.30802  2.70584  3.65216  5.51168  0.55337  5.44357  5.32438  3.75483  2.98657  2.69234  6.19164  5.01521     17 P - - -
          2.68602  4.42229  2.77523  2.73127  3.46358  2.40516  3.72498  3.29358  2.67745  2.69320  4.24693  2.90350  2.73743  3.18150  2.89804  2.37891  2.77523  2.98522  4.58481  3.61507
          0.00675  5.08249  7.54911  0.86775  0.54454  0.48576  0.95510
     12   2.64022  3.85720  6.17030  5.55391  2.56886  5.36201  4.51548  1.32507  5.33526  1.36111  3.20709  5.52960  5.72536  5.46335  5.33781  4.67403  4.00476  1.70610  4.62799  5.00987     21 i - - -
          2.68618  4.42225  2.77519  2.73123  3.46354  2.40513  3.72494  3.29354  2.67741  2.69355  4.24690  2.90347  2.73739  3.18146  2.89801  2.37887  2.77519  2.98518  4.58477  3.61503
          0.00161  6.82676  7.54911  0.61958  0.77255  0.48576  0.95510
     13   2.76973  4.53422  6.17793  5.56199  2.19727  4.56838  5.70580  1.42081  5.34378  1.25608  4.19490  5.53809  5.73352  5.47221  5.34669  4.68279  3.71501  1.69413  6.19448  4.25571     22 l - - -
          2.68618  4.42225  2.77519  2.73123  3.46354  2.40513  3.72494  3.29354  2.67741  2.69355  4.24690  2.90347  2.73739  3.18146  2.89801  2.37887  2.77519  2.98518  4.58477  3.61503
          0.00161  6.82676  7.54911  0.61958  0.77255  0.48576  0.95510
     14   2.71797  3.82666  6.16761  5.55114  1.82044  4.53076  5.69357  1.70041  5.33243  1.27255  2.55653  5.52675  5.72272  5.46063  5.33500  3.77674  3.99061  2.40434  6.18275  3.35498     23 l - - -
          2.68618  4.42225  2.77519  2.73123  3.46354  2.40513  3.72494  3.29354  2.67741  2.69355  4.24690  2.90347  2.73739  3.18146  2.89801  2.37887  2.77519  2.98518  4.58477  3.61503
          0.00161  6.82676  7.54911  0.61958  0.77255  0.48576  0.95510
     15   2.24020  4.45404  6.15966  3.80009  2.79503  3.00367  5.69176  1.57403  5.32664  2.12962  3.04223  5.52295  3.37057  4.47606  5.33181  2.82451  4.07819  1.67747  6.18309  3.10295     24 i - - -
          2.68599  4.42230  2.77524  2.73128  3.46359  2.40518  3.72499  3.29359  2.67746  2.69360  4.24695  2.90352  2.73744  3.18151  2.89806  2.37855  2.77524  2.98523  4.58482  3.61508
          0.01478  4.25811  7.54911  0.48219  0.96084  0.48576  0.95510
     16   1.92452  4.56752  6.16575  5.54937  2.64509  2.09433  5.69290  1.91489  5.33098  1.65078  4.07680  5.52570  4.66300  5.45946  5.33406  2.84213  2.40994  2.37585  4.72752  5.00689     27 l - - -
          2.68598  4.42228  2.77523  2.73126  3.46357  2.40516  3.72498  3.29357  2.67744  2.69358  4.24693  2.90350  2.73743  3.18150  2.89804  2.37890  2.77523  2.98487  4.58480  3.61506
          0.03687  4.25571  3.81615  0.23991  1.54507  0.48576  0.95510
     17   3.18889  3.79652  6.14541  5.52915  2.19603  2.50544  3.93090  1.74052  5.31112  1.40502  2.72350  4.25642  5.70330  4.27518  5.31477  3.05181  4.40127  2.17213  6.16400  4.23855     29 l - - -
          2.68619  4.42227  2.77521  2.73125  3.46355  2.40496  3.72496  3.29355  2.67742  2.69356  4.24691  2.90348  2.73741  3.18148  2.89802  2.37888  2.77521  2.98520  4.58478  3.61505
          0.04405  4.86563  3.34146  0.34721  1.22642  0.32786  1.27462
     18   2.26054  5.53086  6.13533  5.51900  1.87057  2.63719  5.66301  1.91815  5.30075  1.55693  2.79357  4.43954  5.69234  5.42935  5.30406  3.17386  3.26680  2.49478  6.15282  3.13484     31 l - - -
          2.68618  4.42225  2.77519  2.73123  3.46354  2.40513  3.72494  3.29354  2.67741  2.69355  4.24690  2.90347  2.73739  3.18146  2.89801  2.37887  2.77519  2.98518  4.58477  3.61503
          0.00167  6.79207  7.51441  0.61958  0.77255  0.27558  1.42351
     19   2.34503  4.04971  6.14389  5.52901  3.37113  2.05403  5.68885  2.86569  3.97000  2.36507  2.31023  2.92293  3.45890  5.44788  5.32597  2.55796  3.05744  2.55762  3.14832  2.24084     32 g - - -
          2.68630  4.42237  2.77510  2.73135  3.46366  2.40525  3.72506  3.29257  2.67753  2.69367  4.24702  2.90297  2.73751  3.18158  2.89813  2.37899  2.77531  2.98464  4.58489  3.61515
          0.01481  4.25642  7.54911  1.11608  0.39684  0.48576  0.95510
     20   2.37053  5.56227  6.15023  5.53492  2.15694  2.89731  5.69002  2.54616  5.31991  1.46645  3.20174  3.08332  3.38645  4.49151  5.32832  2.62515  2.79175  2.84704  3.41387  3.05027     37 l - - -
          2.68618  4.42225  2.77519  2.73123  3.46354  2.40513  3.72494  3.29354  2.67741  2.69355  4.24690  2.90347  2.73739  3.18146  2.89801  2.37887  2.77519  2.98518  4.58477  3.61503
          0.00161  6.82676  7.54911  0.61958  0.77255  0.48576  0.95510
     21   1.93747  3.67315  6.16282  4.67704  2.91414  4.51097  3.95012  1.45681  4.51494  1.80402  2.44440  4.10996  3.41160  5.45790  5.33297  3.97576  3.45638  2.30296  4.62006  3.87842     38 i - - -
          2.68621  4.42228  2.77523  2.73126  3.46357  2.40516  3.72497  3.29357  2.67744  2.69358  4.24693  2.90350  2.73743  3.18111  2.89804  2.37890  2.77523  2.98490  4.58480  3.61506
          0.07039  4.92620  2.80162  0.65740  0.73022  0.48576  0.95510
     22   2.83801  4.04839  3.47231  5.29312  1.54252  3.03188  4.43091  2.27694  3.95555  2.38688  2.89189  3.87113  3.20462  3.76774  5.19591  2.82812  2.79769  2.63336  4.07066  3.08343     41 f - - -
          2.68596  4.42234  2.77529  2.73132  3.46363  2.40522  3.72504  3.29324  2.67750  2.69342  4.24551  2.90356  2.73749  3.18155  2.89810  2.37896  2.77495  2.98527  4.58486  3.61512
          0.02413  4.13493  4.84847  0.86289  0.54808  0.28076  1.40735
     23   2.83643  6.44700  3.93666  3.10155  3.38956  2.42546  3.99746  3.57613  2.26510  2.56347  4.63224  2.93020  5.20307  3.28452  3.25441  1.76013  3.13756  3.86240  3.39882  2.19461     45 s - - -
          2.68651  4.42289  2.77526  2.73168  3.46191  2.40529  3.72558  3.29116  2.67804  2.69271  4.24651  2.90306  2.73803  3.18158  2.89787  2.37930  2.77560  2.98434  4.58541  3.61567
          0.16169  2.13361  3.47754  0.75949  0.63093  0.37222  1.16862
     24   2.32822  6.31733  2.99670  3.44888  3.44545  2.99147  4.37268  2.48686  3.29093  2.37309  3.15479  2.17692  4.35083  2.69592  3.94190  2.35261  2.69555  2.99275  6.80023  3.19475     50 n - - -
          2.68618  4.42225  2.77519  2.73123  3.46354  2.40513  3.72494  3.29354  2.67741  2.69355  4.24690  2.90347  2.73739  3.18146  2.89801  2.37887  2.77519  2.98518  4.58477  3.61503
          0.01595  6.79637  4.21926  0.61958  0.77255  0.53540  0.88052
     25   2.06726  6.51023  2.87025  2.66444  3.07637  2.52144  3.65213  2.97044  2.53348  2.84542  3.73566  3.05485  4.39985  2.98623  3.08395  2.07991  2.67917  3.63135  6.94398  5.53410     51 a - - -
          2.68618  4.42225  2.77519  2.73123  3.46354  2.40513  3.72494  3.29354  2.67741  2.69355  4.24690  2.90347  2.73739  3.18146  2.89801  2.37887  2.77519  2.98518  4.58477  3.61503
          0.00922  6.79851  4.82074  0.61958  0.77255  0.54966  0.86073
     26   2.93401  5.90573  3.14781  3.86636  2.36751  2.92157  5.26889  2.81484  3.55831  2.45151  3.40398  3.75463  3.34393  3.16490  4.07611  2.14496  2.75479  1.78031  6.47404  2.97650     52 v - - -
          2.68618  4.42225  2.77519  2.73123  3.46354  2.40513  3.72494  3.29354  2.67741  2.69355  4.24690  2.90347  2.73739  3.18146  2.89801  2.37887  2.77519  2.98518  4.58477  3.61503
          0.17134  6.80527  1.85564  0.61958  0.77255  0.80241  0.59465
     27   2.80698  6.38651  2.80966  1.90285  2.92649  2.88212  4.17953  4.02663  2.53935  4.23729  4.63047  2.14357  3.33310  3.42575  3.11640  2.00490  2.59671  4.20115  6.81861  3.58695     53 e - - -
          2.68631  4.42367  2.77313  2.72969  3.46370  2.40484  3.72559  3.29329  2.67855  2.69465  4.24832  2.90382  2.73786  3.18032  2.89869  2.37910  2.77626  2.98442  4.58619  3.61278
          0.64554  0.96770  2.34691  0.57283  0.82994  0.98554  0.46719
     28   2.45731  6.36059  1.86780  2.03229  4.75354  2.68137  4.80737  4.36265  2.68275  4.66639  5.40094  2.19678  3.87438  2.83672  3.65959  2.14990  2.58306  4.12183  4.85494  4.23498     58 d - - -
          2.68720  4.42386  2.77652  2.73072  3.46256  2.40470  3.72562  3.29263  2.67791  2.69308  4.24457  2.90326  2.73606  3.18058  2.89962  2.37863  2.77574  2.98535  4.58638  3.61454
          0.12960  2.11287  7.32442  1.84060  0.17283  0.39776  1.11420
     29   2.18479  6.23262  2.39054  2.76221  3.17835  3.26690  5.02565  2.54945  3.00151  2.80917  3.39798  3.38069  2.28736  3.21226  3.92793  2.97371  3.03227  2.25610  4.99114  4.10195     72 a - - -
          2.68618  4.42225  2.77519  2.73123  3.46354  2.40513  3.72494  3.29354  2.67741  2.69355  4.24690  2.90347  2.73739  3.18146  2.89801  2.37887  2.77519  2.98518  4.58477  3.61503
          0.00172  6.76189  7.48424  0.61958  0.77255  0.68906  0.69725
     30   3.12149  6.50875  2.45979  1.98159  3.62237  2.78350  3.43809  4.09447  2.16100  4.13293  5.54905  2.99157  2.86857  2.75984  2.26927  2.25772  2.99809  4.33406  6.94062  4.10946     73 e - - -
          2.68618  4.42225  2.77519  2.73123  3.46354  2.40513  3.72494  3.29354  2.67741  2.69355  4.24690  2.90347  2.73739  3.18146  2.89801  2.37887  2.77519  2.98518  4.58477  3.61503
          0.00168  6.78829  7.51064  0.61958  0.77255  0.77787  0.61505
     31   2.66886  6.51582  2.25290  2.02504  4.14303  3.45238  3.84909  4.39773  2.53209  3.98683  5.55612  2.29849  2.27858  2.63102  3.30640  2.41037  2.46076  4.04589  6.94769  5.53592     74 e - - -
          2.68618  4.42225  2.77519  2.73123  3.46354  2.40513  3.72494  3.29354  2.67741  2.69355  4.24690  2.90347  2.73739  3.18146  2.89801  2.37887  2.77519  2.98518  4.58477  3.61503
          0.00166  6.79703  7.51937  0.61958  0.77255  0.40174  1.10611
     32   2.90115  6.21543  3.17879  3.05734  3.66788  3.74892  5.10249  2.25035  3.18140  1.80413  3.50058  3.20455  3.12446  2.60621  3.76841  3.37205  2.10278  2.23874  6.72606  4.43270     75 l - - -
          2.68618  4.42225  2.77519  2.73123  3.46354  2.40513  3.72494  3.29354  2.67741  2.69355  4.24690  2.90347  2.73739  3.18146  2.89801  2.37887  2.77519  2.98518  4.58477  3.61503
          0.02519  6.82013  3.73867  0.61958  0.77255  0.42283  1.06475
     33   3.05073  6.52101  2.95944  2.93827  5.86745  3.83781  4.00894  4.58037  1.94038  4.82688  5.56131  2.66215  1.53958  2.80244  2.57812  2.34210  2.72212  2.98516  6.95288  5.54110     76 p - - -
          2.68618  4.42225  2.77519  2.73123  3.46354  2.40513  3.72494  3.29354  2.67741  2.69355  4.24690  2.90347  2.73739  3.18146  2.89801  2.37887  2.77519  2.98518  4.58477  3.61503
          0.03291  6.80339  3.46541  0.61958  0.77255  0.82564  0.57617
     34   3.36440  5.51531  6.12137  5.50505  3.09415  5.31397  5.64841  1.37904  3.62278  1.82053  3.14010  5.48121  4.60360  5.41503  5.28958  4.62593  2.40665  1.38790  6.13779  3.16337     77 i - - -
          2.68665  4.42207  2.77541  2.73143  3.46313  2.40577  3.72490  3.29318  2.67758  2.69221  4.24821  2.90260  2.73762  3.18179  2.89877  2.37882  2.77469  2.98500  4.58609  3.61426
          0.13067  2.15366  5.04659  1.52144  0.24641  0.41224  1.08520
     35   1.27139  4.87877  2.88709  2.86678  4.58246  1.80252  4.25657  3.20302  3.42693  4.77300  4.10717  3.06009  4.05223  3.43719  3.61167  3.29263  2.71202  3.09859  6.92072  3.24604     89 a - - -
          2.68618  4.42225  2.77519  2.73123  3.46354  2.40513  3.72494  3.29354  2.67741  2.69355  4.24690  2.90347  2.73739  3.18146  2.89801  2.37887  2.77519  2.98518  4.58477  3.61503
          0.03333  6.80571  3.45237  0.61958  0.77255  0.50201  0.92966
     36   3.57023  5.52691  4.43161  5.51529  3.17157  5.32505  5.65937  1.74197  4.38869  1.82681  3.55970  5.49194  5.68858  5.42568  5.30039  3.72225  3.66134  0.91977  6.14913  2.86158     90 v - - -
          2.68618  4.42225  2.77519  2.73123  3.46354  2.40513  3.72494  3.29354  2.67741  2.69355  4.24690  2.90347  2.73739  3.18146  2.89801  2.37887  2.77519  2.98518  4.58477  3.61503
          0.00168  6.78670  7.50905  0.61958  0.77255  0.38377  1.14347
     37   3.44062  5.56145  3.48484  4.07991  3.83058  3.90431  4.78792  1.85927  5.27081  2.28865  4.06754  4.42954  5.70525  5.41270  5.29901  3.33976  3.27844  0.89106  6.18234  2.56665     91 v - - -
          2.68618  4.42225  2.77519  2.73123  3.46354  2.40513  3.72494  3.29354  2.67741  2.69355  4.24690  2.90347  2.73739  3.18146  2.89801  2.37887  2.77519  2.98518  4.58477  3.61503
          0.00163  6.81798  7.54032  0.61958  0.77255  0.62833  0.76245
     38   2.76324  6.51759  1.21830  2.76445  4.80837  3.90818  4.98388  4.29255  3.72078  3.62200  4.63773  1.92323  3.78769  3.29124  3.11260  2.69435  2.48130  3.23970  6.95367  3.66960     92 d - - -
          2.68618  4.42225  2.77519  2.73123  3.46354  2.40513  3.72494  3.29354  2.67741  2.69355  4.24690  2.90347  2.73739  3.18146  2.89801  2.37887  2.77519  2.98518  4.58477  3.61503
          0.01429  6.81798  4.33571  0.61958  0.77255  0.62833  0.76245
     39   3.29136  6.52022  2.16192  1.81378  4.74661  3.48522  3.67694  3.97868  2.79680  2.17434  4.49663  3.01688  2.38312  2.72369  3.12599  2.46488  4.24008  3.56592  6.95274  3.36346     93 e - - -
          2.68618  4.42225  2.77519  2.73123  3.46354  2.40513  3.72494  3.29354  2.67741  2.69355  4.24690  2.90347  2.73739  3.18146  2.89801  2.37887  2.77519  2.98518  4.58477  3.61503
          0.05602  6.80534  2.93049  0.61958  0.77255  0.63701  0.75262
     40   3.08894  6.48414  1.19587  2.38163  3.77686  3.33085  4.93075  5.31734  3.28483  4.03328  5.52448  2.74218  3.97759  2.58541  3.82984  1.85767  2.53605  4.87546  6.91607  5.50435     94 d - - -
          2.68618  4.42225  2.77519  2.73123  3.46354  2.40513  3.72494  3.29354  2.67741  2.69355  4.24690  2.90347  2.73739  3.18146  2.89801  2.37887  2.77519  2.98518  4.58477  3.61503
          0.25122  6.75781  1.50964  0.61958  0.77255  0.92983  0.50190
     41   2.70383  4.63811  2.52120  2.62472  5.64677  2.06378  3.13661  3.69456  2.52003  2.73484  4.46756  2.03448  3.75241  2.92275  2.86354  2.98370  2.80956  3.76265  6.73371  4.22576     95 n - - -
          2.68863  4.41894  2.77380  2.73245  3.46292  2.40468  3.72806  3.28945  2.67906  2.69307  4.24194  2.90408  2.73877  3.18187  2.90084  2.37885  2.77301  2.98692  4.57548  3.60968
          0.81010  0.81030  2.20309  1.74383  0.19219  2.04020  0.13926
     42   2.31394  6.18505  2.78174  2.98178  4.30532  2.76532  4.67960  3.70315  2.86901  2.82748  5.22974  3.63758  3.19623  3.18034  3.27499  1.49719  2.26638  2.96123  6.62697  3.58859    128 s - - -
          2.68618  4.42225  2.77519  2.73123  3.46354  2.40513  3.72494  3.29354  2.67741  2.69355  4.24690  2.90347  2.73739  3.18146  2.89801  2.37887  2.77519  2.98518  4.58477  3.61503
          0.02442  6.42016  3.79453  0.61958  0.77255  0.87163  0.54175
     43   2.44280  6.33066  2.78768  2.30908  3.89971  3.06978  4.20636  3.11567  3.28074  3.15192  3.99159  2.69612  2.69600  2.35349  2.92184  2.27302  2.78331  3.21211  6.76575  3.33694    129 s - - -
          2.68618  4.42225  2.77519  2.73123  3.46354  2.40513  3.72494  3.29354  2.67741  2.69355  4.24690  2.90347  2.73739  3.18146  2.89801  2.37887  2.77519  2.98518  4.58477  3.61503
          0.00207  6.57824  7.30059  0.61958  0.77255  0.57035  0.83316
     44   2.74474  5.74717  3.79823  2.75803  3.63218  3.11624  4.02207  2.93850  4.31457  1.52788  3.35553  2.39704  3.76742  2.76457  4.66440  3.86817  2.53592  2.62007  4.14506  2.74011    130 l - - -
          2.68618  4.42225  2.77519  2.73123  3.46354  2.40513  3.72494  3.29354  2.67741  2.69355  4.24690  2.90347  2.73739  3.18146  2.89801  2.37887  2.77519  2.98518  4.58477  3.61503
          0.07687  6.72307  2.62020  0.61958  0.77255  0.36871  1.17645
     45   2.08877  6.37395  3.63523  3.33094  3.00206  2.78772  4.93762  4.43422  3.28661  3.92660  4.14263  3.24802  3.19574  3.54976  3.79376  1.12681  2.64650  3.60846  6.82962  2.90232    131 s - - -
          2.68618  4.42225  2.77519  2.73123  3.46354  2.40513  3.72494  3.29354  2.67741  2.69355  4.24690  2.90347  2.73739  3.18146  2.89801  2.37887  2.77519  2.98518  4.58477  3.61503
          0.01071  6.73124  4.66075  0.61958  0.77255  0.86694  0.54513
     46   2.68870  6.47951  3.02125  2.43606  4.61602  3.07475  4.25382  5.31287  2.09368  3.90072  4.10120  2.95431  2.72875  2.08218  1.93676  2.39271  2.92034  4.29689  6.91139  4.35363    132 r - - -
          2.68618  4.42225  2.77519  2.73123  3.46354  2.40513  3.72494  3.29354  2.67741  2.69355  4.24690  2.90347  2.73739  3.18146  2.89801  2.37887  2.77519  2.98518  4.58477  3.61503
          0.00174  6.75202  7.47436  0.61958  0.77255  1.09506  0.40725
     47   2.99180  6.48307  2.97309  2.14769  3.43933  3.09570  3.87370  4.49227  2.59281  3.00944  4.08939  2.48277  3.31954  1.86816  3.90365  2.74607  2.23381  3.06381  6.91588  4.07843    133 q - - -
          2.68623  4.42230  2.77524  2.73128  3.46317  2.40518  3.72499  3.29359  2.67746  2.69360  4.24695  2.90352  2.73712  3.18151  2.89806  2.37873  2.77524  2.98523  4.58482  3.61508
          0.02313  3.80295  7.48302  0.18306  1.78808  1.05576  0.42760
     48   2.97472  4.11867  6.10211  3.68438  1.94253  5.30656  5.64017  2.25784  3.72245  1.23831  2.65809  5.46942  4.57367  4.69512  4.49390  3.26360  3.10636  2.28023  6.13356  3.15898    135 l - - -
          2.68618  4.42225  2.77519  2.73123  3.46354  2.40513  3.72494  3.29354  2.67741  2.69355  4.24690  2.90347  2.73739  3.18146  2.89801  2.37887  2.77519  2.98518  4.58477  3.61503
          0.00171  6.76812  7.49047  0.61958  0.77255  0.21392  1.64721
     49   2.26802  6.12746  3.09113  2.61503  4.55597  4.33270  5.15544  2.04495  3.26780  2.47721  2.70519  3.13947  4.51779  2.88214  3.94163  3.07388  2.63993  2.00372  4.31136  3.42764    136 v - - -
          2.68390  4.42437  2.77725  2.73175  3.46274  2.40563  3.72852  3.28810  2.67881  2.69107  4.23724  2.90416  2.73856  3.17886  2.90074  2.38034  2.77629  2.98205  4.58733  3.61674
          0.13255  2.09059  7.54911  3.12805  0.04479  0.48576  0.95510
     50   2.76808  6.53987  2.37636  2.04155  4.22128  3.96826  4.33335  5.37314  2.41095  4.17239  4.69036  2.64819  4.01922  2.19712  2.11999  2.25720  2.64063  3.66500  4.90569  3.98952    191 e - - -
          2.68618  4.42225  2.77519  2.73123  3.46354  2.40513  3.72494  3.29354  2.67741  2.69355  4.24690  2.90347  2.73739  3.18146  2.89801  2.37887  2.77519  2.98518  4.58477  3.61503
          0.00859  6.82676  4.89764  0.61958  0.77255  0.48576  0.95510
     51   2.20066  6.46334  3.19799  2.29194  2.81893  3.92869  3.75543  3.05353  3.13795  3.31218  2.66366  2.64820  5.20559  2.73753  2.91212  2.76397  2.90216  3.33518  4.23431  2.48922    192 a - - -
          2.68618  4.42225  2.77519  2.73123  3.46354  2.40513  3.72494  3.29354  2.67741  2.69355  4.24690  2.90347  2.73739  3.18146  2.89801  2.37887  2.77519  2.98518  4.58477  3.61503
          0.00162  6.81980  7.54215  0.61958  0.77255  0.60048  0.79529
     52   2.99023  5.55475  4.77425  5.54186  2.17898  5.35242  5.68661  2.13317  4.62546  0.93236  2.80017  4.72248  5.71600  5.45261  5.32747  3.53784  3.07505  2.34565  6.17670  3.35041    193 l - - -
          2.68618  4.42225  2.77519  2.73123  3.46354  2.40513  3.72494  3.29354  2.67741  2.69355  4.24690  2.90347  2.73739  3.18146  2.89801  2.37887  2.77519  2.98518  4.58477  3.61503
          0.00162  6.81980  7.54215  0.61958  0.77255  0.60048  0.79529
     53   2.52479  6.53440  2.27190  1.75186  5.88087  2.72685  4.01987  4.51048  1.90555  3.92825  4.84674  2.44197  3.83727  2.84184  3.26943  2.20063  3.33465  4.38972  6.96625  5.55445    194 e - - -
          2.68637  4.42244  2.77538  2.73089  3.46372  2.40512  3.72513  3.29373  2.67759  2.69352  4.24708  2.90365  2.73736  3.18165  2.89819  2.37855  2.77464  2.98537  4.58352  3.61522
          0.01417  4.30191  7.54215  1.52309  0.24595  0.60048  0.79529
     54   1.64560  4.36102  3.08112  2.38271  4.64370  3.39769  4.02843  4.41594  2.25879  4.83971  4.12945  2.19415  3.65018  2.70317  3.35170  2.19951  2.61323  3.63942  6.96591  5.55424    202 a - - -
          2.68624  4.42069  2.77525  2.73156  3.46328  2.40478  3.72474  3.29344  2.67773  2.69360  4.24603  2.90352  2.73702  3.18141  2.89801  2.37903  2.77552  2.98516  4.58509  3.61535
          0.12983  2.31409  3.77670  0.29272  1.37133  0.60048  0.79529
     55   2.53671  6.49883  2.61492  2.33083  3.62103  3.87487  4.37643  3.34548  2.99768  2.79845  4.51252  2.25591  4.45249  3.15649  4.19651  1.66960  2.36003  4.27766  6.93541  2.80944    206 s - - -
          2.68622  4.42229  2.77524  2.73127  3.46358  2.40517  3.72499  3.29301  2.67745  2.69359  4.24694  2.90351  2.73711  3.18150  2.89805  2.37891  2.77524  2.98522  4.58481  3.61507
          0.01618  4.64334  5.04841  0.66271  0.72454  0.89837  0.52295
     56   2.68054  6.51066  2.19452  2.49713  3.43829  2.17536  3.38624  5.34361  2.72315  3.87320  4.17094  3.03140  1.91309  3.19190  3.18458  2.29196  3.44421  3.95787  6.94267  3.98309    209 p - - -
          2.68624  4.42231  2.77525  2.73129  3.46360  2.40495  3.72500  3.29360  2.67747  2.69361  4.24696  2.90353  2.73745  3.18152  2.89807  2.37893  2.77525  2.98481  4.58311  3.61509
          0.03951  3.67339  4.31600  0.16226  1.89859  0.75007  0.63929
     57   2.63280  6.50126  2.35584  2.13820  4.86798  3.02332  4.40813  3.53918  2.59823  2.65047  5.54235  2.71074  4.55020  2.82061  3.94200  2.23330  2.15141  3.23243  5.09907  3.16138    211 e - - -
          2.68559  4.42257  2.77499  2.73098  3.46386  2.40508  3.72440  3.29386  2.67773  2.69289  4.24721  2.90309  2.73771  3.18178  2.89832  2.37900  2.77532  2.98550  4.58509  3.61535
          0.10858  2.51105  3.83015  0.49162  0.94580  0.85495  0.55392
     58   3.35484  4.62914  3.80115  4.03629  1.89526  3.38839  4.52128  1.75725  3.67055  2.27426  2.98460  5.39824  4.54159  4.09512  4.42507  4.19635  2.95068  1.44586  6.15369  3.90447    215 v - - -
          2.68618  4.42225  2.77519  2.73123  3.46354  2.40513  3.72494  3.29354  2.67741  2.69355  4.24690  2.90347  2.73739  3.18146  2.89801  2.37887  2.77519  2.98518  4.58477  3.61503
          0.01810  6.77174  4.08700  0.61958  0.77255  0.22132  1.61676
     59   3.05464  6.52732  2.27410  2.19669  5.87372  4.24688  3.69636  3.73752  2.13630  3.92627  5.56763  2.06838  5.18035  2.26176  3.07482  2.07865  2.56734  3.59189  6.95921  4.06011    216 n - - -
          2.68512  4.42092  2.77271  2.73206  3.45990  2.40671  3.72591  3.29159  2.67885  2.69065  4.24451  2.90303  2.73955  3.18243  2.89996  2.37973  2.77488  2.98727  4.58440  3.61188
          1.39295  1.02362  0.93556  1.27114  0.32921  0.72415  0.66308
     60   2.93513  3.67604  3.02936  2.80994  3.49789  3.24603  4.75254  2.34552  3.32396  2.07375  4.07314  2.41041  4.16518  3.06644  2.73680  3.04235  2.91186  2.15512  6.25140  3.72763    234 l - - -
          2.68618  4.42225  2.77519  2.73123  3.46354  2.40513  3.72494  3.29354  2.67741  2.69355  4.24690  2.90347  2.73739  3.18146  2.89801  2.37887  2.77519  2.98518  4.58477  3.61503
          0.00269  6.31397  7.03632  0.61958  0.77255  0.83218  0.57111
     61   2.82070  3.70997  3.56429  3.05055  3.21132  4.13402  3.19738  2.27496  2.60667  2.98091  4.39493  3.57300  3.45544  3.12809  3.01053  2.28680  2.28818  2.17756  4.54324  3.74065    235 v - - -
          2.68618  4.42225  2.77519  2.73123  3.46354  2.40513  3.72494  3.29354  2.67741  2.69355  4.24690  2.90347  2.73739  3.18146  2.89801  2.37887  2.77519  2.98518  4.58477  3.61503
          0.00211  6.55639  7.27874  0.61958  0.77255  0.88220  0.53421
     62   3.16261  6.35993  3.35975  2.51926  3.01404  3.33896  3.33844  2.50014  2.21826  3.20107  4.03687  3.36539  4.05340  2.28422  3.04072  2.81764  2.89071  2.55315  4.77055  2.68488    236 k - - -
          2.68618  4.42225  2.77519  2.73123  3.46354  2.40513  3.72494  3.29354  2.67741  2.69355  4.24690  2.90347  2.73739  3.18146  2.89801  2.37887  2.77519  2.98518  4.58477  3.61503
          0.00190  6.66383  7.38618  0.61958  0.77255  0.15142  1.96244
     63   2.79693  4.74413  3.20327  2.35512  3.31505  4.19375  3.43381  4.02806  2.29997  2.88187  4.05161  3.12734  3.06948  2.51297  2.44548  2.56011  2.99356  2.84258  6.95753  2.59047    237 k - - -
          2.68618  4.42225  2.77519  2.73123  3.46354  2.40513  3.72494  3.29354  2.67741  2.69355  4.24690  2.90347  2.73739  3.18146  2.89801  2.37887  2.77519  2.98518  4.58477  3.61503
          0.00162  6.81955  7.54190  0.61958  0.77255  0.60435  0.79060
     64   2.42690  3.80089  3.64987  3.28632  2.06692  4.05632  4.02144  2.67256  3.21355  2.50571  4.23074  5.16170  3.63210  3.89213  4.34607  3.26554  3.18875  1.69688  4.88939  2.09591    238 v - - -
          2.68618  4.42225  2.77519  2.73123  3.46354  2.40513  3.72494  3.29354  2.67741  2.69355  4.24690  2.90347  2.73739  3.18146  2.89801  2.37887  2.77519  2.98518  4.58477  3.61503
          0.00162  6.81955  7.54190  0.61958  0.77255  0.41816  1.07369
     65   2.22275  6.52882  2.18272  2.31078  4.47280  3.09065  4.32487  4.17695  2.82805  2.78363  3.76252  2.69542  3.13868  3.29494  3.63851  2.27460  2.43505  2.98401  4.47704  3.81349    239 d - - -
          2.68618  4.42225  2.77519  2.73123  3.46354  2.40513  3.72494  3.29354  2.67741  2.69355  4.24690  2.90347  2.73739  3.18146  2.89801  2.37887  2.77519  2.98518  4.58477  3.61503
          0.00161  6.82676  7.54911  0.61958  0.77255  0.48576  0.95510
     66   3.73867  6.53958  1.57527  2.79823  5.88580  3.88270  4.98653  4.05871  3.21684  4.28893  5.57994  2.32481  4.35913  3.25624  3.37543  1.24080  2.23828  4.02061  6.97158  5.55993    240 s - - -
          2.68582  4.42239  2.77534  2.73138  3.46368  2.40494  3.72509  3.29368  2.67755  2.69349  4.24704  2.90361  2.73734  3.18161  2.89815  2.37887  2.77512  2.98506  4.58491  3.61469
          0.03660  3.34063  7.54911  0.52088  0.90140  0.48576  0.95510
     67   2.84483  4.72820  3.18635  1.60548  4.15097  3.89601  4.44465  2.51675  2.95646  1.89927  3.70356  4.44290  3.80864  3.20904  3.02639  2.83697  3.00833  2.81844  4.98831  3.25116    243 e - - -
          2.68618  4.42225  2.77519  2.73123  3.46354  2.40513  3.72494  3.29354  2.67741  2.69355  4.24690  2.90347  2.73739  3.18146  2.89801  2.37887  2.77519  2.98518  4.58477  3.61503
          0.00161  6.82676  7.54911  0.61958  0.77255  0.48576  0.95510
     68   2.18859  6.53992  2.60383  1.76794  4.71431  3.59454  3.89234  4.46371  1.98533  3.45628  5.58023  2.72727  3.32313  2.56919  3.58751  2.51988  2.49258  3.96931  6.97181  4.41409    244 e - - -
          2.68618  4.42225  2.77519  2.73123  3.46354  2.40513  3.72494  3.29354  2.67741  2.69355  4.24690  2.90347  2.73739  3.18146  2.89801  2.37887  2.77519  2.98518  4.58477  3.61503
          0.02344  6.82676  3.81279  0.61958  0.77255  0.48576  0.95510
     69   2.81066  6.52231  2.00407  1.33751  3.81411  3.13405  4.33712  5.35556  2.19134  4.29057  5.56263  2.78975  5.17539  2.12326  4.19607  2.55084  4.23976  3.53020  6.95422  5.54247    245 e - - -
          2.68618  4.42225  2.77519  2.73123  3.46354  2.40513  3.72494  3.29354  2.67741  2.69355  4.24690  2.90347  2.73739  3.18146  2.89801  2.37887  2.77519  2.98518  4.58477  3.61503
          0.00165  6.80497  7.52731  0.61958  0.77255  0.62054  0.77144
     70   0.89315  5.55981  6.05330  4.57567  3.18817  2.45876  5.66143  2.78835  4.59432  1.78596  3.27215  5.46721  4.11473  3.68789  5.28374  3.82837  3.57227  3.24717  6.18029  3.67956    246 a - - -
          2.68618  4.42225  2.77519  2.73123  3.46354  2.40513  3.72494  3.29354  2.67741  2.69355  4.24690  2.90347  2.73739  3.18146  2.89801  2.37887  2.77519  2.98518  4.58477  3.61503
          0.02114  6.81226  3.92118  0.61958  0.77255  0.71069  0.67591
     71   3.17257  6.49635  2.97572  1.85497  3.81068  4.77600  3.65693  3.19132  1.47708  2.73345  3.82803  2.78830  5.16933  2.75413  2.50814  3.50303  3.58950  3.60976  4.76941  3.47300    247 k - - -
          2.68623  4.42230  2.77525  2.73086  3.46359  2.40518  3.72500  3.29359  2.67746  2.69360  4.24695  2.90352  2.73745  3.18152  2.89806  2.37892  2.77480  2.98524  4.58482  3.61508
          0.02986  4.38899  4.07444  0.66753  0.71944  0.74633  0.64265
     72   2.56666  4.89513  2.36442  1.83738  4.75338  4.22378  3.49517  4.51172  1.84677  4.21430  5.54590  2.55407  4.00199  2.12446  2.47411  3.09970  3.11789  4.89698  6.93747  3.73242    250 e - - -
          2.68618  4.42225  2.77519  2.73123  3.46354  2.40513  3.72494  3.29354  2.67741  2.69355  4.24690  2.90347  2.73739  3.18146  2.89801  2.37887  2.77519  2.98518  4.58477  3.61503
          0.01001  6.78435  4.72963  0.61958  0.77255  0.69461  0.69168
     73   1.69385  4.69267  2.34280  2.97698  3.38878  2.91702  3.91490  5.19935  2.21062  1.91272  4.12180  3.90912  5.18532  2.70383  3.89668  2.95453  3.66573  3.22617  3.45282  4.48991    251 a - - -
          2.68618  4.42225  2.77519  2.73123  3.46354  2.40513  3.72494  3.29354  2.67741  2.69355  4.24690  2.90347  2.73739  3.18146  2.89801  2.37887  2.77519  2.98518  4.58477  3.61503
          0.00167  6.79077  7.51312  0.61958  0.77255  0.79521  0.60054
     74   3.33647  5.53583  6.14222  5.52579  2.80403  5.33423  5.66857  1.72837  5.30718  1.23199  2.21273  5.50164  4.11843  4.57907  5.30991  3.55036  4.06642  1.67358  6.15786  3.48106    252 l - - -
          2.68625  4.42232  2.77498  2.73130  3.46361  2.40520  3.72501  3.29314  2.67748  2.69362  4.24697  2.90353  2.73746  3.18153  2.89776  2.37894  2.77526  2.98525  4.58484  3.61445
          0.00872  4.81146  7.51995  1.09627  0.40664  0.56445  0.84089
     75   2.60676  6.52464  2.49078  2.42991  3.83997  4.27289  4.97493  3.32783  1.63840  2.31553  4.76324  2.47403  3.85722  2.93232  2.59021  2.61570  3.26263  4.05090  6.95735  4.53763    257 k - - -
          2.68618  4.42225  2.77519  2.73123  3.46354  2.40513  3.72494  3.29354  2.67741  2.69355  4.24690  2.90347  2.73739  3.18146  2.89801  2.37887  2.77519  2.98518  4.58477  3.61503
          0.00867  6.81160  4.88814  0.61958  0.77255  0.51720  0.90681
     76   2.61540  6.52846  1.86325  2.09103  5.87489  3.89124  3.57225  4.04457  2.43380  3.88362  5.56877  1.83665  5.18141  2.52836  3.10717  2.20155  3.39677  3.86728  6.96034  4.57796    258 n - - -
          2.68621  4.42228  2.77493  2.73127  3.46357  2.40516  3.72498  3.29357  2.67744  2.69358  4.24693  2.90350  2.73743  3.18150  2.89804  2.37890  2.77496  2.98522  4.58480  3.61506
          0.04460  4.19759  3.55472  0.23301  1.57092  0.52030  0.90224
     77   2.78022  4.57315  3.23911  2.11571  5.85734  1.43288  3.04987  4.57676  2.61004  4.26548  3.81323  2.31514  4.34327  2.96038  2.75235  2.97387  2.96501  3.99062  6.94304  4.63816    260 g - - -
          2.68650  4.42257  2.77552  2.73129  3.46330  2.40465  3.72450  3.29334  2.67723  2.69310  4.24616  2.90351  2.73745  3.18142  2.89806  2.37919  2.77552  2.98521  4.58509  3.61535
          0.06638  3.14855  3.84847  1.09190  0.40884  0.52039  0.90211
     78   3.17373  6.51067  1.99169  1.98414  4.61113  2.71888  3.99515  3.50073  1.77336  4.24833  5.55099  2.88396  3.93290  2.86805  2.97725  2.73679  2.63188  4.40553  5.00644  3.45986    268 k - - -
          2.68620  4.42227  2.77522  2.73125  3.46356  2.40490  3.72497  3.29356  2.67743  2.69357  4.24692  2.90349  2.73742  3.18148  2.89803  2.37889  2.77522  2.98520  4.58479  3.61505
          0.01073  4.59301  7.51321  0.30191  1.34479  0.79430  0.60130
     79   2.36236  5.69220  3.29562  3.36279  3.27064  3.71641  5.45475  1.65902  3.55004  2.09125  4.80295  5.04068  4.05145  4.10183  3.73058  3.18072  2.96450  1.95211  4.54032  2.27102    270 i - - -
          2.68618  4.42225  2.77519  2.73123  3.46354  2.40513  3.72494  3.29354  2.67741  2.69355  4.24690  2.90347  2.73739  3.18146  2.89801  2.37887  2.77519  2.98518  4.58477  3.61503
          0.00166  6.79769  7.52004  0.61958  0.77255  0.71812  0.66879
     80   2.81223  6.51955  1.72834  2.25749  3.73760  4.38270  3.66516  4.50922  3.09913  3.89313  4.58238  2.47188  3.96530  2.88478  3.61619  2.32317  2.60274  3.55267  6.95209  2.12130    271 d - - -
          2.68621  4.42228  2.77523  2.73127  3.46357  2.40516  3.72498  3.29357  2.67744  2.69358  4.24693  2.90317  2.73743  3.18150  2.89804  2.37890  2.77523  2.98486  4.58480  3.61506
          0.03237  4.79457  3.74761  0.65974  0.72771  0.81128  0.58751
     81   1.65203  5.82423  4.91855  3.97991  3.42575  1.17651  4.47509  4.32823  3.52561  2.92812  2.92522  4.05444  4.56878  3.69442  4.67416  3.02729  2.87024  2.82581  6.40279  3.00809    274 g - - -
          2.68621  4.42228  2.77523  2.73127  3.46357  2.40516  3.72498  3.29357  2.67744  2.69358  4.24693  2.90350  2.73743  3.18150  2.89804  2.37871  2.77523  2.98522  4.58480  3.61440
          0.03567  4.15805  3.94240  0.23174  1.57578  0.84945  0.55800
     82   2.05208  5.51791  3.66176  5.45979  3.07392  3.08685  5.63681  1.84059  4.40120  1.72285  3.29854  3.83633  5.66877  5.38784  4.43908  3.18682  3.41453  2.31649  4.76027  2.01842    276 l - - -
          2.68618  4.42225  2.77519  2.73123  3.46354  2.40513  3.72494  3.29354  2.67741  2.69355  4.24690  2.90347  2.73739  3.18146  2.89801  2.37887  2.77519  2.98518  4.58477  3.61503
          0.00946  6.77106  4.79507  0.61958  0.77255  1.15324  0.37923
     83   3.28638  5.51558  4.18404  4.54419  2.97848  2.61131  4.62513  1.94056  4.01625  1.28419  3.23772  3.65093  5.65750  5.36186  4.18910  4.00762  3.62915  1.80854  4.78256  2.90868    277 l - - -
          2.68618  4.42225  2.77519  2.73123  3.46354  2.40513  3.72494  3.29354  2.67741  2.69355  4.24690  2.90347  2.73739  3.18146  2.89801  2.37887  2.77519  2.98518  4.58477  3.61503
          0.02598  6.76331  3.70947  0.61958  0.77255  1.01414  0.45054
     84   3.45717  5.89505  3.84044  3.08625  3.52599  4.95947  3.72360  2.27207  3.53814  2.62827  4.99015  3.75312  5.34275  3.18790  3.02892  2.76632  2.46873  1.43011  4.88666  2.16680    278 v - - -
          2.68634  4.42241  2.77535  2.73139  3.46370  2.40478  3.72510  3.29246  2.67757  2.69337  4.24706  2.90321  2.73755  3.18162  2.89775  2.37903  2.77535  2.98534  4.58493  3.61519
          0.01881  4.52093  4.85897  1.59504  0.22677  0.57086  0.83250
     85   3.19611  5.53679  6.01394  3.40179  2.60024  4.02666  4.34419  1.07421  3.91021  1.90014  4.65517  4.47058  5.66996  5.36027  3.10112  3.84521  3.46939  1.94347  4.09145  4.09708    286 i - - -
          2.68626  4.42233  2.77528  2.73101  3.46294  2.40521  3.72503  3.29362  2.67749  2.69363  4.24698  2.90321  2.73748  3.18154  2.89809  2.37895  2.77491  2.98526  4.58485  3.61511
          0.04375  3.36322  4.80548  0.12770  2.12124  0.72613  0.66122
     86   3.48511  6.50159  2.66782  2.34498  3.84633  4.77105  4.95834  4.52177  2.42433  3.13908  5.54286  2.25731  1.30204  3.11265  3.93507  2.68885  2.98777  4.30971  4.16704  3.46838    288 p - - -
          2.68618  4.42225  2.77519  2.73123  3.46354  2.40513  3.72494  3.29354  2.67741  2.69355  4.24690  2.90347  2.73739  3.18146  2.89801  2.37887  2.77519  2.98518  4.58477  3.61503
          0.01049  6.78927  4.67623  0.61958  0.77255  0.63944  0.74990
     87   2.24938  6.51457  2.25167  2.06275  5.86101  3.14574  3.64357  5.34795  1.75243  3.88434  4.10755  2.80051  3.17502  2.95737  3.30818  2.66416  2.55642  4.40870  4.89749  4.16191    289 k - - -
          2.68618  4.42225  2.77519  2.73123  3.46354  2.40513  3.72494  3.29354  2.67741  2.69355  4.24690  2.90347  2.73739  3.18146  2.89801  2.37887  2.77519  2.98518  4.58477  3.61503
          0.00984  6.79545  4.74719  0.61958  0.77255  0.91765  0.50992
     88   3.30018  6.50768  1.79120  2.78844  4.19355  1.74299  3.31332  4.15703  2.85888  4.24967  5.54801  1.86470  3.91220  2.63805  3.24224  3.13190  2.87987  3.66975  6.93962  5.52792    290 g - - -
          2.68618  4.42225  2.77519  2.73123  3.46354  2.40513  3.72494  3.29354  2.67741  2.69355  4.24690  2.90347  2.73739  3.18146  2.89801  2.37887  2.77519  2.98518  4.58477  3.61503
          0.00168  6.78728  7.50963  0.61958  0.77255  0.35847  1.19979
     89   3.05135  6.46804  2.30871  3.11123  1.53057  3.07326  5.00181  4.18777  2.81737  2.91094  2.99190  2.61155  3.33778  3.30068  3.90396  2.98347  3.15605  4.03352  6.91785  2.52098    291 f - - -
          2.68618  4.42225  2.77519  2.73123  3.46354  2.40513  3.72494  3.29354  2.67741  2.69355  4.24690  2.90347  2.73739  3.18146  2.89801  2.37887  2.77519  2.98518  4.58477  3.61503
          0.03520  6.81984  3.39626  0.61958  0.77255  0.59982  0.79609
     90   2.75950  6.48521  2.43908  2.36383  4.23101  2.79894  4.40554  2.64484  2.78016  2.13699  4.21426  2.95951  4.00063  3.20161  3.62701  2.12716  2.44691  4.28258  5.02220  3.30179    292 s - - -
          2.68618  4.42225  2.77519  2.73123  3.46354  2.40513  3.72494  3.29354  2.67741  2.69355  4.24690  2.90347  2.73739  3.18146  2.89801  2.37887  2.77519  2.98518  4.58477  3.61503
          0.06604  6.78632  2.76815  0.61958  0.77255  0.85237  0.55583
     91   2.65675  6.45758  2.68224  2.40912  3.62105  4.02910  4.90833  3.60792  1.92077  2.69933  5.49829  2.66787  3.27947  2.54049  2.14081  3.19098  3.03149  3.21336  6.89038  3.24354    293 k - - -
          2.68618  4.42225  2.77519  2.73123  3.46354  2.40513  3.72494  3.29354  2.67741  2.69355  4.24690  2.90347  2.73739  3.18146  2.89801  2.37887  2.77519  2.98518  4.58477  3.61503
          0.12405  6.72885  2.15880  0.61958  0.77255  1.28114  0.32534
     92   3.10874  6.36900  1.63537  2.76506  4.60605  3.19920  3.29901  4.50977  2.55144  3.00810  4.42741  2.30996  3.25313  2.98538  3.46477  2.43020  2.64430  3.05798  6.80143  3.47762    294 d - - -
          2.68618  4.42225  2.77519  2.73123  3.46354  2.40513  3.72494  3.29354  2.67741  2.69355  4.24690  2.90347  2.73739  3.18146  2.89801  2.37887  2.77519  2.98518  4.58477  3.61503
          0.07513  6.61505  2.64454  0.61958  0.77255  1.65757  0.21146
     93   2.43178  4.31228  3.47454  3.91526  2.98207  3.87184  3.77492  1.93860  3.59425  1.45133  4.61565  4.81637  3.82985  3.31164  3.75174  3.26491  2.67559  2.09738  6.10474  4.13522    295 l - - -
          2.68618  4.42225  2.77519  2.73123  3.46354  2.40513  3.72494  3.29354  2.67741  2.69355  4.24690  2.90347  2.73739  3.18146  2.89801  2.37887  2.77519  2.98518  4.58477  3.61503
          0.07391  6.55806  2.66174  0.61958  0.77255  1.29142  0.32142
     94   2.73396  5.96086  4.29461  2.45595  2.99389  3.72365  4.18660  3.24553  2.79478  1.90068  3.05140  2.68539  4.41353  2.66832  3.49247  2.99059  2.89583  2.60466  6.47916  2.45701    296 l - - -
          2.68822  4.41919  2.77316  2.73432  3.45259  2.41013  3.73114  3.28861  2.68103  2.68836  4.24450  2.89935  2.74056  3.18343  2.90288  2.38077  2.77729  2.98150  4.58328  3.59499
          0.96311  0.72022  2.02761  2.95483  0.05349  0.93414  0.49910
     95   2.82253  6.28532  2.63208  2.63618  3.59623  3.68530  4.75403  3.88637  2.03205  2.68977  4.33050  3.44815  3.57114  2.68834  3.29740  2.08820  2.22623  2.81908  6.72190  3.12969    389 k - - -
          2.68618  4.42225  2.77519  2.73123  3.46354  2.40513  3.72494  3.29354  2.67741  2.69355  4.24690  2.90347  2.73739  3.18146  2.89801  2.37887  2.77519  2.98518  4.58477  3.61503
          0.06091  6.52647  2.85367  0.61958  0.77255  1.28736  0.32296
     96   2.86560  6.24289  3.16870  2.69133  3.02348  1.36666  4.78080  3.28312  2.67261  3.04001  3.83014  3.04082  4.13495  3.11561  3.56035  2.57879  2.89899  3.08513  6.69352  3.55194    390 g - - -
          2.68618  4.42225  2.77519  2.73123  3.46354  2.40513  3.72494  3.29354  2.67741  2.69355  4.24690  2.90347  2.73739  3.18146  2.89801  2.37887  2.77519  2.98518  4.58477  3.61503
          0.00215  6.53998  7.26233  0.61958  0.77255  1.31535  0.31249
     97   2.14671  6.35868  3.02424  1.95856  4.07634  3.11270  3.54102  3.57739  2.47137  3.54701  5.39914  2.53909  3.86122  3.00727  2.45248  2.72034  2.82734  3.16887  6.79090  2.95889    391 e - - -
          2.68618  4.42225  2.77519  2.73123  3.46354  2.40513  3.72494  3.29354  2.67741  2.69355  4.24690  2.90347  2.73739  3.18146  2.89801  2.37887  2.77519  2.98518  4.58477  3.61503
          0.00202  6.60086  7.32320  0.61958  0.77255  1.07127  0.41942
     98   2.83975  6.40930  2.84461  2.61258  4.15584  3.02020  4.85791  4.37131  2.76793  3.04736  5.44981  2.35026  3.10016  2.34780  2.67982  2.00340  2.39369  3.32088  6.84165  3.19237    392 s - - -
          2.68618  4.42225  2.77519  2.73123  3.46354  2.40513  3.72494  3.29354  2.67741  2.69355  4.24690  2.90347  2.73739  3.18146  2.89801  2.37887  2.77519  2.98518  4.58477  3.61503
          0.00189  6.66601  7.38836  0.61958  0.77255  1.04121  0.43545
     99   1.92162  6.40639  2.77175  2.75721  4.62687  3.83525  4.90347  2.79041  3.17412  2.90500  4.43606  3.19842  2.12937  3.40621  2.99436  2.41649  2.17426  3.52335  6.84882  3.19723    393 a - - -
          2.68621  4.42228  2.77495  2.73126  3.46357  2.40516  3.72498  3.29357  2.67744  2.69333  4.24693  2.90350  2.73743  3.18150  2.89804  2.37890  2.77523  2.98522  4.58480  3.61506
          0.00933  4.74543  7.43141  0.65876  0.72876  0.73919  0.64913
    100   2.77725  6.48446  2.55096  2.29163  4.62116  3.10231  3.43774  3.70081  2.72938  4.25288  5.52481  2.75315  2.49496  2.89960  3.02284  2.05539  2.03474  3.16675  6.91643  4.58188    396 t - - -
          2.68618  4.42225  2.77519  2.73123  3.46354  2.40513  3.72494  3.29354  2.67741  2.69355  4.24690  2.90347  2.73739  3.18146  2.89801  2.37887  2.77519  2.98518  4.58477  3.61503
          0.01638  6.75861  4.19431  0.61958  0.77255  0.83249  0.57087
    101   2.18872  4.00019  6.09575  5.48048  3.42936  3.03505  4.59139  1.75330  4.57066  2.17288  3.75799  4.03460  3.51047  5.39701  3.45852  2.88027  3.42868  1.50323  4.90685  2.99736    397 v - - -
          2.68618  4.42225  2.77519  2.73123  3.46354  2.40513  3.72494  3.29354  2.67741  2.69355  4.24690  2.90347  2.73739  3.18146  2.89801  2.37887  2.77519  2.98518  4.58477  3.61503
          0.01037  6.76374  4.69326  0.61958  0.77255  0.60777  0.78650
    102   2.59599  6.49203  3.28183  2.36251  3.35838  3.02319  4.95784  3.73228  2.30953  3.86739  4.18016  2.80260  3.25922  2.85090  3.61479  2.25510  1.84011  2.53766  4.99898  4.71010    398 t - - -
          2.68618  4.42225  2.77519  2.73123  3.46354  2.40513  3.72494  3.29354  2.67741  2.69355  4.24690  2.90347  2.73739  3.18146  2.89801  2.37887  2.77519  2.98518  4.58477  3.61503
          0.00168  6.78602  7.50837  0.61958  0.77255  0.80063  0.59611
    103   2.51564  4.08615  5.91567  3.54182  2.51538  4.01730  5.62101  2.37730  3.67031  1.78721  4.11701  4.09453  4.54235  3.91707  3.88302  3.41126  2.53778  1.63698  6.17957  2.41013    399 v - - -
          2.68618  4.42225  2.77519  2.73123  3.46354  2.40513  3.72494  3.29354  2.67741  2.69355  4.24690  2.90347  2.73739  3.18146  2.89801  2.37887  2.77519  2.98518  4.58477  3.61503
          0.01068  6.79478  4.65574  0.61958  0.77255  0.78889  0.60578
    104   3.07145  4.03461  4.79067  5.47308  2.22312  3.91168  4.64336  2.32269  3.64681  1.96226  3.80962  4.45113  4.72994  5.40276  3.27511  2.91501  2.73251  2.23262  2.70257  1.94901    400 y - - -
          2.68618  4.42225  2.77519  2.73123  3.46354  2.40513  3.72494  3.29354  2.67741  2.69355  4.24690  2.90347  2.73739  3.18146  2.89801  2.37887  2.77519  2.98518  4.58477  3.61503
          0.00167  6.79109  7.51344  0.61958  0.77255  0.74351  0.64520
    105   2.97648  3.68400  6.01841  4.07659  2.43656  3.15448  4.64647  1.90069  3.60708  2.04979  3.74342  4.05706  4.49726  4.53984  5.26367  2.43278  2.54857  2.39771  6.17251  2.02140    401 i - - -
          2.68649  4.42256  2.77550  2.73154  3.46385  2.40501  3.72450  3.29333  2.67749  2.69344  4.24720  2.90320  2.73745  3.18058  2.89797  2.37893  2.77550  2.98513  4.58508  3.61415
          0.11333  2.30556  4.90077  0.25452  1.49294  0.60290  0.79236
    106   3.36864  6.52028  1.92481  2.46559  5.86617  3.92389  4.96818  3.92506  2.69727  3.13528  4.57515  1.44629  3.64772  3.04628  3.09712  2.35288  3.94512  4.91136  5.02038  2.52402    406 n - - -
          2.68618  4.42225  2.77519  2.73123  3.46354  2.40513  3.72494  3.29354  2.67741  2.69355  4.24690  2.90347  2.73739  3.18146  2.89801  2.37887  2.77519  2.98518  4.58477  3.61503
          0.00165  6.80397  7.52632  0.61958  0.77255  0.61922  0.77298
    107   2.45209  6.52689  2.74652  2.40190  5.87287  2.00313  4.45524  3.63810  2.54187  3.12472  3.83375  2.26760  4.50007  3.15068  3.42338  1.90824  2.80680  4.29969  6.95903  3.71204    407 s - - -
          2.68618  4.42225  2.77519  2.73123  3.46354  2.40513  3.72494  3.29354  2.67741  2.69355  4.24690  2.90347  2.73739  3.18146  2.89801  2.37887  2.77519  2.98518  4.58477  3.61503
          0.00164  6.81186  7.53421  0.61958  0.77255  0.71618  0.67063
    108   2.40574  6.51924  3.27991  2.58603  4.46165  4.27022  4.28609  3.47453  2.32745  2.92333  4.68093  2.71801  4.19430  2.44517  3.89177  1.59856  2.27641  2.88540  6.95349  4.21886    408 s - - -
          2.68618  4.42225  2.77519  2.73123  3.46354  2.40513  3.72494  3.29354  2.67741  2.69355  4.24690  2.90347  2.73739  3.18146  2.89801  2.37887  2.77519  2.98518  4.58477  3.61503
          0.00164  6.81186  7.53421  0.61958  0.77255  0.50928  0.91861
    109   2.43059  4.22665  2.20459  2.92760  2.84304  2.63832  4.30768  2.92103  3.27776  2.84877  4.56501  2.15703  3.31897  2.69507  4.25483  2.70879  3.24268  3.49639  6.88796  2.81529    409 n - - -
          2.68621  4.42228  2.77523  2.73096  3.46357  2.40501  3.72498  3.29357  2.67744  2.69358  4.24693  2.90350  2.73743  3.18149  2.89804  2.37890  2.77523  2.98521  4.58480  3.61506
          0.02882  4.28036  4.22859  0.24489  1.52690  0.59705  0.79947
    110   2.90014  4.76700  3.89367  2.95466  2.65340  3.15828  4.37816  3.47336  3.00082  1.96031  3.58318  3.52420  2.71786  2.88916  3.70624  2.30957  2.70583  2.50933  6.72001  2.73552    411 l - - -
          2.68634  4.42242  2.77507  2.73094  3.46324  2.40529  3.72511  3.29293  2.67757  2.69344  4.24706  2.90319  2.73756  3.18163  2.89817  2.37888  2.77536  2.98535  4.58493  3.61451
          0.04554  3.29168  4.91576  0.61257  0.78079  0.64415  0.74467
    111   2.55020  6.51504  2.90022  2.74207  4.32201  3.94732  2.40806  5.34276  3.41194  2.14671  3.90500  2.18684  4.05687  2.59558  3.61380  2.06638  2.60576  3.32271  6.94890  3.35139    417 s - - -
          2.68618  4.42225  2.77519  2.73123  3.46354  2.40513  3.72494  3.29354  2.67741  2.69355  4.24690  2.90347  2.73739  3.18146  2.89801  2.37887  2.77519  2.98518  4.58477  3.61503
          0.01087  6.80491  4.63527  0.61958  0.77255  0.80686  0.59106
    112   2.21160  6.49621  3.10611  2.72357  3.47076  2.59305  3.94641  2.41036  2.56605  4.24372  3.71255  3.63738  3.86515  3.14613  3.01247  2.18540  2.46960  2.29484  6.93319  4.63778    418 s - - -
          2.68618  4.42225  2.77519  2.73123  3.46354  2.40513  3.72494  3.29354  2.67741  2.69355  4.24690  2.90347  2.73739  3.18146  2.89801  2.37887  2.77519  2.98518  4.58477  3.61503
          0.00166  6.79571  7.51805  0.61958  0.77255  0.91478  0.51183
    113   1.83986  6.00359  3.70737  3.49345  4.01193  2.75456  5.18743  2.66233  3.66742  2.46387  3.54715  3.31440  4.53366  3.25713  4.16296  1.75526  3.03812  2.22037  6.55295  2.89583    419 s - - -
          2.68408  4.42073  2.77605  2.73258  3.46067  2.40513  3.72315  3.29059  2.68074  2.69046  4.24850  2.90447  2.73822  3.18300  2.89986  2.37842  2.77727  2.98443  4.58019  3.61285
          0.28785  1.45923  4.03343  1.82947  0.17495  0.74129  0.64721
    114   2.75080  6.49826  2.93158  3.17736  4.64648  3.17125  4.35886  3.38817  1.96880  2.92548  3.01355  2.58016  2.49902  2.60602  3.25149  2.33447  2.74258  3.19916  6.93237  3.66483    455 k - - -
          2.68618  4.42225  2.77519  2.73123  3.46354  2.40513  3.72494  3.29354  2.67741  2.69355  4.24690  2.90347  2.73739  3.18146  2.89801  2.37887  2.77519  2.98518  4.58477  3.61503
          0.00936  6.78535  4.80535  0.61958  0.77255  0.63633  0.75339
    115   2.08491  6.34765  3.27090  2.85459  3.88910  4.82114  4.26751  2.40564  3.25326  2.08693  3.72542  2.81025  4.38629  2.20590  3.25585  2.44730  2.61347  2.79718  4.88130  4.69919    456 a - - -
          2.68618  4.42225  2.77519  2.73123  3.46354  2.40513  3.72494  3.29354  2.67741  2.69355  4.24690  2.90347  2.73739  3.18146  2.89801  2.37887  2.77519  2.98518  4.58477  3.61503
          0.00166  6.79493  7.51727  0.61958  0.77255  0.71259  0.67408
    116   2.51990  4.59730  4.65098  5.53025  2.68606  3.60738  5.67299  1.26222  5.31163  1.57415  2.73658  5.50607  5.70222  5.43991  5.31435  3.40492  3.07761  2.36075  3.86611  3.64720    457 i - - -
          2.68618  4.42225  2.77519  2.73123  3.46354  2.40513  3.72494  3.29354  2.67741  2.69355  4.24690  2.90347  2.73739  3.18146  2.89801  2.37887  2.77519  2.98518  4.58477  3.61503
          0.00165  6.80340  7.52574  0.61958  0.77255  0.82555  0.57624
    117   2.63812  6.50382  3.49735  2.18952  4.23344  3.30212  4.97263  4.20087  2.50394  1.74452  4.12262  2.26326  5.17821  2.29276  3.05101  3.02531  3.09912  3.47292  6.94042  2.89538    458 l - - -
          2.68618  4.42225  2.77519  2.73123  3.46354  2.40513  3.72494  3.29354  2.67741  2.69355  4.24690  2.90347  2.73739  3.18146  2.89801  2.37887  2.77519  2.98518  4.58477  3.61503
          0.00165  6.80340  7.52574  0.61958  0.77255  0.82555  0.57624
    118   2.39325  6.52107  3.13357  2.58421  5.86754  2.66014  3.49994  4.42094  2.18834  4.25172  5.56136  1.65898  4.53306  2.25798  3.35713  2.11755  2.75868  4.91246  6.95292  4.55520    459 n - - -
          2.68618  4.42225  2.77519  2.73123  3.46354  2.40513  3.72494  3.29354  2.67741  2.69355  4.24690  2.90347  2.73739  3.18146  2.89801  2.37887  2.77519  2.98518  4.58477  3.61503
          0.00165  6.80340  7.52574  0.61958  0.77255  0.82555  0.57624
    119   1.62117  6.40330  3.11215  3.04889  5.69948  3.72897  5.00604  2.92914  3.29023  2.81562  3.46941  2.86974  4.49074  2.63595  3.27703  3.15221  2.40374  2.75699  4.76529  2.20229    460 a - - -
          2.68580  4.42268  2.77502  2.73166  3.46176  2.40555  3.72453  3.29304  2.67725  2.69346  4.24732  2.90360  2.73782  3.18151  2.89818  2.37912  2.77562  2.98521  4.58519  3.61341
          0.16112  1.96879  4.69036  0.22910  1.58597  0.82555  0.57624
    120   2.89856  4.44442  6.13948  5.52301  2.87772  5.33125  5.66559  1.64047  4.52949  1.14101  2.47664  3.75466  5.69481  5.43258  5.30699  4.09838  3.04711  2.23329  4.78874  3.25580    463 l - - -
          2.68618  4.42225  2.77519  2.73123  3.46354  2.40513  3.72494  3.29354  2.67741  2.69355  4.24690  2.90347  2.73739  3.18146  2.89801  2.37887  2.77519  2.98518  4.58477  3.61503
          0.00166  6.79471  7.51706  0.61958  0.77255  0.42026  1.06967
    121   2.47441  6.53150  2.43643  2.56650  4.09712  3.97619  3.92991  3.79960  2.74911  3.13693  4.61364  2.06225  4.01841  1.86976  2.85593  2.63607  2.67188  3.52582  6.96381  3.59767    464 q - - -
          2.68448  4.42151  2.77609  2.73218  3.46274  2.40464  3.72365  3.29113  2.68014  2.69263  4.24444  2.90395  2.74076  3.18430  2.89797  2.37772  2.77492  2.98407  4.58264  3.61307
          0.10366  2.32342  7.54063  2.89914  0.05665  0.62375  0.76772
    122   2.17744  6.53314  2.81381  2.87110  5.87959  2.54817  3.50354  5.36654  2.34533  4.83901  5.57344  2.39912  5.18602  2.32633  3.03378  1.81922  2.26709  4.34674  4.20432  4.65989    504 s - - -
          2.68200  4.42334  2.77629  2.73119  3.46351  2.40500  3.72173  3.29417  2.67791  2.69350  4.24676  2.90327  2.73824  3.18168  2.89842  2.37996  2.77596  2.98505  4.58586  3.61552
          0.65997  0.97936  2.22951  0.14840  1.98111  0.40824  1.09309
    123   2.52843  5.46642  6.07344  5.45699  2.45179  5.26511  5.59946  1.73512  5.23831  1.21131  3.04227  5.43267  4.51297  5.36637  5.24084  4.57709  3.57798  1.82141  4.09783  3.09529    507 l - - -
          2.68524  4.42266  2.77531  2.73165  3.46395  2.40554  3.72536  3.29346  2.67735  2.69319  4.24602  2.90354  2.73752  3.18188  2.89809  2.37928  2.77477  2.98448  4.58338  3.61544
          0.09333  3.05015  3.17593  1.29769  0.31905  1.34573  0.30158
    124   2.75967  4.22984  3.66912  3.26723  5.45081  3.41479  4.94916  2.35339  2.74887  1.94626  3.22973  3.25012  4.26374  2.75492  2.98291  2.62682  2.30688  3.13984  6.68449  2.41556    515 l - - -
          2.68618  4.42225  2.77519  2.73123  3.46354  2.40513  3.72494  3.29354  2.67741  2.69355  4.24690  2.90347  2.73739  3.18146  2.89801  2.37887  2.77519  2.98518  4.58477  3.61503
          0.04666  6.68109  3.11607  0.61958  0.77255  1.52358  0.24581
    125   2.52856  6.39422  3.32442  2.55103  5.74066  3.13154  4.19594  3.54517  2.09324  3.33137  5.43453  2.25115  4.34958  1.92582  2.30731  2.28482  2.64185  4.78560  6.82609  5.41432    516 q - - -
          2.68618  4.42225  2.77519  2.73123  3.46354  2.40513  3.72494  3.29354  2.67741  2.69355  4.24690  2.90347  2.73739  3.18146  2.89801  2.37887  2.77519  2.98518  4.58477  3.61503
          0.01024  6.64465  4.72336  0.61958  0.77255  1.67107  0.20831
    126   2.10548  6.39072  2.93891  2.39618  3.98098  2.96378  4.34071  3.61338  2.21314  3.47534  2.86774  2.99500  5.04806  1.99697  2.78087  3.19103  2.34177  3.57161  6.82357  5.41277    517 q - - -
          2.68618  4.42225  2.77519  2.73123  3.46354  2.40513  3.72494  3.29354  2.67741  2.69355  4.24690  2.90347  2.73739  3.18146  2.89801  2.37887  2.77519  2.98518  4.58477  3.61503
          0.08292  6.64471  2.54758  0.61958  0.77255  1.68003  0.20625
    127   2.65231  4.15953  3.28165  2.64032  3.70533  4.06334  3.75651  2.23183  2.53224  2.20208  3.86249  2.55924  4.33041  2.95505  3.16898  2.46304  3.07132  2.76366  6.67001  3.19589    518 l - - -
          2.68618  4.42225  2.77519  2.73123  3.46354  2.40513  3.72494  3.29354  2.67741  2.69355  4.24690  2.90347  2.73739  3.18146  2.89801  2.37887  2.77519  2.98518  4.58477  3.61503
          0.02063  6.57237  3.96212  0.61958  0.77255  1.73344  0.19441
    128   2.62294  6.28157  3.21176  3.36510  5.60289  2.14611  4.80202  2.47553  2.75432  2.17458  3.53085  1.80489  3.29236  3.34149  3.16696  3.33910  2.46021  3.68634  6.72873  5.33255    519 n - - -
          2.68618  4.42225  2.77519  2.73123  3.46354  2.40513  3.72494  3.29354  2.67741  2.69355  4.24690  2.90347  2.73739  3.18146  2.89801  2.37887  2.77519  2.98518  4.58477  3.61503
          0.16940  6.57292  1.86803  0.61958  0.77255  2.08070  0.13335
    129   2.00965  6.19891  3.11298  2.68034  5.53953  2.58001  4.01510  4.24535  2.64807  2.29962  3.76969  2.74745  4.03176  2.51324  2.86871  3.10627  2.39097  2.90706  4.49053  3.77496    520 a - - -
          2.68618  4.42225  2.77519  2.73123  3.46354  2.40513  3.72494  3.29354  2.67741  2.69355  4.24690  2.90347  2.73739  3.18146  2.89801  2.37887  2.77519  2.98518  4.58477  3.61503
          0.04871  6.40598  3.08145  0.61958  0.77255  2.43423  0.09175
    130   2.28210  6.17361  2.67806  2.37767  4.35062  3.31899  3.59217  3.39566  2.49881  2.60819  4.19246  2.58119  4.13423  2.57762  3.29352  1.75260  3.54461  3.23376  6.60658  5.19591    521 s - - -
          2.68618  4.42225  2.77519  2.73123  3.46354  2.40513  3.72494  3.29354  2.67741  2.69355  4.24690  2.90347  2.73739  3.18146  2.89801  2.37887  2.77519  2.98518  4.58477  3.61503
          0.03697  6.35984  3.36485  0.61958  0.77255  0.75795  0.63229
    131   1.99252  6.32900  2.67555  2.24534  3.70356  3.65985  3.69607  2.63859  2.65666  2.66337  3.01042  2.85337  3.18748  2.62017  2.91829  2.57036  4.05251  4.71895  6.76244  3.83624    522 a - - -
          2.68618  4.42225  2.77519  2.73123  3.46354  2.40513  3.72494  3.29354  2.67741  2.69355  4.24690  2.90347  2.73739  3.18146  2.89801  2.37887  2.77519  2.98518  4.58477  3.61503
          0.08499  6.56831  2.52479  0.61958  0.77255  2.09330  0.13157
    132   2.56818  4.07660  3.08965  2.55142  3.84129  2.70330  4.74049  3.35856  2.52081  2.14133  3.35376  3.08709  3.45018  2.78062  3.17452  2.47786  2.41464  3.20668  6.64891  3.82777    523 l - - -
          2.68618  4.42225  2.77519  2.73123  3.46354  2.40513  3.72494  3.29354  2.67741  2.69355  4.24690  2.90347  2.73739  3.18146  2.89801  2.37887  2.77519  2.98518  4.58477  3.61503
          0.07987  6.48559  2.58703  0.61958  0.77255  1.24652  0.33898
    133   2.12307  6.23436  3.45731  2.80229  5.55896  2.47961  3.73813  3.17820  2.72576  2.66508  3.52916  2.82648  3.00861  2.56398  3.97704  2.47269  3.39164  2.20982  6.67950  3.34176    524 a - - -
          2.68203  4.42626  2.77222  2.73185  3.46123  2.40560  3.72945  3.29312  2.67813  2.68940  4.23988  2.90527  2.74101  3.17403  2.90072  2.38026  2.78052  2.98269  4.59226  3.61753
          2.16488  0.40510  1.52178  1.79996  0.18069  2.25466  0.11083
    134   2.73038  6.05407  2.87974  2.76205  4.36429  3.25525  4.56306  2.42689  2.75502  2.22698  3.37371  2.90379  2.57468  2.44510  3.20619  2.28138  3.02162  3.20151  6.49892  5.10037    548 l - - -
          2.68618  4.42225  2.77519  2.73123  3.46354  2.40513  3.72494  3.29354  2.67741  2.69355  4.24690  2.90347  2.73739  3.18146  2.89801  2.37887  2.77519  2.98518  4.58477  3.61503
          0.00285  6.25617  6.97851  0.61958  0.77255  1.74957  0.19098
    135   2.77210  4.41231  3.37902  2.34389  3.52887  3.52682  4.66884  3.92680  3.23660  2.31821  2.75305  2.67074  2.42492  2.49043  3.25743  2.84679  2.81412  3.01219  6.46134  2.84354    549 l - - -
          2.68618  4.42225  2.77519  2.73123  3.46354  2.40513  3.72494  3.29354  2.67741  2.69355  4.24690  2.90347  2.73739  3.18146  2.89801  2.37887  2.77519  2.98518  4.58477  3.61503
          0.01463  6.34159  4.36159  0.61958  0.77255  1.61484  0.22180
    136   2.72829  6.16949  3.04559  2.88057  3.24635  3.28278  3.95186  3.19285  2.71773  2.32017  3.23819  3.68352  2.39842  2.18619  2.94430  2.70972  2.38795  3.15710  6.61407  5.21522    550 q - - -
          2.68618  4.42225  2.77519  2.73123  3.46354  2.40513  3.72494  3.29354  2.67741  2.69355  4.24690  2.90347  2.73739  3.18146  2.89801  2.37887  2.77519  2.98518  4.58477  3.61503
          0.02743  6.41271  3.67253  0.61958  0.77255  1.00252  0.45721
    137   2.99197  4.70318  2.88528  2.36780  4.45450  3.61907  3.48683  2.51134  2.39037  2.30148  4.31958  2.71596  3.87106  2.62859  2.88767  2.41698  3.38780  2.63889  6.73151  3.66732    551 l - - -
          2.68618  4.42225  2.77519  2.73123  3.46354  2.40513  3.72494  3.29354  2.67741  2.69355  4.24690  2.90347  2.73739  3.18146  2.89801  2.37887  2.77519  2.98518  4.58477  3.61503
          0.00214  6.54564  7.26799  0.61958  0.77255  1.21841  0.35055
    138   2.66446  6.35542  3.13121  1.79641  3.19607  3.72224  4.82203  2.65556  2.62845  2.43382  4.44231  3.06211  3.47773  2.23848  3.47975  2.39512  2.81607  3.76891  6.79156  4.29105    552 e - - -
          2.68618  4.42225  2.77519  2.73123  3.46354  2.40513  3.72494  3.29354  2.67741  2.69355  4.24690  2.90347  2.73739  3.18146  2.89801  2.37887  2.77519  2.98518  4.58477  3.61503
          0.00199  6.61501  7.33736  0.61958  0.77255  0.60497  0.78986
    139   1.80349  4.68187  3.01580  2.91175  4.67500  3.34656  4.21158  2.14634  2.28008  2.78520  3.50389  3.91351  3.94902  3.01900  3.28310  2.71533  2.44951  3.28600  4.95895  3.51514    553 a - - -
          2.68618  4.42225  2.77519  2.73123  3.46354  2.40513  3.72494  3.29354  2.67741  2.69355  4.24690  2.90347  2.73739  3.18146  2.89801  2.37887  2.77519  2.98518  4.58477  3.61503
          0.05060  6.73183  3.03346  0.61958  0.77255  1.00215  0.45743
    140   2.46377  6.43060  3.43245  2.63168  4.20505  2.70331  3.47432  2.73585  2.39740  2.10293  5.47226  3.21936  4.35050  2.52270  2.88019  2.94941  2.22808  3.23424  6.86557  3.71955    554 l - - -
          2.68618  4.42225  2.77519  2.73123  3.46354  2.40513  3.72494  3.29354  2.67741  2.69355  4.24690  2.90347  2.73739  3.18146  2.89801  2.37887  2.77519  2.98518  4.58477  3.61503
          0.00182  6.70488  7.42723  0.61958  0.77255  0.80772  0.59036
    141   2.49132  6.42682  2.98029  2.44084  3.41871  3.65042  3.86990  2.22482  2.98879  2.69363  3.98545  2.45750  3.41512  3.21638  3.37828  2.07543  3.87178  2.43034  6.87271  3.67408    555 s - - -
          2.68618  4.42225  2.77519  2.73123  3.46354  2.40513  3.72494  3.29354  2.67741  2.69355  4.24690  2.90347  2.73739  3.18146  2.89801  2.37887  2.77519  2.98518  4.58477  3.61503
          0.00174  6.75069  7.47304  0.61958  0.77255  0.61349  0.77970
    142   2.34080  6.50635  2.96590  2.57884  4.68194  3.60670  3.44677  4.16851  2.83407  2.90090  4.59475  2.41061  3.09838  2.40976  3.06626  2.33581  2.12699  2.79575  6.93888  4.01618    556 t - - -
          2.68618  4.42225  2.77519  2.73123  3.46354  2.40513  3.72494  3.29354  2.67741  2.69355  4.24690  2.90347  2.73739  3.18146  2.89801  2.37887  2.77519  2.98518  4.58477  3.61503
          0.01073  6.78823  4.65204  0.61958  0.77255  0.99395  0.46221
    143   2.13190  6.47802  3.13839  2.72753  4.67533  3.57195  4.46635  3.14486  2.79241  3.02296  3.95396  2.24164  2.28753  3.32880  3.49401  1.95208  2.73841  3.29057  4.88557  3.70628    557 s - - -
          2.68622  4.42229  2.77524  2.73128  3.46358  2.40517  3.72499  3.29298  2.67745  2.69359  4.24694  2.90351  2.73744  3.18097  2.89805  2.37891  2.77524  2.98523  4.58481  3.61507
          0.01868  4.57476  4.80391  0.66372  0.72347  0.86092  0.54952
    144   2.04017  6.42662  3.01230  3.01343  2.88913  4.23689  4.31518  2.52366  2.19977  2.90255  3.76719  2.97036  3.47318  2.93610  3.19901  2.79686  2.38048  2.92858  4.98765  3.58778    560 a - - -
          2.68618  4.42225  2.77519  2.73123  3.46354  2.40513  3.72494  3.29354  2.67741  2.69355  4.24690  2.90347  2.73739  3.18146  2.89801  2.37887  2.77519  2.98518  4.58477  3.61503
          0.00169  6.78063  7.50297  0.61958  0.77255  1.06798  0.42114
    145   3.04708  6.50202  3.08260  2.76712  3.90879  3.55779  3.36198  5.33496  2.43851  4.15086  5.54239  1.79276  1.66413  3.07138  3.38313  2.45756  2.59503  3.79326  4.85352  3.88524    561 p - - -
          2.68618  4.42225  2.77519  2.73123  3.46354  2.40513  3.72494  3.29354  2.67741  2.69355  4.24690  2.90347  2.73739  3.18146  2.89801  2.37887  2.77519  2.98518  4.58477  3.61503
          0.00915  6.78063  4.83231  0.61958  0.77255  0.88860  0.52972
    146   3.30157  5.52308  6.10569  5.49071  3.03145  3.73537  4.06382  1.41326  5.27674  1.86722  3.32601  4.58589  3.76647  3.32707  3.67317  3.29408  3.28124  1.61266  4.49096  3.10749    562 i - - -
          2.68618  4.42225  2.77519  2.73123  3.46354  2.40513  3.72494  3.29354  2.67741  2.69355  4.24690  2.90347  2.73739  3.18146  2.89801  2.37887  2.77519  2.98518  4.58477  3.61503
          0.00169  6.78043  7.50278  0.61958  0.77255  0.70052  0.68583
    147   3.33570  6.51541  2.37938  2.51046  5.86175  2.61483  3.16605  3.96169  2.68379  4.27000  3.73040  2.28089  2.05621  2.64210  3.35103  2.32735  2.67884  3.91886  6.94733  3.80843    563 p - - -
          2.68618  4.42225  2.77519  2.73123  3.46354  2.40513  3.72494  3.29354  2.67741  2.69355  4.24690  2.90347  2.73739  3.18146  2.89801  2.37887  2.77519  2.98518  4.58477  3.61503
          0.01217  6.79673  4.51199  0.61958  0.77255  0.90343  0.51949
    148   3.04843  5.66203  3.99944  3.62900  2.86247  4.40413  5.46874  2.40511  3.17654  2.11574  3.21181  3.63799  4.69996  4.00927  4.30265  2.46356  2.05886  1.83389  4.24300  2.47845    564 v - - -
          2.68618  4.42225  2.77519  2.73123  3.46354  2.40513  3.72494  3.29354  2.67741  2.69355  4.24690  2.90347  2.73739  3.18146  2.89801  2.37887  2.77519  2.98518  4.58477  3.61503
          0.01140  6.78624  4.58513  0.61958  0.77255  0.76056  0.62999
    149   2.98923  6.50740  2.27373  1.98095  4.19013  4.24696  3.88056  3.08762  2.32426  3.83165  5.54776  2.36855  3.58842  2.15700  2.63281  2.77977  2.70476  3.36229  6.93939  4.21187    565 e - - -
          2.68618  4.42225  2.77519  2.73123  3.46354  2.40513  3.72494  3.29354  2.67741  2.69355  4.24690  2.90347  2.73739  3.18146  2.89801  2.37887  2.77519  2.98518  4.58477  3.61503
          0.01230  6.78713  4.50154  0.61958  0.77255  0.82133  0.57954
    150   2.82288  6.46244  2.95818  2.48119  4.01524  3.58640  4.37308  2.47757  2.54804  2.25192  4.59591  3.03852  3.39515  3.55611  3.25473  1.86541  2.32164  3.33490  4.82451  3.79645    566 s - - -
          2.68620  4.42227  2.77522  2.73125  3.46287  2.40515  3.72496  3.29356  2.67743  2.69357  4.24692  2.90349  2.73742  3.18148  2.89803  2.37889  2.77522  2.98520  4.58479  3.61505
          0.03098  4.61098  3.88425  0.30621  1.33267  0.78281  0.61086
    151   3.03161  5.90432  3.14099  3.57684  2.83170  4.98910  3.43104  2.23714  2.93482  2.17529  2.60199  3.54421  3.32246  4.48995  3.11497  2.81481  1.94015  2.58025  6.46843  3.48394    568 t - - -
          2.68618  4.42225  2.77519  2.73123  3.46354  2.40513  3.72494  3.29354  2.67741  2.69355  4.24690  2.90347  2.73739  3.18146  2.89801  2.37887  2.77519  2.98518  4.58477  3.61503
          0.02018  6.77447  3.97188  0.61958  0.77255  0.85312  0.55527
    152   2.14797  6.49066  2.84147  2.45173  4.10892  3.03329  4.22792  3.99071  2.96275  4.79624  3.86397  3.12669  2.09488  2.10353  3.40527  2.39554  2.43856  3.37646  6.92293  3.77352    569 p - - -
          2.68618  4.42225  2.77519  2.73123  3.46354  2.40513  3.72494  3.29354  2.67741  2.69355  4.24690  2.90347  2.73739  3.18146  2.89801  2.37887  2.77519  2.98518  4.58477  3.61503
          0.03442  6.76766  3.42077  0.61958  0.77255  0.42076  1.06872
    153   2.83248  6.45606  2.99697  2.98310  4.11296  2.99434  3.65094  3.66011  2.07785  1.70064  4.09333  2.84277  3.51607  3.36550  2.94872  3.23907  2.39292  2.77559  5.13501  3.78456    570 l - - -
          2.68517  4.42664  2.77664  2.72864  3.46583  2.40433  3.72690  3.29136  2.67782  2.69337  4.24435  2.90258  2.73950  3.18324  2.90010  2.37958  2.77075  2.98587  4.58730  3.61584
          0.41045  1.09037  7.50030  1.66904  0.20878  0.23538  1.56196
    154   2.67340  6.53867  3.07227  2.41828  2.09589  3.06193  3.64282  4.13762  2.59040  3.95263  4.08131  2.78484  2.82257  2.76197  3.44440  2.25149  2.68843  4.92971  6.97091  2.61063    587 f - - -
          2.68620  4.42227  2.77522  2.73125  3.46356  2.40515  3.72497  3.29356  2.67743  2.69324  4.24692  2.90349  2.73742  3.18148  2.89803  2.37889  2.77522  2.98520  4.58479  3.61505
          0.01035  4.62891  7.54911  0.30191  1.34479  0.48576  0.95510
    155   3.02964  6.53966  2.92365  1.90734  5.88593  2.79313  3.93850  4.57062  2.27753  3.12192  4.10094  1.62145  4.44761  2.98339  3.64898  2.19786  3.09105  3.66635  6.97162  3.81453    589 n - - -
          2.68618  4.42225  2.77519  2.73123  3.46354  2.40513  3.72494  3.29354  2.67741  2.69355  4.24690  2.90347  2.73739  3.18146  2.89801  2.37887  2.77519  2.98518  4.58477  3.61503
          0.00898  6.82676  4.84677  0.61958  0.77255  0.48576  0.95510
    156   2.86142  4.88365  2.96620  2.22384  4.16641  2.90127  4.34311  3.62727  2.18402  4.34409  5.57264  3.73255  2.25645  2.21892  2.91577  2.27317  3.15675  2.96330  6.96451  3.06939    590 k - - -
          2.68618  4.42225  2.77519  2.73123  3.46354  2.40513  3.72494  3.29354  2.67741  2.69355  4.24690  2.90347  2.73739  3.18146  2.89801  2.37887  2.77519  2.98518  4.58477  3.61503
          0.00162  6.81941  7.54175  0.61958  0.77255  0.60655  0.78796
    157   2.43732  6.51440  2.95513  2.53038  4.10716  3.41016  4.98640  3.84612  3.27904  2.27801  3.82718  2.30768  3.77216  2.37228  2.95078  2.41382  2.21254  2.89037  6.95167  4.11369    591 t - - -
          2.68657  4.42264  2.77559  2.73136  3.46393  2.40485  3.72534  3.29351  2.67689  2.69305  4.24729  2.90386  2.73710  3.18185  2.89840  2.37888  2.77531  2.98446  4.58516  3.61454
          0.11239  2.39360  4.19960  0.54205  0.87121  0.41703  1.07589
    158   3.09706  6.52628  2.37775  2.32851  4.49425  2.92724  4.97516  4.33839  2.34371  2.86936  3.40750  2.22869  3.09334  2.88985  3.04841  2.18250  2.56973  3.29784  6.95869  4.66989    597 s - - -
          2.68618  4.42225  2.77519  2.73123  3.46354  2.40513  3.72494  3.29354  2.67741  2.69355  4.24690  2.90347  2.73739  3.18146  2.89801  2.37887  2.77519  2.98518  4.58477  3.61503
          0.00164  6.81229  7.53464  0.61958  0.77255  0.36731  1.17960
    159   2.68718  6.53106  3.07363  3.04811  4.31787  1.71876  3.70930  3.44295  2.86745  3.18822  4.78728  1.88916  4.40831  3.03845  3.39879  1.99330  2.98953  3.92655  5.05818  3.73213    598 g - - -
          2.68618  4.42225  2.77519  2.73123  3.46354  2.40513  3.72494  3.29354  2.67741  2.69355  4.24690  2.90347  2.73739  3.18146  2.89801  2.37887  2.77519  2.98518  4.58477  3.61503
          0.00161  6.82676  7.54911  0.61958  0.77255  0.48576  0.95510
    160   2.41853  5.56356  6.13887  5.52434  1.99803  4.48651  5.68792  2.27979  3.97781  2.41513  3.60383  4.03615  5.71880  3.38135  5.32410  2.42189  2.78845  2.13766  4.67748  1.73850    599 y - - -
          2.68620  4.42227  2.77522  2.73125  3.46356  2.40515  3.72497  3.29356  2.67743  2.69357  4.24692  2.90349  2.73707  3.18148  2.89803  2.37889  2.77522  2.98520  4.58479  3.61505
          0.01032  4.63159  7.54911  0.30237  1.34348  0.48576  0.95510
    161   1.79357  6.46050  3.47158  2.77250  3.06936  2.60232  5.01188  3.13158  2.84076  2.63293  4.24757  2.89153  4.26473  2.85760  2.86451  3.07109  2.86866  2.13637  6.91378  4.08021    601 a - - -
          2.68618  4.42225  2.77519  2.73123  3.46354  2.40513  3.72494  3.29354  2.67741  2.69355  4.24690  2.90347  2.73739  3.18146  2.89801  2.37887  2.77519  2.98518  4.58477  3.61503
          0.00161  6.82676  7.54911  0.61958  0.77255  0.48576  0.95510
    162   3.10876  6.53556  2.51724  2.72365  3.59653  2.81961  3.63296  3.79885  3.03138  3.56128  4.25644  2.43369  3.54752  2.43578  2.79450  2.10138  3.10443  3.94752  5.04906  2.09695    602 y - - -
          2.68606  4.42238  2.77533  2.73137  3.46367  2.40494  3.72508  3.29330  2.67754  2.69368  4.24546  2.90360  2.73753  3.18119  2.89814  2.37900  2.77533  2.98504  4.58490  3.61433
          0.02864  3.58613  7.54911  0.67612  0.71047  0.48576  0.95510
    163   2.77222  5.57338  6.05678  4.41571  1.69163  2.92111  4.57217  2.22221  5.25229  2.49253  3.91788  4.48386  5.70801  2.65157  5.29268  3.05588  3.02109  2.64919  6.19372  1.63027    606 y - - -
          2.68551  4.42349  2.77577  2.73117  3.46477  2.40394  3.72618  3.29163  2.67774  2.69240  4.24813  2.90447  2.73831  3.18127  2.89815  2.37967  2.77520  2.98337  4.58601  3.61627
          0.07288  2.66263  7.54911  1.88874  0.16401  0.48576  0.95510
    164   2.52155  4.58529  6.16709  5.55062  2.22178  4.06763  5.69312  2.08974  5.33193  1.25314  3.33394  4.45160  5.72234  5.46015  5.33454  3.79391  2.86108  2.22534  4.20951  2.32114    622 l - - -
          2.68618  4.42225  2.77519  2.73123  3.46354  2.40513  3.72494  3.29354  2.67741  2.69355  4.24690  2.90347  2.73739  3.18146  2.89801  2.37887  2.77519  2.98518  4.58477  3.61503
          0.00161  6.82676  7.54911  0.61958  0.77255  0.48576  0.95510
    165   1.96350  3.84655  6.16572  5.54935  2.71860  3.04579  5.69287  2.14078  5.33095  1.88262  2.79382  4.12705  4.07327  5.45943  5.33404  3.21421  3.31619  1.69212  6.18251  2.59414    623 v - - -
          2.68618  4.42225  2.77519  2.73123  3.46354  2.40513  3.72494  3.29354  2.67741  2.69355  4.24690  2.90347  2.73739  3.18146  2.89801  2.37887  2.77519  2.98518  4.58477  3.61503
          0.00161  6.82676  7.54911  0.61958  0.77255  0.48576  0.95510
    166   2.31083  5.68515  4.29631  4.86443  2.83415  1.73631  5.51668  3.09433  4.77053  3.02145  4.35203  3.34499  2.12626  3.82240  5.00640  2.01377  2.57952  2.33117  6.29055  3.49672    624 g - - -
          2.68474  4.42076  2.77611  2.73192  3.46179  2.40509  3.72515  3.29036  2.67873  2.69169  4.24822  2.90355  2.73816  3.18279  2.89933  2.37930  2.77449  2.98623  4.58610  3.61340
          0.40113  1.10894  7.54911  0.45803  1.00111  0.48576  0.95510
    167   2.40741  4.50820  6.16696  5.55050  1.90595  3.31909  5.69310  1.70440  5.33183  1.68280  2.65408  3.80931  5.72232  5.46008  5.33449  3.80568  3.63904  2.38552  4.75806  2.54945    629 l - - -
          2.68618  4.42225  2.77519  2.73123  3.46354  2.40513  3.72494  3.29354  2.67741  2.69355  4.24690  2.90347  2.73739  3.18146  2.89801  2.37887  2.77519  2.98518  4.58477  3.61503
          0.00161  6.82676  7.54911  0.61958  0.77255  0.48576  0.95510
    168   2.84266  5.56081  6.16731  5.55088  2.11400  4.10262  5.69361  1.45309  5.33226  1.46514  3.03698  5.52668  5.72278  5.46053  5.33496  3.07487  3.11847  2.16561  6.18290  2.99451    630 i - - -
          2.68618  4.42225  2.77519  2.73123  3.46354  2.40513  3.72494  3.29354  2.67741  2.69355  4.24690  2.90347  2.73739  3.18146  2.89801  2.37887  2.77519  2.98518  4.58477  3.61503
          0.00161  6.82676  7.54911  0.61958  0.77255  0.48576  0.95510
    169   2.29779  5.56046  6.16652  5.55009  2.72258  2.63255  5.69302  1.77870  5.33152  1.52001  2.45361  5.52604  2.79260  5.45986  5.33433  3.62628  3.41944  2.45689  4.65501  3.18327    631 l - - -
          2.68620  4.42227  2.77521  2.73125  3.46356  2.40515  3.72496  3.29300  2.67743  2.69357  4.24692  2.90349  2.73741  3.18148  2.89803  2.37889  2.77521  2.98520  4.58479  3.61505
          0.00968  4.69894  7.54911  0.31407  1.31108  0.48576  0.95510
    170   2.46593  4.09824  6.16652  5.55009  1.90434  4.28455  4.55453  1.82708  5.33152  2.21135  1.89431  4.70078  3.96860  5.45985  5.33433  3.08679  3.47104  2.58916  3.84239  2.48598    633 i - - -
          2.68618  4.42225  2.77519  2.73123  3.46354  2.40513  3.72494  3.29354  2.67741  2.69355  4.24690  2.90347  2.73739  3.18146  2.89801  2.37887  2.77519  2.98518  4.58477  3.61503
          0.00968  6.82676  4.76177  0.61958  0.77255  0.48576  0.95510
    171   2.52542  3.52385  6.15361  4.48735  2.00220  3.48624  5.68499  1.62652  5.32033  1.67114  2.91283  4.14605  4.65588  4.49799  5.32520  2.72585  3.67112  2.21014  6.17608  3.90347    634 i - - -
          2.68618  4.42225  2.77519  2.73123  3.46354  2.40513  3.72494  3.29354  2.67741  2.69355  4.24690  2.90347  2.73739  3.18146  2.89801  2.37887  2.77519  2.98518  4.58477  3.61503
          0.01861  6.81871  4.05422  0.61958  0.77255  0.41150  1.08665
    172   2.29502  3.13832  6.15196  5.53554  2.33256  2.81839  5.67855  1.77638  5.31700  1.88625  3.04266  5.51153  2.66149  5.44535  5.31984  2.59343  3.48116  2.49321  3.26812  4.99236    635 i - - -
          2.68634  4.42267  2.77561  2.73165  3.46353  2.40445  3.72441  3.29350  2.67783  2.69347  4.24586  2.90358  2.73781  3.18057  2.89843  2.37914  2.77498  2.98560  4.58519  3.61279
          0.09383  2.41877  7.53228  0.63812  0.75137  0.53958  0.87466
    173   2.60535  4.61968  6.15900  5.54257  2.10024  5.35112  4.67500  1.60489  5.32398  1.66743  2.35217  5.51847  5.71468  3.54460  5.32676  2.47764  3.77054  2.22332  4.70524  3.97743    640 i - - -
          2.68618  4.42225  2.77519  2.73123  3.46354  2.40513  3.72494  3.29354  2.67741  2.69355  4.24690  2.90347  2.73739  3.18146  2.89801  2.37887  2.77519  2.98518  4.58477  3.61503
          0.00889  6.81793  4.85885  0.61958  0.77255  0.62911  0.76157
    174   2.78934  5.54733  6.14631  5.53032  1.83926  4.06418  4.15478  2.14230  5.31315  1.84546  2.00064  5.50934  5.70764  3.31166  5.31816  2.30716  2.74795  3.17399  4.08705  2.99038    641 f - - -
          2.68618  4.42225  2.77519  2.73123  3.46354  2.40513  3.72494  3.29354  2.67741  2.69355  4.24690  2.90347  2.73739  3.18146  2.89801  2.37887  2.77519  2.98518  4.58477  3.61503
          0.00909  6.81067  4.83539  0.61958  0.77255  0.35765  1.20170
    175   3.03786  5.55528  6.15014  5.53441  1.95706  3.17283  5.68488  1.64128  5.31805  2.19074  2.74849  3.71383  4.12230  3.16771  5.32433  2.84002  3.20731  2.09575  4.73133  2.76747    642 i - - -
          2.68618  4.42225  2.77519  2.73123  3.46354  2.40513  3.72494  3.29354  2.67741  2.69355  4.24690  2.90347  2.73739  3.18146  2.89801  2.37887  2.77519  2.98518  4.58477  3.61503
          0.00162  6.81944  7.54179  0.61958  0.77255  0.41732  1.07531
    176   2.62651  3.69573  6.16283  5.54666  2.96125  2.13073  5.69234  2.47087  5.32890  2.27462  3.78795  4.08523  2.75773  5.45791  5.33297  2.39504  2.30359  2.25121  4.65511  2.18109    643 g - - -
          2.68631  4.42238  2.77532  2.73136  3.46367  2.40525  3.72507  3.29309  2.67753  2.69307  4.24702  2.90359  2.73685  3.18159  2.89813  2.37875  2.77532  2.98531  4.58490  3.61516
          0.02627  3.67277  7.54911  0.70462  0.68180  0.48576  0.95510
    177   1.87262  3.49996  6.16509  5.54876  2.27240  2.15705  5.69276  2.67067  5.33051  2.00992  2.88279  5.52540  2.77024  5.45910  5.33381  2.42801  3.45685  2.35039  6.18258  3.47026    647 a - - -
          2.68618  4.42225  2.77519  2.73123  3.46354  2.40513  3.72494  3.29354  2.67741  2.69355  4.24690  2.90347  2.73739  3.18146  2.89801  2.37887  2.77519  2.98518  4.58477  3.61503
          0.00161  6.82676  7.54911  0.61958  0.77255  0.48576  0.95510
    178   1.92538  5.61203  5.79232  3.95208  2.72505  3.51125  5.61357  2.60163  5.05192  1.95793  2.79342  2.82510  5.66762  3.20445  4.44108  1.87641  2.59870  2.77478  6.22736  3.23585    648 s - - -
          2.68618  4.42225  2.77519  2.73123  3.46354  2.40513  3.72494  3.29354  2.67741  2.69355  4.24690  2.90347  2.73739  3.18146  2.89801  2.37887  2.77519  2.98518  4.58477  3.61503
          0.14625  6.82676  2.00270  0.61958  0.77255  0.48576  0.95510
    179   3.24292  4.50906  5.67763  4.33033  2.17473  2.71640  4.45703  2.03222  4.93554  2.62737  2.43830  2.98971  4.43274  2.96135  3.51225  2.37481  2.79714  2.62798  6.10381  2.63160    649 i - - -
          2.68620  4.42227  2.77521  2.73125  3.46355  2.40514  3.72496  3.29356  2.67742  2.69331  4.24691  2.90348  2.73741  3.18148  2.89802  2.37888  2.77521  2.98520  4.58478  3.61505
          0.00978  4.69734  7.40472  0.33914  1.24612  0.33955  1.24510
    180   2.63070  4.39735  4.65961  5.51642  2.97587  2.51593  5.66313  1.52762  5.29896  2.00800  3.26925  4.58011  4.53349  5.42823  5.30351  3.18254  2.27174  1.78602  6.15395  3.58121    651 i - - -
          2.68620  4.42227  2.77521  2.73096  3.46356  2.40514  3.72496  3.29356  2.67743  2.69357  4.24691  2.90348  2.73741  3.18148  2.89802  2.37889  2.77521  2.98520  4.58479  3.61505
          0.00942  4.72984  7.51537  0.32538  1.28104  0.40774  1.09409
    181   1.56230  5.55521  6.14260  5.52732  4.06091  2.65220  5.68281  2.46646  5.31243  2.24782  2.14168  5.51135  3.51129  4.47632  5.32102  2.36544  2.85927  1.84118  6.17695  4.25226    653 a - - -
          2.68618  4.42225  2.77519  2.73123  3.46354  2.40513  3.72494  3.29354  2.67741  2.69355  4.24690  2.90347  2.73739  3.18146  2.89801  2.37887  2.77519  2.98518  4.58477  3.61503
          0.03958  6.81847  3.27776  0.61958  0.77255  0.62094  0.77098
    182   2.40182  5.90602  4.16427  3.85856  3.39501  2.78566  3.87902  3.11046  4.17894  2.41071  2.50090  2.78737  3.93671  2.62742  2.80822  2.45389  2.33694  2.38233  4.72482  3.68625    654 t - - -
          2.68657  4.42264  2.77521  2.73162  3.46280  2.40530  3.72533  3.29351  2.67780  2.69305  4.24470  2.90321  2.73743  3.18058  2.89840  2.37865  2.77559  2.98492  4.58516  3.61542
          0.07144  3.23799  3.51632  1.35084  0.29978  0.24189  1.53778
    183   2.28012  4.85812  3.47362  2.27571  2.36391  2.41015  5.00691  3.17329  2.87035  3.60864  2.98919  2.89043  3.92610  3.50961  3.58903  2.07265  2.98338  3.81483  3.98917  3.22162    662 s - - -
          2.68625  4.42232  2.77526  2.73130  3.46305  2.40520  3.72501  3.29266  2.67748  2.69362  4.24697  2.90354  2.73746  3.18153  2.89808  2.37875  2.77526  2.98525  4.58484  3.61510
          0.00873  4.80934  7.52087  1.09690  0.40632  0.42566  1.05940
    184   3.39322  4.05539  6.15934  5.54296  2.98542  5.35215  4.62011  1.45349  5.32455  1.77565  2.52876  4.55998  5.71572  4.09292  4.43572  3.72769  2.87207  1.48259  6.17604  3.26681    667 i - - -
          2.68639  4.42272  2.77537  2.73170  3.46169  2.40457  3.72542  3.29270  2.67760  2.69350  4.24610  2.90394  2.73787  3.18098  2.89848  2.37911  2.77483  2.98528  4.58524  3.61483
          0.07727  2.60594  7.54160  0.91589  0.51110  0.41583  1.07820
    185   1.82912  3.63352  6.13018  4.06124  3.47184  3.33675  5.68629  1.65007  4.33705  2.09435  4.28066  3.45583  4.57675  5.44057  5.32085  3.00577  3.10025  1.57878  6.18602  3.58917    672 v - - -
          2.68626  4.42233  2.77527  2.73108  3.46362  2.40520  3.72502  3.29362  2.67748  2.69363  4.24697  2.90354  2.73747  3.18154  2.89772  2.37879  2.77504  2.98497  4.58485  3.61511
          0.02350  4.22217  4.76062  0.75838  0.63191  0.48576  0.95510
    186   3.08666  6.53292  3.43573  1.59452  3.54848  3.59341  4.26534  4.15188  1.95936  4.12142  4.54948  2.98695  5.18649  2.28991  2.20686  2.38775  2.62123  3.92156  6.96493  4.48925    677 e - - -
          2.68618  4.42225  2.77519  2.73123  3.46354  2.40513  3.72494  3.29354  2.67741  2.69355  4.24690  2.90347  2.73739  3.18146  2.89801  2.37887  2.77519  2.98518  4.58477  3.61503
          0.01103  6.81870  4.61759  0.61958  0.77255  0.41143  1.08680
    187   2.46888  6.46714  2.75420  0.57619  3.83736  4.80937  4.99952  5.25164  3.48164  3.58152  4.51250  4.28828  3.99804  3.03011  4.23367  3.66705  3.62709  4.32462  5.00856  4.61777    678 E - - -
          2.68627  4.42234  2.77528  2.73132  3.46363  2.40521  3.72503  3.29363  2.67749  2.69364  4.24698  2.90355  2.73720  3.18111  2.89809  2.37895  2.77445  2.98527  4.58486  3.61512
          0.03723  3.98750  4.01718  0.67459  0.71205  0.63628  0.75344
    188   3.69743  6.50738  3.89181  3.29491  3.69586  4.78054  3.60021  4.49573  1.02076  3.36005  5.54900  2.51653  4.39114  4.06544  1.39186  3.66263  3.32367  4.89607  6.94222  4.09934    681 k - - -
          2.68618  4.42225  2.77519  2.73123  3.46354  2.40513  3.72494  3.29354  2.67741  2.69355  4.24690  2.90347  2.73739  3.18146  2.89801  2.37887  2.77519  2.98518  4.58477  3.61503
          0.00166  6.79982  7.52217  0.61958  0.77255  0.30451  1.33746
    189   3.15181  6.53730  3.88124  1.51111  4.74214  3.12642  3.69015  3.79666  2.86919  2.81828  5.57793  2.97431  3.96029  3.06560  2.73868  1.93620  2.27220  2.91093  6.96992  4.59312    682 e - - -
          2.68618  4.42225  2.77519  2.73123  3.46354  2.40513  3.72494  3.29354  2.67741  2.69355  4.24690  2.90347  2.73739  3.18146  2.89801  2.37887  2.77519  2.98518  4.58477  3.61503
          0.00161  6.82676  7.54911  0.61958  0.77255  0.48576  0.95510
    190   3.69229  3.15667  3.11796  2.63913  5.88529  4.79963  3.40899  4.13579  2.57100  3.20439  5.57961  2.07867  3.98454  3.03606  2.81749  1.36728  2.21267  4.16815  6.97130  5.55974    683 s - - -
          2.68622  4.42229  2.77523  2.73127  3.46296  2.40516  3.72498  3.29358  2.67744  2.69358  4.24693  2.90350  2.73743  3.18150  2.89804  2.37890  2.77523  2.98486  4.58481  3.61507
          0.07710  4.15522  2.83840  0.22430  1.60484  0.48576  0.95510
    191   2.57359  6.49103  3.81039  3.43413  5.83720  2.01566  3.33794  4.42363  1.84236  4.14861  4.63739  2.85919  3.81521  3.34304  1.21322  3.06128  3.83894  4.88226  6.92306  4.47049    685 r - - -
          2.68618  4.42225  2.77519  2.73123  3.46354  2.40513  3.72494  3.29354  2.67741  2.69355  4.24690  2.90347  2.73739  3.18146  2.89801  2.37887  2.77519  2.98518  4.58477  3.61503
          0.00941  6.76702  4.80131  0.61958  0.77255  0.63242  0.75781
    192   2.19221  4.47646  6.07743  3.75822  3.48705  3.70147  5.64852  1.61299  4.45339  1.86008  3.00793  3.60403  5.68103  4.00300  5.27960  3.01775  2.64951  1.67238  6.15361  4.33889    686 i - - -
          2.68619  4.42227  2.77521  2.73125  3.46355  2.40496  3.72496  3.29356  2.67742  2.69356  4.24691  2.90348  2.73741  3.18148  2.89802  2.37888  2.77521  2.98520  4.58478  3.61505
          0.00851  4.83766  7.50913  0.34549  1.23058  0.60845  0.78569
    193   3.08813  4.70034  5.43276  4.19728  3.58825  2.61460  4.63183  2.59653  1.57625  2.18459  2.11515  4.38636  5.58190  3.83846  2.32367  3.26306  3.64134  2.76035  4.84142  3.51976    688 k - - -
          2.68590  4.42227  2.77521  2.73125  3.46356  2.40515  3.72496  3.29356  2.67743  2.69357  4.24692  2.90349  2.73741  3.18148  2.89803  2.37889  2.77521  2.98520  4.58479  3.61505
          0.01901  4.69159  4.63963  0.31665  1.30410  0.63080  0.75965
    194   2.83714  6.51849  3.18422  1.30481  5.86408  4.14514  2.00754  4.03957  2.31022  2.73534  3.35312  3.83500  4.23884  2.76409  3.01013  3.09165  3.40113  3.94375  4.93451  5.53960    690 e - - -
          2.68623  4.42230  2.77525  2.73129  3.46359  2.40498  3.72500  3.29359  2.67693  2.69360  4.24695  2.90352  2.73745  3.18152  2.89806  2.37892  2.77525  2.98524  4.58482  3.61508
          0.01741  4.78172  4.72432  0.90606  0.51771  0.83574  0.56837
    195   3.14151  5.67447  4.50513  4.77580  3.41495  3.07036  4.41821  2.15080  3.75521  1.88445  3.04492  3.88628  4.56381  2.26462  1.78061  3.64661  3.43824  2.40686  3.93646  3.43998    694 r - - -
          2.68618  4.42225  2.77519  2.73123  3.46354  2.40513  3.72494  3.29354  2.67741  2.69355  4.24690  2.90347  2.73739  3.18146  2.89801  2.37887  2.77519  2.98518  4.58477  3.61503
          0.03232  6.79418  3.48389  0.61958  0.77255  0.55331  0.85576
    196   3.80345  5.53177  6.03390  5.42365  3.66428  5.30628  4.65088  1.77628  4.41909  1.36003  2.51418  3.38583  5.67072  1.66883  3.00475  4.12886  3.62626  2.98039  4.59083  3.54173    695 l - - -
          2.68618  4.42225  2.77519  2.73123  3.46354  2.40513  3.72494  3.29354  2.67741  2.69355  4.24690  2.90347  2.73739  3.18146  2.89801  2.37887  2.77519  2.98518  4.58477  3.61503
          0.04385  6.78062  3.17570  0.61958  0.77255  0.85958  0.55050
    197   2.74317  3.70995  4.66408  5.31241  2.32097  5.26481  4.47554  2.02479  2.58665  1.61847  3.46503  3.22818  5.63014  4.38618  3.22282  2.78006  3.07083  2.54867  4.18221  3.03819    696 l - - -
          2.68620  4.42227  2.77522  2.73090  3.46356  2.40515  3.72497  3.29356  2.67743  2.69357  4.24692  2.90349  2.73742  3.18148  2.89803  2.37889  2.77522  2.98520  4.58479  3.61505
          0.02696  4.52121  4.15252  0.29703  1.35878  0.58285  0.81713
    198   2.48775  3.73771  6.02043  5.41070  4.62090  4.30733  5.62899  2.59363  5.21368  1.98292  2.83481  4.58404  3.77301  3.63133  4.02533  1.81271  2.34154  1.44096  6.14802  4.97009    698 v - - -
          2.68618  4.42225  2.77519  2.73123  3.46354  2.40513  3.72494  3.29354  2.67741  2.69355  4.24690  2.90347  2.73739  3.18146  2.89801  2.37887  2.77519  2.98518  4.58477  3.61503
          0.00170  6.77446  7.49681  0.61958  0.77255  0.91777  0.50984
    199   2.27030  3.73971  4.05083  4.76793  3.80255  3.99412  4.04655  3.21640  3.62391  3.12628  2.34197  5.06213  5.54780  4.93701  4.30506  0.88298  2.33711  3.92347  6.26750  3.94729    699 s - - -
          2.68618  4.42225  2.77519  2.73123  3.46354  2.40513  3.72494  3.29354  2.67741  2.69355  4.24690  2.90347  2.73739  3.18146  2.89801  2.37887  2.77519  2.98518  4.58477  3.61503
          0.28562  6.78289  1.39709  0.61958  0.77255  0.70400  0.68241
    200   3.06655  6.30359  2.85348  3.49469  4.47550  0.87949  4.05997  5.12669  3.20208  4.60711  5.34700  4.04260  1.74174  3.42981  3.28552  2.76199  4.03615  4.69206  6.73963  5.33110    700 g - - -
          2.68620  4.42227  2.77522  2.73125  3.46356  2.40515  3.72497  3.29356  2.67743  2.69357  4.24692  2.90349  2.73742  3.18148  2.89803  2.37889  2.77485  2.98520  4.58479  3.61505
          0.01427  4.30871  7.24156  0.29972  1.35101  0.15152  1.96185
    201   3.04387  3.98719  6.10205  4.53554  3.68305  3.61707  5.66457  2.23158  3.63894  1.59645  3.02154  3.53041  5.69644  4.51125  4.03743  3.86245  2.80654  1.17419  6.16658  3.63020    702 v - - -
          2.68618  4.42225  2.77519  2.73123  3.46354  2.40513  3.72494  3.29354  2.67741  2.69355  4.24690  2.90347  2.73739  3.18146  2.89801  2.37887  2.77519  2.98518  4.58477  3.61503
          0.00165  6.80320  7.52555  0.61958  0.77255  0.82795  0.57437
    202   4.00790  6.52167  2.96776  3.69952  5.86812  2.95206  4.24041  5.35501  1.80074  4.82749  5.56199  2.55691  3.03580  3.50109  2.32302  1.14259  2.78678  4.91306  6.95346  4.57052    703 s - - -
          2.68623  4.42231  2.77525  2.73129  3.46359  2.40497  3.72500  3.29360  2.67746  2.69360  4.24695  2.90352  2.73745  3.18152  2.89806  2.37892  2.77525  2.98486  4.58297  3.61509
          0.00925  4.74820  7.52555  0.91054  0.51468  0.82795  0.57437
    203   2.31084  6.48883  3.38867  3.10069  3.66503  4.06932  3.69700  3.29515  2.11905  2.88555  5.53295  3.54459  1.56574  3.67446  2.35650  3.40518  3.05632  2.44400  6.92946  4.59803    707 p - - -
          2.68618  4.42225  2.77519  2.73123  3.46354  2.40513  3.72494  3.29354  2.67741  2.69355  4.24690  2.90347  2.73739  3.18146  2.89801  2.37887  2.77519  2.98518  4.58477  3.61503
          0.00165  6.80320  7.52555  0.61958  0.77255  0.62788  0.76297
    204   2.66018  3.93746  5.81760  3.41330  2.27093  4.36312  4.64879  2.23427  4.03213  1.99318  3.78467  3.79715  3.72114  4.20757  3.13606  2.44208  2.41406  2.56040  3.12875  2.76635    708 l - - -
          2.68618  4.42225  2.77519  2.73123  3.46354  2.40513  3.72494  3.29354  2.67741  2.69355  4.24690  2.90347  2.73739  3.18146  2.89801  2.37887  2.77519  2.98518  4.58477  3.61503
          0.00164  6.81113  7.53348  0.61958  0.77255  0.72616  0.66119
    205   2.18625  6.52192  3.62704  2.64258  4.68277  4.15253  3.79387  2.91392  2.24560  2.79351  4.61837  3.33475  4.05775  1.97641  2.84460  2.37167  2.08197  3.50446  6.95527  4.50336    709 q - - -
          2.68602  4.42236  2.77530  2.73134  3.46365  2.40503  3.72505  3.29365  2.67752  2.69338  4.24700  2.90357  2.73750  3.18157  2.89778  2.37860  2.77530  2.98529  4.58488  3.61514
          0.01605  4.17410  7.53348  0.98428  0.46794  0.72616  0.66119
    206   2.99697  5.54848  6.14000  5.52447  2.16578  5.34352  2.90186  2.28358  5.30876  1.79237  3.40763  5.50672  5.70720  2.70218  3.70907  3.56044  3.43024  2.97157  4.74504  1.42941    714 y - - -
          2.68618  4.42225  2.77519  2.73123  3.46354  2.40513  3.72494  3.29354  2.67741  2.69355  4.24690  2.90347  2.73739  3.18146  2.89801  2.37887  2.77519  2.98518  4.58477  3.61503
          0.00164  6.81113  7.53348  0.61958  0.77255  0.53313  0.88374
    207   3.77153  5.55352  6.15992  5.54347  2.73214  4.34976  5.68617  2.50719  5.32484  1.53378  2.03196  4.45401  5.71540  5.45311  4.43540  4.66377  3.45937  2.23328  1.47641  3.10185    715 w - - -
          2.68618  4.42225  2.77519  2.73123  3.46354  2.40513  3.72494  3.29354  2.67741  2.69355  4.24690  2.90347  2.73739  3.18146  2.89801  2.37887  2.77519  2.98518  4.58477  3.61503
          0.00163  6.81870  7.54104  0.61958  0.77255  0.61746  0.77504
    208   2.63503  4.06515  6.15935  5.54293  2.08883  3.49406  5.68603  2.23663  4.57416  1.14989  3.59935  4.46256  5.71530  5.45279  5.32730  3.01795  2.55959  2.36195  4.23963  3.59396    716 l - - -
          2.68618  4.42225  2.77519  2.73123  3.46354  2.40513  3.72494  3.29354  2.67741  2.69355  4.24690  2.90347  2.73739  3.18146  2.89801  2.37887  2.77519  2.98518  4.58477  3.61503
          0.00163  6.81870  7.54104  0.61958  0.77255  0.61746  0.77504
    209   1.53711  5.68375  5.42219  3.72354  3.81899  1.37109  5.50615  3.05386  4.75134  3.88311  4.79669  5.12201  5.58939  4.24880  4.99200  1.55302  2.96421  2.52880  6.28918  4.34792    717 g - - -
          2.68618  4.42225  2.77519  2.73123  3.46354  2.40513  3.72494  3.29354  2.67741  2.69355  4.24690  2.90347  2.73739  3.18146  2.89801  2.37887  2.77519  2.98518  4.58477  3.61503
          0.00163  6.81870  7.54104  0.61958  0.77255  0.61746  0.77504
    210   3.34039  6.53195  3.64732  3.30625  5.87770  3.48143  3.51946  3.74355  1.09541  4.19033  4.53525  1.97339  4.51651  3.46072  2.28255  2.69550  3.45288  4.32387  3.03552  4.65801    718 k - - -
          2.68627  4.42234  2.77528  2.73132  3.46362  2.40521  3.72503  3.29363  2.67749  2.69363  4.24698  2.90355  2.73721  3.18155  2.89777  2.37895  2.77528  2.98458  4.58314  3.61512
          0.00855  4.82989  7.54104  1.25995  0.33361  0.41143  1.08680
    211   3.28200  4.61737  6.16699  5.55053  1.57413  3.69844  5.69310  1.41582  5.33186  1.94309  3.42617  5.52625  5.72232  4.47746  5.33450  3.49027  2.82619  2.48813  4.83412  2.47999    724 i - - -
          2.68618  4.42225  2.77519  2.73123  3.46354  2.40513  3.72494  3.29354  2.67741  2.69355  4.24690  2.90347  2.73739  3.18146  2.89801  2.37887  2.77519  2.98518  4.58477  3.61503
          0.00849  6.82676  4.91095  0.61958  0.77255  0.48576  0.95510
    212   2.66549  4.54216  6.18038  5.56487  2.66274  3.37817  5.70989  1.68027  5.34709  0.96831  3.78969  5.54144  5.73644  5.47566  5.35029  4.68642  2.88715  2.09040  6.19812  5.02251    725 l - - -
          2.68618  4.42225  2.77519  2.73123  3.46354  2.40513  3.72494  3.29354  2.67741  2.69355  4.24690  2.90347  2.73739  3.18146  2.89801  2.37887  2.77519  2.98518  4.58477  3.61503
          0.00162  6.81990  7.54225  0.61958  0.77255  0.59894  0.79716
    213   2.09371  4.05596  6.15644  5.54029  3.09320  1.42506  5.68635  2.34922  5.32264  2.63386  3.15084  5.51825  3.87428  4.41857  5.32689  2.75857  2.69373  2.56423  2.45410  4.29768    726 g - - -
          2.68618  4.42225  2.77519  2.73123  3.46354  2.40513  3.72494  3.29354  2.67741  2.69355  4.24690  2.90347  2.73739  3.18146  2.89801  2.37887  2.77519  2.98518  4.58477  3.61503
          0.00162  6.81990  7.54225  0.61958  0.77255  0.59894  0.79716
    214   3.43402  4.66520  1.67335  5.18376  3.19585  3.60903  4.59077  2.37900  5.03936  2.12373  3.68770  3.48905  5.66028  3.92789  4.37112  2.48333  2.55814  2.30477  6.22275  2.16981    727 d - - -
          2.68618  4.42225  2.77519  2.73123  3.46354  2.40513  3.72494  3.29354  2.67741  2.69355  4.24690  2.90347  2.73739  3.18146  2.89801  2.37887  2.77519  2.98518  4.58477  3.61503
          0.00162  6.81990  7.54225  0.61958  0.77255  0.42099  1.06828
    215   2.29814  4.58545  6.16639  5.54997  1.85899  2.24878  5.69299  2.66476  5.33143  1.94168  2.75813  5.52597  5.72225  4.49543  5.33428  2.92718  3.19068  2.51963  2.60709  2.73110    728 f - - -
          2.68618  4.42225  2.77519  2.73123  3.46354  2.40513  3.72494  3.29354  2.67741  2.69355  4.24690  2.90347  2.73739  3.18146  2.89801  2.37887  2.77519  2.98518  4.58477  3.61503
          0.00161  6.82676  7.54911  0.61958  0.77255  0.48576  0.95510
    216   2.25642  4.53188  6.16597  5.54958  2.25045  3.44202  5.69298  2.03226  5.33115  1.12139  3.42576  4.68556  3.76568  5.45960  5.33418  3.92891  2.95932  2.10502  6.18256  5.00693    729 l - - -
          2.68618  4.42225  2.77519  2.73123  3.46354  2.40513  3.72494  3.29354  2.67741  2.69355  4.24690  2.90347  2.73739  3.18146  2.89801  2.37887  2.77519  2.98518  4.58477  3.61503
          0.00161  6.82676  7.54911  0.61958  0.77255  0.48576  0.95510
    217   2.48613  3.37121  6.12122  5.50786  3.73315  4.30907  4.51111  1.86057  2.62538  1.77584  3.24877  3.78314  5.71654  4.42986  4.52931  3.52290  3.13264  1.43072  6.18692  3.55417    730 v - - -
          2.68618  4.42225  2.77519  2.73123  3.46354  2.40513  3.72494  3.29354  2.67741  2.69355  4.24690  2.90347  2.73739  3.18146  2.89801  2.37887  2.77519  2.98518  4.58477  3.61503
          0.00161  6.82676  7.54911  0.61958  0.77255  0.48576  0.95510
    218   2.18066  4.50488  4.06401  4.23710  2.15888  2.00861  3.11283  2.94392  4.72995  3.06424  3.34027  3.61692  4.39262  3.67528  4.97978  2.29424  3.06395  2.89410  6.30163  2.03664    731 g - - -
          2.68618  4.42225  2.77519  2.73123  3.46354  2.40513  3.72494  3.29354  2.67741  2.69355  4.24690  2.90347  2.73739  3.18146  2.89801  2.37887  2.77519  2.98518  4.58477  3.61503
          0.00923  6.82676  4.81604  0.61958  0.77255  0.48576  0.95510
    219   2.88677  4.46608  6.16067  5.54421  1.98474  3.73811  5.68674  1.93417  5.32552  1.14697  3.32129  5.51989  5.71594  5.45375  5.32815  2.57789  3.44995  2.22710  3.89610  5.00038    732 l - - -
          2.68622  4.42229  2.77524  2.73127  3.46289  2.40517  3.72499  3.29300  2.67745  2.69359  4.24694  2.90351  2.73744  3.18150  2.89805  2.37891  2.77524  2.98522  4.58481  3.61507
          0.01016  4.64862  7.54151  0.66304  0.72419  0.41507  1.07968
    220   2.57250  4.43764  6.16705  5.55067  3.02554  4.53083  5.69377  1.55443  5.33216  1.37935  4.05171  5.52669  4.15783  5.46053  5.33503  3.40915  1.99283  1.88995  6.18320  5.00757    735 l - - -
          2.68618  4.42225  2.77519  2.73123  3.46354  2.40513  3.72494  3.29354  2.67741  2.69355  4.24690  2.90347  2.73739  3.18146  2.89801  2.37887  2.77519  2.98518  4.58477  3.61503
          0.00161  6.82676  7.54911  0.61958  0.77255  0.48576  0.95510
    221   2.93752  3.73503  6.09404  5.48247  2.81674  4.00080  3.89255  2.51687  5.27946  2.78013  3.14069  4.17713  2.26331  1.51952  5.30714  2.49887  2.66473  2.41737  3.55102  4.24323    736 q - - -
          2.68620  4.42227  2.77521  2.73125  3.46356  2.40514  3.72496  3.29356  2.67742  2.69357  4.24691  2.90348  2.73741  3.18104  2.89802  2.37888  2.77521  2.98520  4.58479  3.61505
          0.00875  4.80545  7.54911  0.33274  1.26215  0.48576  0.95510
    222   2.23926  2.83842  6.16530  4.09104  2.80672  3.01807  5.69279  2.15224  5.33065  1.91338  2.47070  5.52549  4.56771  5.45921  5.33388  2.30973  2.62473  2.35148  4.15137  3.12096    738 l - - -
          2.68558  4.42111  2.77497  2.73157  3.46387  2.40506  3.72528  3.29252  2.67774  2.69335  4.24393  2.90380  2.73773  3.18180  2.89834  2.37920  2.77526  2.98516  4.58511  3.61480
          0.03537  3.37477  7.54911  1.29423  0.32036  0.48576  0.95510
    223   2.29449  3.82833  6.16650  4.42275  2.66736  2.92809  5.69303  1.86871  5.33151  1.37017  2.93722  5.52603  5.72228  5.45985  5.33433  3.15941  2.80871  1.99247  4.74608  5.00683    745 l - - -
          2.68601  4.42079  2.77529  2.73100  3.46364  2.40502  3.72504  3.29364  2.67750  2.69365  4.24699  2.90356  2.73749  3.18156  2.89810  2.37896  2.77495  2.98528  4.58487  3.61513
          0.02464  3.73748  7.54911  0.54433  0.86805  0.48576  0.95510
    224   2.84972  4.62869  6.16697  5.55051  2.21969  3.04908  5.69312  1.38316  5.33185  1.44165  4.67948  5.52625  4.53560  5.46010  5.33451  3.56308  3.72781  1.86334  4.19033  3.96002    748 i - - -
          2.68620  4.42227  2.77522  2.73125  3.46356  2.40515  3.72497  3.29356  2.67743  2.69357  4.24692  2.90349  2.73742  3.18094  2.89803  2.37889  2.77522  2.98520  4.58479  3.61505
          0.01045  4.61818  7.54911  0.30006  1.35007  0.48576  0.95510
    225   2.22411  3.13155  6.16685  5.55039  2.66571  3.95621  5.69307  1.93818  5.33175  2.14225  2.71844  5.52618  4.56264  5.46002  5.33445  2.74340  2.50800  2.90776  2.38341  2.28405    750 i - - -
          2.68620  4.42227  2.77484  2.73125  3.46356  2.40515  3.72497  3.29356  2.67743  2.69357  4.24692  2.90349  2.73742  3.18148  2.89803  2.37889  2.77522  2.98520  4.58479  3.61505
          0.01072  4.59189  7.54911  0.29553  1.36311  0.48576  0.95510
    226   2.77319  3.75880  6.16594  5.54955  2.22936  2.97296  4.64812  1.72180  5.33110  1.46654  2.74726  4.54661  4.25576  5.45954  5.33412  3.31606  3.19103  2.05274  6.18248  3.92394    752 l - - -
          2.68612  4.42245  2.77495  2.73143  3.46374  2.40514  3.72515  3.29374  2.67720  2.69292  4.24514  2.90367  2.73716  3.18166  2.89821  2.37907  2.77540  2.98538  4.58497  3.61523
          0.02641  3.66766  7.54911  1.08497  0.41236  0.48576  0.95510
    227   1.80305  4.05793  6.16647  5.55004  2.60521  2.38523  4.61662  2.00094  4.27517  1.47106  4.17975  5.52601  5.72226  5.45982  5.33431  4.17808  3.64196  2.20904  3.61856  3.04699    759 l - - -
          2.68570  4.42376  2.77670  2.73274  3.46383  2.40358  3.72487  3.29334  2.67891  2.69303  4.24331  2.90497  2.73823  3.18297  2.89884  2.37865  2.77544  2.98232  4.58249  3.61033
          0.33650  1.25453  7.54911  0.72505  0.66223  0.48576  0.95510
    228   3.02613  4.55751  6.16974  5.55330  1.98950  5.36135  5.69569  1.44221  5.33461  1.31401  2.88834  5.52894  5.72471  5.46264  5.33710  4.19520  4.42237  2.24807  4.62786  2.72037    767 l - - -
          2.68441  4.42362  2.77742  2.73382  3.45815  2.40522  3.72505  3.29142  2.67734  2.69323  4.24050  2.90337  2.73876  3.18313  2.89776  2.37966  2.77643  2.98315  4.58736  3.61270
          0.58614  0.88942  3.42241  0.90041  0.52155  0.48576  0.95510
    229   1.82509  2.99798  6.13900  5.52253  2.87842  3.50799  5.66508  2.07719  5.30385  1.69797  2.55953  5.49823  5.69431  5.43209  4.31970  3.21134  3.52073  1.83633  4.12222  3.44720    775 l - - -
          2.68620  4.42227  2.77521  2.73125  3.46356  2.40515  3.72496  3.29356  2.67743  2.69357  4.24692  2.90349  2.73741  3.18099  2.89803  2.37889  2.77521  2.98520  4.58479  3.61505
          0.01541  4.66594  5.13548  0.31400  1.31125  0.48230  0.96066
    230   2.92245  3.55726  6.15195  5.53551  1.21688  3.72101  5.67822  2.65625  4.36283  1.44751  3.62185  5.51131  5.70743  5.44515  5.31958  4.65581  3.05390  2.58186  6.16753  2.38598    777 f - - -
          2.68618  4.42225  2.77519  2.73123  3.46354  2.40513  3.72494  3.29354  2.67741  2.69355  4.24690  2.90347  2.73739  3.18146  2.89801  2.37887  2.77519  2.98518  4.58477  3.61503
          0.00164  6.80928  7.53162  0.61958  0.77255  0.34976  1.22030
    231   2.18700  6.53951  2.50995  3.48853  4.28371  1.18969  3.27913  4.73596  2.83241  4.84528  5.57987  2.55827  4.14139  2.80549  3.26930  2.48699  3.50408  4.45178  6.97151  3.82801    778 g - - -
          2.68618  4.42225  2.77519  2.73123  3.46354  2.40513  3.72494  3.29354  2.67741  2.69355  4.24690  2.90347  2.73739  3.18146  2.89801  2.37887  2.77519  2.98518  4.58477  3.61503
          0.50544  6.82676  0.92716  0.61958  0.77255  0.48576  0.95510
    232   2.72061  4.20317  4.02087  3.39496  2.37532  3.13229  5.13058  2.05108  3.34919  1.97410  3.57684  3.92571  5.20586  3.54064  2.86574  3.12959  2.79433  2.16425  4.44412  2.95573    779 l - - -
          2.67914  4.43588  2.77155  2.73273  3.45753  2.40512  3.73666  3.28203  2.68492  2.68632  4.21025  2.90796  2.74292  3.17716  2.90674  2.38212  2.77766  2.98190  4.59361  3.61565
          1.42496  0.47104  2.00155  2.63987  0.07405  2.55560  0.08083
    233   2.14283  6.02217  2.52270  2.12657  3.85398  3.27599  3.39502  3.62111  2.78005  2.65723  3.92086  3.22127  3.58444  2.64882  3.32751  2.39559  2.71862  3.06875  4.70122  3.79095    827 e - - -
          2.68618  4.42225  2.77519  2.73123  3.46354  2.40513  3.72494  3.29354  2.67741  2.69355  4.24690  2.90347  2.73739  3.18146  2.89801  2.37887  2.77519  2.98518  4.58477  3.61503
          0.00308  6.17982  6.90217  0.61958  0.77255  1.39702  0.28413
    234   2.63752  6.04511  2.94634  2.71851  2.79440  2.08682  4.15200  3.17870  2.71398  2.97469  3.01305  2.58490  3.39159  3.08392  3.63665  2.46205  3.34283  3.00498  4.04259  3.51871    828 g - - -
          2.68618  4.42225  2.77519  2.73123  3.46354  2.40513  3.72494  3.29354  2.67741  2.69355  4.24690  2.90347  2.73739  3.18146  2.89801  2.37887  2.77519  2.98518  4.58477  3.61503
          0.00260  6.34948  7.07182  0.61958  0.77255  0.05161  2.98980
    235   3.18625  5.56052  4.06989  5.54969  2.25716  5.35866  5.69295  1.43296  5.33122  1.69493  2.76970  5.52585  5.72223  5.45963  4.42422  2.81465  3.77194  1.78995  3.93077  3.26023    829 i - - -
          2.68618  4.42225  2.77519  2.73123  3.46354  2.40513  3.72494  3.29354  2.67741  2.69355  4.24690  2.90347  2.73739  3.18146  2.89801  2.37887  2.77519  2.98518  4.58477  3.61503
          0.02026  6.82676  3.96474  0.61958  0.77255  0.48576  0.95510
    236   2.87270  6.52394  2.80291  2.62522  2.92882  2.87317  3.66015  5.35660  3.21173  3.71400  3.78412  2.68871  1.83393  3.03069  3.41511  2.11166  2.05912  4.91509  6.95607  4.17924    830 p - - -
          2.68618  4.42225  2.77519  2.73123  3.46354  2.40513  3.72494  3.29354  2.67741  2.69355  4.24690  2.90347  2.73739  3.18146  2.89801  2.37887  2.77519  2.98518  4.58477  3.61503
          0.00164  6.80814  7.53049  0.61958  0.77255  0.62141  0.77043
    237   2.81167  4.71949  3.18242  3.46952  1.56852  3.61157  4.01243  2.46254  3.33118  2.22871  2.91737  3.39034  3.02744  3.36098  4.12129  3.08217  3.52699  2.62409  4.85240  3.39427    831 f - - -
          2.68618  4.42225  2.77519  2.73123  3.46354  2.40513  3.72494  3.29354  2.67741  2.69355  4.24690  2.90347  2.73739  3.18146  2.89801  2.37887  2.77519  2.98518  4.58477  3.61503
          0.01774  6.81368  4.10536  0.61958  0.77255  0.69085  0.69545
    238   2.70957  6.49883  2.22982  2.90218  3.23594  1.87360  3.33461  3.38373  2.76277  3.06504  3.72493  2.85686  3.64969  3.46217  3.35791  2.53498  2.77868  3.17261  6.93551  3.23689    832 g - - -
          2.68650  4.42340  2.77484  2.73040  3.46414  2.40404  3.72610  3.29364  2.67804  2.69387  4.24697  2.90321  2.73828  3.18132  2.89746  2.37938  2.77486  2.98451  4.58592  3.61542
          0.33467  1.25920  7.51995  0.49541  0.93987  0.38905  1.13227
    239   3.18356  4.79611  2.76007  2.35446  4.12120  1.88995  3.27725  5.36797  2.92724  3.17933  5.57528  1.82075  4.43307  2.53574  2.88544  2.48712  2.87184  4.01321  6.96691  4.14506    837 n - - -
          2.68618  4.42225  2.77519  2.73123  3.46354  2.40513  3.72494  3.29354  2.67741  2.69355  4.24690  2.90347  2.73739  3.18146  2.89801  2.37887  2.77519  2.98518  4.58477  3.61503
          0.00162  6.82105  7.54340  0.61958  0.77255  0.58089  0.81962
    240   2.97553  5.62054  4.65970  3.49338  2.21835  4.04830  4.07463  2.59950  4.98749  1.46256  3.23329  3.37725  3.09636  4.44168  3.98956  2.30694  3.36354  2.55672  3.34239  2.93146    838 l - - -
          2.68630  4.42122  2.77504  2.73166  3.46350  2.40520  3.72537  3.29190  2.67783  2.69333  4.24732  2.90357  2.73728  3.18104  2.89784  2.37891  2.77562  2.98533  4.58376  3.61545
          0.05390  2.95759  7.54340  1.14162  0.38464  0.58089  0.81962
    241   2.55983  5.55838  6.13633  4.46012  2.43948  1.75871  5.68345  1.99838  5.30857  1.84108  3.32142  3.96617  2.78922  4.39423  5.32007  3.19419  3.70657  2.36450  3.29911  4.35454    844 g - - -
          2.68624  4.42231  2.77526  2.73129  3.46360  2.40495  3.72501  3.29360  2.67718  2.69361  4.24696  2.90353  2.73710  3.18153  2.89807  2.37893  2.77526  2.98525  4.58483  3.61509
          0.03431  3.63836  4.90134  0.15433  1.94484  0.43057  1.05023
    242   1.98867  5.61950  4.65308  3.94142  2.35468  3.38727  5.58870  2.59242  4.98662  1.65774  4.73526  4.45271  3.14962  4.02721  3.42196  2.63880  3.89698  2.61165  3.47716  2.15402    846 l - - -
          2.68637  4.42244  2.77539  2.73039  3.46373  2.40532  3.72514  3.29298  2.67719  2.69374  4.24709  2.90333  2.73759  3.18166  2.89773  2.37906  2.77539  2.98538  4.58496  3.61419
          0.05824  2.88158  7.54222  0.36858  1.17673  0.59939  0.79662
    243   2.10788  3.27154  6.15878  4.52238  3.03514  3.23303  5.68676  1.76558  5.32430  1.53275  3.63025  4.53795  5.71611  5.45297  5.32774  2.95710  2.62055  2.00826  6.17668  3.37804    850 l - - -
          2.68618  4.42225  2.77519  2.73123  3.46354  2.40513  3.72494  3.29354  2.67741  2.69355  4.24690  2.90347  2.73739  3.18146  2.89801  2.37887  2.77519  2.98518  4.58477  3.61503
          0.00162  6.81987  7.54222  0.61958  0.77255  0.59939  0.79662
    244   3.31643  3.53438  6.16169  5.54523  1.82741  5.35333  4.70594  1.39494  5.32654  1.26988  3.43782  4.62374  5.71686  5.45474  5.32912  4.66529  3.43766  2.22516  6.17690  4.24744    851 l - - -
          2.68634  4.42051  2.77586  2.73218  3.46230  2.40553  3.72502  3.29355  2.67835  2.69120  4.24538  2.90402  2.73750  3.18241  2.89895  2.37912  2.77526  2.98411  4.58571  3.61172
          0.29466  1.36772  7.54222  0.38899  1.13240  0.42075  1.06872
    245   2.49426  5.56051  6.16625  5.54984  3.00456  2.72248  5.69299  1.89460  4.30069  1.02264  3.71867  5.52593  4.56262  5.45972  5.33425  4.67059  2.83508  2.08907  4.46905  4.24864    856 l - - -
          2.68618  4.42225  2.77519  2.73123  3.46354  2.40513  3.72494  3.29354  2.67741  2.69355  4.24690  2.90347  2.73739  3.18146  2.89801  2.37887  2.77519  2.98518  4.58477  3.61503
          0.00161  6.82676  7.54911  0.61958  0.77255  0.48576  0.95510
    246   2.60582  4.13936  6.16593  5.54954  1.87635  2.52411  5.69291  2.72859  5.33110  1.38646  3.22205  3.41722  5.72219  5.45954  5.33411  2.74567  3.29767  2.60614  3.75178  2.74914    857 l - - -
          2.68618  4.42225  2.77519  2.73123  3.46354  2.40513  3.72494  3.29354  2.67741  2.69355  4.24690  2.90347  2.73739  3.18146  2.89801  2.37887  2.77519  2.98518  4.58477  3.61503
          0.00161  6.82676  7.54911  0.61958  0.77255  0.48576  0.95510
    247   2.69268  4.09834  6.16535  5.54900  1.59870  3.53605  4.01292  2.10099  5.33069  1.92630  3.36302  5.52551  5.72212  3.33070  5.33390  2.88484  2.92389  2.36779  3.77212  2.54186    858 f - - -
          2.68618  4.42225  2.77519  2.73123  3.46354  2.40513  3.72494  3.29354  2.67741  2.69355  4.24690  2.90347  2.73739  3.18146  2.89801  2.37887  2.77519  2.98518  4.58477  3.61503
          0.00161  6.82676  7.54911  0.61958  0.77255  0.48576  0.95510
    248   2.52456  5.56062  6.16625  5.54986  1.94722  3.71034  5.69311  1.57206  5.33138  1.37636  3.59492  5.52600  4.69047  5.45979  5.33434  2.86509  3.32442  2.15878  6.18263  4.23995    859 l - - -
          2.68618  4.42225  2.77519  2.73123  3.46354  2.40513  3.72494  3.29354  2.67741  2.69355  4.24690  2.90347  2.73739  3.18146  2.89801  2.37887  2.77519  2.98518  4.58477  3.61503
          0.00857  6.82676  4.89907  0.61958  0.77255  0.48576  0.95510
    249   2.42275  4.46748  6.16042  5.54403  2.94302  3.28065  5.68728  2.12065  5.32556  0.97120  2.88916  5.52016  2.87439  5.45396  5.32851  3.31291  3.63239  2.30461  6.17679  5.00116    860 l - - -
          2.68618  4.42225  2.77519  2.73123  3.46354  2.40513  3.72494  3.29354  2.67741  2.69355  4.24690  2.90347  2.73739  3.18146  2.89801  2.37887  2.77519  2.98518  4.58477  3.61503
          0.00162  6.81981  7.54216  0.61958  0.77255  0.60031  0.79549
    250   2.58845  5.55590  6.15084  5.53513  1.70315  1.70335  5.68553  3.67272  5.31876  2.61632  2.86599  5.51587  5.71533  5.44893  5.32502  3.21925  2.93927  3.26252  6.17772  1.43843    861 y - - -
          2.68624  4.42231  2.77525  2.73129  3.46360  2.40473  3.72500  3.29360  2.67747  2.69361  4.24696  2.90316  2.73746  3.18152  2.89807  2.37893  2.77525  2.98524  4.58483  3.61509
          0.02596  3.68519  7.54216  0.16018  1.91045  0.60031  0.79549
    251   2.34629  3.28585  6.15767  5.54147  2.98509  1.77333  5.68671  2.38631  5.32358  1.91162  4.67405  5.51887  5.71608  5.45248  5.32745  2.04337  3.08590  2.79871  6.17698  2.05239    863 g - - -
          2.68618  4.42225  2.77519  2.73123  3.46354  2.40513  3.72494  3.29354  2.67741  2.69355  4.24690  2.90347  2.73739  3.18146  2.89801  2.37887  2.77519  2.98518  4.58477  3.61503
          0.00162  6.81981  7.54216  0.61958  0.77255  0.60031  0.79549
    252   2.64533  4.50418  6.15988  4.48999  1.90404  3.74096  5.68691  2.07905  5.32507  1.06918  2.87552  4.01347  4.24978  5.45353  5.32811  4.14165  3.82693  2.90439  3.13970  3.82959    864 l - - -
          2.68597  4.42230  2.77525  2.73128  3.46359  2.40518  3.72500  3.29359  2.67746  2.69360  4.24695  2.90320  2.73745  3.18151  2.89806  2.37873  2.77525  2.98523  4.58482  3.61508
          0.00857  4.82783  7.54216  0.90222  0.52032  0.42027  1.06965
    253   1.50301  3.12032  4.63720  5.54625  2.97490  3.59155  5.69228  2.52391  5.32859  1.85662  3.20131  5.52420  5.72177  5.45769  5.33283  1.93898  2.66226  2.20521  6.18285  4.29507    868 a - - -
          2.68618  4.42225  2.77519  2.73123  3.46354  2.40513  3.72494  3.29354  2.67741  2.69355  4.24690  2.90347  2.73739  3.18146  2.89801  2.37887  2.77519  2.98518  4.58477  3.61503
          0.00161  6.82676  7.54911  0.61958  0.77255  0.48576  0.95510
    254   2.30748  2.85952  6.16419  5.54792  2.40190  2.86420  4.56004  2.19919  5.32986  2.43477  3.31957  4.58833  5.72197  5.45862  5.33347  2.38370  2.85562  2.39195  6.18265  1.74952    869 y - - -
          2.68618  4.42225  2.77519  2.73123  3.46354  2.40513  3.72494  3.29354  2.67741  2.69355  4.24690  2.90347  2.73739  3.18146  2.89801  2.37887  2.77519  2.98518  4.58477  3.61503
          0.00161  6.82676  7.54911  0.61958  0.77255  0.48576  0.95510
    255   1.80696  4.52419  6.15252  5.53705  4.08714  3.05722  5.69045  1.53616  5.32155  1.99392  4.68099  4.58028  5.72052  3.83242  5.32917  2.30738  2.18667  2.19850  4.82594  4.17353    870 i - - -
          2.68618  4.42225  2.77519  2.73123  3.46354  2.40513  3.72494  3.29354  2.67741  2.69355  4.24690  2.90347  2.73739  3.18146  2.89801  2.37887  2.77519  2.98518  4.58477  3.61503
          0.01059  6.82676  4.66179  0.61958  0.77255  0.48576  0.95510
    256   1.48584  3.98749  6.11865  5.50495  2.90565  2.86560  5.67787  2.76915  5.29510  2.38172  3.64184  4.52558  1.92005  4.40431  5.31171  1.95556  2.90667  2.77880  6.17870  4.37825    871 a - - -
          2.68618  4.42225  2.77519  2.73123  3.46354  2.40513  3.72494  3.29354  2.67741  2.69355  4.24690  2.90347  2.73739  3.18146  2.89801  2.37887  2.77519  2.98518  4.58477  3.61503
          0.00163  6.81780  7.54014  0.61958  0.77255  0.63103  0.75938
    257   2.80557  5.55276  6.15876  5.54233  1.74001  4.07762  5.68531  1.90974  5.32378  1.17287  2.96294  5.51831  5.71456  3.92974  5.32661  3.42120  3.31755  2.42335  4.67784  3.86507    872 l - - -
          2.68618  4.42225  2.77519  2.73123  3.46354  2.40513  3.72494  3.29354  2.67741  2.69355  4.24690  2.90347  2.73739  3.18146  2.89801  2.37887  2.77519  2.98518  4.58477  3.61503
          0.00904  6.81780  4.84003  0.61958  0.77255  0.40459  1.10036
    258   2.01015  5.55912  6.11636  5.50290  2.92394  1.26618  5.67857  2.80180  5.29384  2.96482  3.80760  4.58984  5.71042  3.94513  5.31172  2.11413  2.38361  2.71776  4.67817  2.96938    873 g - - -
          2.68618  4.42225  2.77519  2.73123  3.46354  2.40513  3.72494  3.29354  2.67741  2.69355  4.24690  2.90347  2.73739  3.18146  2.89801  2.37887  2.77519  2.98518  4.58477  3.61503
          0.00162  6.81943  7.54177  0.61958  0.77255  0.60628  0.78829
    259   1.67119  3.80506  6.15528  5.53919  2.36686  4.67169  3.81818  2.50185  5.32170  2.11468  2.84960  3.66191  5.71534  4.47012  5.32621  3.90035  2.79672  2.61168  6.17659  1.65448    874 y - - -
          2.68618  4.42225  2.77519  2.73123  3.46354  2.40513  3.72494  3.29354  2.67741  2.69355  4.24690  2.90347  2.73739  3.18146  2.89801  2.37887  2.77519  2.98518  4.58477  3.61503
          0.00162  6.81943  7.54177  0.61958  0.77255  0.60628  0.78829
    260   1.78196  4.41980  6.16022  5.54379  2.00106  4.17887  5.68670  2.61701  5.32521  1.20662  3.12172  4.46519  4.54658  5.45354  5.32802  3.23109  3.37935  2.25343  4.14120  4.35897    875 l - - -
          2.68618  4.42225  2.77519  2.73123  3.46354  2.40513  3.72494  3.29354  2.67741  2.69355  4.24690  2.90347  2.73739  3.18146  2.89801  2.37887  2.77519  2.98518  4.58477  3.61503
          0.00162  6.81943  7.54177  0.61958  0.77255  0.60628  0.78829
    261   2.91457  3.02077  6.16321  5.54682  1.99035  3.75164  5.68940  1.66401  5.32817  1.29374  3.35890  5.52248  5.71832  5.45635  5.33075  4.66691  3.52397  1.88034  4.63403  5.00286    876 l - - -
          2.68626  4.42234  2.77528  2.73132  3.46224  2.40521  3.72503  3.29362  2.67718  2.69363  4.24698  2.90355  2.73748  3.18155  2.89809  2.37872  2.77528  2.98527  4.58485  3.61512
          0.01018  4.64607  7.54177  1.13334  0.38854  0.41717  1.07561
    262   2.69852  5.98456  4.11107  3.21094  3.51090  1.22548  5.24287  4.02932  4.16269  2.92677  4.39707  4.09984  5.39569  4.05382  4.08415  1.36665  2.90157  3.03982  6.54216  3.47458    881 g - - -
          2.68618  4.42225  2.77519  2.73123  3.46354  2.40513  3.72494  3.29354  2.67741  2.69355  4.24690  2.90347  2.73739  3.18146  2.89801  2.37887  2.77519  2.98518  4.58477  3.61503
          0.00161  6.82676  7.54911  0.61958  0.77255  0.48576  0.95510
    263   2.00258  4.03842  4.71405  3.51888  1.92518  3.22286  5.22525  3.42647  2.97889  2.64749  5.10223  3.81649  3.99626  3.65030  3.01311  1.69784  2.53883  3.04191  6.56363  3.48177    882 s - - -
          2.68618  4.42225  2.77519  2.73123  3.46354  2.40513  3.72494  3.29354  2.67741  2.69355  4.24690  2.90347  2.73739  3.18146  2.89801  2.37887  2.77519  2.98518  4.58477  3.61503
          0.00161  6.82676  7.54911  0.61958  0.77255  0.48576  0.95510
    264   2.46421  4.01011  6.16700  5.55053  1.98165  5.35877  5.69311  2.07891  5.33186  1.05914  3.39353  5.52625  5.72233  4.20193  4.53224  3.62577  3.49798  2.09350  4.76957  4.33938    883 l - - -
          2.68643  4.42250  2.77545  2.73148  3.46254  2.40538  3.72520  3.29379  2.67678  2.69267  4.24715  2.90372  2.73698  3.18172  2.89791  2.37912  2.77545  2.98515  4.58502  3.61528
          0.05515  2.93507  7.54911  0.63869  0.75074  0.48576  0.95510
    265   3.38609  3.26350  6.02591  3.31911  1.32318  4.41797  4.70930  2.36776  4.39416  2.56723  3.38122  3.99550  3.39069  4.52886  5.28045  2.55036  2.88034  1.74659  6.19715  5.01825    887 f - - -
          2.68619  4.42226  2.77521  2.73125  3.46355  2.40514  3.72496  3.29355  2.67742  2.69356  4.24691  2.90321  2.73741  3.18148  2.89802  2.37888  2.77521  2.98520  4.58478  3.61504
          0.00733  4.99478  7.54911  0.36622  1.18205  0.48576  0.95510
    266   3.18677  6.54004  2.09932  2.84296  5.88650  2.99472  3.68174  5.37345  1.53674  4.01618  5.58034  3.27792  3.21937  3.04117  2.57295  2.08169  2.35612  3.74648  4.80266  5.56011    889 k - - -
          2.68626  4.42233  2.77498  2.73131  3.46362  2.40521  3.72503  3.29313  2.67749  2.69363  4.24698  2.90313  2.73748  3.18154  2.89768  2.37895  2.77528  2.98526  4.58485  3.61511
          0.02332  4.07041  5.11906  0.67348  0.71320  0.48576  0.95510
    267   3.07672  4.88545  2.15353  3.00389  5.88099  3.82951  3.76506  3.79090  2.01604  3.67311  5.57525  1.90623  5.18864  3.15433  2.40175  2.11902  2.46260  2.98729  6.96692  5.55534    892 n - - -
          2.68618  4.42225  2.77519  2.73123  3.46354  2.40513  3.72494  3.29354  2.67741  2.69355  4.24690  2.90347  2.73739  3.18146  2.89801  2.37887  2.77519  2.98518  4.58477  3.61503
          0.00714  6.82129  5.11218  0.61958  0.77255  0.57705  0.82452
    268   2.26596  6.52138  3.70101  2.21611  4.69207  3.34083  3.19802  2.91611  3.01249  3.39032  3.51769  3.71587  2.21999  2.63047  3.25599  2.07648  2.55833  3.96077  6.95592  3.15517    893 s - - -
          2.68594  4.42312  2.77606  2.73164  3.46297  2.40464  3.72581  3.29227  2.67756  2.69317  4.24658  2.90288  2.73826  3.18192  2.89798  2.37877  2.77523  2.98567  4.58563  3.61371
          0.14163  2.14312  4.21507  1.06013  0.42527  0.66082  0.72656
    269   2.46314  6.48587  2.83612  1.90147  3.57587  2.28980  4.97618  3.00296  2.27075  3.04962  3.98449  4.26058  4.39776  3.37453  3.19334  2.21409  2.64890  2.75457  6.92692  5.52445    900 e - - -
          2.68618  4.42225  2.77519  2.73123  3.46354  2.40513  3.72494  3.29354  2.67741  2.69355  4.24690  2.90347  2.73739  3.18146  2.89801  2.37887  2.77519  2.98518  4.58477  3.61503
          0.00165  6.80144  7.52379  0.61958  0.77255  0.40666  1.09623
    270   2.37906  4.88619  2.07314  2.29847  3.74815  3.20901  4.99248  3.31626  2.76639  2.88242  3.82974  2.94196  5.19705  3.36442  2.80920  2.22399  2.23650  3.22508  6.94270  4.06785    901 d - - -
          2.68625  4.42232  2.77527  2.73131  3.46361  2.40497  3.72502  3.29320  2.67748  2.69362  4.24697  2.90320  2.73747  3.18154  2.89770  2.37894  2.77527  2.98526  4.58484  3.61510
          0.04322  3.78906  3.92803  0.39820  1.11330  0.43257  1.04652
    271   0.95973  4.58538  6.08246  5.47057  4.05628  2.03444  5.66385  2.91586  4.52063  3.03834  3.22543  4.18541  3.79809  5.40724  5.29252  2.87907  2.54502  2.39886  6.17270  3.84558    904 a - - -
          2.68634  4.42241  2.77535  2.73139  3.46369  2.40528  3.72510  3.29370  2.67729  2.69310  4.24705  2.90334  2.73755  3.18162  2.89779  2.37880  2.77535  2.98493  4.58493  3.61442
          0.03240  3.77559  4.71523  0.97453  0.47380  0.77376  0.61855
    272   3.30647  5.74749  5.14498  4.57332  3.21506  3.24034  5.39797  1.98826  2.78333  2.38611  3.24243  2.64589  5.50657  1.57919  3.79670  2.43794  2.91991  2.94131  6.34041  3.47596    911 q - - -
          2.68618  4.42225  2.77519  2.73123  3.46354  2.40513  3.72494  3.29354  2.67741  2.69355  4.24690  2.90347  2.73739  3.18146  2.89801  2.37887  2.77519  2.98518  4.58477  3.61503
          0.01296  6.79907  4.44287  0.61958  0.77255  0.66550  0.72158
    273   2.34067  4.06606  5.73504  5.14199  3.49966  2.76592  4.49211  2.27731  3.96119  2.23113  3.57277  3.74148  3.21634  2.21904  5.13999  2.20064  2.33746  2.10552  6.20605  5.01922    912 v - - -
          2.68618  4.42225  2.77519  2.73123  3.46354  2.40513  3.72494  3.29354  2.67741  2.69355  4.24690  2.90347  2.73739  3.18146  2.89801  2.37887  2.77519  2.98518  4.58477  3.61503
          0.03159  6.79634  3.50716  0.61958  0.77255  0.68131  0.70512
    274   2.44190  5.51986  6.09609  5.48149  1.98203  2.77727  5.64446  1.81853  4.05640  1.78050  3.23823  3.96925  5.67530  4.52887  4.37763  3.06459  3.40271  1.82793  6.14145  3.76498    913 l - - -
          2.68640  4.42247  2.77542  2.73145  3.46310  2.40429  3.72517  3.29238  2.67763  2.69377  4.24577  2.90369  2.73762  3.18169  2.89823  2.37909  2.77513  2.98503  4.58499  3.61525
          0.04687  3.09581  7.49824  0.72145  0.66562  0.35781  1.20133
    275   2.30337  3.81241  6.15431  5.53812  3.27563  2.84141  4.67336  1.63202  5.32031  2.06859  2.18951  5.51574  5.71309  3.89224  5.32432  2.75211  2.71073  1.85805  6.17402  4.99832    918 i - - -
          2.68618  4.42225  2.77519  2.73123  3.46354  2.40513  3.72494  3.29354  2.67741  2.69355  4.24690  2.90347  2.73739  3.18146  2.89801  2.37887  2.77519  2.98518  4.58477  3.61503
          0.00964  6.81658  4.76833  0.61958  0.77255  0.64908  0.73925
    276   2.71310  3.94466  6.12992  5.51493  2.40855  2.30149  5.67354  2.37628  5.30094  2.30210  2.48132  3.25480  2.75320  3.47645  5.31097  2.28430  2.62359  2.41283  3.98952  4.38765    919 s - - -
          2.68618  4.42225  2.77519  2.73123  3.46354  2.40513  3.72494  3.29354  2.67741  2.69355  4.24690  2.90347  2.73739  3.18146  2.89801  2.37887  2.77519  2.98518  4.58477  3.61503
          0.00164  6.80859  7.53094  0.61958  0.77255  0.34600  1.22933
    277   2.33847  3.57165  6.16342  5.54721  2.13217  3.34230  4.51324  1.67008  5.32932  1.66411  3.15116  3.96712  2.15069  5.45822  5.33320  3.84342  3.96129  2.45764  6.18273  5.00704    920 l - - -
          2.68618  4.42225  2.77519  2.73123  3.46354  2.40513  3.72494  3.29354  2.67741  2.69355  4.24690  2.90347  2.73739  3.18146  2.89801  2.37887  2.77519  2.98518  4.58477  3.61503
          0.00954  6.82676  4.77850  0.61958  0.77255  0.48576  0.95510
    278   3.04394  4.61674  6.16042  5.54394  2.03220  4.39394  5.68634  1.83640  5.32521  1.71093  2.65993  5.51954  4.75787  5.45342  5.32778  3.38590  2.56779  1.65029  4.71537  3.18170    921 v - - -
          2.68618  4.42225  2.77519  2.73123  3.46354  2.40513  3.72494  3.29354  2.67741  2.69355  4.24690  2.90347  2.73739  3.18146  2.89801  2.37887  2.77519  2.98518  4.58477  3.61503
          0.00911  6.81885  4.83181  0.61958  0.77255  0.61513  0.77777
    279   2.91513  4.11744  6.06857  5.45779  2.72900  2.83586  3.90500  1.74966  5.25735  2.31639  2.35110  2.36850  4.53874  3.98055  5.28921  2.15926  2.32508  3.80456  3.94258  3.77106    922 i - - -
          2.68618  4.42225  2.77519  2.73123  3.46354  2.40513  3.72494  3.29354  2.67741  2.69355  4.24690  2.90347  2.73739  3.18146  2.89801  2.37887  2.77519  2.98518  4.58477  3.61503
          0.00818  6.81138  4.95518  0.61958  0.77255  0.52026  0.90230
    280   2.44118  4.58398  6.15427  5.53786  1.98349  4.00323  4.68442  2.09556  5.31936  1.34872  2.43495  5.51395  4.64055  4.49151  5.32227  2.70442  3.21672  2.43356  4.45711  3.89071    923 l - - -
          2.68605  4.42103  2.77598  2.73202  3.46255  2.40470  3.72573  3.29286  2.67820  2.69203  4.24478  2.90391  2.73685  3.18180  2.89880  2.37906  2.77509  2.98496  4.58556  3.61582
          0.40311  2.18414  1.51782  1.01323  0.45106  0.70225  0.68412
    281   3.62603  5.34120  5.94053  5.32452  3.30001  3.53889  5.47199  1.83168  5.10728  1.32020  3.17410  4.47969  2.58789  5.23673  5.11218  2.67297  2.51299  1.97836  5.96310  3.61015    935 l - - -
          2.68624  4.42231  2.77526  2.73129  3.46360  2.40503  3.72501  3.29312  2.67747  2.69361  4.24573  2.90353  2.73746  3.18152  2.89807  2.37893  2.77526  2.98499  4.58483  3.61509
          0.04257  3.40683  4.76428  0.15716  1.92805  0.23816  1.55152
    282   2.06707  4.49342  6.12479  5.50853  1.89504  4.05170  5.65326  2.22744  5.29049  1.52420  2.71894  5.48563  2.80886  3.92955  5.29413  3.28643  2.80044  2.49995  6.14334  4.09063    937 l - - -
          2.68621  4.42228  2.77522  2.73126  3.46357  2.40496  3.72497  3.29321  2.67744  2.69358  4.24693  2.90350  2.73742  3.18149  2.89804  2.37890  2.77522  2.98521  4.58480  3.61506
          0.01426  4.29724  7.50327  0.25390  1.49509  0.48611  0.95455
    283   2.86590  3.58078  6.14790  5.53172  2.46132  2.24681  4.60145  2.14170  5.31395  2.13795  2.26529  5.50943  5.70684  3.76843  5.31802  1.63270  3.10048  2.76246  4.66974  4.15766    939 s - - -
          2.68618  4.42225  2.77519  2.73123  3.46354  2.40513  3.72494  3.29354  2.67741  2.69355  4.24690  2.90347  2.73739  3.18146  2.89801  2.37887  2.77519  2.98518  4.58477  3.61503
          0.00164  6.80935  7.53170  0.61958  0.77255  0.57493  0.82724
    284   1.82201  3.83184  4.75537  5.53333  2.06878  1.63950  5.68241  2.50846  5.31656  2.22816  3.77595  5.51324  3.60512  5.44641  5.32220  2.79803  3.45578  2.15133  6.17412  4.42374    940 g - - -
          2.68618  4.42225  2.77519  2.73123  3.46354  2.40513  3.72494  3.29354  2.67741  2.69355  4.24690  2.90347  2.73739  3.18146  2.89801  2.37887  2.77519  2.98518  4.58477  3.61503
          0.00845  6.81616  4.91689  0.61958  0.77255  0.65527  0.73252
    285   2.20944  3.94408  4.72977  5.45594  1.45689  3.16066  4.48957  2.00078  5.25552  1.98771  4.67392  4.28829  3.60014  4.41019  4.41825  3.00128  3.65835  2.38150  6.17608  3.01291    941 f - - -
          2.68568  4.42235  2.77529  2.73133  3.46364  2.40522  3.72504  3.29318  2.67750  2.69304  4.24699  2.90356  2.73749  3.18156  2.89810  2.37896  2.77529  2.98528  4.58487  3.61513
          0.01658  4.14083  7.53170  0.87871  0.53669  0.35016  1.21933
    286   3.11342  3.66744  6.16678  5.55033  1.79963  3.46825  5.69306  2.25406  5.33171  2.03872  2.35130  5.52615  3.54899  5.45999  5.33443  2.19080  3.01996  2.67325  4.26253  2.26993    946 f - - -
          2.68618  4.42225  2.77519  2.73123  3.46354  2.40513  3.72494  3.29354  2.67741  2.69355  4.24690  2.90347  2.73739  3.18146  2.89801  2.37887  2.77519  2.98518  4.58477  3.61503
          0.00161  6.82676  7.54911  0.61958  0.77255  0.48576  0.95510
    287   2.32232  5.56279  6.14567  5.53067  2.30605  1.68861  4.55906  1.95572  5.31665  2.09341  3.28048  4.52509  5.71966  4.00268  5.32663  2.63210  2.89177  2.37165  6.18447  3.51246    947 g - - -
          2.68618  4.42225  2.77519  2.73123  3.46354  2.40513  3.72494  3.29354  2.67741  2.69355  4.24690  2.90347  2.73739  3.18146  2.89801  2.37887  2.77519  2.98518  4.58477  3.61503
          0.00161  6.82676  7.54911  0.61958  0.77255  0.48576  0.95510
    288   2.15190  5.56318  6.14220  5.52743  2.81344  1.45946  5.68854  2.71124  5.31417  2.24999  2.84966  3.43559  2.55027  5.44698  4.41186  3.70825  3.73159  2.10365  6.18481  3.12049    948 g - - -
          2.68618  4.42225  2.77519  2.73123  3.46354  2.40513  3.72494  3.29354  2.67741  2.69355  4.24690  2.90347  2.73739  3.18146  2.89801  2.37887  2.77519  2.98518  4.58477  3.61503
          0.00161  6.82676  7.54911  0.61958  0.77255  0.48576  0.95510
    289   2.69751  5.56374  6.13731  4.45933  2.48763  3.67933  4.62493  1.89082  5.31067  1.58959  2.42750  5.51285  5.71860  4.43586  3.93942  2.32546  2.24439  2.53667  6.18530  3.68032    949 l - - -
          2.68601  4.42259  2.77516  2.73121  3.46388  2.40547  3.72528  3.29289  2.67775  2.69357  4.24350  2.90352  2.73773  3.18180  2.89835  2.37921  2.77435  2.98436  4.58511  3.61537
          0.10008  2.35699  7.54911  0.36825  1.17748  0.48576  0.95510
    290   2.96562  5.57535  4.82037  4.03240  1.42880  2.90612  5.66897  2.11920  3.80636  3.08992  2.77066  5.46796  5.70587  4.69565  4.01111  3.05238  2.86265  2.18091  3.24194  2.53221    953 f - - -
          2.68620  4.42227  2.77521  2.73097  3.46356  2.40514  3.72496  3.29356  2.67742  2.69357  4.24691  2.90348  2.73741  3.18148  2.89802  2.37888  2.77521  2.98520  4.58479  3.61505
          0.06973  4.80770  2.82706  0.33314  1.26114  0.48576  0.95510
    291   3.03800  5.51859  6.02958  5.41883  2.44692  2.69809  5.62519  2.46362  3.97629  2.17411  3.17063  4.02505  1.63551  4.48233  5.25049  2.57962  2.62882  2.10760  6.13932  3.76218    955 p - - -
          2.68655  4.42242  2.77482  2.73136  3.46125  2.40523  3.72657  3.28704  2.67845  2.69237  4.24346  2.90509  2.73841  3.18268  2.89784  2.37930  2.77652  2.98382  4.58639  3.61665
          0.33940  1.27538  4.77072  0.87946  0.53616  0.84309  0.56278
    292   2.70753  5.61372  4.50174  3.88895  2.70044  4.42881  4.46485  1.81327  3.31026  1.59824  2.34580  5.16061  3.93443  3.40793  3.58087  3.41154  2.88286  2.13412  6.22279  4.24872    963 l - - -
          2.68620  4.42227  2.77491  2.73125  3.46356  2.40514  3.72496  3.29356  2.67742  2.69357  4.24691  2.90348  2.73741  3.18148  2.89802  2.37888  2.77521  2.98520  4.58479  3.61505
          0.02419  4.72748  4.19628  0.32831  1.27346  0.63488  0.75502
    293   2.73933  6.50320  2.55225  1.95779  3.84596  3.02125  4.34912  3.31989  2.68315  4.18834  4.09805  2.23815  2.52235  2.57276  3.66856  2.14650  3.07905  3.64243  6.93543  4.09313    965 e - - -
          2.68621  4.42228  2.77522  2.73126  3.46357  2.40498  3.72497  3.29357  2.67744  2.69358  4.24693  2.90350  2.73743  3.18112  2.89804  2.37890  2.77522  2.98521  4.58480  3.61506
          0.13210  4.89149  2.15214  0.65721  0.73043  0.33787  1.24928
    294   2.32764  6.42771  1.99477  2.73413  4.54455  2.82663  4.88935  3.07805  2.71911  2.88368  3.44687  2.14727  5.09526  2.78319  3.78694  2.10297  2.80050  4.26985  6.86281  4.05087    968 d - - -
          2.68604  4.42238  2.77532  2.73108  3.46366  2.40525  3.72431  3.29366  2.67753  2.69340  4.24702  2.90325  2.73752  3.18115  2.89813  2.37899  2.77532  2.98531  4.58325  3.61516
          0.02590  3.69022  7.42422  0.80835  0.58985  0.95462  0.48606
    295   2.94046  5.51216  3.58421  4.32724  2.85044  3.45216  4.56045  2.14701  5.09327  1.89267  1.97107  3.90056  1.66795  5.26131  5.17132  3.78408  2.86901  2.51600  6.13059  4.94954    974 p - - -
          2.68620  4.42227  2.77522  2.73125  3.46356  2.40515  3.72497  3.29356  2.67743  2.69323  4.24692  2.90349  2.73742  3.18148  2.89803  2.37889  2.77522  2.98520  4.58479  3.61505
          0.01158  4.51522  7.45989  0.29769  1.35687  0.79210  0.60311
    296   2.44968  6.49354  2.35159  2.24264  5.84000  3.19806  3.17492  5.32696  3.08443  4.79942  5.53384  2.41064  1.57901  3.37376  3.61742  1.96114  3.31484  4.88493  6.92539  3.92235    976 p - - -
          2.68376  4.42454  2.77393  2.73033  3.46456  2.40581  3.72646  3.29391  2.67895  2.69176  4.24531  2.90349  2.73942  3.18117  2.89898  2.37875  2.77427  2.98579  4.58363  3.61670
          0.25812  1.48306  7.49152  1.41830  0.27724  0.45563  1.00525
    297   2.84098  6.52280  2.20431  2.30362  4.85818  2.29625  3.24532  3.79597  2.44620  3.13891  5.56326  2.59053  3.24995  3.02703  4.19811  1.86560  2.73559  4.35676  4.95268  4.65126    986 s - - -
          2.68618  4.42225  2.77519  2.73123  3.46354  2.40513  3.72494  3.29354  2.67741  2.69355  4.24690  2.90347  2.73739  3.18146  2.89801  2.37887  2.77519  2.98518  4.58477  3.61503
          0.02197  6.80717  3.88113  0.61958  0.77255  0.54413  0.86832
    298   2.29929  5.85515  3.78671  4.33030  2.24350  2.49331  4.47095  2.71386  2.98606  2.44642  3.76039  3.38838  2.67036  3.85094  3.49637  2.69901  2.48343  2.72574  3.40018  3.50600    987 f - - -
          2.68629  4.42236  2.77500  2.73134  3.46365  2.40503  3.72427  3.29365  2.67752  2.69366  4.24701  2.90358  2.73751  3.18158  2.89778  2.37878  2.77531  2.98530  4.58303  3.61514
          0.01692  4.74129  4.82247  1.41938  0.27689  0.68295  0.70345
    299   2.02154  5.53576  6.14190  5.52546  2.70413  4.43028  4.45406  1.88239  5.30688  1.17201  2.93987  5.50138  3.67800  5.43520  5.30967  3.76054  3.42322  2.30165  3.83415  3.47542    994 l - - -
          2.68618  4.42225  2.77519  2.73123  3.46354  2.40513  3.72494  3.29354  2.67741  2.69355  4.24690  2.90347  2.73739  3.18146  2.89801  2.37887  2.77519  2.98518  4.58477  3.61503
          0.00166  6.79802  7.52037  0.61958  0.77255  0.88880  0.52958
    300   2.25782  4.94657  3.56333  2.88228  5.85862  3.44630  4.36835  3.02001  2.13391  3.95580  4.75348  2.82501  2.78182  2.27642  2.29674  2.49595  2.84783  2.47017  6.94631  4.48834    995 k - - -
          2.68620  4.42227  2.77522  2.73125  3.46356  2.40515  3.72497  3.29356  2.67710  2.69357  4.24692  2.90349  2.73742  3.18148  2.89803  2.37889  2.77522  2.98520  4.58479  3.61505
          0.01851  4.57570  4.82274  0.29769  1.35687  0.70038  0.68596
    301   3.04764  4.67710  3.44168  3.31398  3.29258  4.20841  3.86464  2.51077  2.44851  2.50869  5.34312  3.08441  3.62536  2.72522  3.01060  3.31613  2.72670  2.49536  2.07006  2.98588    997 w - - -
          2.68559  4.42244  2.77539  2.73143  3.46373  2.40511  3.72514  3.29327  2.67760  2.69374  4.24709  2.90269  2.73677  3.18166  2.89820  2.37906  2.77539  2.98538  4.58496  3.61522
          0.02327  3.79618  7.52036  1.18235  0.36609  0.48596  0.95479
    302   2.00146  5.56630  6.17563  5.55998  2.81629  4.03642  5.70468  1.26691  5.34211  1.96821  4.19695  5.53651  5.73152  5.47047  5.34518  4.68145  4.04085  1.62547  2.44641  5.01730   1002 i - - -
          2.68608  4.42087  2.77537  2.73112  3.46306  2.40530  3.72512  3.29317  2.67758  2.69342  4.24707  2.90327  2.73728  3.18164  2.89818  2.37904  2.77537  2.98496  4.58494  3.61521
          0.01717  4.10493  7.53813  1.32548  0.30880  0.39009  1.13009
    303   2.01756  4.61892  5.74078  5.14868  1.59134  2.68021  3.73950  3.29525  4.25442  1.90747  3.17763  3.47022  5.65865  3.95989  3.35318  2.51949  2.40786  3.37508  6.23518  4.17002   1008 f - - -
          2.68618  4.42225  2.77519  2.73123  3.46354  2.40513  3.72494  3.29354  2.67741  2.69355  4.24690  2.90347  2.73739  3.18146  2.89801  2.37887  2.77519  2.98518  4.58477  3.61503
          0.00161  6.82676  7.54911  0.61958  0.77255  0.48576  0.95510
    304   3.04675  4.18027  3.93563  3.56738  3.80677  4.18933  3.43275  4.41186  2.61202  2.42799  3.25232  3.61289  3.68496  3.09984  2.08599  1.38533  3.47738  3.81724  3.98371  2.74431   1009 s - - -
          2.68620  4.42227  2.77521  2.73125  3.46355  2.40514  3.72496  3.29356  2.67742  2.69357  4.24691  2.90348  2.73741  3.18148  2.89802  2.37888  2.77521  2.98484  4.58479  3.61505
          0.00864  4.81859  7.54911  0.33506  1.25630  0.48576  0.95510
    305   4.18788  4.00457  6.16722  4.43433  2.04959  4.26162  5.69317  1.35345  5.33203  1.65571  2.81871  5.52637  4.69290  5.46024  5.33461  4.06971  4.42006  2.61249  3.56105  1.96996   1011 i - - -
          2.68618  4.42225  2.77519  2.73123  3.46354  2.40513  3.72494  3.29354  2.67741  2.69355  4.24690  2.90347  2.73739  3.18146  2.89801  2.37887  2.77519  2.98518  4.58477  3.61503
          0.00161  6.82676  7.54911  0.61958  0.77255  0.48576  0.95510
    306   3.84699  5.56421  4.52077  5.51904  1.74791  5.35421  4.71662  1.36839  5.30772  1.63331  3.84373  2.19754  4.64863  3.93797  5.32198  3.76767  3.65536  2.45727  4.64245  5.00936   1012 i - - -
          2.68622  4.42052  2.77524  2.73127  3.46358  2.40517  3.72499  3.29358  2.67745  2.69359  4.24694  2.90351  2.73711  3.18150  2.89805  2.37891  2.77524  2.98522  4.58481  3.61507
          0.00998  4.66664  7.54911  0.66283  0.72441  0.48576  0.95510
    307   4.47910  6.17921  4.61795  5.94113  5.79480  5.33292  6.52000  4.09409  5.89485  4.85674  3.48682  5.84193  0.19442  6.06552  6.01265  3.43834  4.16440  3.67048  7.30260  6.13778   1015 P - - -
          2.68618  4.42225  2.77519  2.73123  3.46354  2.40513  3.72494  3.29354  2.67741  2.69355  4.24690  2.90347  2.73739  3.18146  2.89801  2.37887  2.77519  2.98518  4.58477  3.61503
          0.00161  6.82676  7.54911  0.61958  0.77255  0.48576  0.95510
    308   2.47260  5.60036  4.46329  5.26589  1.66897  4.09823  4.53636  2.51733  5.10753  2.04738  3.32309  2.96073  3.45258  4.04082  5.21256  1.80529  2.64494  2.74123  6.21722  3.94986   1016 f - - -
          2.68618  4.42225  2.77519  2.73123  3.46354  2.40513  3.72494  3.29354  2.67741  2.69355  4.24690  2.90347  2.73739  3.18146  2.89801  2.37887  2.77519  2.98518  4.58477  3.61503
          0.00161  6.82676  7.54911  0.61958  0.77255  0.48576  0.95510
    309   2.50337  4.49097  5.83031  5.23387  1.71262  3.66960  3.81657  3.19838  3.85650  2.99820  4.10791  3.37904  5.67399  3.26579  4.20725  2.19879  2.05348  2.62280  3.87863  2.12471   1017 f - - -
          2.68618  4.42225  2.77519  2.73123  3.46354  2.40513  3.72494  3.29354  2.67741  2.69355  4.24690  2.90347  2.73739  3.18146  2.89801  2.37887  2.77519  2.98518  4.58477  3.61503
          0.00161  6.82676  7.54911  0.61958  0.77255  0.48576  0.95510
    310   1.72972  3.12573  5.75853  5.16560  3.15118  4.33533  2.49907  3.44841  5.02542  2.43474  4.73402  3.65416  2.92233  3.15839  4.46141  1.71647  2.80027  3.01478  3.77282  2.98009   1018 s - - -
          2.68618  4.42225  2.77519  2.73123  3.46354  2.40513  3.72494  3.29354  2.67741  2.69355  4.24690  2.90347  2.73739  3.18146  2.89801  2.37887  2.77519  2.98518  4.58477  3.61503
          0.01181  6.82676  4.54117  0.61958  0.77255  0.48576  0.95510
    311   2.60618  5.55263  6.14941  5.53356  1.95381  3.30849  5.68274  2.14008  5.31682  2.02542  4.11271  3.87100  1.77158  5.44670  5.32251  3.41925  3.46695  2.43088  6.17450  2.21116   1019 p - - -
          2.68618  4.42225  2.77519  2.73123  3.46354  2.40513  3.72494  3.29354  2.67741  2.69355  4.24690  2.90347  2.73739  3.18146  2.89801  2.37887  2.77519  2.98518  4.58477  3.61503
          0.00163  6.81658  7.53892  0.61958  0.77255  0.64921  0.73910
    312   2.74301  4.58961  6.05480  3.92236  2.34826  2.00659  5.66469  1.91352  5.24850  2.87250  2.63947  4.50517  5.70018  3.36784  4.41796  2.44484  2.12792  2.54923  6.18423  3.16634   1020 i - - -
          2.68618  4.42225  2.77519  2.73123  3.46354  2.40513  3.72494  3.29354  2.67741  2.69355  4.24690  2.90347  2.73739  3.18146  2.89801  2.37887  2.77519  2.98518  4.58477  3.61503
          0.00163  6.81658  7.53892  0.61958  0.77255  0.39564  1.11855
    313   3.20931  6.48020  2.00327  2.36147  3.73708  4.20665  3.64724  2.71021  2.89996  2.18001  3.34146  2.32677  5.20827  2.76663  3.60508  3.01315  3.29353  2.60004  6.92829  3.23144   1021 d - - -
          2.68618  4.42225  2.77519  2.73123  3.46354  2.40513  3.72494  3.29354  2.67741  2.69355  4.24690  2.90347  2.73739  3.18146  2.89801  2.37887  2.77519  2.98518  4.58477  3.61503
          0.00161  6.82676  7.54911  0.61958  0.77255  0.48576  0.95510
    314   2.16108  4.58268  6.09131  4.35231  3.21171  1.59389  5.67888  3.03457  5.27749  2.00177  1.84833  4.35549  3.46363  3.93323  4.43445  2.55193  3.92526  2.64825  4.65723  4.32238   1022 g - - -
          2.68589  4.42229  2.77487  2.73128  3.46358  2.40517  3.72499  3.29358  2.67745  2.69359  4.24694  2.90351  2.73744  3.18151  2.89805  2.37891  2.77524  2.98523  4.58481  3.61507
          0.01063  4.60059  7.54911  0.66415  0.72301  0.48576  0.95510
    315   3.47350  4.53301  6.15804  5.54220  1.62919  4.42484  4.16429  1.99534  5.32549  1.50094  2.34781  3.56834  2.74389  4.19934  4.56038  3.74843  4.04238  2.58534  6.18325  3.41909   1025 l - - -
          2.68618  4.42225  2.77519  2.73123  3.46354  2.40513  3.72494  3.29354  2.67741  2.69355  4.24690  2.90347  2.73739  3.18146  2.89801  2.37887  2.77519  2.98518  4.58477  3.61503
          0.01072  6.82676  4.64851  0.61958  0.77255  0.48576  0.95510
    316   3.05713  4.54704  3.79692  3.13353  3.25645  3.88362  4.40802  2.32537  2.83914  1.74841  2.51919  3.37687  5.41076  3.23360  2.96968  3.44048  2.87411  2.43438  6.50031  2.43876   1026 l - - -
          2.68618  4.42225  2.77519  2.73123  3.46354  2.40513  3.72494  3.29354  2.67741  2.69355  4.24690  2.90347  2.73739  3.18146  2.89801  2.37887  2.77519  2.98518  4.58477  3.61503
          0.00163  6.81767  7.54002  0.61958  0.77255  0.40364  1.10228
    317   2.63130  4.96224  2.28405  2.68976  4.08498  3.85493  4.29813  4.44050  2.58354  3.75896  4.50834  2.08236  5.19369  2.80183  1.48599  2.66134  2.92271  3.97523  4.86375  4.53427   1027 r - - -
          2.68618  4.42225  2.77519  2.73123  3.46354  2.40513  3.72494  3.29354  2.67741  2.69355  4.24690  2.90347  2.73739  3.18146  2.89801  2.37887  2.77519  2.98518  4.58477  3.61503
          0.00161  6.82676  7.54911  0.61958  0.77255  0.48576  0.95510
    318   2.51958  5.56194  6.15313  4.52370  4.10888  5.35691  5.69056  1.45390  5.32198  1.27280  2.66027  4.09758  4.52188  3.52852  4.46833  3.94293  3.28516  2.05109  4.75675  3.59926   1028 l - - -
          2.68582  4.42243  2.77508  2.73110  3.46372  2.40496  3.72513  3.29372  2.67732  2.69373  4.24708  2.90301  2.73758  3.18164  2.89819  2.37905  2.77502  2.98536  4.58495  3.61521
          0.07527  2.63140  7.54911  0.06530  2.76130  0.48576  0.95510
    319   2.28466  4.13335  6.08024  5.46956  3.77317  2.52241  4.04738  1.90579  5.26943  2.04654  3.09304  2.49809  3.03369  3.45631  5.30182  2.45756  3.31873  2.39908  6.19119  3.10212   1030 i - - -
          2.68724  4.42578  2.77603  2.73086  3.46381  2.40735  3.72430  3.29067  2.67892  2.69195  4.24249  2.90423  2.73870  3.17811  2.89794  2.37816  2.77492  2.98532  4.58450  3.61256
          0.40321  1.13215  4.65771  1.44711  0.26821  0.48576  0.95510
    320   2.84115  5.97209  4.75017  3.23804  2.54679  3.97277  4.04228  3.11438  2.81962  2.25017  2.44484  2.40678  5.39080  3.27978  3.76099  2.56934  2.63816  2.76099  6.53058  2.18918   1045 y - - -
          2.68618  4.42225  2.77519  2.73123  3.46354  2.40513  3.72494  3.29354  2.67741  2.69355  4.24690  2.90347  2.73739  3.18146  2.89801  2.37887  2.77519  2.98518  4.58477  3.61503
          0.09518  6.81776  2.41130  0.61958  0.77255  0.40430  1.10095
    321   3.45251  6.46091  3.20896  3.13494  4.13034  1.06941  4.91295  5.29084  2.85999  4.06035  5.50174  2.27016  4.06341  3.35117  3.25039  2.85939  2.72723  3.63741  6.89399  2.42731   1046 g - - -
          2.68618  4.42225  2.77519  2.73123  3.46354  2.40513  3.72494  3.29354  2.67741  2.69355  4.24690  2.90347  2.73739  3.18146  2.89801  2.37887  2.77519  2.98518  4.58477  3.61503
          0.00177  6.73424  7.45659  0.61958  0.77255  1.24553  0.33938
    322   2.06350  6.44237  1.92278  2.40716  4.14686  3.10052  4.92638  3.62844  3.26324  3.55279  3.71769  2.70312  4.39950  3.14433  3.29667  2.80262  2.52106  2.30743  6.88212  3.02970   1047 d - - -
          2.68598  4.42271  2.77566  2.73134  3.46400  2.40559  3.72446  3.29067  2.67787  2.69312  4.24736  2.90393  2.73730  3.18193  2.89812  2.37933  2.77566  2.98299  4.58523  3.61549
          0.68453  1.71993  1.15014  0.12749  2.12278  1.37373  0.29191
    323   3.08160  6.12574  3.04296  2.98770  3.86466  2.80748  3.92262  4.91933  3.14011  3.03285  4.12714  2.55233  2.02181  3.24711  3.51827  1.86287  2.41043  2.81854  4.67752  3.10169   1051 s - - -
          2.68618  4.42225  2.77519  2.73123  3.46354  2.40513  3.72494  3.29354  2.67741  2.69355  4.24690  2.90347  2.73739  3.18146  2.89801  2.37887  2.77519  2.98518  4.58477  3.61503
          0.00257  6.36179  7.08413  0.61958  0.77255  0.96709  0.47834
    324   2.75817  5.33985  3.67939  5.19953  2.65975  2.32141  3.85459  2.26758  5.00702  1.79694  2.75684  3.21242  2.57386  5.15781  5.05205  3.14719  3.14279  2.93297  3.16374  2.78203   1052 l - - -
          2.68618  4.42225  2.77519  2.73123  3.46354  2.40513  3.72494  3.29354  2.67741  2.69355  4.24690  2.90347  2.73739  3.18146  2.89801  2.37887  2.77519  2.98518  4.58477  3.61503
          0.02293  6.54719  3.85191  0.61958  0.77255  0.42702  1.05685
    325   2.26258  5.86389  3.27317  3.80659  3.15087  3.04497  3.95017  2.53853  3.54429  2.97311  2.94795  3.61063  4.41693  3.69708  3.28655  2.38353  3.09322  2.37115  2.04101  3.00165   1053 w - - -
          2.68618  4.42225  2.77519  2.73123  3.46354  2.40513  3.72494  3.29354  2.67741  2.69355  4.24690  2.90347  2.73739  3.18146  2.89801  2.37887  2.77519  2.98518  4.58477  3.61503
          0.00179  6.72343  7.44578  0.61958  0.77255  0.21221  1.65439
    326   2.94064  6.53342  2.63965  1.38710  4.75433  3.25814  4.43302  3.96375  3.71433  4.83923  5.57375  2.54980  2.93778  2.08967  2.76791  2.39239  2.61623  4.38882  6.96536  4.19621   1054 e - - -
          2.69094  4.38296  2.77263  2.73678  3.45534  2.41064  3.73418  3.29154  2.67855  2.68637  4.23992  2.90308  2.73897  3.17959  2.90447  2.37892  2.77338  2.98717  4.58088  3.60648
          0.32784  1.29716  5.08080  2.88814  0.05729  0.41386  1.08203
    327   2.80114  4.63904  4.66437  4.51738  2.88724  4.52476  5.68489  1.38503  5.31399  1.86273  2.87997  4.08585  3.88589  4.39563  5.32291  3.37107  2.94338  1.70696  6.17930  3.04524   1095 i - - -
          2.68618  4.42225  2.77519  2.73123  3.46354  2.40513  3.72494  3.29354  2.67741  2.69355  4.24690  2.90347  2.73739  3.18146  2.89801  2.37887  2.77519  2.98518  4.58477  3.61503
          0.01055  6.82111  4.66693  0.61958  0.77255  0.58001  0.82074
    328   1.75015  4.63342  6.14289  5.52723  2.66338  2.33823  3.93615  2.06860  4.47695  1.71211  3.24260  3.37436  4.47448  5.44147  5.31772  3.50632  3.25880  3.02324  2.77312  3.41216   1096 l - - -
          2.68683  4.42120  2.77514  2.73096  3.46345  2.40287  3.72475  3.29419  2.67806  2.69362  4.24631  2.90411  2.73763  3.18211  2.89866  2.37889  2.77554  2.98548  4.58146  3.61568
          0.26935  1.48227  4.71001  0.14575  1.99786  0.56265  0.84327
    329   2.84887  6.21673  4.46385  2.66398  3.77429  2.68613  4.38686  2.65006  2.95103  2.24180  3.68501  3.72621  2.51040  2.50523  2.43710  2.99427  2.51421  2.88292  3.89755  3.94153   1101 l - - -
          2.68618  4.42225  2.77519  2.73123  3.46354  2.40513  3.72494  3.29354  2.67741  2.69355  4.24690  2.90347  2.73739  3.18146  2.89801  2.37887  2.77519  2.98518  4.58477  3.61503
          0.00164  6.80944  7.53179  0.61958  0.77255  0.53548  0.88042
    330   2.50514  6.52224  2.58734  2.76758  4.58874  3.16609  3.13958  3.59565  3.33051  3.57560  5.56381  1.86612  2.80190  3.56083  3.87175  1.64807  2.90376  3.27086  4.98801  3.45899   1102 s - - -
          2.68618  4.42225  2.77519  2.73123  3.46354  2.40513  3.72494  3.29354  2.67741  2.69355  4.24690  2.90347  2.73739  3.18146  2.89801  2.37887  2.77519  2.98518  4.58477  3.61503
          0.00163  6.81790  7.54025  0.61958  0.77255  0.62949  0.76114
    331   2.81835  3.34122  6.15941  5.54294  2.92679  5.35115  5.68549  1.50257  5.32426  1.30782  3.09394  5.51864  5.71471  4.58378  4.24583  3.02351  3.34724  2.45590  3.15449  2.99770   1103 l - - -
          2.68618  4.42225  2.77519  2.73123  3.46354  2.40513  3.72494  3.29354  2.67741  2.69355  4.24690  2.90347  2.73739  3.18146  2.89801  2.37887  2.77519  2.98518  4.58477  3.61503
          0.00163  6.81790  7.54025  0.61958  0.77255  0.40536  1.09882
    332   2.44000  4.57162  6.15982  5.54386  3.07587  1.87037  5.69179  1.62793  3.95159  1.84673  2.71565  4.46370  5.72143  5.45632  3.99258  3.09692  2.89429  2.45540  4.12536  4.31388   1104 i - - -
          2.68618  4.42225  2.77519  2.73123  3.46354  2.40513  3.72494  3.29354  2.67741  2.69355  4.24690  2.90347  2.73739  3.18146  2.89801  2.37887  2.77519  2.98518  4.58477  3.61503
          0.00161  6.82676  7.54911  0.61958  0.77255  0.48576  0.95510
    333   2.20388  3.55117  6.16577  5.54939  2.52608  4.05556  5.69288  1.79605  5.33098  1.95332  2.60438  4.53941  4.55287  3.80575  5.33405  2.82664  3.99614  2.39142  3.11604  2.24413   1105 i - - -
          2.68618  4.42225  2.77519  2.73123  3.46354  2.40513  3.72494  3.29354  2.67741  2.69355  4.24690  2.90347  2.73739  3.18146  2.89801  2.37887  2.77519  2.98518  4.58477  3.61503
          0.00887  6.82676  4.86105  0.61958  0.77255  0.48576  0.95510
    334   3.65022  4.03048  6.12600  4.58713  3.84779  4.39159  4.49409  3.01613  5.30079  0.66737  1.85797  4.35561  4.02305  4.42498  5.31539  3.37064  3.14642  3.16553  6.17958  5.00321   1106 L - - -
          2.68618  4.42225  2.77519  2.73123  3.46354  2.40513  3.72494  3.29354  2.67741  2.69355  4.24690  2.90347  2.73739  3.18146  2.89801  2.37887  2.77519  2.98518  4.58477  3.61503
          0.01067  6.81952  4.65454  0.61958  0.77255  0.41792  1.07415
    335   1.95368  3.24840  6.15940  5.54293  2.73202  2.80737  5.68542  1.88399  5.32423  1.69295  3.69865  5.51859  5.71463  5.45246  5.32684  3.04758  3.15045  2.09429  3.05831  3.16853   1107 l - - -
          2.68620  4.42227  2.77521  2.73125  3.46356  2.40515  3.72496  3.29356  2.67743  2.69327  4.24692  2.90349  2.73741  3.18148  2.89803  2.37889  2.77521  2.98520  4.58479  3.61505
          0.00962  4.70531  7.54014  0.31674  1.30386  0.40459  1.10036
    336   1.93105  3.87928  6.16577  5.54939  3.73409  2.68240  5.69289  1.50838  4.46260  1.37068  4.08278  5.52571  4.65832  5.45946  5.33407  3.49031  3.63685  1.99981  4.87107  5.00688   1109 l - - -
          2.68618  4.42225  2.77519  2.73123  3.46354  2.40513  3.72494  3.29354  2.67741  2.69355  4.24690  2.90347  2.73739  3.18146  2.89801  2.37887  2.77519  2.98518  4.58477  3.61503
          0.00161  6.82676  7.54911  0.61958  0.77255  0.48576  0.95510
    337   3.12174  4.66666  3.19347  2.69662  1.95316  3.10787  3.71158  2.38230  4.60168  2.42500  2.38793  4.24862  4.61473  3.13519  4.28024  2.62694  2.41243  2.80774  4.67824  3.46193   1110 f - - -
          2.68618  4.42225  2.77519  2.73123  3.46354  2.40513  3.72494  3.29354  2.67741  2.69355  4.24690  2.90347  2.73739  3.18146  2.89801  2.37887  2.77519  2.98518  4.58477  3.61503
          0.00161  6.82676  7.54911  0.61958  0.77255  0.48576  0.95510
    338   1.67479  3.72874  4.49033  5.52922  2.56605  1.82638  5.68889  1.93204  5.31554  2.50967  3.82176  5.51594  4.13194  4.38868  5.32606  2.57397  2.58079  2.59325  4.76559  5.00851   1111 a - - -
          2.68618  4.42225  2.77519  2.73123  3.46354  2.40513  3.72494  3.29354  2.67741  2.69355  4.24690  2.90347  2.73739  3.18146  2.89801  2.37887  2.77519  2.98518  4.58477  3.61503
          0.00161  6.82676  7.54911  0.61958  0.77255  0.48576  0.95510
    339   1.95547  5.55506  6.16110  5.54468  2.66506  3.62980  5.68769  1.60104  5.32614  1.55633  4.01158  5.52067  3.64794  5.45449  5.32898  3.89865  3.72376  1.53088  4.97753  5.00148   1112 v - - -
          2.68618  4.42225  2.77519  2.73123  3.46354  2.40513  3.72494  3.29354  2.67741  2.69355  4.24690  2.90347  2.73739  3.18146  2.89801  2.37887  2.77519  2.98518  4.58477  3.61503
          0.00162  6.82023  7.54258  0.61958  0.77255  0.48576  0.95510
    340   2.44145  3.72826  6.17346  4.46637  2.53951  3.51527  5.70284  1.90216  5.33997  1.48659  4.68528  5.53445  5.73017  5.46883  5.34339  4.67949  3.18079  1.20980  6.19191  5.01607   1113 v - - -
          2.68625  4.42232  2.77526  2.73103  3.46304  2.40520  3.72501  3.29361  2.67748  2.69336  4.24697  2.90354  2.73719  3.18153  2.89808  2.37894  2.77526  2.98525  4.58484  3.61510
          0.00860  4.82386  7.54258  1.09838  0.40558  0.48576  0.95510
    341   2.82506  3.32653  6.16132  5.54486  1.79828  3.88356  5.68747  2.80065  5.32620  1.69695  3.33042  5.52060  4.50566  5.45445  5.32887  2.90994  2.80123  2.56314  3.38252  1.74788   1118 l - - -
          2.68618  4.42225  2.77519  2.73123  3.46354  2.40513  3.72494  3.29354  2.67741  2.69355  4.24690  2.90347  2.73739  3.18146  2.89801  2.37887  2.77519  2.98518  4.58477  3.61503
          0.02575  6.82023  3.71594  0.61958  0.77255  0.48576  0.95510
    342   3.06155  5.52814  6.13301  5.51665  1.71612  2.59654  5.66039  2.04930  5.29832  1.46040  3.50325  4.15283  5.68970  5.42685  4.46697  3.66311  2.70280  2.16552  4.18983  3.45172   1119 l - - -
          2.68618  4.42225  2.77519  2.73123  3.46354  2.40513  3.72494  3.29354  2.67741  2.69355  4.24690  2.90347  2.73739  3.18146  2.89801  2.37887  2.77519  2.98518  4.58477  3.61503
          0.00167  6.78898  7.51133  0.61958  0.77255  0.59458  0.80250
    343   1.96491  3.74484  6.13294  5.51669  3.36765  3.06716  5.66164  1.88745  4.64092  1.62510  3.60386  4.46359  4.62736  5.42754  4.49834  3.37401  2.73826  2.03033  2.50733  4.44390   1120 l - - -
          2.68619  4.42226  2.77521  2.73125  3.46355  2.40514  3.72496  3.29355  2.67742  2.69333  4.24691  2.90348  2.73741  3.18148  2.89802  2.37888  2.77521  2.98520  4.58478  3.61504
          0.00805  4.89650  7.51313  0.35519  1.20744  0.53323  0.88360
    344   2.13800  5.56533  6.17867  5.56426  2.84399  3.52532  5.71265  1.55911  5.34783  0.97534  3.30221  5.54271  5.73509  5.47525  5.35130  4.68856  3.55457  2.40794  6.19722  5.02304   1122 l - - -
          2.68618  4.42225  2.77519  2.73123  3.46354  2.40513  3.72494  3.29354  2.67741  2.69355  4.24690  2.90347  2.73739  3.18146  2.89801  2.37887  2.77519  2.98518  4.58477  3.61503
          0.01150  6.77701  4.57590  0.61958  0.77255  0.41561  1.07864
    345   1.24401  5.47972  6.02308  5.41045  3.01123  2.25282  5.59537  2.70667  5.20403  2.53385  4.05324  3.37882  4.54326  5.34270  5.22617  2.04751  2.50282  2.43787  4.32137  4.92403   1123 a - - -
          2.68618  4.42225  2.77519  2.73123  3.46354  2.40513  3.72494  3.29354  2.67741  2.69355  4.24690  2.90347  2.73739  3.18146  2.89801  2.37887  2.77519  2.98518  4.58477  3.61503
          0.00179  6.72467  7.44701  0.61958  0.77255  0.63628  0.75344
    346   1.98839  4.37657  5.96754  5.35112  2.60567  3.40328  5.49417  1.88283  5.13259  1.49204  3.70020  5.32715  5.52343  5.26095  4.30073  2.86711  3.22260  2.25045  3.15424  2.95737   1124 l - - -
          2.68618  4.42225  2.77519  2.73123  3.46354  2.40513  3.72494  3.29354  2.67741  2.69355  4.24690  2.90347  2.73739  3.18146  2.89801  2.37887  2.77519  2.98518  4.58477  3.61503
          0.00204  6.59167  7.31402  0.61958  0.77255  0.40198  1.10562
    347   2.55286  5.37809  5.91954  5.30702  2.57193  5.16180  4.31054  2.13001  2.35390  1.42505  4.49682  4.52362  5.52590  5.23993  2.64411  4.01963  3.80037  2.24095  3.54822  2.49857   1125 l - - -
          2.68618  4.42225  2.77519  2.73123  3.46354  2.40513  3.72494  3.29354  2.67741  2.69355  4.24690  2.90347  2.73739  3.18146  2.89801  2.37887  2.77519  2.98518  4.58477  3.61503
          0.00136  6.60268        *  0.61958  0.77255  0.00000        *
//
