# Supplementary material for: The ATP Binding Cassette (ABC) Transporter Gene Family in Lotus (Nelumbo Adans.): Genome-Wide Survey, Characterization and Gene Expression Profile
Source: Biology (Basel). 2026 Mar 14;15(6):469. doi: 10.3390/biology15060469 (PMC13023602; doi:10.3390/biology15060469)
Supplement: Supplementary file 1 [file biology-15-00469-s001.zip › File S1. HMM profiles/PF12730.hmm]

HMMER3/f [3.3 | Nov 2019]
NAME  ABC2_membrane_4
ACC   PF12730.13
DESC  ABC-2 family transporter protein
LENG  179
ALPH  amino
RF    no
MM    no
CONS  yes
CS    no
MAP   yes
DATE  Wed Sep 25 22:51:14 2024
NSEQ  47
EFFN  4.443542
CKSUM 2277700849
GA    27 27;
TC    27 27;
NC    26.9 26.9;
BM    hmmbuild HMM.ann SEED.ann
SM    hmmsearch --cpu 4 -Z 81514348 -E 1000 HMM pfamseq
STATS LOCAL MSV      -10.4421  0.70678
STATS LOCAL VITERBI  -11.2594  0.70678
STATS LOCAL FORWARD   -4.5337  0.70678
HMM          A        C        D        E        F        G        H        I        K        L        M        N        P        Q        R        S        T        V        W        Y   
            m->m     m->i     m->d     i->m     i->i     d->m     d->d
  COMPO   2.52552  4.13736  3.73018  3.09147  2.80368  3.13324  4.13593  2.39911  2.88260  2.02085  3.26545  3.45278  3.42901  3.44706  3.36253  2.75655  2.76082  2.35606  4.39847  3.42556
          2.68618  4.42225  2.77519  2.73123  3.46354  2.40513  3.72494  3.29354  2.67741  2.69355  4.24690  2.90347  2.73739  3.18146  2.89801  2.37887  2.77519  2.98518  4.58477  3.61503
          0.00785  5.24641  5.96875  0.61958  0.77255  0.00000        *
      1   2.41700  4.51897  4.96871  4.36846  3.24875  4.28979  4.63587  2.08865  4.18467  0.89175  3.59120  4.41743  4.65267  4.33735  4.24001  3.19300  2.85359  2.66852  5.15837  3.98428      1 l - - -
          2.68618  4.42225  2.77519  2.73123  3.46354  2.40513  3.72494  3.29354  2.67741  2.69355  4.24690  2.90347  2.73739  3.18146  2.89801  2.37887  2.77519  2.98518  4.58477  3.61503
          0.00785  5.24641  5.96875  0.61958  0.77255  0.48576  0.95510
      2   3.34734  5.10044  5.87515  5.31757  2.97321  5.23314  5.66016  0.96665  5.17375  1.24060  3.78349  5.39915  5.45608  5.24570  5.19587  4.59943  4.07840  1.99559  5.94290  4.83651      2 i - - -
          2.68618  4.42225  2.77519  2.73123  3.46354  2.40513  3.72494  3.29354  2.67741  2.69355  4.24690  2.90347  2.73739  3.18146  2.89801  2.37887  2.77519  2.98518  4.58477  3.61503
          0.00785  5.24641  5.96875  0.61958  0.77255  0.48576  0.95510
      3   2.61833  5.36838  3.29441  2.64508  4.66266  3.78504  3.57530  3.78889  1.79113  2.94859  4.42282  3.27571  4.17707  1.95452  2.56011  2.53741  3.01587  3.43145  3.43816  3.33084      3 k - - -
          2.68618  4.42225  2.77519  2.73123  3.46354  2.40513  3.72494  3.29354  2.67741  2.69355  4.24690  2.90347  2.73739  3.18146  2.89801  2.37887  2.77519  2.98518  4.58477  3.61503
          0.00785  5.24641  5.96875  0.61958  0.77255  0.48576  0.95510
      4   2.16147  2.14160  4.55939  3.97002  3.59876  4.14469  4.45583  2.21618  3.84047  2.51589  3.16132  2.78122  4.51506  4.05042  4.00081  2.85619  1.85754  2.50667  5.11068  3.92136      4 t - - -
          2.68618  4.42225  2.77519  2.73123  3.46354  2.40513  3.72494  3.29354  2.67741  2.69355  4.24690  2.90347  2.73739  3.18146  2.89801  2.37887  2.77519  2.98518  4.58477  3.61503
          0.00785  5.24641  5.96875  0.61958  0.77255  0.48576  0.95510
      5   5.01167  6.80330  4.09230  0.09436  6.48967  4.85608  5.78347  6.38059  4.95259  5.76008  6.87118  4.71951  5.54405  5.10137  5.37469  4.95003  5.37746  5.96523  7.27331  6.35803      5 E - - -
          2.68618  4.42225  2.77519  2.73123  3.46354  2.40513  3.72494  3.29354  2.67741  2.69355  4.24690  2.90347  2.73739  3.18146  2.89801  2.37887  2.77519  2.98518  4.58477  3.61503
          0.00785  5.24641  5.96875  0.61958  0.77255  0.48576  0.95510
      6   3.09255  3.47314  5.03486  4.42235  1.19741  4.26173  4.58368  2.47699  4.21195  1.81196  3.15628  4.41616  4.61925  4.34002  3.35502  3.57341  3.32400  2.70003  2.95080  3.88228      6 f - - -
          2.68618  4.42225  2.77519  2.73123  3.46354  2.40513  3.72494  3.29354  2.67741  2.69355  4.24690  2.90347  2.73739  3.18146  2.89801  2.37887  2.77519  2.98518  4.58477  3.61503
          0.00785  5.24641  5.96875  0.61958  0.77255  0.48576  0.95510
      7   2.75846  4.63242  4.10856  3.53494  3.75288  4.05216  4.32419  3.10619  2.61875  1.43851  2.54155  3.87798  4.42755  2.30772  3.44745  3.11586  2.97287  2.72830  3.39673  3.34509      7 l - - -
          2.68618  4.42225  2.77519  2.73123  3.46354  2.40513  3.72494  3.29354  2.67741  2.69355  4.24690  2.90347  2.73739  3.18146  2.89801  2.37887  2.77519  2.98518  4.58477  3.61503
          0.00785  5.24641  5.96875  0.61958  0.77255  0.48576  0.95510
      8   4.97182  6.56098  5.23787  4.77358  6.31787  5.06268  5.40291  5.95923  0.11240  5.26385  6.28603  5.08003  5.57824  4.62272  3.77419  5.01995  5.18539  5.63491  6.88947  6.04283      8 K - - -
          2.68618  4.42225  2.77519  2.73123  3.46354  2.40513  3.72494  3.29354  2.67741  2.69355  4.24690  2.90347  2.73739  3.18146  2.89801  2.37887  2.77519  2.98518  4.58477  3.61503
          0.00785  5.24641  5.96875  0.61958  0.77255  0.48576  0.95510
      9   3.09387  4.47088  5.01520  4.40402  3.05040  4.26312  4.59170  2.21621  4.19943  0.88122  3.54216  3.65956  4.62065  4.33314  4.22125  3.57407  2.95677  2.39189  3.48557  3.90973      9 l - - -
          2.68618  4.42225  2.77519  2.73123  3.46354  2.40513  3.72494  3.29354  2.67741  2.69355  4.24690  2.90347  2.73739  3.18146  2.89801  2.37887  2.77519  2.98518  4.58477  3.61503
          0.00785  5.24641  5.96875  0.61958  0.77255  0.48576  0.95510
     10   3.50723  5.79570  3.90110  3.22701  3.82126  4.20272  2.93170  4.61008  0.92371  4.03923  4.85423  3.68686  4.55850  3.30129  1.52428  3.10450  3.68860  4.24425  6.08563  4.84057     10 k - - -
          2.68618  4.42225  2.77519  2.73123  3.46354  2.40513  3.72494  3.29354  2.67741  2.69355  4.24690  2.90347  2.73739  3.18146  2.89801  2.37887  2.77519  2.98518  4.58477  3.61503
          0.00785  5.24641  5.96875  0.61958  0.77255  0.48576  0.95510
     11   2.70599  5.80527  4.07164  3.36249  5.24655  4.28973  3.19322  4.60081  2.07467  4.04428  4.88149  3.79264  4.64049  3.36238  0.69358  3.59723  3.78044  3.46646  6.10296  4.90328     11 r - - -
          2.68618  4.42225  2.77519  2.73123  3.46354  2.40513  3.72494  3.29354  2.67741  2.69355  4.24690  2.90347  2.73739  3.18146  2.89801  2.37887  2.77519  2.98518  4.58477  3.61503
          0.02745  5.24641  3.82523  0.61958  0.77255  0.48576  0.95510
     12   2.84601  5.47643  3.27050  2.71053  4.81365  3.77991  3.95820  4.28607  1.80299  3.49688  4.52120  2.65382  4.17151  2.65751  2.24625  1.71442  3.23432  3.86336  5.90915  2.83729     12 s - - -
          2.68618  4.42225  2.77519  2.73123  3.46354  2.40513  3.72494  3.29354  2.67741  2.69355  4.24690  2.90347  2.73739  3.18146  2.89801  2.37887  2.77519  2.98518  4.58477  3.61503
          0.05227  5.22696  3.08868  0.61958  0.77255  0.44594  1.02226
     13   3.03636  5.51736  3.29395  2.73129  4.87230  3.79980  3.26906  4.34400  1.22076  3.81466  4.56172  2.51849  2.99318  3.06400  2.39321  2.42388  3.06486  3.91470  5.93405  4.54675     13 k - - -
          2.68618  4.42225  2.77519  2.73123  3.46354  2.40513  3.72494  3.29354  2.67741  2.69355  4.24690  2.90347  2.73739  3.18146  2.89801  2.37887  2.77519  2.98518  4.58477  3.61503
          0.03799  5.20337  3.44881  0.61958  0.77255  0.40648  1.09659
     14   2.77814  3.76556  4.92916  4.31767  2.45151  3.02708  4.51535  1.62001  4.11487  1.97532  2.34273  3.59290  3.41604  4.25667  4.14288  3.14757  3.25363  2.30570  5.02594  3.84867     14 i - - -
          2.68618  4.42225  2.77519  2.73123  3.46354  2.40513  3.72494  3.29354  2.67741  2.69355  4.24690  2.90347  2.73739  3.18146  2.89801  2.37887  2.77519  2.98518  4.58477  3.61503
          0.00808  5.21812  5.94047  0.61958  0.77255  0.43017  1.05096
     15   2.83350  4.52521  5.13813  4.52596  2.43032  4.34932  4.68635  1.66370  4.31441  1.83344  2.82638  4.51450  4.69812  4.43397  4.31859  3.66487  3.39454  1.42682  3.98348  3.98886     15 v - - -
          2.68618  4.42225  2.77519  2.73123  3.46354  2.40513  3.72494  3.29354  2.67741  2.69355  4.24690  2.90347  2.73739  3.18146  2.89801  2.37887  2.77519  2.98518  4.58477  3.61503
          0.00785  5.24641  5.96875  0.61958  0.77255  0.48576  0.95510
     16   3.03574  4.47572  4.64510  4.05117  3.08039  4.16044  4.47045  2.49467  3.20906  1.81667  3.59198  4.19760  2.93120  3.60601  4.03705  2.89906  3.26779  2.72696  1.81974  2.36732     16 l - - -
          2.68618  4.42225  2.77519  2.73123  3.46354  2.40513  3.72494  3.29354  2.67741  2.69355  4.24690  2.90347  2.73739  3.18146  2.89801  2.37887  2.77519  2.98518  4.58477  3.61503
          0.00785  5.24641  5.96875  0.61958  0.77255  0.48576  0.95510
     17   2.30668  3.78445  5.00882  4.39400  2.48277  4.21850  4.55215  1.63120  4.18002  1.57014  3.00131  4.37983  4.58106  3.66547  4.18930  3.52995  3.28039  2.17490  5.04510  3.48512     17 l - - -
          2.68618  4.42225  2.77519  2.73123  3.46354  2.40513  3.72494  3.29354  2.67741  2.69355  4.24690  2.90347  2.73739  3.18146  2.89801  2.37887  2.77519  2.98518  4.58477  3.61503
          0.03199  5.24641  3.64135  0.61958  0.77255  0.48576  0.95510
     18   2.12519  3.94408  4.83952  4.23399  3.12476  2.59790  4.50179  2.06225  4.05051  1.98997  2.93434  4.28856  4.54114  4.20933  4.11082  2.45359  2.22616  2.32421  5.04198  3.86235     18 l - - -
          2.68618  4.42225  2.77519  2.73123  3.46354  2.40513  3.72494  3.29354  2.67741  2.69355  4.24690  2.90347  2.73739  3.18146  2.89801  2.37887  2.77519  2.98518  4.58477  3.61503
          0.00805  5.22246  5.94481  0.61958  0.77255  0.56767  0.83666
     19   2.84899  4.43904  5.02876  4.41638  1.86196  3.74655  4.58311  1.92190  4.20534  1.80867  2.63446  4.40618  4.60559  4.33736  4.21703  3.55863  2.90050  1.79821  5.07382  3.89895     19 v - - -
          2.68618  4.42225  2.77519  2.73123  3.46354  2.40513  3.72494  3.29354  2.67741  2.69355  4.24690  2.90347  2.73739  3.18146  2.89801  2.37887  2.77519  2.98518  4.58477  3.61503
          0.00805  5.22246  5.94481  0.61958  0.77255  0.43775  1.03701
     20   2.34435  4.43249  4.87611  4.26940  2.36274  3.04104  4.52043  2.13353  4.08138  1.41630  3.55106  4.31326  3.94644  4.23611  4.13389  2.76683  2.95446  2.24595  5.05325  3.87424     20 l - - -
          2.68619  4.42226  2.77521  2.73124  3.46355  2.40514  3.72496  3.29323  2.67742  2.69356  4.24691  2.90348  2.73741  3.18147  2.89802  2.37888  2.77521  2.98519  4.58478  3.61504
          0.03042  3.59690  5.96875  0.39835  1.11299  0.48576  0.95510
     21   1.44139  3.43069  4.71598  4.11924  3.56355  2.55399  4.49231  2.43630  3.96291  2.20548  3.25696  4.23569  4.53854  4.14669  4.07148  2.63106  2.82500  2.14097  5.08324  3.89949     22 a - - -
          2.68618  4.42225  2.77519  2.73123  3.46354  2.40513  3.72494  3.29354  2.67741  2.69355  4.24690  2.90347  2.73739  3.18146  2.89801  2.37887  2.77519  2.98518  4.58477  3.61503
          0.00785  5.24641  5.96875  0.61958  0.77255  0.48576  0.95510
     22   1.63242  4.50390  4.52353  3.93572  3.60825  4.13937  4.44739  2.49903  3.81202  2.04670  2.83105  4.13255  3.08699  4.02780  3.98415  2.23729  2.36544  2.39094  5.11844  3.92768     23 a - - -
          2.68618  4.42225  2.77519  2.73123  3.46354  2.40513  3.72494  3.29354  2.67741  2.69355  4.24690  2.90347  2.73739  3.18146  2.89801  2.37887  2.77519  2.98518  4.58477  3.61503
          0.00785  5.24641  5.96875  0.61958  0.77255  0.48576  0.95510
     23   2.43137  3.33703  4.98757  4.37356  2.36943  3.71064  4.54132  2.04344  4.16225  1.41455  3.22599  4.36530  3.14405  4.29662  4.17637  3.51893  3.02222  2.20756  5.03973  3.86342     24 l - - -
          2.68618  4.42225  2.77519  2.73123  3.46354  2.40513  3.72494  3.29354  2.67741  2.69355  4.24690  2.90347  2.73739  3.18146  2.89801  2.37887  2.77519  2.98518  4.58477  3.61503
          0.05621  5.24641  3.00796  0.61958  0.77255  0.48576  0.95510
     24   2.65716  3.74161  4.96805  4.35369  2.57388  3.62135  4.51691  2.03784  4.14109  1.52137  3.05423  4.34244  4.54694  4.27439  4.15309  3.07115  2.74203  1.78154  5.01352  3.83728     25 l - - -
          2.68619  4.42226  2.77521  2.73125  3.46355  2.40514  3.72496  3.29355  2.67742  2.69356  4.24691  2.90348  2.73741  3.18148  2.89802  2.37888  2.77521  2.98491  4.58478  3.61504
          0.03819  3.35864  5.92079  0.36484  1.18518  0.64188  0.74718
     25   2.26251  4.40193  4.87228  4.26387  2.09491  3.62173  4.49720  2.49274  4.07100  1.92802  2.27460  4.29717  4.53364  3.48502  4.11540  2.74868  3.24315  1.89322  5.02232  3.84394     27 v - - -
          2.68620  4.42227  2.77521  2.73125  3.46356  2.40514  3.72496  3.29331  2.67742  2.69357  4.24691  2.90348  2.73727  3.18148  2.89802  2.37888  2.77521  2.98520  4.58479  3.61505
          0.05073  3.74837  3.65300  0.64737  0.74112  0.64188  0.74718
     26   2.56379  4.88024  3.61097  2.54569  4.05272  3.48314  4.11757  3.05032  3.02750  3.10910  3.49727  3.51930  1.33494  3.03048  3.43914  3.11074  3.20762  2.33451  5.43883  4.16855     30 p - - -
          2.68609  4.42229  2.77524  2.73127  3.46358  2.40517  3.72499  3.29335  2.67745  2.69347  4.24566  2.90351  2.73744  3.18151  2.89805  2.37891  2.77524  2.98523  4.58481  3.61507
          0.06691  3.18343  3.76038  0.79293  0.60243  0.46532  0.98868
     27   2.50472  4.41148  4.97790  4.36541  1.90197  3.26545  4.54010  1.81825  4.15650  1.75607  3.52334  4.36135  4.56851  4.29172  4.17325  3.51762  3.26799  1.91707  5.03779  3.35964     34 l - - -
          2.68602  4.42229  2.77524  2.73127  3.46358  2.40517  3.72499  3.29338  2.67745  2.69348  4.24694  2.90351  2.73732  3.18150  2.89805  2.37891  2.77524  2.98508  4.58481  3.61507
          0.12922  2.79578  2.81093  0.49713  0.93719  0.62451  0.76685
     28   2.98163  4.36994  4.85923  4.24972  2.22657  3.61057  4.47041  2.37226  4.05337  1.49809  3.22382  4.27515  2.86513  4.20075  4.09198  2.88551  2.38546  2.31821  3.76155  3.81236     37 l - - -
          2.68619  4.42227  2.77521  2.73125  3.46355  2.40514  3.72496  3.29355  2.67742  2.69356  4.24632  2.90348  2.73741  3.18148  2.89802  2.37888  2.77508  2.98520  4.58478  3.61505
          0.06262  3.20756  3.89970  0.34754  1.22562  0.41081  1.08801
     29   1.38384  4.48351  4.50582  3.91826  3.58905  2.49146  4.42819  2.37818  3.79402  2.09893  3.60145  4.11319  4.48899  4.00944  3.96529  2.71985  2.69476  2.46268  4.11630  3.90808     39 a - - -
          2.68622  4.42229  2.77524  2.73127  3.46358  2.40500  3.72499  3.29358  2.67745  2.69344  4.24694  2.90351  2.73744  3.18133  2.89805  2.37880  2.77524  2.98522  4.58481  3.61507
          0.08596  3.23153  3.14946  0.76893  0.62271  0.51617  0.90833
     30   2.65464  3.77267  4.18946  4.33585  2.69202  4.17175  4.50435  2.09221  4.12473  1.51503  2.94809  4.32822  4.53562  3.75617  4.13930  3.19919  2.59147  1.93808  4.01286  3.46087     43 l - - -
          2.68618  4.42225  2.77519  2.73123  3.46354  2.40513  3.72494  3.29354  2.67741  2.69355  4.24690  2.90347  2.73739  3.18146  2.89801  2.37887  2.77519  2.98518  4.58477  3.61503
          0.00834  5.18665  5.90899  0.61958  0.77255  0.46900  0.98250
     31   2.28021  4.41207  4.92456  3.72392  2.34683  3.07187  4.51936  2.26030  4.11320  1.43768  3.53036  4.32967  4.55351  4.25690  4.14483  3.49764  2.77163  2.08837  3.80499  3.85553     44 l - - -
          2.68608  4.42228  2.77522  2.73126  3.46330  2.40515  3.72497  3.29357  2.67743  2.69357  4.24692  2.90349  2.73742  3.18149  2.89803  2.37878  2.77522  2.98521  4.58479  3.61506
          0.05995  3.16315  4.14163  0.48443  0.95723  0.44674  1.02084
     32   2.26997  4.81538  3.42622  3.18648  3.59000  3.18889  4.18804  2.79652  2.70307  2.26054  3.91346  3.27429  4.32952  3.23276  3.01877  2.92350  2.65936  2.42175  5.38460  2.10327     47 y - - -
          2.68618  4.42225  2.77519  2.73123  3.46354  2.40513  3.72494  3.29354  2.67741  2.69355  4.24690  2.90347  2.73739  3.18146  2.89801  2.37887  2.77519  2.98518  4.58477  3.61503
          0.09988  5.23328  2.41111  0.61958  0.77255  0.53174  0.88572
     33   2.62922  4.40492  4.64697  4.04976  1.51028  4.11119  3.73057  2.54021  3.13775  2.44947  2.51451  4.17097  4.47804  4.07971  4.00563  2.23332  3.20985  2.50107  3.69190  3.83654     48 f - - -
          2.68620  4.42227  2.77521  2.73125  3.46356  2.40515  3.72496  3.29356  2.67743  2.69357  4.24692  2.90349  2.73726  3.18148  2.89803  2.37877  2.77521  2.98520  4.58479  3.61505
          0.07150  3.01072  3.92457  0.31344  1.31277  0.53628  0.87928
     34   2.47858  3.73044  3.31458  2.64041  4.50058  2.89731  3.33928  3.39400  2.42854  2.66764  3.41715  2.23570  4.16522  2.91513  2.61053  2.67697  2.58036  3.58410  5.72578  3.40826     50 n - - -
          2.68631  4.42238  2.77509  2.73136  3.46367  2.40499  3.72477  3.29367  2.67743  2.69346  4.24646  2.90359  2.73741  3.18159  2.89814  2.37892  2.77532  2.98468  4.58490  3.61488
          0.08983  3.29542  3.01880  1.63267  0.21742  0.54226  0.87092
     35   2.28924  4.62418  3.98266  3.09542  3.15005  3.63699  4.25319  2.74367  2.60665  2.20395  3.39416  3.26273  4.36463  3.28708  3.67207  2.69255  2.45968  2.71880  3.94080  2.23348     62 l - - -
          2.68618  4.42225  2.77519  2.73123  3.46354  2.40513  3.72494  3.29354  2.67741  2.69355  4.24690  2.90347  2.73739  3.18146  2.89801  2.37887  2.77519  2.98518  4.58477  3.61503
          0.06372  5.16345  2.88214  0.61958  0.77255  0.55401  0.85482
     36   2.42298  4.50286  3.19948  3.38525  2.89772  4.04666  3.41669  2.24332  3.59236  2.03026  2.91704  3.50388  3.53688  3.49045  3.43735  3.15016  2.96748  2.15180  3.23070  3.53276     63 l - - -
          2.68619  4.42226  2.77504  2.73124  3.46355  2.40514  3.72495  3.29355  2.67742  2.69356  4.24691  2.90348  2.73740  3.18147  2.89802  2.37888  2.77520  2.98519  4.58478  3.61504
          0.03081  3.59312  5.86992  0.41487  1.08007  0.49983  0.93301
     37   2.21296  5.44262  2.34555  2.47382  4.77321  1.92860  3.93496  3.78977  2.67553  3.74174  4.48715  3.21951  3.32219  2.70165  2.85359  2.33911  2.80253  3.50962  4.90864  4.48207     65 g - - -
          2.68618  4.42225  2.77519  2.73123  3.46354  2.40513  3.72494  3.29354  2.67741  2.69355  4.24690  2.90347  2.73739  3.18146  2.89801  2.37887  2.77519  2.98518  4.58477  3.61503
          0.05174  5.20621  3.10229  0.61958  0.77255  0.48974  0.94878
     38   2.56247  5.46948  2.82487  2.54641  4.81501  3.19298  3.48383  4.30128  1.84375  3.77495  3.73647  2.28480  3.08240  2.59121  2.55300  2.53453  2.69015  3.86037  5.90189  4.49068     66 k - - -
          2.68622  4.42229  2.77524  2.73111  3.46329  2.40517  3.72499  3.29358  2.67745  2.69359  4.24694  2.90351  2.73726  3.18150  2.89805  2.37891  2.77524  2.98522  4.58481  3.61467
          0.07353  2.68563  5.91054  0.41464  1.08051  0.53330  0.88351
     39   2.86555  5.41382  2.78629  2.42794  4.73118  3.16766  3.55907  3.69976  2.60364  3.20920  3.91242  3.23548  2.74602  2.87214  2.55753  2.33184  1.95954  3.13174  5.86345  3.57171     69 t - - -
          2.68618  4.42225  2.77519  2.73123  3.46354  2.40513  3.72494  3.29354  2.67741  2.69355  4.24690  2.90347  2.73739  3.18146  2.89801  2.37887  2.77519  2.98518  4.58477  3.61503
          0.00811  5.21462  5.93696  0.61958  0.77255  0.42426  1.06206
     40   2.56930  5.46572  2.66873  2.35845  4.79799  1.86873  3.95293  4.27505  2.41786  3.76554  3.80812  2.46307  3.76186  3.05350  3.18339  2.45194  2.72250  3.84947  4.41504  3.14961     70 g - - -
          2.68607  4.42229  2.77512  2.73127  3.46358  2.40517  3.72498  3.29358  2.67745  2.69359  4.24694  2.90337  2.73744  3.18129  2.89805  2.37891  2.77524  2.98508  4.58481  3.61507
          0.09907  2.89035  3.25018  0.51239  0.91394  0.48576  0.95510
     41   2.44327  4.44411  4.66501  2.93507  2.59186  4.14426  4.45985  2.13730  3.57305  1.98545  2.81145  4.19763  3.46092  3.68267  4.03404  2.88391  2.39837  2.12836  4.06263  3.87560     74 l - - -
          2.68618  4.42225  2.77512  2.73124  3.46354  2.40513  3.72495  3.29354  2.67741  2.69355  4.24690  2.90347  2.73740  3.18147  2.89801  2.37887  2.77520  2.98519  4.58477  3.61503
          0.03864  4.18110  3.78889  0.50024  0.93238  0.41599  1.07788
     42   2.79065  5.45984  2.07948  2.12448  3.04341  3.75452  3.35649  4.27160  2.68201  3.16652  4.50349  2.73927  3.29066  2.46522  2.91817  2.49528  2.91198  3.84436  4.38448  3.30370     76 d - - -
          2.68618  4.42225  2.77519  2.73123  3.46354  2.40513  3.72494  3.29354  2.67741  2.69355  4.24690  2.90347  2.73739  3.18146  2.89801  2.37887  2.77519  2.98518  4.58477  3.61503
          0.07511  5.22698  2.70319  0.61958  0.77255  0.44597  1.02222
     43   2.46828  5.40562  2.80178  2.67337  3.35101  3.15677  3.58884  4.19474  2.33776  3.70027  3.86140  3.05863  1.86978  2.51084  2.99749  2.93041  2.42973  3.78286  5.85343  3.95515     77 p - - -
          2.68621  4.42228  2.77523  2.73109  3.46357  2.40516  3.72498  3.29357  2.67744  2.69341  4.24693  2.90350  2.73743  3.18150  2.89804  2.37890  2.77523  2.98522  4.58374  3.61506
          0.05543  2.97217  5.90353  0.50503  0.92504  0.50267  0.92866
     44   2.13332  5.21596  2.66997  2.38600  3.48075  2.89644  3.57676  3.47254  2.79553  2.69187  3.83330  2.75120  4.19331  2.72460  3.26373  2.63104  2.68171  2.66679  4.26689  4.36782     80 a - - -
          2.68618  4.42225  2.77519  2.73123  3.46354  2.40513  3.72494  3.29354  2.67741  2.69355  4.24690  2.90347  2.73739  3.18146  2.89801  2.37887  2.77519  2.98518  4.58477  3.61503
          0.00808  5.21821  5.94055  0.61958  0.77255  0.58136  0.81902
     45   2.79582  5.34754  3.05982  2.07782  3.54079  2.76779  3.96592  3.68447  2.46280  2.80093  3.23865  2.92146  3.68320  2.38885  3.20769  2.30653  2.84476  3.41468  3.59700  4.43732     81 e - - -
          2.68618  4.42225  2.77519  2.73123  3.46354  2.40513  3.72494  3.29354  2.67741  2.69355  4.24690  2.90347  2.73739  3.18146  2.89801  2.37887  2.77519  2.98518  4.58477  3.61503
          0.00808  5.21821  5.94055  0.61958  0.77255  0.43031  1.05070
     46   3.04229  4.45109  3.57161  4.19809  1.92424  3.70915  3.91786  2.88848  4.02599  2.13492  2.35912  4.27758  4.55235  4.19427  4.10589  3.00921  3.27437  2.54927  2.62827  2.06080     82 f - - -
          2.68618  4.42225  2.77519  2.73123  3.46354  2.40513  3.72494  3.29354  2.67741  2.69355  4.24690  2.90347  2.73739  3.18146  2.89801  2.37887  2.77519  2.98518  4.58477  3.61503
          0.02787  5.24641  3.80702  0.61958  0.77255  0.48576  0.95510
     47   2.83569  4.68859  3.58988  3.12271  2.17292  3.03154  3.54360  2.94755  3.02975  2.43829  3.79382  3.45506  4.38145  3.31375  3.66582  3.25311  3.05046  2.38365  5.27560  1.77492     83 y - - -
          2.68618  4.42225  2.77519  2.73123  3.46354  2.40513  3.72494  3.29354  2.67741  2.69355  4.24690  2.90347  2.73739  3.18146  2.89801  2.37887  2.77519  2.98518  4.58477  3.61503
          0.00801  5.22655  5.94890  0.61958  0.77255  0.55428  0.85446
     48   2.98527  3.93393  2.54655  2.62928  4.39558  3.47700  3.63725  2.94403  2.12108  2.48188  2.89683  3.35863  4.21131  2.96565  3.29520  2.07303  2.75472  2.91081  5.67087  4.34085     84 s - - -
          2.68630  4.42237  2.77531  2.73120  3.46339  2.40516  3.72506  3.29366  2.67753  2.69294  4.24701  2.90358  2.73751  3.18158  2.89812  2.37881  2.77531  2.98514  4.58489  3.61440
          0.14952  2.15729  3.76180  0.71456  0.67219  0.44518  1.02362
     49   3.00199  4.77286  3.02703  3.00466  2.42097  3.36688  4.20725  3.04842  3.20033  2.22008  3.49560  3.33403  4.34211  2.68727  3.26652  2.67337  2.85018  2.87495  2.28973  3.24221     89 l - - -
          2.68628  4.42235  2.77518  2.73120  3.46258  2.40506  3.72505  3.29364  2.67751  2.69330  4.24700  2.90343  2.73750  3.18157  2.89811  2.37897  2.77515  2.98529  4.58487  3.61513
          0.11569  2.66424  3.22902  1.01616  0.44939  0.44411  1.02554
     50   2.39985  5.30490  2.86518  2.40547  4.58308  3.77661  3.97242  3.02363  2.57476  3.07576  3.62052  2.89770  4.16814  2.90607  3.00228  1.82111  2.46393  3.01457  5.77984  3.40107     95 s - - -
          2.68610  4.42235  2.77530  2.73114  3.46285  2.40523  3.72505  3.29364  2.67751  2.69347  4.24597  2.90357  2.73750  3.18157  2.89811  2.37897  2.77530  2.98475  4.58487  3.61513
          0.12192  2.18812  5.93184  0.64236  0.74665  0.41595  1.07797
     51   1.93188  5.14004  3.43373  2.71990  4.36265  3.52882  3.50942  3.50721  2.86595  3.17269  3.41195  2.80501  4.22991  2.61176  3.12728  2.41958  2.56577  1.94788  5.65386  4.33180    101 a - - -
          2.68619  4.42226  2.77520  2.73124  3.46355  2.40513  3.72495  3.29332  2.67741  2.69356  4.24690  2.90347  2.73740  3.18147  2.89801  2.37887  2.77520  2.98519  4.58478  3.61504
          0.02404  3.85376  5.96875  0.44239  1.02862  0.48576  0.95510
     52   3.02803  4.53717  3.86863  3.79752  1.85451  4.11131  3.39400  2.36633  3.69467  2.15573  2.87542  2.72634  4.48244  2.93510  3.91080  2.72425  3.06434  2.27319  5.14486  3.53411    103 f - - -
          2.68624  4.42232  2.77513  2.73130  3.46360  2.40519  3.72501  3.29360  2.67747  2.69349  4.24580  2.90353  2.73746  3.18153  2.89807  2.37893  2.77513  2.98508  4.58483  3.61448
          0.02385  3.86296  5.96875  1.38644  0.28763  0.48576  0.95510
     53   2.79725  5.28077  3.14329  2.51897  4.54502  1.97990  4.00234  3.57288  2.64121  3.09156  3.27784  3.02292  2.98158  2.62309  3.25425  2.37755  2.83170  2.74270  3.81804  4.40898    112 g - - -
          2.68620  4.42227  2.77521  2.73125  3.46356  2.40515  3.72496  3.29356  2.67743  2.69326  4.24692  2.90349  2.73741  3.18148  2.89803  2.37889  2.77521  2.98520  4.58479  3.61505
          0.10131  3.11209  2.95968  0.31293  1.31415  0.48576  0.95510
     54   3.00752  4.41555  4.77296  3.67834  1.90990  3.35669  4.47609  2.37347  3.99698  2.25588  2.79641  3.05074  4.51946  4.16495  4.07488  3.15701  2.82817  2.66452  3.42509  1.97674    114 f - - -
          2.68618  4.42225  2.77519  2.73123  3.46354  2.40513  3.72494  3.29354  2.67741  2.69355  4.24690  2.90347  2.73739  3.18146  2.89801  2.37887  2.77519  2.98518  4.58477  3.61503
          0.02411  5.19587  4.00183  0.61958  0.77255  0.54463  0.86763
     55   2.56368  5.24152  3.08390  2.77160  4.50041  2.51029  3.52828  3.92976  2.76756  2.45690  3.67855  2.35510  3.73384  2.96200  3.23965  2.36436  2.13725  2.86909  5.72970  4.37778    115 t - - -
          2.68619  4.42226  2.77521  2.73124  3.46355  2.40514  3.72447  3.29355  2.67742  2.69356  4.24691  2.90348  2.73741  3.18147  2.89802  2.37888  2.77521  2.98519  4.58478  3.61504
          0.05065  3.55058  3.87859  0.39835  1.11299  0.47277  0.97623
     56   2.38845  2.89819  3.63146  3.99042  2.53022  4.13320  3.69217  2.31286  3.85336  2.01306  3.28107  2.94747  4.03320  3.64179  3.99885  3.14110  2.46522  2.26621  5.07826  3.13961    117 l - - -
          2.68618  4.42225  2.77519  2.73123  3.46354  2.40513  3.72494  3.29354  2.67741  2.69355  4.24690  2.90347  2.73739  3.18146  2.89801  2.37887  2.77519  2.98518  4.58477  3.61503
          0.02720  5.21387  3.84460  0.61958  0.77255  0.51170  0.91499
     57   3.01517  4.42524  3.93096  4.16790  2.20540  4.16000  4.48189  2.31762  3.99662  1.86059  3.18952  3.50643  4.52587  3.64185  4.07828  2.67658  2.58725  2.55273  3.03294  2.31203    118 l - - -
          2.68624  4.42231  2.77526  2.73117  3.46328  2.40519  3.72501  3.29360  2.67747  2.69361  4.24696  2.90317  2.73746  3.18153  2.89807  2.37882  2.77513  2.98509  4.58483  3.61509
          0.08960  3.19957  3.10279  1.01816  0.44825  0.50974  0.91792
     58   2.61077  4.43660  5.01712  4.40387  2.02888  4.23923  4.57254  2.16539  4.19366  1.27392  2.97543  4.39768  4.59560  4.32127  4.20505  3.55165  2.80907  2.27206  5.05791  3.50509    123 l - - -
          2.68618  4.42225  2.77519  2.73123  3.46354  2.40513  3.72494  3.29354  2.67741  2.69355  4.24690  2.90347  2.73739  3.18146  2.89801  2.37887  2.77519  2.98518  4.58477  3.61503
          0.00835  5.18567  5.90801  0.61958  0.77255  0.38172  1.14787
     59   3.10309  4.47360  5.05994  4.44678  2.20042  4.27895  4.61322  1.83410  4.23595  1.43133  2.54300  4.43881  3.87322  4.36310  4.24617  3.06723  3.33485  2.02804  5.09728  3.92674    124 l - - -
          2.68618  4.42225  2.77519  2.73123  3.46354  2.40513  3.72494  3.29354  2.67741  2.69355  4.24690  2.90347  2.73739  3.18146  2.89801  2.37887  2.77519  2.98518  4.58477  3.61503
          0.00785  5.24641  5.96875  0.61958  0.77255  0.48576  0.95510
     60   3.07235  4.46028  4.93545  4.32836  2.20965  3.14549  4.54896  2.69069  4.13445  0.98010  2.77371  3.73056  4.59231  4.28027  4.17597  3.53899  3.30414  2.69993  5.06022  3.37540    125 l - - -
          2.68618  4.42225  2.77519  2.73123  3.46354  2.40513  3.72494  3.29354  2.67741  2.69355  4.24690  2.90347  2.73739  3.18146  2.89801  2.37887  2.77519  2.98518  4.58477  3.61503
          0.00785  5.24641  5.96875  0.61958  0.77255  0.48576  0.95510
     61   2.87954  4.63528  4.46783  3.89778  3.40610  4.16878  4.54018  2.97961  3.79689  2.64333  3.40290  4.14455  0.92514  4.04173  4.02253  3.46572  2.69272  2.33190  5.29804  4.10132    126 p - - -
          2.68618  4.42225  2.77519  2.73123  3.46354  2.40513  3.72494  3.29354  2.67741  2.69355  4.24690  2.90347  2.73739  3.18146  2.89801  2.37887  2.77519  2.98518  4.58477  3.61503
          0.00785  5.24641  5.96875  0.61958  0.77255  0.48576  0.95510
     62   2.16751  2.91318  4.98397  4.37003  2.38737  4.20643  4.53926  2.00341  4.15914  2.01116  2.93009  4.36276  3.26551  4.29393  4.17399  3.25087  2.46658  2.07563  5.03846  3.86205    127 i - - -
          2.68618  4.42225  2.77519  2.73123  3.46354  2.40513  3.72494  3.29354  2.67741  2.69355  4.24690  2.90347  2.73739  3.18146  2.89801  2.37887  2.77519  2.98518  4.58477  3.61503
          0.00785  5.24641  5.96875  0.61958  0.77255  0.48576  0.95510
     63   3.05954  3.77217  5.01587  4.40299  3.24048  3.68258  4.56983  1.44668  4.19167  1.87573  2.93543  4.39279  4.59580  4.32579  4.20457  2.95792  3.03682  1.59740  5.06528  3.88871    128 i - - -
          2.68618  4.42225  2.77519  2.73123  3.46354  2.40513  3.72494  3.29354  2.67741  2.69355  4.24690  2.90347  2.73739  3.18146  2.89801  2.37887  2.77519  2.98518  4.58477  3.61503
          0.00785  5.24641  5.96875  0.61958  0.77255  0.48576  0.95510
     64   2.76039  4.42137  4.99140  4.37744  2.29128  4.21290  4.54569  1.75156  4.16635  1.44587  2.95576  4.36974  4.57599  4.30025  4.18048  3.09894  2.63941  2.54583  5.04323  3.01496    129 l - - -
          2.68618  4.42225  2.77519  2.73123  3.46354  2.40513  3.72494  3.29354  2.67741  2.69355  4.24690  2.90347  2.73739  3.18146  2.89801  2.37887  2.77519  2.98518  4.58477  3.61503
          0.02345  5.24641  4.02215  0.61958  0.77255  0.48576  0.95510
     65   2.01420  3.88190  4.31180  3.74830  3.80728  1.28473  4.45721  2.70050  3.66461  2.66753  3.80216  4.01278  4.46850  3.92016  3.92061  2.70100  2.48904  2.61946  5.29367  4.09084    130 g - - -
          2.68618  4.42225  2.77519  2.73123  3.46354  2.40513  3.72494  3.29354  2.67741  2.69355  4.24690  2.90347  2.73739  3.18146  2.89801  2.37887  2.77519  2.98518  4.58477  3.61503
          0.02782  5.23093  3.81278  0.61958  0.77255  0.45346  1.00902
     66   2.90127  4.55838  5.17781  4.57498  3.14487  4.41587  4.76946  1.47461  4.37397  1.61545  2.89711  4.57611  4.76258  4.50699  4.39140  3.25942  3.43978  1.49394  5.24514  4.07274    131 i - - -
          2.68620  4.42227  2.77521  2.73125  3.46356  2.40515  3.72496  3.29327  2.67743  2.69357  4.24692  2.90349  2.73741  3.18148  2.89803  2.37889  2.77505  2.98520  4.58479  3.61505
          0.04922  3.09184  5.94938  0.31278  1.31457  0.55270  0.85659
     67   2.84913  4.42052  5.00112  4.38781  2.08130  4.21884  4.55366  1.70649  4.17625  1.73592  3.53550  4.37778  4.58106  4.30963  4.18889  3.12993  3.02231  1.80056  5.04853  3.14114    133 i - - -
          2.68619  4.42226  2.77520  2.73124  3.46355  2.40514  3.72495  3.29355  2.67742  2.69341  4.24691  2.90348  2.73740  3.18147  2.89802  2.37888  2.77520  2.98519  4.58478  3.61504
          0.02803  3.68746  5.94938  0.41743  1.07510  0.55270  0.85659
     68   1.35644  2.47553  4.35929  3.79237  3.76320  2.60601  4.45829  2.79508  3.70043  2.49025  3.76286  4.03871  4.47339  3.94716  3.93792  2.21107  2.86491  2.72591  5.25508  4.05577    135 a - - -
          2.68619  4.42226  2.77521  2.73124  3.46355  2.40514  3.72496  3.29355  2.67742  2.69356  4.24598  2.90348  2.73741  3.18147  2.89802  2.37888  2.77521  2.98520  4.58478  3.61504
          0.03431  3.46976  5.94938  0.37942  1.15283  0.44607  1.02204
     69   1.58388  4.88201  4.15407  3.63074  4.40686  2.44524  4.59954  3.44791  3.59190  3.48240  4.34805  3.93288  4.44768  3.89047  3.94703  1.49627  1.98546  2.43566  5.81426  4.58342    137 s - - -
          2.68618  4.42225  2.77519  2.73123  3.46354  2.40513  3.72494  3.29354  2.67741  2.69355  4.24690  2.90347  2.73739  3.18146  2.89801  2.37887  2.77519  2.98518  4.58477  3.61503
          0.00785  5.24641  5.96875  0.61958  0.77255  0.48576  0.95510
     70   3.01826  4.68829  3.98296  3.41315  3.39030  4.01973  4.28122  2.65352  3.03338  2.72650  2.32966  3.18272  4.39738  3.02529  2.64896  2.90931  2.52361  2.78133  5.27675  1.77945    138 y - - -
          2.68618  4.42225  2.77519  2.73123  3.46354  2.40513  3.72494  3.29354  2.67741  2.69355  4.24690  2.90347  2.73739  3.18146  2.89801  2.37887  2.77519  2.98518  4.58477  3.61503
          0.00785  5.24641  5.96875  0.61958  0.77255  0.48576  0.95510
     71   2.83340  4.47213  5.02027  4.41057  3.27625  4.27125  4.60674  1.99491  4.20807  1.08020  2.85644  4.41954  4.62959  4.34537  4.23248  2.66137  3.05921  2.21041  5.10532  3.93141    139 l - - -
          2.68618  4.42225  2.77519  2.73123  3.46354  2.40513  3.72494  3.29354  2.67741  2.69355  4.24690  2.90347  2.73739  3.18146  2.89801  2.37887  2.77519  2.98518  4.58477  3.61503
          0.00785  5.24641  5.96875  0.61958  0.77255  0.48576  0.95510
     72   2.66980  2.75449  5.04577  4.43196  1.57064  4.25534  4.59023  1.57638  4.21860  2.26772  2.82619  4.41792  4.61457  4.34720  4.22660  3.56803  3.31214  2.52223  5.07692  3.45440    140 f - - -
          2.68618  4.42225  2.77519  2.73123  3.46354  2.40513  3.72494  3.29354  2.67741  2.69355  4.24690  2.90347  2.73739  3.18146  2.89801  2.37887  2.77519  2.98518  4.58477  3.61503
          0.00785  5.24641  5.96875  0.61958  0.77255  0.48576  0.95510
     73   2.63036  3.15715  3.02395  2.65247  2.23403  3.16937  3.31418  3.95134  2.78989  3.53099  4.32792  2.93966  4.19903  2.73152  2.54191  2.65194  2.45308  3.25550  5.75155  3.04312    141 f - - -
          2.68618  4.42225  2.77519  2.73123  3.46354  2.40513  3.72494  3.29354  2.67741  2.69355  4.24690  2.90347  2.73739  3.18146  2.89801  2.37887  2.77519  2.98518  4.58477  3.61503
          0.00785  5.24641  5.96875  0.61958  0.77255  0.48576  0.95510
     74   2.98677  5.43449  2.36025  2.17570  4.75405  3.77060  3.96046  3.53095  2.52432  3.15158  3.23387  2.99291  4.16344  2.84998  1.73712  2.96156  2.61393  3.33956  5.88272  3.43637    142 r - - -
          2.68618  4.42225  2.77519  2.73123  3.46354  2.40513  3.72494  3.29354  2.67741  2.69355  4.24690  2.90347  2.73739  3.18146  2.89801  2.37887  2.77519  2.98518  4.58477  3.61503
          0.00785  5.24641  5.96875  0.61958  0.77255  0.48576  0.95510
     75   5.01167  6.80330  4.09230  0.09436  6.48967  4.85608  5.78347  6.38059  4.95259  5.76008  6.87118  4.71951  5.54405  5.10137  5.37469  4.95003  5.37746  5.96523  7.27331  6.35803    143 E - - -
          2.68618  4.42225  2.77519  2.73123  3.46354  2.40513  3.72494  3.29354  2.67741  2.69355  4.24690  2.90347  2.73739  3.18146  2.89801  2.37887  2.77519  2.98518  4.58477  3.61503
          0.00785  5.24641  5.96875  0.61958  0.77255  0.48576  0.95510
     76   2.98980  5.34910  3.30407  2.28177  2.99297  3.78903  2.40140  4.08351  2.60738  3.36464  4.40546  2.84480  4.18085  2.81270  2.21125  2.81508  2.58976  3.70834  4.38488  2.40298    144 r - - -
          2.68618  4.42225  2.77519  2.73123  3.46354  2.40513  3.72494  3.29354  2.67741  2.69355  4.24690  2.90347  2.73739  3.18146  2.89801  2.37887  2.77519  2.98518  4.58477  3.61503
          0.00785  5.24641  5.96875  0.61958  0.77255  0.48576  0.95510
     77   2.83583  5.48912  1.96873  2.49082  4.83132  3.07622  3.94747  4.31525  2.28346  3.40949  3.89799  3.22866  4.15352  2.00242  2.89110  2.39698  2.38128  3.51391  5.92352  4.51432    145 d - - -
          2.68618  4.42225  2.77519  2.73123  3.46354  2.40513  3.72494  3.29354  2.67741  2.69355  4.24690  2.90347  2.73739  3.18146  2.89801  2.37887  2.77519  2.98518  4.58477  3.61503
          0.00785  5.24641  5.96875  0.61958  0.77255  0.48576  0.95510
     78   2.99203  4.45416  2.22319  2.11888  4.84301  2.67615  3.95244  4.32819  2.34362  3.80433  4.54132  1.85582  4.15773  2.82216  3.18272  2.46873  3.22351  3.88953  5.93344  2.97199    146 n - - -
          2.68618  4.42225  2.77519  2.73123  3.46354  2.40513  3.72494  3.29354  2.67741  2.69355  4.24690  2.90347  2.73739  3.18146  2.89801  2.37887  2.77519  2.98518  4.58477  3.61503
          0.00785  5.24641  5.96875  0.61958  0.77255  0.48576  0.95510
     79   3.10940  5.63039  1.21479  2.71456  4.96545  2.26845  3.58282  4.45536  2.59563  3.93124  4.67894  2.58208  4.23873  2.54955  3.32342  2.89538  3.34664  4.01674  6.06335  3.89205    147 d - - -
          2.68618  4.42225  2.77519  2.73123  3.46354  2.40513  3.72494  3.29354  2.67741  2.69355  4.24690  2.90347  2.73739  3.18146  2.89801  2.37887  2.77519  2.98518  4.58477  3.61503
          0.00785  5.24641  5.96875  0.61958  0.77255  0.48576  0.95510
     80   2.78388  4.75108  3.99568  3.43932  3.95318  2.70993  4.34499  3.03989  3.38899  3.02651  2.80610  3.11624  4.40949  3.68754  3.73046  3.25690  0.99198  2.89872  5.40156  4.17275    148 t - - -
          2.68618  4.42225  2.77519  2.73123  3.46354  2.40513  3.72494  3.29354  2.67741  2.69355  4.24690  2.90347  2.73739  3.18146  2.89801  2.37887  2.77519  2.98518  4.58477  3.61503
          0.00785  5.24641  5.96875  0.61958  0.77255  0.48576  0.95510
     81   3.07506  4.45067  5.01506  4.40231  2.84927  4.24373  4.57027  1.67176  4.19264  1.16925  3.01906  3.75948  4.60336  4.32383  4.20749  3.28188  3.30680  2.68511  2.92467  3.87971    149 l - - -
          2.68618  4.42225  2.77519  2.73123  3.46354  2.40513  3.72494  3.29354  2.67741  2.69355  4.24690  2.90347  2.73739  3.18146  2.89801  2.37887  2.77519  2.98518  4.58477  3.61503
          0.00785  5.24641  5.96875  0.61958  0.77255  0.48576  0.95510
     82   3.27119  5.46009  3.69548  3.08419  4.76446  4.04520  4.13944  3.07820  0.76305  3.02376  4.53313  2.96829  4.41963  3.27902  2.83849  3.29124  3.16606  3.82499  5.88569  4.60647    150 k - - -
          2.68618  4.42225  2.77519  2.73123  3.46354  2.40513  3.72494  3.29354  2.67741  2.69355  4.24690  2.90347  2.73739  3.18146  2.89801  2.37887  2.77519  2.98518  4.58477  3.61503
          0.00785  5.24641  5.96875  0.61958  0.77255  0.48576  0.95510
     83   2.68103  5.45578  3.25445  2.57364  4.78216  3.77112  3.96073  4.25453  2.44554  3.30088  4.50188  1.49568  4.16499  1.99380  3.18933  2.40077  3.00743  3.83645  5.89943  3.45070    151 n - - -
          2.68618  4.42225  2.77519  2.73123  3.46354  2.40513  3.72494  3.29354  2.67741  2.69355  4.24690  2.90347  2.73739  3.18146  2.89801  2.37887  2.77519  2.98518  4.58477  3.61503
          0.00785  5.24641  5.96875  0.61958  0.77255  0.48576  0.95510
     84   4.53910  5.69980  6.53171  5.94381  3.26794  5.99339  6.25287  1.73041  5.82359  0.49458  2.77509  6.18228  5.89826  5.55319  5.69555  5.41418  4.72746  2.91960  6.09030  5.20689    152 L - - -
          2.68618  4.42225  2.77519  2.73123  3.46354  2.40513  3.72494  3.29354  2.67741  2.69355  4.24690  2.90347  2.73739  3.18146  2.89801  2.37887  2.77519  2.98518  4.58477  3.61503
          0.00785  5.24641  5.96875  0.61958  0.77255  0.48576  0.95510
     85   2.60894  4.47915  4.61529  3.40261  3.19788  4.15371  3.86391  2.92228  3.88198  1.30720  2.55483  4.18101  4.52162  4.08264  2.54890  3.21233  3.26475  2.41132  2.77820  3.90641    153 l - - -
          2.68619  4.42226  2.77521  2.73125  3.46355  2.40514  3.72496  3.29355  2.67742  2.69356  4.24691  2.90348  2.73741  3.18148  2.89802  2.37888  2.77497  2.98520  4.58478  3.61504
          0.03636  3.40661  5.96875  0.36484  1.18518  0.48576  0.95510
     86   2.67065  3.79799  4.93192  4.32851  3.57704  4.24723  4.58510  1.80955  4.14238  2.16676  3.27235  4.37197  4.61104  4.29841  4.19562  3.18935  1.25686  2.29354  5.11437  3.93461    155 t - - -
          2.68618  4.42225  2.77519  2.73123  3.46354  2.40513  3.72494  3.29354  2.67741  2.69355  4.24690  2.90347  2.73739  3.18146  2.89801  2.37887  2.77519  2.98518  4.58477  3.61503
          0.00785  5.24641  5.96875  0.61958  0.77255  0.48576  0.95510
     87   2.68355  4.60357  5.13662  4.54171  3.72059  4.45588  4.81247  1.21658  4.35757  2.00118  3.17142  4.58666  4.80237  4.51508  2.75578  3.77377  3.47884  1.57281  5.31727  4.13978    156 i - - -
          2.68618  4.42225  2.77519  2.73123  3.46354  2.40513  3.72494  3.29354  2.67741  2.69355  4.24690  2.90347  2.73739  3.18146  2.89801  2.37887  2.77519  2.98518  4.58477  3.61503
          0.00785  5.24641  5.96875  0.61958  0.77255  0.48576  0.95510
     88   5.22254  6.55659  5.89464  5.94820  6.64667  5.18412  6.73465  6.74837  6.14043  6.08112  7.26771  6.12104  0.04483  6.45532  6.09203  5.45972  5.74042  6.21797  7.29423  6.82375    157 P - - -
          2.68618  4.42225  2.77519  2.73123  3.46354  2.40513  3.72494  3.29354  2.67741  2.69355  4.24690  2.90347  2.73739  3.18146  2.89801  2.37887  2.77519  2.98518  4.58477  3.61503
          0.00785  5.24641  5.96875  0.61958  0.77255  0.48576  0.95510
     89   2.86706  4.62715  4.87744  4.28437  3.78109  4.39013  4.72433  1.76420  3.43091  2.64885  3.75900  4.43144  4.74635  4.32870  2.98785  3.69858  3.45488  0.89361  5.34343  4.15464    158 v - - -
          2.68618  4.42225  2.77519  2.73123  3.46354  2.40513  3.72494  3.29354  2.67741  2.69355  4.24690  2.90347  2.73739  3.18146  2.89801  2.37887  2.77519  2.98518  4.58477  3.61503
          0.00785  5.24641  5.96875  0.61958  0.77255  0.48576  0.95510
     90   2.98847  5.47469  3.06360  2.68929  4.11257  3.08510  3.61515  4.28858  2.34696  3.77580  4.51847  2.49968  2.77862  2.91383  3.18436  1.46921  2.36672  3.86000  5.91376  4.50886    159 s - - -
          2.68618  4.42225  2.77519  2.73123  3.46354  2.40513  3.72494  3.29354  2.67741  2.69355  4.24690  2.90347  2.73739  3.18146  2.89801  2.37887  2.77519  2.98518  4.58477  3.61503
          0.00785  5.24641  5.96875  0.61958  0.77255  0.48576  0.95510
     91   2.99202  5.39894  3.28431  2.43993  3.58492  3.78205  3.97231  4.16196  1.75356  3.37743  4.45055  3.08583  3.45909  3.08361  1.58432  2.60538  3.22290  3.17011  5.85552  3.50100    160 r - - -
          2.68618  4.42225  2.77519  2.73123  3.46354  2.40513  3.72494  3.29354  2.67741  2.69355  4.24690  2.90347  2.73739  3.18146  2.89801  2.37887  2.77519  2.98518  4.58477  3.61503
          0.00785  5.24641  5.96875  0.61958  0.77255  0.48576  0.95510
     92   2.45211  4.02545  3.66869  2.93897  3.67527  2.88190  3.64376  2.93389  2.65929  2.54674  3.08481  3.34141  3.75120  3.40549  2.34859  2.61887  2.29111  2.50527  5.44913  4.18308    161 t - - -
          2.68618  4.42225  2.77519  2.73123  3.46354  2.40513  3.72494  3.29354  2.67741  2.69355  4.24690  2.90347  2.73739  3.18146  2.89801  2.37887  2.77519  2.98518  4.58477  3.61503
          0.03636  5.24641  3.49185  0.61958  0.77255  0.48576  0.95510
     93   2.18697  5.48195  3.22447  2.56660  4.82637  2.78775  3.31225  4.31106  1.81165  3.78645  4.52302  2.97984  4.14186  2.25670  2.46584  2.44386  2.61798  3.87230  5.91457  4.50517    162 k - - -
          2.68618  4.42225  2.77519  2.73123  3.46354  2.40513  3.72494  3.29354  2.67741  2.69355  4.24690  2.90347  2.73739  3.18146  2.89801  2.37887  2.77519  2.98518  4.58477  3.61503
          0.00808  5.21812  5.94047  0.61958  0.77255  0.58163  0.81868
     94   3.52498  4.85421  5.49314  4.88575  2.68094  4.74511  5.06186  1.97141  4.68836  0.87024  3.22304  4.90902  5.02729  4.74378  4.67476  4.07257  3.74945  2.06233  5.41864  2.87733    163 l - - -
          2.68618  4.42225  2.77519  2.73123  3.46354  2.40513  3.72494  3.29354  2.67741  2.69355  4.24690  2.90347  2.73739  3.18146  2.89801  2.37887  2.77519  2.98518  4.58477  3.61503
          0.00808  5.21812  5.94047  0.61958  0.77255  0.43017  1.05096
     95   2.72302  4.42018  4.98056  4.36730  2.17525  4.20955  4.54220  2.06749  4.15810  1.75119  3.53817  4.36359  4.57315  4.29419  4.17548  2.94781  2.38994  1.90166  5.04304  2.70391    164 l - - -
          2.68618  4.42225  2.77519  2.73123  3.46354  2.40513  3.72494  3.29354  2.67741  2.69355  4.24690  2.90347  2.73739  3.18146  2.89801  2.37887  2.77519  2.98518  4.58477  3.61503
          0.00785  5.24641  5.96875  0.61958  0.77255  0.48576  0.95510
     96   2.35447  4.44358  3.74095  3.80356  1.92845  3.64198  4.50383  2.33361  4.02359  1.69415  2.61598  4.27543  4.54706  4.19186  4.10208  2.97704  2.84691  2.29398  5.06208  3.88099    165 l - - -
          2.68618  4.42225  2.77519  2.73123  3.46354  2.40513  3.72494  3.29354  2.67741  2.69355  4.24690  2.90347  2.73739  3.18146  2.89801  2.37887  2.77519  2.98518  4.58477  3.61503
          0.00785  5.24641  5.96875  0.61958  0.77255  0.48576  0.95510
     97   0.97694  4.96368  4.93989  4.62884  5.43283  2.28473  5.47284  4.87491  4.59082  4.56719  5.35292  4.44377  4.59460  4.80263  4.80615  1.08850  3.58471  3.01573  6.78343  5.65450    166 a - - -
          2.68618  4.42225  2.77519  2.73123  3.46354  2.40513  3.72494  3.29354  2.67741  2.69355  4.24690  2.90347  2.73739  3.18146  2.89801  2.37887  2.77519  2.98518  4.58477  3.61503
          0.00785  5.24641  5.96875  0.61958  0.77255  0.48576  0.95510
     98   4.97182  6.56098  5.23787  4.77358  6.31787  5.06268  5.40291  5.95923  0.11240  5.26385  6.28603  5.08003  5.57824  4.62272  3.77419  5.01995  5.18539  5.63491  6.88947  6.04283    167 K - - -
          2.68618  4.42225  2.77519  2.73123  3.46354  2.40513  3.72494  3.29354  2.67741  2.69355  4.24690  2.90347  2.73739  3.18146  2.89801  2.37887  2.77519  2.98518  4.58477  3.61503
          0.00785  5.24641  5.96875  0.61958  0.77255  0.48576  0.95510
     99   2.91686  4.58733  5.19044  4.57746  1.80459  4.41078  4.73763  1.79143  4.36774  1.47500  2.54958  4.57326  4.74880  4.47438  4.36901  3.72682  3.45635  2.59062  5.18642  2.67512    168 l - - -
          2.68618  4.42225  2.77519  2.73123  3.46354  2.40513  3.72494  3.29354  2.67741  2.69355  4.24690  2.90347  2.73739  3.18146  2.89801  2.37887  2.77519  2.98518  4.58477  3.61503
          0.00785  5.24641  5.96875  0.61958  0.77255  0.48576  0.95510
    100   2.31018  3.36244  4.88479  4.27726  2.28418  3.66388  4.52063  1.63430  4.08714  1.86203  3.54835  4.31669  4.55784  3.50807  4.13619  2.51506  2.90486  2.55530  5.05021  3.87144    169 i - - -
          2.68618  4.42225  2.77519  2.73123  3.46354  2.40513  3.72494  3.29354  2.67741  2.69355  4.24690  2.90347  2.73739  3.18146  2.89801  2.37887  2.77519  2.98518  4.58477  3.61503
          0.00785  5.24641  5.96875  0.61958  0.77255  0.48576  0.95510
    101   2.38442  3.59021  5.01678  4.40621  3.54967  4.25097  4.58876  2.21461  4.19961  2.10354  3.11002  4.40499  4.61238  4.33756  4.21910  3.56301  2.27542  1.21483  5.08816  3.39608    170 v - - -
          2.68618  4.42225  2.77519  2.73123  3.46354  2.40513  3.72494  3.29354  2.67741  2.69355  4.24690  2.90347  2.73739  3.18146  2.89801  2.37887  2.77519  2.98518  4.58477  3.61503
          0.02820  5.24641  3.79234  0.61958  0.77255  0.48576  0.95510
    102   2.68448  3.75783  4.98154  4.36747  3.49997  3.47993  4.53333  2.25542  4.15563  1.39160  3.05390  4.35788  4.56334  4.28952  4.16879  3.51075  2.60413  1.60440  3.80320  3.85447    171 l - - -
          2.68618  4.42225  2.77519  2.73123  3.46354  2.40513  3.72494  3.29354  2.67741  2.69355  4.24690  2.90347  2.73739  3.18146  2.89801  2.37887  2.77519  2.98518  4.58477  3.61503
          0.03712  5.22622  3.47166  0.61958  0.77255  0.55538  0.85297
    103   2.27899  3.80669  4.88666  4.27759  1.78743  3.02586  4.50051  2.66161  4.08183  1.45352  2.81366  4.30395  4.53530  4.22966  4.12136  3.17188  2.98310  2.64627  5.02124  3.84325    172 l - - -
          2.68618  4.42225  2.77519  2.73123  3.46354  2.40513  3.72494  3.29354  2.67741  2.69355  4.24690  2.90347  2.73739  3.18146  2.89801  2.37887  2.77519  2.98518  4.58477  3.61503
          0.00825  5.19735  5.91970  0.61958  0.77255  0.64508  0.74364
    104   2.82774  3.16508  5.00776  4.39475  2.60351  2.99854  4.55744  1.65104  4.18241  1.51121  3.16817  4.38200  4.58128  4.31428  4.19276  3.53304  3.27674  2.04007  5.04869  3.87325    173 l - - -
          2.68618  4.42225  2.77519  2.73123  3.46354  2.40513  3.72494  3.29354  2.67741  2.69355  4.24690  2.90347  2.73739  3.18146  2.89801  2.37887  2.77519  2.98518  4.58477  3.61503
          0.02890  5.19735  3.77436  0.61958  0.77255  0.53426  0.88214
    105   2.63422  4.38701  4.97377  4.35858  2.06753  4.18115  4.51443  2.27584  4.14385  1.74635  2.95511  4.34294  4.54474  4.27527  4.15263  3.18723  2.92760  2.21801  2.96638  2.40894    174 l - - -
          2.68618  4.42225  2.77519  2.73123  3.46354  2.40513  3.72494  3.29354  2.67741  2.69355  4.24690  2.90347  2.73739  3.18146  2.89801  2.37887  2.77519  2.98518  4.58477  3.61503
          0.04989  5.19808  3.14337  0.61958  0.77255  0.53576  0.88001
    106   2.14701  4.61674  3.55868  3.45287  3.74112  2.78628  4.27335  2.46262  3.39046  2.36495  3.72531  3.81054  4.38040  3.67205  3.70046  1.73628  2.63411  2.25516  5.21103  3.38697    175 s - - -
          2.68618  4.42225  2.77519  2.73123  3.46354  2.40513  3.72494  3.29354  2.67741  2.69355  4.24690  2.90347  2.73739  3.18146  2.89801  2.37887  2.77519  2.98518  4.58477  3.61503
          0.00842  5.17767  5.90001  0.61958  0.77255  0.54915  0.86143
    107   2.11851  4.51550  5.12422  4.51876  2.72076  4.35808  4.70679  1.82686  4.31534  1.90312  2.63722  4.51765  4.70856  4.44844  4.33183  3.67548  3.08101  1.47084  5.18749  4.01437    176 v - - -
          2.68610  4.42229  2.77523  2.73127  3.46358  2.40517  3.72498  3.29358  2.67745  2.69335  4.24694  2.90351  2.73743  3.18150  2.89805  2.37891  2.77523  2.98506  4.58481  3.61477
          0.02428  3.84784  5.92945  1.07537  0.41729  0.61596  0.77679
    108   2.44450  3.30059  4.97645  4.36183  2.69984  3.33463  4.52225  1.94259  4.14841  1.68376  2.59820  4.34880  4.55207  4.28100  4.15912  2.98971  3.25139  1.87220  5.01776  3.84163    182 l - - -
          2.68618  4.42225  2.77519  2.73123  3.46354  2.40513  3.72494  3.29354  2.67741  2.69355  4.24690  2.90347  2.73739  3.18146  2.89801  2.37887  2.77519  2.98518  4.58477  3.61503
          0.00817  5.20710  5.92945  0.61958  0.77255  0.50898  0.91907
    109   3.03722  4.42669  4.90103  3.30210  1.77794  4.19578  4.51914  2.44305  4.09972  1.73610  3.54046  4.32417  4.55961  4.24860  4.14258  2.92176  3.26934  2.12264  5.03861  2.11805    183 l - - -
          2.68618  4.42225  2.77519  2.73123  3.46354  2.40513  3.72494  3.29354  2.67741  2.69355  4.24690  2.90347  2.73739  3.18146  2.89801  2.37887  2.77519  2.98518  4.58477  3.61503
          0.02336  5.22693  4.03288  0.61958  0.77255  0.44588  1.02237
    110   2.53477  3.03248  4.44865  3.45506  3.61262  3.27110  4.41800  2.32559  3.74890  2.44914  1.93021  4.08476  4.48786  3.14813  3.94093  2.13832  2.71385  2.60151  5.11824  3.10623    184 m - - -
          2.68618  4.42225  2.77519  2.73123  3.46354  2.40513  3.72494  3.29354  2.67741  2.69355  4.24690  2.90347  2.73739  3.18146  2.89801  2.37887  2.77519  2.98518  4.58477  3.61503
          0.04795  5.23147  3.18271  0.61958  0.77255  0.53786  0.87706
    111   2.54715  4.46872  5.03718  4.42641  2.44026  3.56933  4.61088  2.41235  4.22108  1.08388  3.01047  4.42968  4.62943  4.35043  4.23820  3.58894  3.32983  1.99192  5.09630  3.92712    185 l - - -
          2.68618  4.42225  2.77519  2.73123  3.46354  2.40513  3.72494  3.29354  2.67741  2.69355  4.24690  2.90347  2.73739  3.18146  2.89801  2.37887  2.77519  2.98518  4.58477  3.61503
          0.02383  5.19182  4.01815  0.61958  0.77255  0.45850  1.00030
    112   2.43731  4.44126  4.99121  4.38256  2.77574  3.34959  4.58058  1.80244  4.18043  1.75866  3.56067  4.39045  4.60318  4.32193  4.20666  3.55366  2.54212  1.56636  5.08481  3.90716    186 v - - -
          2.68618  4.42225  2.77519  2.73123  3.46354  2.40513  3.72494  3.29354  2.67741  2.69355  4.24690  2.90347  2.73739  3.18146  2.89801  2.37887  2.77519  2.98518  4.58477  3.61503
          0.07754  5.21667  2.67102  0.61958  0.77255  0.58624  0.81287
    113   2.41732  4.95646  3.49889  2.76431  2.86319  2.56678  4.05505  3.23533  2.92205  2.51364  4.04265  3.04278  4.22167  2.82767  3.35570  2.22672  1.92436  3.26053  5.49599  4.20508    187 t - - -
          2.68618  4.42225  2.77519  2.73123  3.46354  2.40513  3.72494  3.29354  2.67741  2.69355  4.24690  2.90347  2.73739  3.18146  2.89801  2.37887  2.77519  2.98518  4.58477  3.61503
          0.00867  5.14781  5.87015  0.61958  0.77255  0.58371  0.81605
    114   2.21727  3.76115  4.79448  3.47006  1.81158  3.41761  3.80670  2.84229  4.01177  2.04709  3.28199  4.25637  4.51792  4.17503  4.08061  3.01945  2.61493  2.21740  3.34194  3.13816    188 f - - -
          2.68605  4.42228  2.77523  2.73126  3.46322  2.40516  3.72498  3.29357  2.67744  2.69358  4.24693  2.90350  2.73743  3.18149  2.89804  2.37890  2.77523  2.98500  4.58480  3.61506
          0.05859  3.59756  3.52292  0.84506  0.56130  0.54413  0.86832
    115   2.33052  3.55427  4.95726  4.34267  3.16057  3.28897  4.50547  2.40647  4.12990  1.58158  2.72734  4.33137  4.53621  4.26312  4.14184  3.20368  2.86924  1.69439  3.52603  3.82614    192 l - - -
          2.68618  4.42225  2.77519  2.73123  3.46354  2.40513  3.72494  3.29354  2.67741  2.69355  4.24690  2.90347  2.73739  3.18146  2.89801  2.37887  2.77519  2.98518  4.58477  3.61503
          0.03000  5.18556  3.73152  0.61958  0.77255  0.49816  0.93560
    116   2.01861  3.76808  4.90290  3.79885  2.71454  3.03757  4.50239  1.87576  4.09311  1.79871  3.51581  4.31111  4.53703  4.23790  4.12677  2.74187  2.99884  2.15697  4.03663  3.84031    193 l - - -
          2.68618  4.42225  2.77519  2.73123  3.46354  2.40513  3.72494  3.29354  2.67741  2.69355  4.24690  2.90347  2.73739  3.18146  2.89801  2.37887  2.77519  2.98518  4.58477  3.61503
          0.02318  5.20011  4.05133  0.61958  0.77255  0.63697  0.75267
    117   2.15189  3.54211  3.82849  3.26184  3.44552  2.83431  4.20433  2.99885  3.21961  2.73404  3.50636  3.37258  3.79395  3.11231  3.58187  2.14598  1.72676  2.84223  5.30352  4.06533    194 t - - -
          2.68618  4.42225  2.77519  2.73123  3.46354  2.40513  3.72494  3.29354  2.67741  2.69355  4.24690  2.90347  2.73739  3.18146  2.89801  2.37887  2.77519  2.98518  4.58477  3.61503
          0.02243  5.18528  4.09951  0.61958  0.77255  0.54150  0.87198
    118   2.21649  3.83214  4.98340  4.36942  2.51120  3.61383  4.53094  2.15635  4.15646  1.82366  2.65567  4.35654  4.55869  4.28916  4.16725  3.50756  3.00190  1.57110  5.02544  3.84928    195 v - - -
          2.68618  4.42225  2.77519  2.73123  3.46354  2.40513  3.72494  3.29354  2.67741  2.69355  4.24690  2.90347  2.73739  3.18146  2.89801  2.37887  2.77519  2.98518  4.58477  3.61503
          0.00824  5.19818  5.92053  0.61958  0.77255  0.64264  0.74634
    119   2.31016  4.49660  4.99438  4.39744  3.61658  3.78488  4.65461  1.80139  4.21107  1.12957  3.61701  4.43271  4.65798  4.36640  4.26105  3.31053  3.35342  1.98200  5.17463  3.99552    196 l - - -
          2.68621  4.42228  2.77522  2.73126  3.46326  2.40515  3.72497  3.29357  2.67743  2.69343  4.24692  2.90349  2.73742  3.18149  2.89803  2.37879  2.77522  2.98521  4.58480  3.61506
          0.02764  3.70598  5.92053  0.83039  0.57249  0.53182  0.88560
    120   2.17844  3.50728  4.93950  4.32743  1.76042  2.75172  3.93448  2.27944  4.12265  2.17257  3.20900  4.33385  4.55098  4.26272  4.14740  3.49614  2.88783  1.96022  5.02581  3.84875    200 f - - -
          2.68607  4.42226  2.77520  2.73124  3.46355  2.40513  3.72495  3.29355  2.67741  2.69356  4.24690  2.90347  2.73740  3.18147  2.89801  2.37887  2.77520  2.98519  4.58478  3.61504
          0.09251  3.85968  2.69888  0.44795  1.01870  0.43157  1.04836
    121   1.95864  4.20965  3.48683  2.34756  3.69586  2.02714  4.05899  3.17412  2.91256  2.86628  4.09120  3.15582  4.22822  3.25185  3.35237  2.07030  2.77005  3.31550  5.54105  4.24281    202 a - - -
          2.68618  4.42225  2.77519  2.73123  3.46354  2.40513  3.72494  3.29354  2.67741  2.69355  4.24690  2.90347  2.73739  3.18146  2.89801  2.37887  2.77519  2.98518  4.58477  3.61503
          0.00838  5.18144  5.90379  0.61958  0.77255  0.48317  0.95926
    122   2.85097  4.47453  3.85405  3.59882  3.25304  3.24277  4.44201  2.35512  3.04161  1.63905  2.64481  4.14582  4.50208  3.51118  3.99181  2.97799  2.99159  1.77723  3.95005  3.89943    203 l - - -
          2.68618  4.42225  2.77519  2.73123  3.46354  2.40513  3.72494  3.29354  2.67741  2.69355  4.24690  2.90347  2.73739  3.18146  2.89801  2.37887  2.77519  2.98518  4.58477  3.61503
          0.02774  5.22246  3.81846  0.61958  0.77255  0.43775  1.03701
    123   3.02920  4.42228  4.87634  4.26882  3.03131  4.18596  4.51338  1.47660  3.50048  1.38562  3.25114  3.74273  4.55053  4.23194  3.58571  3.12847  3.26137  2.20676  5.04309  3.86438    204 l - - -
          2.68618  4.42225  2.77519  2.73123  3.46354  2.40513  3.72494  3.29354  2.67741  2.69355  4.24690  2.90347  2.73739  3.18146  2.89801  2.37887  2.77519  2.98518  4.58477  3.61503
          0.00801  5.22734  5.94969  0.61958  0.77255  0.55167  0.85799
    124   2.37663  3.99125  4.28913  3.70960  2.85669  2.69978  4.37297  2.37320  3.24520  2.04041  3.66364  3.98910  3.24273  3.50513  3.48603  1.91047  3.24799  2.34993  5.15612  3.95458    205 s - - -
          2.68618  4.42225  2.77519  2.73123  3.46354  2.40513  3.72494  3.29354  2.67741  2.69355  4.24690  2.90347  2.73739  3.18146  2.89801  2.37887  2.77519  2.98518  4.58477  3.61503
          0.00801  5.22734  5.94969  0.61958  0.77255  0.44665  1.02101
    125   3.00419  4.10668  3.58218  2.83555  3.51370  1.24555  2.71373  3.30234  3.00086  3.20350  3.61912  3.09306  4.28199  3.33529  3.16639  3.11535  2.63360  3.27057  5.51629  4.23315    206 g - - -
          2.68619  4.42226  2.77520  2.73124  3.46355  2.40502  3.72495  3.29355  2.67742  2.69356  4.24691  2.90348  2.73740  3.18147  2.89802  2.37888  2.77520  2.98519  4.58478  3.61504
          0.04356  3.71632  4.00103  0.41906  1.07196  0.48576  0.95510
    126   2.84069  3.86230  4.27843  3.69933  2.02212  2.63441  3.58197  2.82293  2.67894  2.31269  2.81430  3.25934  4.45625  3.43864  3.85387  2.73405  3.05300  2.81525  4.21086  2.62000    208 f - - -
          2.68619  4.42226  2.77502  2.73124  3.46355  2.40514  3.72496  3.29355  2.67742  2.69356  4.24691  2.90348  2.73741  3.18147  2.89802  2.37888  2.77521  2.98519  4.58478  3.61504
          0.03092  3.58104  5.95289  0.39835  1.11299  0.45271  1.01033
    127   2.55861  4.57313  4.26490  2.63096  2.77898  4.08773  4.37341  2.07252  3.59950  2.44224  3.68493  3.97820  2.64562  3.85365  3.45336  2.58359  2.45425  1.95878  5.17667  3.97309    210 v - - -
          2.68620  4.42227  2.77522  2.73125  3.46356  2.40503  3.72496  3.29356  2.67743  2.69357  4.24617  2.90349  2.73742  3.18148  2.89803  2.37889  2.77522  2.98520  4.58479  3.61505
          0.07283  3.66932  3.10665  0.65023  0.73798  0.48576  0.95510
    128   2.27209  5.41352  2.75291  2.46951  4.12048  2.29840  3.94017  4.20107  2.50372  2.85507  4.46103  3.01971  2.91890  2.79451  2.91564  2.51570  2.99413  2.54110  5.86192  4.46704    213 a - - -
          2.68621  4.42228  2.77522  2.73126  3.46356  2.40499  3.72497  3.29357  2.67743  2.69357  4.24692  2.90349  2.73742  3.18149  2.89781  2.37889  2.77522  2.98521  4.58479  3.61506
          0.06399  2.82488  5.92564  0.27122  1.43737  0.51367  0.91204
    129   3.02501  4.41410  4.89762  3.70645  1.71867  2.79571  4.51298  2.31440  4.09314  1.88018  2.68677  4.31629  4.54881  3.67796  4.13351  3.49156  2.78825  2.08538  5.03447  3.44796    215 f - - -
          2.68618  4.42225  2.77519  2.73123  3.46354  2.40513  3.72494  3.29354  2.67741  2.69355  4.24690  2.90347  2.73739  3.18146  2.89801  2.37887  2.77519  2.98518  4.58477  3.61503
          0.04277  5.22453  3.31072  0.61958  0.77255  0.56094  0.84553
    130   2.84323  5.46723  2.37493  2.00637  4.81122  2.79647  3.53242  3.87006  2.65552  3.16601  4.50820  2.31304  3.61364  2.80507  2.96044  2.08810  2.65755  3.85729  5.90055  4.49020    216 e - - -
          2.68622  4.42229  2.77524  2.73095  3.46358  2.40505  3.72499  3.29358  2.67729  2.69359  4.24694  2.90351  2.73744  3.18150  2.89805  2.37891  2.77524  2.98522  4.58481  3.61507
          0.04661  3.62254  3.97250  1.00255  0.45719  0.46792  0.98431
    131   2.28466  4.50224  3.36558  3.83844  2.58605  2.73966  4.40419  2.30982  3.72665  2.69832  3.11708  3.65473  4.47535  3.95455  3.92355  2.52434  2.53802  2.14372  2.63783  3.91776    221 v - - -
          2.68618  4.42225  2.77519  2.73123  3.46354  2.40513  3.72494  3.29354  2.67741  2.69355  4.24690  2.90347  2.73739  3.18146  2.89801  2.37887  2.77519  2.98518  4.58477  3.61503
          0.02564  5.21322  3.91853  0.61958  0.77255  0.49991  0.93288
    132   2.38474  4.30858  2.70225  2.44361  4.77795  2.50377  3.63099  3.82597  2.45179  2.93697  3.75349  2.69507  3.74183  2.89434  2.85442  2.28238  2.40935  3.83004  5.88826  3.96931    222 s - - -
          2.68622  4.42229  2.77523  2.73111  3.46358  2.40517  3.72498  3.29358  2.67730  2.69344  4.24694  2.90351  2.73743  3.18150  2.89805  2.37891  2.77507  2.98522  4.58481  3.61507
          0.02841  3.67413  5.93633  0.99591  0.46107  0.59470  0.80236
    133   2.34552  5.29127  3.11695  2.62889  4.56412  2.69336  3.97907  3.53467  2.61238  2.32679  3.43863  3.06026  2.59435  2.54872  3.22753  2.50861  2.49026  3.36073  5.76980  4.40719    227 l - - -
          2.68626  4.42233  2.77485  2.73116  3.46320  2.40521  3.72503  3.29362  2.67749  2.69348  4.24698  2.90355  2.73748  3.18155  2.89809  2.37895  2.77490  2.98527  4.58485  3.61511
          0.07564  2.96700  3.84472  1.06052  0.42507  0.59470  0.80236
    134   2.80191  4.42609  4.71070  4.11158  2.78704  3.62618  4.46338  1.73996  3.05990  1.92412  3.02030  3.56746  3.61613  3.61038  4.04898  3.44361  2.82585  1.79158  5.04336  3.86047    232 i - - -
          2.68618  4.42225  2.77519  2.73123  3.46354  2.40513  3.72494  3.29354  2.67741  2.69355  4.24690  2.90347  2.73739  3.18146  2.89801  2.37887  2.77519  2.98518  4.58477  3.61503
          0.02470  5.19506  3.97080  0.61958  0.77255  0.55854  0.84874
    135   2.39327  3.56075  4.95559  4.34148  2.53906  3.36644  4.50973  2.15194  4.13028  1.47446  3.17424  4.33369  3.08657  4.26485  4.14474  3.28709  2.87430  2.28865  4.11919  3.42613    233 l - - -
          2.68619  4.42226  2.77497  2.73125  3.46355  2.40514  3.72496  3.29355  2.67742  2.69356  4.24691  2.90348  2.73741  3.18148  2.89802  2.37888  2.77521  2.98520  4.58478  3.61504
          0.03826  3.35663  5.91878  0.36484  1.18518  0.56154  0.84474
    136   2.80786  5.19137  3.12620  2.53739  2.68749  3.20972  3.07401  2.79253  2.48026  3.18891  4.26092  3.09540  3.36406  2.65954  2.85260  2.87618  3.01433  3.06239  3.78514  2.60720    235 k - - -
          2.68619  4.42226  2.77521  2.73107  3.46355  2.40514  3.72495  3.29355  2.67742  2.69356  4.24691  2.90348  2.73741  3.18147  2.89802  2.37888  2.77521  2.98519  4.58478  3.61504
          0.04811  3.58135  3.95652  0.40157  1.10646  0.51392  0.91167
    137   2.41177  4.01780  4.19307  3.02812  2.98656  4.05729  4.33859  2.68900  2.67798  1.55721  2.87454  3.18513  4.43102  3.79774  3.80313  2.42874  2.74791  2.66761  5.17391  3.96700    237 l - - -
          2.68618  4.42225  2.77519  2.73123  3.46354  2.40513  3.72494  3.29354  2.67741  2.69355  4.24690  2.90347  2.73739  3.18146  2.89801  2.37887  2.77519  2.98518  4.58477  3.61503
          0.02837  5.21173  3.79358  0.61958  0.77255  0.41952  1.07108
    138   3.07585  4.44993  5.01874  4.40612  2.19083  3.67555  4.58130  2.33165  4.19756  1.14343  2.81092  4.40355  4.60640  4.32865  4.21275  3.00429  3.30775  2.10363  5.07227  3.89982    238 l - - -
          2.68618  4.42225  2.77519  2.73123  3.46354  2.40513  3.72494  3.29354  2.67741  2.69355  4.24690  2.90347  2.73739  3.18146  2.89801  2.37887  2.77519  2.98518  4.58477  3.61503
          0.00801  5.22703  5.94938  0.61958  0.77255  0.55270  0.85659
    139   2.79066  4.91690  3.61725  2.78173  3.29732  2.79862  4.12929  2.86141  2.00498  2.31518  3.57315  3.28867  3.74482  2.65494  3.17820  2.81303  3.00839  2.44452  4.47167  3.52758    239 k - - -
          2.68622  4.42230  2.77524  2.73128  3.46358  2.40491  3.72499  3.29358  2.67745  2.69359  4.24694  2.90351  2.73744  3.18151  2.89805  2.37891  2.77524  2.98500  4.58367  3.61508
          0.07055  3.57752  3.21460  1.02195  0.44612  0.55270  0.85659
    140   2.77046  5.09480  3.17006  2.47261  4.31282  3.81784  4.02707  2.79269  2.12441  2.43800  3.06646  3.36946  4.20645  2.55604  2.36417  2.84094  3.01810  2.87295  3.71288  3.58116    244 k - - -
          2.68618  4.42225  2.77519  2.73123  3.46354  2.40513  3.72494  3.29354  2.67741  2.69355  4.24690  2.90347  2.73739  3.18146  2.89801  2.37887  2.77519  2.98518  4.58477  3.61503
          0.00832  5.18874  5.91109  0.61958  0.77255  0.56324  0.84249
    141   2.65032  2.15557  4.95130  4.33795  2.40733  3.36100  4.51465  2.47334  4.12918  2.21523  2.95849  4.33556  4.54659  4.26583  4.14754  2.59921  2.64295  2.49920  3.53981  2.45254    245 c - - -
          2.68618  4.42225  2.77519  2.73123  3.46354  2.40513  3.72494  3.29354  2.67741  2.69355  4.24690  2.90347  2.73739  3.18146  2.89801  2.37887  2.77519  2.98518  4.58477  3.61503
          0.00816  5.20887  5.93121  0.61958  0.77255  0.51454  0.91074
    142   2.92852  4.45758  5.00379  4.39315  2.97300  4.25329  4.58667  2.22287  4.18981  1.03007  2.67448  3.76232  4.61139  4.32561  4.21313  3.56447  2.59110  2.29977  5.08414  3.91124    246 l - - -
          2.68620  4.42227  2.77522  2.73125  3.46356  2.40515  3.72497  3.29356  2.67743  2.69357  4.24692  2.90349  2.73742  3.18149  2.89803  2.37889  2.77522  2.98521  4.58479  3.61417
          0.07623  2.96569  3.82255  0.29108  1.37618  0.44518  1.02362
    143   2.57250  4.92444  3.28055  1.97604  3.47691  2.71298  4.12585  2.73865  3.02558  2.16370  3.36533  3.52119  3.68326  2.82649  3.44399  2.77972  2.84274  2.67537  5.47580  3.69361    248 e - - -
          2.68618  4.42225  2.77519  2.73123  3.46354  2.40513  3.72494  3.29354  2.67741  2.69355  4.24690  2.90347  2.73739  3.18146  2.89801  2.37887  2.77519  2.98518  4.58477  3.61503
          0.00801  5.22734  5.94969  0.61958  0.77255  0.55167  0.85799
    144   2.82195  3.89370  3.55036  3.03736  2.95575  3.02759  4.40539  1.89772  3.71450  1.95912  3.03883  3.64286  4.47871  3.50762  3.91908  2.95932  2.33899  2.46326  5.12535  3.19671    249 i - - -
          2.68618  4.42225  2.77519  2.73123  3.46354  2.40513  3.72494  3.29354  2.67741  2.69355  4.24690  2.90347  2.73739  3.18146  2.89801  2.37887  2.77519  2.98518  4.58477  3.61503
          0.00801  5.22734  5.94969  0.61958  0.77255  0.44665  1.02101
    145   2.45629  3.79609  4.12144  3.54795  3.09172  1.44292  4.32943  2.88683  3.47856  2.83061  3.20416  2.78584  4.43012  3.38748  3.77158  3.06566  2.56867  2.42347  5.22421  4.01093    250 g - - -
          2.68618  4.42225  2.77519  2.73123  3.46354  2.40513  3.72494  3.29354  2.67741  2.69355  4.24690  2.90347  2.73739  3.18146  2.89801  2.37887  2.77519  2.98518  4.58477  3.61503
          0.00785  5.24641  5.96875  0.61958  0.77255  0.48576  0.95510
    146   2.41816  4.42613  4.91356  4.30426  3.51975  2.98974  4.52648  1.80924  4.10830  1.48025  3.28461  4.33052  3.70731  4.25609  4.14758  2.94950  3.26979  1.93333  3.98947  3.86897    251 l - - -
          2.68618  4.42225  2.77519  2.73123  3.46354  2.40513  3.72494  3.29354  2.67741  2.69355  4.24690  2.90347  2.73739  3.18146  2.89801  2.37887  2.77519  2.98518  4.58477  3.61503
          0.03179  5.24641  3.64865  0.61958  0.77255  0.48576  0.95510
    147   2.81471  3.75634  4.95480  4.34173  2.53605  2.66591  4.52163  2.29657  4.13388  1.47391  2.89759  3.72346  4.55381  4.27132  4.15371  3.19089  2.78666  2.11311  5.02518  3.17698    252 l - - -
          2.68618  4.42225  2.77519  2.73123  3.46354  2.40513  3.72494  3.29354  2.67741  2.69355  4.24690  2.90347  2.73739  3.18146  2.89801  2.37887  2.77519  2.98518  4.58477  3.61503
          0.00804  5.22266  5.94500  0.61958  0.77255  0.43810  1.03638
    148   2.67909  3.80777  4.78994  4.18796  3.29080  3.29428  4.50181  2.17726  4.01663  1.91759  2.61317  3.52478  3.84769  3.59370  4.09821  2.65846  2.39468  1.79835  5.06324  3.88189    253 v - - -
          2.68618  4.42225  2.77519  2.73123  3.46354  2.40513  3.72494  3.29354  2.67741  2.69355  4.24690  2.90347  2.73739  3.18146  2.89801  2.37887  2.77519  2.98518  4.58477  3.61503
          0.00785  5.24641  5.96875  0.61958  0.77255  0.48576  0.95510
    149   2.17200  3.73157  4.87250  4.26560  1.89061  3.36150  4.51766  2.68283  4.07787  2.11066  3.19236  4.31059  3.01221  3.59053  4.13095  3.13543  2.75416  2.55913  3.63531  2.53674    254 f - - -
          2.68618  4.42225  2.77519  2.73123  3.46354  2.40513  3.72494  3.29354  2.67741  2.69355  4.24690  2.90347  2.73739  3.18146  2.89801  2.37887  2.77519  2.98518  4.58477  3.61503
          0.03042  5.24641  3.70097  0.61958  0.77255  0.48576  0.95510
    150   2.28127  4.40590  4.95766  4.34465  1.88925  4.19241  4.52443  1.99099  4.13678  1.92804  3.21469  4.34416  3.39336  4.27414  4.15649  3.22239  2.91434  1.98063  5.02768  3.33639    255 f - - -
          2.68621  4.42228  2.77522  2.73126  3.46357  2.40516  3.72497  3.29329  2.67744  2.69342  4.24693  2.90350  2.73743  3.18149  2.89804  2.37890  2.77522  2.98521  4.58480  3.61467
          0.02851  3.66956  5.94636  0.83978  0.56529  0.56262  0.84331
    151   1.53478  3.75752  4.81221  4.20831  2.97084  2.96609  4.49668  2.49383  4.03031  2.02416  3.16808  4.27552  3.77732  4.19408  4.10012  2.66474  2.87192  2.05837  5.04622  3.86585    259 a - - -
          2.68604  4.42230  2.77524  2.73128  3.46359  2.40518  3.72499  3.29359  2.67746  2.69341  4.24695  2.90351  2.73744  3.18151  2.89806  2.37892  2.77504  2.98498  4.58482  3.61508
          0.03273  3.52063  5.94636  1.03444  0.43916  0.56262  0.84331
    152   2.67563  4.42375  4.03163  4.23149  2.87893  4.17668  4.50219  2.07570  4.04880  2.08695  2.57321  4.28792  3.56501  4.20832  4.11044  2.54172  2.39946  1.65686  5.04360  3.86386    264 v - - -
          2.68618  4.42225  2.77519  2.73123  3.46354  2.40513  3.72494  3.29354  2.67741  2.69355  4.24690  2.90347  2.73739  3.18146  2.89801  2.37887  2.77519  2.98518  4.58477  3.61503
          0.00803  5.22402  5.94636  0.61958  0.77255  0.56262  0.84331
    153   2.48819  2.96236  4.79714  4.19504  3.53107  4.17139  4.49855  2.58773  4.02094  1.18768  3.23180  4.27021  3.89266  4.18823  4.09749  2.37671  2.51994  2.50199  5.05496  3.87411    265 l - - -
          2.68618  4.42225  2.77519  2.73123  3.46354  2.40513  3.72494  3.29354  2.67741  2.69355  4.24690  2.90347  2.73739  3.18146  2.89801  2.37887  2.77519  2.98518  4.58477  3.61503
          0.03442  5.22402  3.55967  0.61958  0.77255  0.56262  0.84331
    154   2.24055  4.74401  4.38547  3.87518  4.16941  3.91890  4.67236  3.44788  3.80166  2.62023  4.14313  4.08287  0.89751  4.07284  4.07658  2.96084  3.03777  2.40071  5.63858  4.43613    266 p - - -
          2.68619  4.42153  2.77521  2.73125  3.46355  2.40514  3.72496  3.29355  2.67742  2.69356  4.24691  2.90348  2.73741  3.18148  2.89802  2.37888  2.77521  2.98505  4.58478  3.61505
          0.08073  3.27608  3.22426  0.35033  1.21894  0.50550  0.92433
    155   2.61416  3.76039  4.99848  4.39013  3.53925  4.24521  4.58517  1.35495  4.18727  1.87732  2.75207  4.39577  4.60468  3.51247  4.21143  3.55788  3.05140  1.76142  5.08546  3.90831    268 i - - -
          2.68608  4.42230  2.77524  2.73128  3.46359  2.40517  3.72499  3.29359  2.67746  2.69360  4.24694  2.90351  2.73744  3.18074  2.89805  2.37892  2.77524  2.98509  4.58482  3.61508
          0.11339  2.25871  5.90955  0.18704  1.76850  0.48588  0.95492
    156   3.04436  4.41935  4.99742  4.38315  2.64288  4.21416  4.54669  1.44907  4.17089  1.61589  3.23222  4.37303  4.57564  3.52365  4.18236  3.14721  3.27634  1.98807  3.51315  3.86466    270 i - - -
          2.68620  4.42227  2.77522  2.73125  3.46324  2.40515  3.72497  3.29323  2.67743  2.69357  4.24692  2.90349  2.73742  3.18148  2.89803  2.37889  2.77522  2.98520  4.58479  3.61505
          0.05301  3.01572  5.94636  0.30010  1.34993  0.44054  1.03195
    157   1.67806  2.84050  5.00019  4.38505  2.37312  3.61223  4.54142  2.18793  4.17042  2.05233  3.13789  4.36960  4.57151  4.30204  4.17937  3.51910  3.03370  2.01985  3.81377  3.85973    272 a - - -
          2.68619  4.42226  2.77521  2.73125  3.46355  2.40514  3.72496  3.29355  2.67742  2.69332  4.24691  2.90348  2.73741  3.18148  2.89802  2.37888  2.77521  2.98520  4.58478  3.61504
          0.05585  3.32898  3.99048  0.35110  1.21711  0.48576  0.95510
    158   3.03137  4.66818  5.30685  4.70622  2.61515  4.55149  4.90183  1.54567  4.50852  1.34807  3.62492  4.71375  4.87914  4.62328  4.51937  3.87525  3.55986  1.57012  5.34228  3.59865    274 l - - -
          2.68623  4.42231  2.77525  2.73129  3.46295  2.40518  3.72500  3.29359  2.67746  2.69360  4.24695  2.90334  2.73745  3.18152  2.89806  2.37892  2.77508  2.98492  4.58482  3.61509
          0.12417  2.17005  5.95269  0.16954  1.85822  0.45233  1.01099
    159   1.77281  3.48124  4.49974  3.91982  3.66187  3.21189  4.46813  2.83503  3.80394  2.75220  3.33249  4.12207  4.50697  4.02662  3.99091  2.25655  2.02734  1.68160  5.16793  3.97581    276 v - - -
          2.68619  4.42226  2.77520  2.73124  3.46355  2.40514  3.72495  3.29355  2.67742  2.69341  4.24691  2.90347  2.73740  3.18147  2.89802  2.37888  2.77520  2.98519  4.58478  3.61504
          0.02632  3.75421  5.96875  0.42556  1.05960  0.48576  0.95510
    160   2.48408  3.79908  4.77632  4.17511  2.76352  3.33882  4.49905  2.47190  4.00639  1.83127  3.24414  3.06669  3.58817  4.17867  3.05893  2.75619  2.57820  2.26466  3.37168  3.10599    278 l - - -
          2.68621  4.42228  2.77523  2.73126  3.46357  2.40516  3.72498  3.29357  2.67730  2.69358  4.24693  2.90350  2.73743  3.18149  2.89790  2.37890  2.77523  2.98521  4.58480  3.61446
          0.07241  2.69868  5.96875  0.24360  1.53154  0.48576  0.95510
    161   2.55472  3.78396  4.93813  4.32704  2.23795  4.19930  4.52956  2.42502  3.27937  1.57792  2.89211  4.34103  4.56361  3.70208  3.46744  2.82477  3.26901  2.01820  3.56941  3.86470    280 l - - -
          2.68618  4.42225  2.77519  2.73123  3.46354  2.40513  3.72494  3.29354  2.67741  2.69355  4.24690  2.90347  2.73739  3.18146  2.89801  2.37887  2.77519  2.98518  4.58477  3.61503
          0.00785  5.24641  5.96875  0.61958  0.77255  0.48576  0.95510
    162   2.67673  5.15906  3.42004  2.86168  2.34236  3.83571  4.04215  2.97102  2.16517  3.41273  3.77455  2.26228  3.71685  2.29694  3.08238  2.74389  2.65047  3.48502  3.68804  4.34254    281 k - - -
          2.68618  4.42225  2.77519  2.73123  3.46354  2.40513  3.72494  3.29354  2.67741  2.69355  4.24690  2.90347  2.73739  3.18146  2.89801  2.37887  2.77519  2.98518  4.58477  3.61503
          0.00785  5.24641  5.96875  0.61958  0.77255  0.48576  0.95510
    163   2.83187  5.49731  3.25613  2.44221  4.84095  3.77507  3.95765  4.32103  1.34430  3.79931  4.53999  2.57432  3.68921  3.05599  2.00658  2.62242  2.96294  3.38212  5.92876  4.52551    282 k - - -
          2.68620  4.42227  2.77521  2.73125  3.46356  2.40503  3.72496  3.29356  2.67742  2.69357  4.24691  2.90333  2.73741  3.18148  2.89802  2.37888  2.77521  2.98520  4.58479  3.61505
          0.04465  3.19142  5.96875  0.32682  1.27731  0.48576  0.95510
    164   2.83533  5.46904  3.25659  2.71831  4.81782  1.94320  3.49949  4.29254  2.16653  3.78758  4.53603  2.27832  4.18034  3.08777  3.21354  1.81991  2.41361  3.86762  5.93119  4.53158    284 s - - -
          2.68619  4.42226  2.77520  2.73124  3.46355  2.40514  3.72495  3.29355  2.67742  2.69356  4.24691  2.90348  2.73740  3.18147  2.89802  2.37877  2.77520  2.98519  4.58478  3.61504
          0.02731  3.71406  5.96875  0.41868  1.07270  0.48576  0.95510
    165   3.02130  4.81777  3.78423  3.22119  2.09189  3.96871  3.68136  3.33562  3.18542  2.77040  3.91715  2.90901  3.75230  2.93365  3.56673  2.50248  2.95937  3.09948  5.36711  1.55781    286 y - - -
          2.68619  4.42226  2.77521  2.73124  3.46355  2.40514  3.72496  3.29355  2.67742  2.69356  4.24691  2.90348  2.73741  3.18147  2.89802  2.37874  2.77521  2.98519  4.58478  3.61504
          0.03199  3.54302  5.96875  0.38891  1.13257  0.48576  0.95510
    166   2.37935  4.48276  5.08526  4.47203  3.10017  4.29539  4.63136  1.69128  4.25938  1.84429  2.53244  4.45912  4.65019  4.38407  4.26570  3.60925  3.34741  1.63969  2.98244  3.94044    288 v - - -
          2.68618  4.42225  2.77519  2.73123  3.46354  2.40513  3.72494  3.29354  2.67741  2.69355  4.24690  2.90347  2.73739  3.18146  2.89801  2.37887  2.77519  2.98518  4.58477  3.61503
          0.00785  5.24641  5.96875  0.61958  0.77255  0.48576  0.95510
    167   2.27196  4.42088  4.94778  4.33616  2.22806  3.66022  4.53222  2.33410  4.13291  1.49666  3.25029  4.34604  2.96568  4.27426  4.16014  3.51039  2.78468  2.15178  5.04201  3.31037    289 l - - -
          2.68618  4.42225  2.77519  2.73123  3.46354  2.40513  3.72494  3.29354  2.67741  2.69355  4.24690  2.90347  2.73739  3.18146  2.89801  2.37887  2.77519  2.98518  4.58477  3.61503
          0.00785  5.24641  5.96875  0.61958  0.77255  0.48576  0.95510
    168   2.04421  5.00621  4.66663  4.31145  5.49452  2.24363  5.30222  4.97178  4.31201  4.61475  5.37520  4.30709  1.09737  4.56226  4.60959  1.42438  2.75766  4.23257  6.79108  5.62196    290 p - - -
          2.68618  4.42225  2.77519  2.73123  3.46354  2.40513  3.72494  3.29354  2.67741  2.69355  4.24690  2.90347  2.73739  3.18146  2.89801  2.37887  2.77519  2.98518  4.58477  3.61503
          0.00785  5.24641  5.96875  0.61958  0.77255  0.48576  0.95510
    169   2.95161  4.51185  5.09813  4.49306  3.29712  4.34378  4.69139  1.58380  4.29196  1.62170  3.13546  3.68510  4.69889  4.43200  4.31523  3.65947  2.98842  1.42273  5.18451  4.00731    291 v - - -
          2.68618  4.42225  2.77519  2.73123  3.46354  2.40513  3.72494  3.29354  2.67741  2.69355  4.24690  2.90347  2.73739  3.18146  2.89801  2.37887  2.77519  2.98518  4.58477  3.61503
          0.00785  5.24641  5.96875  0.61958  0.77255  0.48576  0.95510
    170   2.39610  2.88419  4.97277  4.36372  3.54451  2.27027  4.56874  1.73178  4.16330  2.10898  3.12243  4.37695  4.59598  4.30689  4.19359  3.54313  2.70114  1.83776  5.07887  3.90094    292 i - - -
          2.68603  4.42229  2.77523  2.73127  3.46357  2.40489  3.72498  3.29358  2.67744  2.69358  4.24693  2.90350  2.73743  3.18150  2.89804  2.37890  2.77523  2.98522  4.58480  3.61507
          0.03179  3.54963  5.96875  0.86086  0.54956  0.48576  0.95510
    171   3.26602  4.99355  5.69142  5.09967  2.48743  4.97838  5.33385  1.30308  4.92058  1.13937  2.95901  5.14618  5.23149  4.97109  4.91355  4.31982  3.92217  2.06117  5.65381  4.55498    296 l - - -
          2.68619  4.42104  2.77521  2.73125  3.46355  2.40514  3.72496  3.29355  2.67742  2.69356  4.24691  2.90348  2.73741  3.18148  2.89802  2.37888  2.77521  2.98520  4.58478  3.61504
          0.03628  3.40906  5.96875  0.36527  1.18420  0.48576  0.95510
    172   1.80200  4.17746  3.73613  3.17956  3.54984  3.02979  4.22982  3.26385  3.15349  3.20355  4.06924  2.61717  4.33171  3.47690  3.55781  2.42718  1.45433  3.25402  5.53232  4.26839    298 t - - -
          2.68619  4.42226  2.77521  2.73124  3.46355  2.40514  3.72496  3.29355  2.67742  2.69356  4.24598  2.90348  2.73741  3.18147  2.89802  2.37888  2.77521  2.98520  4.58478  3.61504
          0.03364  3.48914  5.96875  0.37942  1.15283  0.48576  0.95510
    173   3.07281  4.45998  4.93920  2.86867  1.90294  4.23529  4.56418  2.34665  4.13870  1.38596  2.98350  4.36487  4.59590  4.28565  4.18120  2.95266  3.30476  2.08133  5.08150  3.90604    300 l - - -
          2.68618  4.42225  2.77519  2.73123  3.46354  2.40513  3.72494  3.29354  2.67741  2.69355  4.24690  2.90347  2.73739  3.18146  2.89801  2.37887  2.77519  2.98518  4.58477  3.61503
          0.00785  5.24641  5.96875  0.61958  0.77255  0.48576  0.95510
    174   3.02080  4.64265  5.28720  4.69522  1.85752  4.54635  4.91969  1.53687  4.50448  2.07920  3.73469  4.70593  4.88623  4.64636  4.53143  3.44985  3.54154  1.34181  5.39070  4.21195    301 v - - -
          2.68618  4.42225  2.77519  2.73123  3.46354  2.40513  3.72494  3.29354  2.67741  2.69355  4.24690  2.90347  2.73739  3.18146  2.89801  2.37887  2.77519  2.98518  4.58477  3.61503
          0.00785  5.24641  5.96875  0.61958  0.77255  0.48576  0.95510
    175   3.40914  4.76919  5.17914  4.62581  2.25800  2.88291  4.51440  2.41229  4.43258  2.04676  3.83537  4.57950  4.87238  4.52982  4.45695  3.84193  3.63905  3.00536  4.85080  0.98370    302 y - - -
          2.68618  4.42225  2.77519  2.73123  3.46354  2.40513  3.72494  3.29354  2.67741  2.69355  4.24690  2.90347  2.73739  3.18146  2.89801  2.37887  2.77519  2.98518  4.58477  3.61503
          0.00785  5.24641  5.96875  0.61958  0.77255  0.48576  0.95510
    176   2.38131  4.53201  4.40434  3.82127  2.84301  2.24699  4.41424  2.51197  3.71522  2.32190  3.64704  3.50586  4.48730  3.94908  3.92432  2.31182  1.94547  2.21162  5.14192  3.94588    303 t - - -
          2.68618  4.42225  2.77519  2.73123  3.46354  2.40513  3.72494  3.29354  2.67741  2.69355  4.24690  2.90347  2.73739  3.18146  2.89801  2.37887  2.77519  2.98518  4.58477  3.61503
          0.00785  5.24641  5.96875  0.61958  0.77255  0.48576  0.95510
    177   3.14236  4.50752  5.10998  4.49772  1.66671  4.32494  4.66017  1.58597  4.28666  2.02236  2.82974  4.48772  4.67646  4.40925  4.29339  3.63951  2.89414  2.02916  5.13415  3.17354    304 i - - -
          2.68620  4.42227  2.77521  2.73125  3.46356  2.40515  3.72496  3.29356  2.67743  2.69327  4.24692  2.90349  2.73741  3.18148  2.89803  2.37889  2.77521  2.98520  4.58479  3.61505
          0.04752  3.12697  5.96875  0.31553  1.30713  0.48576  0.95510
    178   2.02080  3.43041  4.55721  3.96723  2.74352  2.94082  4.45121  2.63096  3.83735  2.05413  3.60744  4.14946  2.68902  2.94537  3.99704  2.72167  3.04347  2.01108  5.10493  3.91568    306 v - - -
          2.68618  4.42225  2.77519  2.73123  3.46354  2.40513  3.72494  3.29354  2.67741  2.69355  4.24690  2.90347  2.73739  3.18146  2.89801  2.37887  2.77519  2.98518  4.58477  3.61503
          0.00785  5.24641  5.96875  0.61958  0.77255  0.48576  0.95510
    179   3.11257  5.58239  2.97456  2.74542  4.92330  1.36473  4.07179  4.40149  2.67436  3.89817  4.65682  1.90557  4.25226  2.87130  3.34479  2.16540  3.35414  3.53596  6.04614  4.63579    307 g - - -
          2.68618  4.42225  2.77519  2.73123  3.46354  2.40513  3.72494  3.29354  2.67741  2.69355  4.24690  2.90347  2.73739  3.18146  2.89801  2.37887  2.77519  2.98518  4.58477  3.61503
          0.00529  5.24385        *  0.61958  0.77255  0.00000        *
//
