# Supplementary material for: The ATP Binding Cassette (ABC) Transporter Gene Family in Lotus (Nelumbo Adans.): Genome-Wide Survey, Characterization and Gene Expression Profile
Source: Biology (Basel). 2026 Mar 14;15(6):469. doi: 10.3390/biology15060469 (PMC13023602; doi:10.3390/biology15060469)
Supplement: Supplementary file 1 [file biology-15-00469-s001.zip › File S1. HMM profiles/PF12848.hmm]

HMMER3/f [3.3 | Nov 2019]
NAME  ABC_tran_Xtn
ACC   PF12848.13
DESC  ABC transporter
LENG  85
ALPH  amino
RF    no
MM    no
CONS  yes
CS    no
MAP   yes
DATE  Sun Sep 29 03:46:01 2024
NSEQ  126
EFFN  6.063904
CKSUM 345998246
GA    25.9 25.9;
TC    25.9 25.9;
NC    25.8 25.8;
BM    hmmbuild  --amino HMM.ann SEED.ann
SM    hmmsearch -Z 81514348 -E 1000 --cpu 4 HMM pfamseq
STATS LOCAL MSV       -9.4788  0.71849
STATS LOCAL VITERBI   -9.9606  0.71849
STATS LOCAL FORWARD   -4.1183  0.71849
HMM          A        C        D        E        F        G        H        I        K        L        M        N        P        Q        R        S        T        V        W        Y   
            m->m     m->i     m->d     i->m     i->i     d->m     d->d
  COMPO   2.45092  5.13027  3.04504  2.33209  3.37914  3.24595  3.81748  3.05359  2.26538  2.71412  3.71600  3.11379  3.83564  2.65038  2.53112  2.72630  2.97914  3.07998  4.98546  3.18666
          2.68618  4.42225  2.77519  2.73123  3.46354  2.40513  3.72494  3.29354  2.67741  2.69355  4.24690  2.90347  2.73739  3.18146  2.89801  2.37887  2.77519  2.98518  4.58477  3.61503
          0.04437  5.51411  3.23463  0.61958  0.77255  0.00000        *
      1   2.24412  3.41741  5.15386  4.53777  2.49860  4.34856  4.68284  1.95165  4.31992  1.65618  3.48826  4.51513  4.71169  4.44844  4.32355  3.66051  3.40948  1.63969  3.69661  3.19270      1 v - - -
          2.68618  4.42225  2.77519  2.73123  3.46354  2.40513  3.72494  3.29354  2.67741  2.69355  4.24690  2.90347  2.73739  3.18146  2.89801  2.37887  2.77519  2.98518  4.58477  3.61503
          0.00624  5.47597  6.19832  0.61958  0.77255  0.39611  1.11759
      2   2.79954  5.68250  2.12810  1.17533  5.02112  3.52442  2.04576  4.50641  2.87885  3.79519  4.72695  3.38887  4.32953  3.23074  3.22621  3.05008  3.27447  4.07010  6.11729  4.31014      2 e - - -
          2.68618  4.42225  2.77519  2.73123  3.46354  2.40513  3.72494  3.29354  2.67741  2.69355  4.24690  2.90347  2.73739  3.18146  2.89801  2.37887  2.77519  2.98518  4.58477  3.61503
          0.00600  5.51411  6.23646  0.61958  0.77255  0.48576  0.95510
      3   2.98185  4.69926  5.31173  4.70030  2.80392  4.52608  4.86463  1.50313  4.48986  1.21562  2.90291  4.69063  4.87431  4.23009  4.49531  3.84195  3.18739  1.99185  5.33340  4.16801      3 l - - -
          2.68618  4.42225  2.77519  2.73123  3.46354  2.40513  3.72494  3.29354  2.67741  2.69355  4.24690  2.90347  2.73739  3.18146  2.89801  2.37887  2.77519  2.98518  4.58477  3.61503
          0.00600  5.51411  6.23646  0.61958  0.77255  0.48576  0.95510
      4   2.81631  5.63298  1.96694  1.50467  4.59432  3.67078  2.95238  4.46487  2.57121  3.80137  4.67351  3.07620  4.28823  2.89170  2.89673  2.33883  2.78843  3.87026  5.18382  4.40258      4 e - - -
          2.68618  4.42225  2.77519  2.73123  3.46354  2.40513  3.72494  3.29354  2.67741  2.69355  4.24690  2.90347  2.73739  3.18146  2.89801  2.37887  2.77519  2.98518  4.58477  3.61503
          0.00600  5.51411  6.23646  0.61958  0.77255  0.48576  0.95510
      5   2.83352  5.61876  2.61610  2.75937  3.17567  2.57481  3.40382  4.44011  2.51235  3.53690  3.77992  2.16373  4.29091  2.58760  2.06289  2.67936  3.35283  3.79233  6.05487  3.08325      5 r - - -
          2.68618  4.42225  2.77519  2.73123  3.46354  2.40513  3.72494  3.29354  2.67741  2.69355  4.24690  2.90347  2.73739  3.18146  2.89801  2.37887  2.77519  2.98518  4.58477  3.61503
          0.00600  5.51411  6.23646  0.61958  0.77255  0.48576  0.95510
      6   2.90011  4.83520  3.37701  2.59508  4.96095  1.28709  3.37085  4.44299  2.17683  3.73559  4.17706  3.06095  4.29201  2.50203  2.81825  2.60430  3.21211  4.00886  6.05639  4.64905      6 g - - -
          2.68618  4.42225  2.77519  2.73123  3.46354  2.40513  3.72494  3.29354  2.67741  2.69355  4.24690  2.90347  2.73739  3.18146  2.89801  2.37887  2.77519  2.98518  4.58477  3.61503
          0.00600  5.51411  6.23646  0.61958  0.77255  0.48576  0.95510
      7   3.12143  5.63039  3.24731  2.25599  4.46929  3.36445  3.33921  4.04120  1.52381  3.93536  4.67124  3.21444  4.28889  2.59725  2.16452  2.65069  2.34582  3.18446  6.06344  4.65296      7 k - - -
          2.68618  4.42225  2.77519  2.73123  3.46354  2.40513  3.72494  3.29354  2.67741  2.69355  4.24690  2.90347  2.73739  3.18146  2.89801  2.37887  2.77519  2.98518  4.58477  3.61503
          0.00600  5.51411  6.23646  0.61958  0.77255  0.48576  0.95510
      8   2.40059  3.59928  4.67486  4.53525  3.26745  3.92278  4.69781  1.83592  4.32241  1.13629  3.34257  4.52378  4.72849  4.45558  4.33423  3.03062  3.21173  2.27527  5.19457  3.70724      8 l - - -
          2.68618  4.42225  2.77519  2.73123  3.46354  2.40513  3.72494  3.29354  2.67741  2.69355  4.24690  2.90347  2.73739  3.18146  2.89801  2.37887  2.77519  2.98518  4.58477  3.61503
          0.00600  5.51411  6.23646  0.61958  0.77255  0.48576  0.95510
      9   3.12287  5.58829  2.84174  2.50041  3.76626  3.73111  3.37019  3.09830  1.96889  3.75009  4.63386  2.77874  4.29685  3.09347  2.49066  2.75568  1.93570  3.56094  4.90760  2.73685      9 t - - -
          2.68618  4.42225  2.77519  2.73123  3.46354  2.40513  3.72494  3.29354  2.67741  2.69355  4.24690  2.90347  2.73739  3.18146  2.89801  2.37887  2.77519  2.98518  4.58477  3.61503
          0.01447  5.51411  4.57187  0.61958  0.77255  0.48576  0.95510
     10   2.71095  4.68333  2.84493  2.53501  4.42990  3.74320  3.59384  3.37515  2.32489  2.90445  3.36863  3.16286  3.44762  2.90878  2.74085  2.51604  2.16450  2.88501  4.65161  3.02826     10 t - - -
          2.68618  4.42225  2.77519  2.73123  3.46354  2.40513  3.72494  3.29354  2.67741  2.69355  4.24690  2.90347  2.73739  3.18146  2.89801  2.37887  2.77519  2.98518  4.58477  3.61503
          0.00606  5.50569  6.22804  0.61958  0.77255  0.46227  0.99386
     11   5.44016  6.36647  6.33359  6.27775  1.89966  5.94526  4.08838  3.81142  6.04055  4.22243  5.56714  5.48665  6.19620  5.66599  5.81418  5.34757  4.66412  4.97310  4.16798  0.31596     11 Y - - -
          2.68618  4.42225  2.77519  2.73123  3.46354  2.40513  3.72494  3.29354  2.67741  2.69355  4.24690  2.90347  2.73739  3.18146  2.89801  2.37887  2.77519  2.98518  4.58477  3.61503
          0.00600  5.51411  6.23646  0.61958  0.77255  0.48576  0.95510
     12   2.71657  5.63247  2.93563  2.39345  4.97782  3.19859  3.50246  4.46400  1.83128  3.49659  4.67305  2.76261  2.45311  3.10792  2.61997  2.54854  2.32485  3.31878  6.06498  4.16413     12 k - - -
          2.68618  4.42225  2.77519  2.73123  3.46354  2.40513  3.72494  3.29354  2.67741  2.69355  4.24690  2.90347  2.73739  3.18146  2.89801  2.37887  2.77519  2.98518  4.58477  3.61503
          0.00600  5.51411  6.23646  0.61958  0.77255  0.48576  0.95510
     13   2.80148  5.18631  4.96329  4.65531  5.30814  0.35661  5.51260  4.61477  4.12527  3.88316  5.25089  4.60620  4.83744  4.86552  4.80645  3.52637  2.99678  3.27019  6.70972  5.55107     13 G - - -
          2.68618  4.42225  2.77519  2.73123  3.46354  2.40513  3.72494  3.29354  2.67741  2.69355  4.24690  2.90347  2.73739  3.18146  2.89801  2.37887  2.77519  2.98518  4.58477  3.61503
          0.00600  5.51411  6.23646  0.61958  0.77255  0.48576  0.95510
     14   3.17539  5.67462  2.50994  2.84456  5.01806  2.94473  4.13483  4.50202  2.60462  3.98319  4.72621  0.98849  3.60702  3.23623  3.26111  2.71894  2.98031  3.78488  6.11712  4.70537     14 n - - -
          2.68618  4.42225  2.77519  2.73123  3.46354  2.40513  3.72494  3.29354  2.67741  2.69355  4.24690  2.90347  2.73739  3.18146  2.89801  2.37887  2.77519  2.98518  4.58477  3.61503
          0.00600  5.51411  6.23646  0.61958  0.77255  0.48576  0.95510
     15   4.15496  5.43235  5.79488  5.36113  2.27710  5.16779  4.65051  3.11133  5.14871  2.94255  4.50671  5.09208  5.48887  5.11550  5.09658  4.50580  3.62714  3.50897  3.59764  0.47337     15 Y - - -
          2.68618  4.42225  2.77519  2.73123  3.46354  2.40513  3.72494  3.29354  2.67741  2.69355  4.24690  2.90347  2.73739  3.18146  2.89801  2.37887  2.77519  2.98518  4.58477  3.61503
          0.00600  5.51411  6.23646  0.61958  0.77255  0.48576  0.95510
     16   2.76271  5.66941  1.77288  2.32754  5.01231  3.91132  3.86860  4.49931  2.74506  3.97377  4.71190  3.17666  4.31416  2.84780  3.25096  1.34102  2.61392  4.05913  6.10217  4.68827     16 s - - -
          2.68618  4.42225  2.77519  2.73123  3.46354  2.40513  3.72494  3.29354  2.67741  2.69355  4.24690  2.90347  2.73739  3.18146  2.89801  2.37887  2.77519  2.98518  4.58477  3.61503
          0.00600  5.51411  6.23646  0.61958  0.77255  0.48576  0.95510
     17   2.45837  5.62542  2.51595  2.25536  3.48290  3.28151  3.77888  3.78742  2.21932  3.72994  4.66681  3.05268  4.28963  2.50688  2.60204  2.47231  2.34689  3.61994  5.22771  3.20560     17 k - - -
          2.68618  4.42225  2.77519  2.73123  3.46354  2.40513  3.72494  3.29354  2.67741  2.69355  4.24690  2.90347  2.73739  3.18146  2.89801  2.37887  2.77519  2.98518  4.58477  3.61503
          0.00600  5.51411  6.23646  0.61958  0.77255  0.48576  0.95510
     18   3.73311  6.07069  6.17471  5.97709  0.85414  5.70425  4.59175  4.66295  5.75219  4.01576  4.35908  5.37574  5.98550  5.50840  5.59784  4.36280  5.18610  4.55208  2.97540  0.93702     18 f - - -
          2.68618  4.42225  2.77519  2.73123  3.46354  2.40513  3.72494  3.29354  2.67741  2.69355  4.24690  2.90347  2.73739  3.18146  2.89801  2.37887  2.77519  2.98518  4.58477  3.61503
          0.00600  5.51411  6.23646  0.61958  0.77255  0.48576  0.95510
     19   2.84284  3.68533  4.59224  2.64101  3.11692  4.34428  4.66911  2.60385  3.58787  1.34316  2.86668  4.45253  4.70961  3.96251  3.91562  3.52054  3.29604  1.74438  5.21344  3.15555     19 l - - -
          2.68618  4.42225  2.77519  2.73123  3.46354  2.40513  3.72494  3.29354  2.67741  2.69355  4.24690  2.90347  2.73739  3.18146  2.89801  2.37887  2.77519  2.98518  4.58477  3.61503
          0.00600  5.51411  6.23646  0.61958  0.77255  0.48576  0.95510
     20   2.33731  5.62784  3.11153  1.68938  4.97116  3.89577  4.08300  3.49490  2.08965  3.61457  4.39709  3.00420  4.05154  2.48070  2.28277  2.78055  2.91222  2.95054  6.06157  4.65168     20 e - - -
          2.68618  4.42225  2.77519  2.73123  3.46354  2.40513  3.72494  3.29354  2.67741  2.69355  4.24690  2.90347  2.73739  3.18146  2.89801  2.37887  2.77519  2.98518  4.58477  3.61503
          0.00600  5.51411  6.23646  0.61958  0.77255  0.48576  0.95510
     21   2.55559  5.48263  3.44354  1.93560  4.36081  3.92744  3.84613  3.69542  2.34563  2.57578  3.95487  3.42284  4.31925  1.80727  3.10550  2.77452  2.31827  3.47852  5.08195  3.93810     21 q - - -
          2.68618  4.42225  2.77519  2.73123  3.46354  2.40513  3.72494  3.29354  2.67741  2.69355  4.24690  2.90347  2.73739  3.18146  2.89801  2.37887  2.77519  2.98518  4.58477  3.61503
          0.00600  5.51411  6.23646  0.61958  0.77255  0.48576  0.95510
     22   3.05625  4.88691  3.48076  2.83448  4.00694  3.94955  4.14020  3.87452  1.25529  3.41596  4.52413  3.35281  4.33999  3.26601  1.52155  2.67738  3.37532  3.64898  5.93740  4.08160     22 k - - -
          2.68618  4.42225  2.77519  2.73123  3.46354  2.40513  3.72494  3.29354  2.67741  2.69355  4.24690  2.90347  2.73739  3.18146  2.89801  2.37887  2.77519  2.98518  4.58477  3.61503
          0.00600  5.51411  6.23646  0.61958  0.77255  0.48576  0.95510
     23   1.77350  5.63146  2.93132  1.61256  4.97636  3.64792  3.88832  3.82118  2.27440  3.93667  4.36849  3.00896  4.28853  2.80484  2.59694  2.69005  2.92183  3.44341  6.06424  4.65339     23 e - - -
          2.68618  4.42225  2.77519  2.73123  3.46354  2.40513  3.72494  3.29354  2.67741  2.69355  4.24690  2.90347  2.73739  3.18146  2.89801  2.37887  2.77519  2.98518  4.58477  3.61503
          0.00600  5.51411  6.23646  0.61958  0.77255  0.48576  0.95510
     24   2.36433  5.60971  3.04756  1.41933  4.94520  3.89942  3.72420  3.24529  2.34530  3.00157  3.84242  3.25178  4.29266  2.53955  2.81491  2.72783  3.09169  3.18010  6.04817  4.64307     24 e - - -
          2.68618  4.42225  2.77519  2.73123  3.46354  2.40513  3.72494  3.29354  2.67741  2.69355  4.24690  2.90347  2.73739  3.18146  2.89801  2.37887  2.77519  2.98518  4.58477  3.61503
          0.00600  5.51411  6.23646  0.61958  0.77255  0.48576  0.95510
     25   2.86798  5.61098  2.76407  2.30562  4.94701  3.89921  3.75217  3.46616  2.42427  3.00337  3.85986  2.60399  4.29246  2.48242  1.47240  3.08854  3.35320  3.63171  4.55190  4.05265     25 r - - -
          2.68618  4.42225  2.77519  2.73123  3.46354  2.40513  3.72494  3.29354  2.67741  2.69355  4.24690  2.90347  2.73739  3.18146  2.89801  2.37887  2.77519  2.98518  4.58477  3.61503
          0.00600  5.51411  6.23646  0.61958  0.77255  0.48576  0.95510
     26   2.72218  4.61854  3.16807  2.12580  3.91903  3.66389  4.17195  3.39467  2.47532  1.92252  3.11480  3.29950  4.35733  2.73965  2.14385  3.17077  3.36607  2.91066  5.83339  3.56217     26 l - - -
          2.68618  4.42225  2.77519  2.73123  3.46354  2.40513  3.72494  3.29354  2.67741  2.69355  4.24690  2.90347  2.73739  3.18146  2.89801  2.37887  2.77519  2.98518  4.58477  3.61503
          0.00600  5.51411  6.23646  0.61958  0.77255  0.48576  0.95510
     27   2.30239  5.61982  2.85071  1.41367  4.42386  3.89737  4.08496  4.06896  2.29380  2.76251  4.06389  3.19981  4.29071  2.79742  2.47638  2.74744  3.11417  3.57590  6.05565  4.64788     27 e - - -
          2.68618  4.42225  2.77519  2.73123  3.46354  2.40513  3.72494  3.29354  2.67741  2.69355  4.24690  2.90347  2.73739  3.18146  2.89801  2.37887  2.77519  2.98518  4.58477  3.61503
          0.00600  5.51411  6.23646  0.61958  0.77255  0.48576  0.95510
     28   2.38699  5.57930  3.06795  2.57937  4.90209  3.65254  3.63500  2.66606  2.62123  2.70331  4.27641  2.81763  4.29865  1.79162  2.57649  2.84185  2.71538  3.07094  6.02556  4.62845     28 q - - -
          2.68618  4.42225  2.77519  2.73123  3.46354  2.40513  3.72494  3.29354  2.67741  2.69355  4.24690  2.90347  2.73739  3.18146  2.89801  2.37887  2.77519  2.98518  4.58477  3.61503
          0.00600  5.51411  6.23646  0.61958  0.77255  0.48576  0.95510
     29   2.40848  5.51263  3.16003  2.03129  4.80937  3.69477  4.11344  3.80781  2.63582  2.40846  3.71041  3.40980  4.31273  1.51725  2.85782  3.11407  3.35736  3.87702  4.45524  3.21740     29 q - - -
          2.68618  4.42225  2.77519  2.73123  3.46354  2.40513  3.72494  3.29354  2.67741  2.69355  4.24690  2.90347  2.73739  3.18146  2.89801  2.37887  2.77519  2.98518  4.58477  3.61503
          0.00600  5.51411  6.23646  0.61958  0.77255  0.48576  0.95510
     30   2.61372  5.44176  3.14949  1.96321  3.88296  3.37350  3.91196  3.06294  2.64160  2.32844  3.10465  3.14847  4.32870  2.33294  2.44096  2.98060  3.29007  3.44078  4.13896  3.58276     30 e - - -
          2.68618  4.42225  2.77519  2.73123  3.46354  2.40513  3.72494  3.29354  2.67741  2.69355  4.24690  2.90347  2.73739  3.18146  2.89801  2.37887  2.77519  2.98518  4.58477  3.61503
          0.00600  5.51411  6.23646  0.61958  0.77255  0.48576  0.95510
     31   2.00314  5.63121  3.17042  2.60506  4.97581  3.68318  3.82177  4.01387  1.62191  3.75385  4.67205  3.10751  4.28955  2.60641  1.85131  2.49146  3.35336  3.71071  6.06401  4.65370     31 k - - -
          2.68618  4.42225  2.77519  2.73123  3.46354  2.40513  3.72494  3.29354  2.67741  2.69355  4.24690  2.90347  2.73739  3.18146  2.89801  2.37887  2.77519  2.98518  4.58477  3.61503
          0.00600  5.51411  6.23646  0.61958  0.77255  0.48576  0.95510
     32   1.72300  5.62880  2.88867  2.02849  4.97254  3.89558  3.52768  4.45757  2.42635  3.27507  3.81826  3.24819  4.28902  2.16645  2.74391  2.62731  2.67968  3.50192  6.06228  4.65213     32 a - - -
          2.68618  4.42225  2.77519  2.73123  3.46354  2.40513  3.72494  3.29354  2.67741  2.69355  4.24690  2.90347  2.73739  3.18146  2.89801  2.37887  2.77519  2.98518  4.58477  3.61503
          0.00600  5.51411  6.23646  0.61958  0.77255  0.48576  0.95510
     33   2.36450  5.43460  3.02046  2.54166  3.02807  3.93923  3.32089  3.95182  2.74198  3.33307  4.27032  2.88710  4.33042  2.93361  2.76206  3.02820  3.36080  3.47598  4.50872  1.48506     33 y - - -
          2.68618  4.42225  2.77519  2.73123  3.46354  2.40513  3.72494  3.29354  2.67741  2.69355  4.24690  2.90347  2.73739  3.18146  2.89801  2.37887  2.77519  2.98518  4.58477  3.61503
          0.00600  5.51411  6.23646  0.61958  0.77255  0.48576  0.95510
     34   2.13778  5.63131  2.68760  1.48353  4.97616  3.89507  3.68392  4.10908  2.15911  3.31144  4.31002  3.19976  4.28853  2.50726  2.70752  2.92147  2.99945  3.73838  6.06413  4.07282     34 e - - -
          2.68618  4.42225  2.77519  2.73123  3.46354  2.40513  3.72494  3.29354  2.67741  2.69355  4.24690  2.90347  2.73739  3.18146  2.89801  2.37887  2.77519  2.98518  4.58477  3.61503
          0.00600  5.51411  6.23646  0.61958  0.77255  0.48576  0.95510
     35   2.17536  5.63154  3.26662  2.44167  4.97641  3.64817  3.86631  4.15031  1.42699  3.74666  4.67228  2.18020  4.28891  2.77185  2.55700  2.61983  3.23495  4.02208  4.75066  4.65361     35 k - - -
          2.68618  4.42225  2.77519  2.73123  3.46354  2.40513  3.72494  3.29354  2.67741  2.69355  4.24690  2.90347  2.73739  3.18146  2.89801  2.37887  2.77519  2.98518  4.58477  3.61503
          0.00600  5.51411  6.23646  0.61958  0.77255  0.48576  0.95510
     36   2.80996  5.60749  3.15696  2.26166  4.94202  3.89995  3.37961  3.95278  2.63544  3.48623  4.23737  3.01524  4.29316  1.13715  2.74270  3.01668  3.24820  3.38310  4.72060  4.30432     36 q - - -
          2.68618  4.42225  2.77519  2.73123  3.46354  2.40513  3.72494  3.29354  2.67741  2.69355  4.24690  2.90347  2.73739  3.18146  2.89801  2.37887  2.77519  2.98518  4.58477  3.61503
          0.00600  5.51411  6.23646  0.61958  0.77255  0.48576  0.95510
     37   2.68231  5.62488  2.92096  1.87772  4.96627  3.72617  4.08532  4.44956  2.59800  3.15986  4.38309  3.27588  4.29130  1.17413  3.06799  3.01291  3.25731  3.66235  6.05965  4.65103     37 q - - -
          2.68618  4.42225  2.77519  2.73123  3.46354  2.40513  3.72494  3.29354  2.67741  2.69355  4.24690  2.90347  2.73739  3.18146  2.89801  2.37887  2.77519  2.98518  4.58477  3.61503
          0.00600  5.51411  6.23646  0.61958  0.77255  0.48576  0.95510
     38   2.07866  5.63332  2.75229  2.08696  4.97896  3.89501  4.08195  4.46527  1.52236  3.61558  4.40086  2.79871  4.28850  2.77854  2.36292  2.87396  3.21693  3.46632  6.06562  4.65442     38 k - - -
          2.68618  4.42225  2.77519  2.73123  3.46354  2.40513  3.72494  3.29354  2.67741  2.69355  4.24690  2.90347  2.73739  3.18146  2.89801  2.37887  2.77519  2.98518  4.58477  3.61503
          0.00600  5.51411  6.23646  0.61958  0.77255  0.48576  0.95510
     39   2.81833  5.60922  3.02698  1.64662  3.87564  3.89952  3.91898  3.62386  1.73007  3.07613  4.17287  3.37080  4.29276  2.35155  2.58276  3.01622  3.01403  3.70444  6.04781  3.67918     39 e - - -
          2.68618  4.42225  2.77519  2.73123  3.46354  2.40513  3.72494  3.29354  2.67741  2.69355  4.24690  2.90347  2.73739  3.18146  2.89801  2.37887  2.77519  2.98518  4.58477  3.61503
          0.00600  5.51411  6.23646  0.61958  0.77255  0.48576  0.95510
     40   2.62948  4.62224  4.85849  4.26063  3.72010  4.32684  4.64236  1.15102  3.49246  1.96461  3.53094  4.38419  4.69350  3.97990  2.20307  3.62418  3.30860  2.48997  5.23899  3.48547     40 i - - -
          2.68618  4.42225  2.77519  2.73123  3.46354  2.40513  3.72494  3.29354  2.67741  2.69355  4.24690  2.90347  2.73739  3.18146  2.89801  2.37887  2.77519  2.98518  4.58477  3.61503
          0.00600  5.51411  6.23646  0.61958  0.77255  0.48576  0.95510
     41   1.72739  5.63742  2.83579  2.05580  4.98335  3.62192  4.08450  4.46981  1.58756  3.94289  4.67803  3.20624  4.29100  2.80809  2.50991  2.61498  3.35610  3.84350  6.06934  4.65798     41 k - - -
          2.68618  4.42225  2.77519  2.73123  3.46354  2.40513  3.72494  3.29354  2.67741  2.69355  4.24690  2.90347  2.73739  3.18146  2.89801  2.37887  2.77519  2.98518  4.58477  3.61503
          0.00600  5.51411  6.23646  0.61958  0.77255  0.48576  0.95510
     42   2.85287  5.63637  2.77889  2.36948  4.98275  3.64107  2.23022  4.46936  1.71013  3.94199  4.67680  3.15025  4.28969  2.34177  2.03813  2.69540  3.35439  3.71807  6.06804  4.65669     42 k - - -
          2.68618  4.42225  2.77519  2.73123  3.46354  2.40513  3.72494  3.29354  2.67741  2.69355  4.24690  2.90347  2.73739  3.18146  2.89801  2.37887  2.77519  2.98518  4.58477  3.61503
          0.00600  5.51411  6.23646  0.61958  0.77255  0.48576  0.95510
     43   2.82149  4.96477  3.91279  2.20713  4.11553  4.10430  4.34535  2.75498  3.00014  1.61967  2.13058  3.56204  4.48613  2.78518  3.49881  3.33862  2.37012  3.00962  5.53471  4.28412     43 l - - -
          2.68618  4.42225  2.77519  2.73123  3.46354  2.40513  3.72494  3.29354  2.67741  2.69355  4.24690  2.90347  2.73739  3.18146  2.89801  2.37887  2.77519  2.98518  4.58477  3.61503
          0.00600  5.51411  6.23646  0.61958  0.77255  0.48576  0.95510
     44   3.15693  5.64289  3.41609  1.50603  4.98704  3.92869  4.10534  4.46324  2.01262  2.70737  3.05455  3.18023  4.32027  1.84637  2.60849  3.04213  3.38573  4.03351  6.07086  4.67353     44 e - - -
          2.68618  4.42225  2.77519  2.73123  3.46354  2.40513  3.72494  3.29354  2.67741  2.69355  4.24690  2.90347  2.73739  3.18146  2.89801  2.37887  2.77519  2.98518  4.58477  3.61503
          0.00600  5.51411  6.23646  0.61958  0.77255  0.48576  0.95510
     45   2.04566  5.63584  2.11776  1.59041  4.98181  3.59839  4.08289  4.46851  2.33285  3.59680  4.67632  3.09748  4.28926  2.73285  2.81223  2.43641  3.08797  4.02697  6.06791  4.65626     45 e - - -
          2.68618  4.42225  2.77519  2.73123  3.46354  2.40513  3.72494  3.29354  2.67741  2.69355  4.24690  2.90347  2.73739  3.18146  2.89801  2.37887  2.77519  2.98518  4.58477  3.61503
          0.00600  5.51411  6.23646  0.61958  0.77255  0.48576  0.95510
     46   3.02386  4.58245  5.11496  4.50352  1.06341  4.36417  4.69088  2.60794  4.29894  2.57274  3.43444  4.50979  4.72811  3.50985  4.32398  3.49369  3.10364  2.68325  2.52818  2.59495     46 f - - -
          2.68618  4.42225  2.77519  2.73123  3.46354  2.40513  3.72494  3.29354  2.67741  2.69355  4.24690  2.90347  2.73739  3.18146  2.89801  2.37887  2.77519  2.98518  4.58477  3.61503
          0.00600  5.51411  6.23646  0.61958  0.77255  0.48576  0.95510
     47   3.35989  5.22145  6.07284  5.56000  4.53173  5.48672  6.05662  0.58185  5.45218  2.96074  3.50164  5.64894  5.74653  5.65204  5.54880  4.87440  4.23913  1.41879  6.43834  4.45666     47 I - - -
          2.68618  4.42225  2.77519  2.73123  3.46354  2.40513  3.72494  3.29354  2.67741  2.69355  4.24690  2.90347  2.73739  3.18146  2.89801  2.37887  2.77519  2.98518  4.58477  3.61503
          0.00600  5.51411  6.23646  0.61958  0.77255  0.48576  0.95510
     48   2.11686  5.63367  1.98859  2.07978  4.97946  3.89484  3.82380  4.46591  2.41820  3.71853  3.93891  3.11040  4.28835  2.70073  1.96424  2.73703  2.80369  4.02470  6.06590  4.65456     48 r - - -
          2.68618  4.42225  2.77519  2.73123  3.46354  2.40513  3.72494  3.29354  2.67741  2.69355  4.24690  2.90347  2.73739  3.18146  2.89801  2.37887  2.77519  2.98518  4.58477  3.61503
          0.00600  5.51411  6.23646  0.61958  0.77255  0.48576  0.95510
     49   3.63586  5.98651  3.63500  3.32899  5.43136  4.32997  4.33929  4.82684  1.63503  3.78956  5.03961  3.80523  4.69340  2.94293  0.77636  2.90157  3.61522  4.43831  6.28751  5.02678     49 r - - -
          2.68618  4.42225  2.77519  2.73123  3.46354  2.40513  3.72494  3.29354  2.67741  2.69355  4.24690  2.90347  2.73739  3.18146  2.89801  2.37887  2.77519  2.98518  4.58477  3.61503
          0.02318  5.51411  3.96961  0.61958  0.77255  0.48576  0.95510
     50   3.06055  4.14676  4.74874  4.15667  1.38374  3.02780  4.05607  3.07171  4.01920  2.11535  3.28116  2.26300  4.66585  3.72283  4.16396  3.04539  3.41069  2.87974  4.01784  2.71447     50 f - - -
          2.68618  4.42225  2.77519  2.73123  3.46354  2.40513  3.72494  3.29354  2.67741  2.69355  4.24690  2.90347  2.73739  3.18146  2.89801  2.37887  2.77519  2.98518  4.58477  3.61503
          0.00611  5.49704  6.21939  0.61958  0.77255  0.44058  1.03188
     51   2.41601  5.57430  3.40780  2.85091  4.89565  2.57592  4.10293  3.03828  1.95732  3.73239  4.62361  3.14958  3.30375  3.20858  1.47412  2.62106  3.22100  3.95263  6.02289  4.63030     51 r - - -
          2.68621  4.42228  2.77523  2.73127  3.46357  2.40516  3.72439  3.29357  2.67736  2.69358  4.24693  2.90350  2.73743  3.18130  2.89789  2.37890  2.77523  2.98522  4.58480  3.61507
          0.06842  2.87417  4.63907  0.22915  1.58579  0.48576  0.95510
     52   1.36442  4.89462  3.35716  2.74484  4.28022  3.14951  4.14656  3.37820  2.39653  3.65208  4.45187  3.34141  4.33701  2.94336  3.27771  2.39051  3.04227  3.04556  5.87704  2.60265     53 a - - -
          2.68622  4.42229  2.77513  2.73127  3.46328  2.40517  3.72499  3.29358  2.67745  2.69359  4.24694  2.90334  2.73744  3.18150  2.89787  2.37891  2.77513  2.98522  4.58481  3.61507
          0.26357  3.36255  1.62431  0.66250  0.72476  0.46406  0.99081
     53   2.90411  5.50776  3.27042  2.64741  4.84661  3.05622  3.58535  4.32713  1.58824  3.80971  4.55031  2.21980  4.18357  2.83013  2.27431  2.73077  2.84159  3.89511  3.03296  3.83038     56 k - - -
          2.68618  4.42225  2.77519  2.73123  3.46354  2.40513  3.72494  3.29354  2.67741  2.69355  4.24690  2.90347  2.73739  3.18146  2.89801  2.37887  2.77519  2.98518  4.58477  3.61503
          0.00745  5.29897  6.02132  0.61958  0.77255  0.59878  0.79736
     54   1.14286  5.25388  3.50497  2.58511  3.87786  2.11353  4.13704  3.91151  2.89344  3.38254  4.34130  3.20237  4.09731  3.29386  3.40654  2.69777  3.18865  3.22787  5.77606  4.44764     57 a - - -
          2.68612  4.42255  2.77488  2.73084  3.46384  2.40526  3.72525  3.29384  2.67762  2.69385  4.24552  2.90303  2.73745  3.18146  2.89765  2.37887  2.77534  2.98549  4.58507  3.61510
          0.13305  2.26175  3.89155  1.46340  0.26325  0.30181  1.34507
     55   2.28006  5.58837  3.23190  2.82075  4.91861  3.67028  3.92604  3.79223  1.98953  3.88730  4.63295  2.73440  4.28619  2.74592  2.89550  1.80116  2.05297  3.10700  4.99288  4.62822     66 s - - -
          2.68618  4.42225  2.77519  2.73123  3.46354  2.40513  3.72494  3.29354  2.67741  2.69355  4.24690  2.90347  2.73739  3.18146  2.89801  2.37887  2.77519  2.98518  4.58477  3.61503
          0.00610  5.49758  6.21993  0.61958  0.77255  0.44187  1.02955
     56   3.03191  5.55930  3.40772  2.85113  4.09389  3.63340  3.93714  4.33791  1.37629  2.74821  3.51064  2.70316  4.30530  2.98304  2.05758  2.72402  2.54414  3.93337  6.01044  4.61978     67 k - - -
          2.68618  4.42225  2.77519  2.73123  3.46354  2.40513  3.72494  3.29354  2.67741  2.69355  4.24690  2.90347  2.73739  3.18146  2.89801  2.37887  2.77519  2.98518  4.58477  3.61503
          0.00600  5.51411  6.23646  0.61958  0.77255  0.48576  0.95510
     57   1.24047  5.03472  3.81653  3.25387  3.27826  3.72969  4.05618  3.08548  3.11481  3.25910  3.64753  3.51087  4.01630  2.83331  3.31076  2.27421  2.53264  2.86573  5.59348  3.73623     68 a - - -
          2.68618  4.42225  2.77519  2.73123  3.46354  2.40513  3.72494  3.29354  2.67741  2.69355  4.24690  2.90347  2.73739  3.18146  2.89801  2.37887  2.77519  2.98518  4.58477  3.61503
          0.00600  5.51411  6.23646  0.61958  0.77255  0.48576  0.95510
     58   2.47398  5.61459  3.38063  2.73848  4.53201  3.18355  4.08783  4.12155  1.43373  3.91631  4.65752  3.18545  4.29371  3.05051  2.01284  2.23012  2.47746  3.86227  6.05177  4.64632     69 k - - -
          2.68618  4.42225  2.77519  2.73123  3.46354  2.40513  3.72494  3.29354  2.67741  2.69355  4.24690  2.90347  2.73739  3.18146  2.89801  2.37887  2.77519  2.98518  4.58477  3.61503
          0.02651  5.51411  3.81082  0.61958  0.77255  0.48576  0.95510
     59   2.41039  5.50481  3.44032  2.82437  4.80071  3.92581  4.11359  3.67833  2.32436  3.03207  3.14407  3.33189  4.31691  1.28820  2.23728  2.87903  3.36172  3.86893  5.96584  4.59259     70 q - - -
          2.68618  4.42225  2.77519  2.73123  3.46354  2.40513  3.72494  3.29354  2.67741  2.69355  4.24690  2.90347  2.73739  3.18146  2.89801  2.37887  2.77519  2.98518  4.58477  3.61503
          0.00613  5.49373  6.21608  0.61958  0.77255  0.57663  0.82506
     60   0.71416  5.08692  4.20909  3.72395  4.58246  3.71014  4.73467  3.96201  3.71243  3.65646  4.52137  3.39806  4.61858  3.32492  4.07652  2.85861  3.29207  1.96893  5.98312  4.74537     71 a - - -
          2.68618  4.42225  2.77519  2.73123  3.46354  2.40513  3.72494  3.29354  2.67741  2.69355  4.24690  2.90347  2.73739  3.18146  2.89801  2.37887  2.77519  2.98518  4.58477  3.61503
          0.00613  5.49373  6.21608  0.61958  0.77255  0.57663  0.82506
     61   2.79364  5.61090  3.37142  2.63477  4.46657  3.89156  3.86626  4.07764  1.72931  3.91307  4.26475  3.13968  4.28459  1.25867  2.69488  2.91498  2.90737  3.99883  6.04587  4.64014     72 q - - -
          2.68618  4.42225  2.77519  2.73123  3.46354  2.40513  3.72494  3.29354  2.67741  2.69355  4.24690  2.90347  2.73739  3.18146  2.89801  2.37887  2.77519  2.98518  4.58477  3.61503
          0.00613  5.49373  6.21608  0.61958  0.77255  0.43287  1.04596
     62   2.32840  5.63557  3.07021  2.70955  4.97288  2.66827  4.15137  4.44647  2.90825  3.94730  4.33523  3.16479  4.34276  2.96480  3.40113  0.94559  3.28427  4.02685  6.09711  4.69535     73 s - - -
          2.68618  4.42225  2.77519  2.73123  3.46354  2.40513  3.72494  3.29354  2.67741  2.69355  4.24690  2.90347  2.73739  3.18146  2.89801  2.37887  2.77519  2.98518  4.58477  3.61503
          0.00600  5.51411  6.23646  0.61958  0.77255  0.48576  0.95510
     63   3.14086  5.69536  3.84338  3.11304  5.02442  4.20683  3.83851  3.68548  1.95395  3.35788  3.51323  3.71049  4.57717  3.19950  0.79311  3.44687  3.65038  4.08130  6.09363  4.80777     74 r - - -
          2.68618  4.42225  2.77519  2.73123  3.46354  2.40513  3.72494  3.29354  2.67741  2.69355  4.24690  2.90347  2.73739  3.18146  2.89801  2.37887  2.77519  2.98518  4.58477  3.61503
          0.01820  5.51411  4.26857  0.61958  0.77255  0.48576  0.95510
     64   2.66619  5.16242  3.66433  1.94315  4.35634  4.01294  4.23030  2.08911  2.48676  2.34322  3.45731  3.59746  4.39973  2.39432  2.67430  3.22733  3.23329  2.59179  5.69776  3.97778     75 e - - -
          2.68618  4.42225  2.77519  2.73123  3.46354  2.40513  3.72494  3.29354  2.67741  2.69355  4.24690  2.90347  2.73739  3.18146  2.89801  2.37887  2.77519  2.98518  4.58477  3.61503
          0.00608  5.50199  6.22434  0.61958  0.77255  0.45271  1.01034
     65   3.07446  5.71664  2.95262  2.79789  5.07295  3.97403  4.14779  4.54769  0.80999  4.01401  4.76070  3.30185  4.37131  3.09106  2.43329  2.78726  3.14837  4.11468  6.13056  4.73911     76 k - - -
          2.68618  4.42225  2.77519  2.73123  3.46354  2.40513  3.72494  3.29354  2.67741  2.69355  4.24690  2.90347  2.73739  3.18146  2.89801  2.37887  2.77519  2.98518  4.58477  3.61503
          0.00600  5.51411  6.23646  0.61958  0.77255  0.48576  0.95510
     66   1.88705  5.41061  3.48801  2.71293  4.67171  3.94698  4.14539  3.41067  2.35134  2.65015  2.91211  3.45884  4.33774  1.96640  2.10616  2.95301  3.13686  3.37667  5.89692  4.54371     77 a - - -
          2.68618  4.42225  2.77519  2.73123  3.46354  2.40513  3.72494  3.29354  2.67741  2.69355  4.24690  2.90347  2.73739  3.18146  2.89801  2.37887  2.77519  2.98518  4.58477  3.61503
          0.00600  5.51411  6.23646  0.61958  0.77255  0.48576  0.95510
     67   3.21583  5.03194  5.66638  5.05478  2.68595  4.90773  5.22676  2.38967  4.85347  0.60402  2.96290  5.07416  5.19470  4.90936  4.83749  4.23294  3.92119  2.71356  5.59157  3.39936     78 L - - -
          2.68618  4.42225  2.77519  2.73123  3.46354  2.40513  3.72494  3.29354  2.67741  2.69355  4.24690  2.90347  2.73739  3.18146  2.89801  2.37887  2.77519  2.98518  4.58477  3.61503
          0.00600  5.51411  6.23646  0.61958  0.77255  0.48576  0.95510
     68   2.53536  5.73117  1.86810  1.07996  5.07241  3.93465  4.15586  4.56245  2.71083  4.03472  4.77589  3.11827  4.35181  2.66989  3.31076  2.97490  3.44333  4.12033  6.16269  4.21699     79 e - - -
          2.68618  4.42225  2.77519  2.73123  3.46354  2.40513  3.72494  3.29354  2.67741  2.69355  4.24690  2.90347  2.73739  3.18146  2.89801  2.37887  2.77519  2.98518  4.58477  3.61503
          0.00600  5.51411  6.23646  0.61958  0.77255  0.48576  0.95510
     69   3.11927  5.75690  3.35908  2.73763  5.13097  3.82352  3.70372  4.59088  0.96339  3.79568  4.80079  3.50970  4.42595  2.90246  1.70793  3.25268  3.33451  4.16543  6.14704  4.78291     80 k - - -
          2.68618  4.42225  2.77519  2.73123  3.46354  2.40513  3.72494  3.29354  2.67741  2.69355  4.24690  2.90347  2.73739  3.18146  2.89801  2.37887  2.77519  2.98518  4.58477  3.61503
          0.00600  5.51411  6.23646  0.61958  0.77255  0.48576  0.95510
     70   3.32736  4.70846  5.19694  4.58605  3.72553  4.49416  4.81813  2.07664  3.99715  1.28801  1.30549  4.62354  4.84276  3.72999  3.81058  3.80477  3.55765  2.65609  5.31729  4.15376     81 l - - -
          2.68617  4.42242  2.77524  2.73086  3.46371  2.40530  3.72512  3.29325  2.67747  2.69346  4.24707  2.90364  2.73748  3.18077  2.89806  2.37890  2.77521  2.98527  4.58494  3.61520
          0.16502  2.19135  3.20988  0.80340  0.59385  0.48576  0.95510
     71   2.90476  5.61476  2.43410  1.14697  4.96028  3.41824  4.06282  4.44668  2.39165  3.64496  4.65540  3.20487  3.25124  2.53129  2.92891  3.06455  3.23536  3.50251  6.04705  4.63563     86 e - - -
          2.68618  4.42225  2.77519  2.73123  3.46354  2.40513  3.72494  3.29354  2.67741  2.69355  4.24690  2.90347  2.73739  3.18146  2.89801  2.37887  2.77519  2.98518  4.58477  3.61503
          0.00624  5.47495  6.19730  0.61958  0.77255  0.65219  0.73585
     72   2.58982  5.57071  2.75025  2.11400  4.89866  3.74475  3.88368  3.11569  2.01216  2.78215  3.63021  3.24928  3.51906  2.95653  2.16503  2.91416  3.00190  2.80159  6.01377  4.13006     87 k - - -
          2.68614  4.42233  2.77528  2.73105  3.46351  2.40501  3.72503  3.29362  2.67742  2.69334  4.24698  2.90355  2.73748  3.18130  2.89809  2.37895  2.77528  2.98522  4.58485  3.61511
          0.06098  2.98653  4.74502  0.90157  0.52076  0.39420  1.12153
     73   2.83368  4.64317  4.29213  3.79261  3.74457  4.29628  4.60361  1.48969  3.52219  1.78820  3.03589  4.30274  4.28167  3.29577  3.38709  3.29090  3.02144  1.76420  5.25626  4.06710     91 i - - -
          2.68618  4.42225  2.77519  2.73123  3.46354  2.40513  3.72494  3.29354  2.67741  2.69355  4.24690  2.90347  2.73739  3.18146  2.89801  2.37887  2.77519  2.98518  4.58477  3.61503
          0.05062  5.50769  3.09438  0.61958  0.77255  0.51551  0.90930
     74   2.44580  5.60650  2.28303  1.33483  4.95200  3.14457  4.05522  4.13419  2.36160  3.78495  4.64708  3.23342  3.37697  2.75748  3.20950  2.77135  2.78449  3.88637  6.03891  4.62762     92 e - - -
          2.68618  4.42225  2.77519  2.73123  3.46354  2.40513  3.72494  3.29354  2.67741  2.69355  4.24690  2.90347  2.73739  3.18146  2.89801  2.37887  2.77519  2.98518  4.58477  3.61503
          0.01156  5.46339  4.92573  0.61958  0.77255  0.41022  1.08917
     75   2.24991  5.58461  3.12296  2.73958  4.91213  3.43981  3.76660  3.90291  1.91847  2.66820  3.95774  2.95986  2.32597  2.97620  2.44418  2.81729  3.08045  2.83082  6.02794  4.62781     93 k - - -
          2.68618  4.42225  2.77519  2.73123  3.46354  2.40513  3.72494  3.29354  2.67741  2.69355  4.24690  2.90347  2.73739  3.18146  2.89801  2.37887  2.77519  2.98518  4.58477  3.61503
          0.00607  5.50270  6.22505  0.61958  0.77255  0.50071  0.93167
     76   2.80606  5.51628  3.08497  2.46026  4.81570  3.69779  3.70431  3.02907  2.68547  2.95055  4.56923  3.15966  1.46512  2.90108  3.25592  2.60855  2.96042  2.77099  5.97730  4.59569     94 p - - -
          2.68635  4.42258  2.77534  2.73089  3.46297  2.40527  3.72528  3.29375  2.67742  2.69337  4.24723  2.90354  2.73745  3.18140  2.89827  2.37902  2.77507  2.98426  4.58510  3.61536
          0.66543  1.32866  1.50908  0.62807  0.76276  0.51551  0.90930
     77   2.55679  5.49498  2.55144  2.10703  4.39007  3.49502  3.32377  3.71788  2.36246  3.35039  4.53647  2.84743  3.35177  2.49034  2.68102  2.37553  2.76911  3.08569  4.77021  3.83972     98 e - - -
          2.68618  4.42225  2.77519  2.73123  3.46354  2.40513  3.72494  3.29354  2.67741  2.69355  4.24690  2.90347  2.73739  3.18146  2.89801  2.37887  2.77519  2.98518  4.58477  3.61503
          0.06723  5.26032  2.81626  0.61958  0.77255  0.39113  1.12792
     78   2.49679  5.56407  2.53515  1.99083  4.55222  3.55156  3.67596  3.25161  2.35383  3.68521  4.15935  3.13835  3.18312  2.73887  2.14439  2.69097  2.79061  3.26593  4.66629  4.15721     99 e - - -
          2.68620  4.42227  2.77521  2.73115  3.46356  2.40515  3.72496  3.29356  2.67743  2.69357  4.24692  2.90332  2.73741  3.18148  2.89803  2.37889  2.77521  2.98510  4.58479  3.61505
          0.06724  3.26680  3.61558  0.31239  1.31563  0.41623  1.07742
     79   2.81630  5.60698  2.08632  1.95607  4.11354  3.35824  3.88031  3.83090  1.91575  3.59799  4.64745  3.10059  3.70167  2.57932  2.59099  2.57596  2.80352  3.83545  6.03923  4.41138    101 k - - -
          2.68633  4.42240  2.77535  2.73138  3.46348  2.40519  3.72494  3.29356  2.67756  2.69352  4.24705  2.90337  2.73748  3.18161  2.89791  2.37865  2.77526  2.98463  4.58428  3.61503
          0.36190  1.88258  1.88747  0.47061  0.97982  0.46884  0.98277
     80   2.59728  5.54088  2.23050  2.14002  4.35726  3.52086  3.99277  4.37089  1.94110  3.12428  4.26617  2.70668  4.19911  2.64406  2.79014  2.47868  2.63333  3.49830  5.97392  3.97866    106 k - - -
          2.68618  4.42225  2.77519  2.73123  3.46354  2.40513  3.72494  3.29354  2.67741  2.69355  4.24690  2.90347  2.73739  3.18146  2.89801  2.37887  2.77519  2.98518  4.58477  3.61503
          0.00714  5.34213  6.06447  0.61958  0.77255  0.45914  0.99920
     81   2.23814  5.57407  3.17427  2.51958  4.90722  3.31127  3.66681  3.24364  2.29460  3.35222  3.18152  3.15072  2.10743  2.69728  2.56111  2.46567  3.12160  3.47225  6.01395  4.61029    107 p - - -
          2.68619  4.42226  2.77521  2.73125  3.46355  2.40506  3.72496  3.29355  2.67731  2.69356  4.24691  2.90348  2.73741  3.18148  2.89802  2.37888  2.77521  2.98520  4.58478  3.61504
          0.08284  4.17413  2.74704  0.64362  0.74525  0.66241  0.72486
     82   2.54908  4.72652  2.87916  2.34923  4.13643  3.57102  3.67179  4.39446  2.07412  3.71904  4.60854  3.00838  3.31681  2.65791  2.53290  2.14868  2.43754  2.98253  6.00133  3.60180    110 k - - -
          2.68620  4.42227  2.77522  2.73107  3.46356  2.40515  3.72497  3.29334  2.67743  2.69351  4.24692  2.90349  2.73742  3.18149  2.89803  2.37889  2.77522  2.98521  4.58479  3.61505
          0.07247  3.72341  3.08452  0.65251  0.73551  0.51820  0.90533
     83   2.76583  4.51890  5.08044  3.95018  2.14050  3.85912  4.18962  1.86834  4.25684  1.76675  2.69304  4.46184  4.29096  3.94762  3.68837  3.61746  2.94752  1.94373  4.55138  3.29212    113 l - - -
          2.68618  4.42225  2.77519  2.73123  3.46354  2.40513  3.72494  3.29354  2.67741  2.69355  4.24690  2.90347  2.73739  3.18146  2.89801  2.37887  2.77519  2.98518  4.58477  3.61503
          0.04835  5.42411  3.15134  0.61958  0.77255  0.82639  0.57559
     84   2.71853  5.56390  2.90381  2.23904  4.42162  3.70604  2.96685  3.76024  2.14466  3.86942  4.60442  2.58698  3.54576  2.73493  1.98653  2.28862  2.85420  3.45342  5.99626  4.58499    114 r - - -
          2.68618  4.42225  2.77519  2.73123  3.46354  2.40513  3.72494  3.29354  2.67741  2.69355  4.24690  2.90347  2.73739  3.18146  2.89801  2.37887  2.77519  2.98518  4.58477  3.61503
          0.02991  5.38261  3.69390  0.61958  0.77255  0.94383  0.49288
     85   2.97754  4.48180  5.03831  4.42493  1.07820  3.78111  4.60096  2.34790  4.21600  2.07945  3.09915  4.42218  4.63294  4.00524  4.23408  3.16796  3.17828  2.48906  4.49470  3.39630    115 f - - -
          2.68618  4.42225  2.77519  2.73123  3.46354  2.40513  3.72494  3.29354  2.67741  2.69355  4.24690  2.90347  2.73739  3.18146  2.89801  2.37887  2.77519  2.98518  4.58477  3.61503
          0.00472  5.35742        *  0.61958  0.77255  0.00000        *
//
