# Supplementary material for: The ATP Binding Cassette (ABC) Transporter Gene Family in Lotus (Nelumbo Adans.): Genome-Wide Survey, Characterization and Gene Expression Profile
Source: Biology (Basel). 2026 Mar 14;15(6):469. doi: 10.3390/biology15060469 (PMC13023602; doi:10.3390/biology15060469)
Supplement: Supplementary file 1 [file biology-15-00469-s001.zip › File S1. HMM profiles/PF13346.hmm]

HMMER3/f [3.3 | Nov 2019]
NAME  ABC2_membrane_5
ACC   PF13346.12
DESC  ABC-2 family transporter protein
LENG  205
ALPH  amino
RF    no
MM    no
CONS  yes
CS    no
MAP   yes
DATE  Wed Sep 25 21:05:46 2024
NSEQ  42
EFFN  5.980591
CKSUM 4086450486
GA    25 25;
TC    25 25;
NC    24.9 24.9;
BM    hmmbuild HMM.ann SEED.ann
SM    hmmsearch -E 1000 -Z 81514348 --cpu 4 HMM pfamseq
STATS LOCAL MSV      -10.6740  0.70505
STATS LOCAL VITERBI  -11.7078  0.70505
STATS LOCAL FORWARD   -5.0221  0.70505
HMM          A        C        D        E        F        G        H        I        K        L        M        N        P        Q        R        S        T        V        W        Y   
            m->m     m->i     m->d     i->m     i->i     d->m     d->d
  COMPO   2.60661  4.20326  3.64186  3.28089  2.73553  3.15007  4.19554  2.18159  2.99922  2.08541  3.19616  3.35142  3.56445  3.55038  3.48180  2.61337  2.88721  2.38127  4.66816  3.14233
          2.68618  4.42225  2.77519  2.73123  3.46354  2.40513  3.72494  3.29354  2.67741  2.69355  4.24690  2.90347  2.73739  3.18146  2.89801  2.37887  2.77519  2.98518  4.58477  3.61503
          0.03610  5.50196  3.46152  0.61958  0.77255  0.00000        *
      1   2.87923  5.61770  3.35198  2.80819  4.96096  1.57579  3.25976  4.44357  2.28945  3.92255  4.66247  1.98627  4.28305  2.31053  3.30222  2.47713  3.01220  4.00815  6.05359  4.64581      1 g - - -
          2.68618  4.42225  2.77519  2.73123  3.46354  2.40513  3.72494  3.29354  2.67741  2.69355  4.24690  2.90347  2.73739  3.18146  2.89801  2.37887  2.77519  2.98518  4.58477  3.61503
          0.00626  5.47212  6.19447  0.61958  0.77255  0.41313  1.08346
      2   5.07362  6.15375  7.06404  6.48024  3.98045  6.65022  6.83014  2.55636  6.38335  0.22801  3.08386  6.86448  6.32642  5.94057  6.17646  6.15154  5.23832  3.62149  6.41641  5.61626      2 L - - -
          2.68618  4.42225  2.77519  2.73123  3.46354  2.40513  3.72494  3.29354  2.67741  2.69355  4.24690  2.90347  2.73739  3.18146  2.89801  2.37887  2.77519  2.98518  4.58477  3.61503
          0.00608  5.50196  6.22431  0.61958  0.77255  0.48576  0.95510
      3   3.90872  5.20165  5.90829  5.32062  2.56227  5.19606  5.53181  1.01505  5.14191  1.26994  3.81785  5.36192  5.44454  5.18643  5.13153  4.53974  4.13542  1.99444  5.83598  3.77459      3 i - - -
          2.68618  4.42225  2.77519  2.73123  3.46354  2.40513  3.72494  3.29354  2.67741  2.69355  4.24690  2.90347  2.73739  3.18146  2.89801  2.37887  2.77519  2.98518  4.58477  3.61503
          0.00608  5.50196  6.22431  0.61958  0.77255  0.48576  0.95510
      4   3.18156  4.64574  4.69151  3.17627  3.25598  4.29148  4.59722  2.18737  2.29440  1.28224  3.32652  4.29074  4.66017  4.18620  2.69958  3.58009  3.41355  2.41794  5.25816  3.02445      4 l - - -
          2.68618  4.42225  2.77519  2.73123  3.46354  2.40513  3.72494  3.29354  2.67741  2.69355  4.24690  2.90347  2.73739  3.18146  2.89801  2.37887  2.77519  2.98518  4.58477  3.61503
          0.00608  5.50196  6.22431  0.61958  0.77255  0.48576  0.95510
      5   3.56632  5.92515  3.90804  3.27052  5.35603  4.27552  4.30710  4.76114  0.81194  3.48888  4.98190  2.52128  4.64256  3.41578  1.83468  3.08220  3.24203  4.36977  6.24898  4.97323      5 k - - -
          2.68618  4.42225  2.77519  2.73123  3.46354  2.40513  3.72494  3.29354  2.67741  2.69355  4.24690  2.90347  2.73739  3.18146  2.89801  2.37887  2.77519  2.98518  4.58477  3.61503
          0.00608  5.50196  6.22431  0.61958  0.77255  0.48576  0.95510
      6   3.90697  6.60021  0.64433  2.12578  5.88458  4.17691  3.59144  5.43711  3.72126  4.88001  5.70706  2.25588  4.79361  2.93270  4.34350  3.15819  4.19008  4.96679  7.01724  5.47089      6 D - - -
          2.68618  4.42225  2.77519  2.73123  3.46354  2.40513  3.72494  3.29354  2.67741  2.69355  4.24690  2.90347  2.73739  3.18146  2.89801  2.37887  2.77519  2.98518  4.58477  3.61503
          0.00608  5.50196  6.22431  0.61958  0.77255  0.48576  0.95510
      7   2.79256  4.76293  5.37341  4.76044  1.59340  4.59037  4.91688  1.77556  4.55007  1.31515  3.21293  4.75453  4.92643  4.65397  4.54904  3.90708  3.63380  2.75623  5.36078  2.86549      7 l - - -
          2.68618  4.42225  2.77519  2.73123  3.46354  2.40513  3.72494  3.29354  2.67741  2.69355  4.24690  2.90347  2.73739  3.18146  2.89801  2.37887  2.77519  2.98518  4.58477  3.61503
          0.00608  5.50196  6.22431  0.61958  0.77255  0.48576  0.95510
      8   2.63756  4.62980  4.75559  3.56806  2.62715  4.30119  4.61159  1.91797  2.23794  2.15105  3.27981  4.32531  4.66920  4.22635  2.90031  3.59338  3.41344  2.61172  5.24404  1.91596      8 y - - -
          2.68622  4.42230  2.77524  2.73104  3.46309  2.40500  3.72499  3.29358  2.67745  2.69359  4.24694  2.90351  2.73744  3.18151  2.89805  2.37891  2.77524  2.98523  4.58481  3.61508
          0.02917  3.62053  6.22431  0.88717  0.53072  0.48576  0.95510
      9   2.87297  3.73566  4.82937  4.23337  3.71291  3.64265  4.62828  2.34335  3.46805  1.16862  3.01627  2.82032  4.68012  4.27146  4.20129  2.32081  2.86010  2.86523  3.81349  4.04591     12 l - - -
          2.68618  4.42225  2.77519  2.73123  3.46354  2.40513  3.72494  3.29354  2.67741  2.69355  4.24690  2.90347  2.73739  3.18146  2.89801  2.37887  2.77519  2.98518  4.58477  3.61503
          0.00608  5.50196  6.22431  0.61958  0.77255  0.48576  0.95510
     10   2.86009  4.61154  4.91352  4.31388  3.70720  4.33711  4.65743  1.54182  4.14867  1.98428  2.44364  4.41438  4.70253  2.01146  3.42440  3.63734  2.76174  2.19777  5.23184  4.04972     13 i - - -
          2.68618  4.42225  2.77519  2.73123  3.46354  2.40513  3.72494  3.29354  2.67741  2.69355  4.24690  2.90347  2.73739  3.18146  2.89801  2.37887  2.77519  2.98518  4.58477  3.61503
          0.00608  5.50196  6.22431  0.61958  0.77255  0.48576  0.95510
     11   2.47953  5.34101  3.52393  2.59045  4.58243  2.69100  4.16064  3.19961  1.42136  2.92626  3.79937  3.48637  4.34816  3.30826  2.19415  3.16083  3.36073  3.67468  3.30971  3.70461     14 k - - -
          2.68618  4.42225  2.77519  2.73123  3.46354  2.40513  3.72494  3.29354  2.67741  2.69355  4.24690  2.90347  2.73739  3.18146  2.89801  2.37887  2.77519  2.98518  4.58477  3.61503
          0.00608  5.50196  6.22431  0.61958  0.77255  0.48576  0.95510
     12   3.11594  4.19590  3.37289  2.64474  4.94236  3.14178  2.94202  3.76558  1.31279  3.90737  4.64875  2.36694  3.00949  3.17981  2.73907  2.84696  3.08891  3.99187  6.04355  3.30820     15 k - - -
          2.68616  4.42270  2.77564  2.73168  3.46398  2.40557  3.72539  3.29192  2.67785  2.69325  4.24564  2.90206  2.73784  3.18116  2.89845  2.37902  2.77532  2.98563  4.58370  3.61292
          1.11606  0.83380  1.43533  0.43395  1.04397  0.48576  0.95510
     13   2.74913  3.69954  4.48281  3.89576  2.88161  3.42773  4.42714  2.13298  2.73495  2.25720  2.68537  3.03447  4.49416  2.34606  3.95781  3.41014  2.48705  2.37293  3.93222  3.91929     21 i - - -
          2.68618  4.42225  2.77519  2.73123  3.46354  2.40513  3.72494  3.29354  2.67741  2.69355  4.24690  2.90347  2.73739  3.18146  2.89801  2.37887  2.77519  2.98518  4.58477  3.61503
          0.05952  5.23270  2.94793  0.61958  0.77255  0.77274  0.61942
     14   2.76047  4.91171  3.68335  2.80491  3.44927  3.94245  4.17378  2.72870  1.44755  2.52364  3.41702  3.58377  3.49723  3.42064  2.62892  2.80686  3.25654  3.20183  3.49281  3.47971     22 k - - -
          2.68618  4.42225  2.77519  2.73123  3.46354  2.40513  3.72494  3.29354  2.67741  2.69355  4.24690  2.90347  2.73739  3.18146  2.89801  2.37887  2.77519  2.98518  4.58477  3.61503
          0.00759  5.28120  6.00354  0.61958  0.77255  0.79272  0.60260
     15   3.08365  4.60197  4.40700  3.82557  3.14105  4.16171  4.45399  1.89376  3.21185  2.16721  2.31999  3.49044  4.53326  2.47928  3.95186  2.11723  2.58468  2.62379  5.20868  4.00997     23 i - - -
          2.68618  4.42225  2.77519  2.73123  3.46354  2.40513  3.72494  3.29354  2.67741  2.69355  4.24690  2.90347  2.73739  3.18146  2.89801  2.37887  2.77519  2.98518  4.58477  3.61503
          0.00710  5.34724  6.06959  0.61958  0.77255  0.50314  0.92793
     16   2.87576  3.53863  5.11248  4.49732  1.93592  4.32050  4.65391  2.23910  4.28275  1.67149  2.47588  3.60971  3.85325  4.41443  4.29184  3.63167  3.05994  2.56419  5.14841  2.22853     24 l - - -
          2.68618  4.42225  2.77519  2.73123  3.46354  2.40513  3.72494  3.29354  2.67741  2.69355  4.24690  2.90347  2.73739  3.18146  2.89801  2.37887  2.77519  2.98518  4.58477  3.61503
          0.06367  5.44120  2.85852  0.61958  0.77255  0.35936  1.19773
     17   2.68970  4.56393  5.13580  4.52363  1.98210  3.59652  4.69771  1.79374  4.31449  1.29911  3.67028  4.51851  3.67956  4.44864  4.33015  3.67361  3.42190  2.20637  5.19329  4.01799     25 l - - -
          2.68618  4.42225  2.77519  2.73123  3.46354  2.40513  3.72494  3.29354  2.67741  2.69355  4.24690  2.90347  2.73739  3.18146  2.89801  2.37887  2.77519  2.98518  4.58477  3.61503
          0.04866  5.44857  3.14213  0.61958  0.77255  0.59432  0.80282
     18   2.48481  3.59825  5.09643  4.48334  2.36570  3.18412  4.65480  1.23104  4.27318  1.93567  3.64619  4.47669  3.38529  4.40840  4.28867  3.63108  3.38322  2.35773  5.15368  3.97719     26 i - - -
          2.68618  4.42225  2.77519  2.73123  3.46354  2.40513  3.72494  3.29354  2.67741  2.69355  4.24690  2.90347  2.73739  3.18146  2.89801  2.37887  2.77519  2.98518  4.58477  3.61503
          0.11129  5.42308  2.29354  0.61958  0.77255  0.78831  0.60626
     19   2.38715  3.07256  5.03404  4.41928  2.59813  3.57470  4.58037  2.05412  4.20601  1.93218  2.88585  4.40690  4.61102  4.33882  4.21717  2.18140  2.77580  2.10588  3.92556  3.90047     27 l - - -
          2.68618  4.42225  2.77519  2.73123  3.46354  2.40513  3.72494  3.29354  2.67741  2.69355  4.24690  2.90347  2.73739  3.18146  2.89801  2.37887  2.77519  2.98518  4.58477  3.61503
          0.00730  5.31909  6.04144  0.61958  0.77255  0.54689  0.86453
     20   2.30637  4.51972  5.05878  4.44641  2.42579  4.30292  4.63422  2.09187  4.24082  1.76483  2.80472  4.45109  4.66702  3.55953  4.26427  2.68598  2.66612  2.42796  5.14084  2.35551     28 l - - -
          2.68618  4.42225  2.77519  2.73123  3.46354  2.40513  3.72494  3.29354  2.67741  2.69355  4.24690  2.90347  2.73739  3.18146  2.89801  2.37887  2.77519  2.98518  4.58477  3.61503
          0.05389  5.42050  3.03570  0.61958  0.77255  0.79649  0.59949
     21   2.44209  4.48983  5.06758  4.45302  2.02678  4.28232  3.68666  1.92275  4.24016  1.55632  3.60669  4.44147  4.64580  4.37300  4.25178  3.59327  2.60361  2.10067  3.77648  3.93494     29 l - - -
          2.68618  4.42225  2.77519  2.73123  3.46354  2.40513  3.72494  3.29354  2.67741  2.69355  4.24690  2.90347  2.73739  3.18146  2.89801  2.37887  2.77519  2.98518  4.58477  3.61503
          0.00691  5.37352  6.09587  0.61958  0.77255  0.37155  1.17010
     22   2.53105  4.55249  5.12635  4.51197  2.66760  3.65073  4.67671  1.68458  4.29976  1.30280  3.67111  4.50189  3.50027  4.43344  4.31258  3.21632  3.40794  2.20385  3.75221  3.99798     30 l - - -
          2.68618  4.42225  2.77519  2.73123  3.46354  2.40513  3.72494  3.29354  2.67741  2.69355  4.24690  2.90347  2.73739  3.18146  2.89801  2.37887  2.77519  2.98518  4.58477  3.61503
          0.00621  5.48030  6.20265  0.61958  0.77255  0.43056  1.05023
     23   2.32759  4.56801  5.12339  4.51008  2.20677  3.53386  4.68707  1.87967  4.30141  1.70441  2.55679  4.50788  2.75756  4.43806  4.31986  3.66507  3.06256  2.81459  5.18932  2.75529     31 l - - -
          2.68618  4.42225  2.77519  2.73123  3.46354  2.40513  3.72494  3.29354  2.67741  2.69355  4.24690  2.90347  2.73739  3.18146  2.89801  2.37887  2.77519  2.98518  4.58477  3.61503
          0.04727  5.50196  3.16791  0.61958  0.77255  0.48576  0.95510
     24   1.71734  3.20960  5.03300  4.42389  2.23503  2.97587  4.64946  2.43348  4.22890  2.22296  2.95001  4.45237  2.73219  4.37749  4.26977  2.63847  3.06433  2.61108  5.17152  3.48886     32 a - - -
          2.68618  4.42225  2.77519  2.73123  3.46354  2.40513  3.72494  3.29354  2.67741  2.69355  4.24690  2.90347  2.73739  3.18146  2.89801  2.37887  2.77519  2.98518  4.58477  3.61503
          0.00633  5.46102  6.18337  0.61958  0.77255  0.52236  0.89924
     25   2.68476  4.55362  5.12600  4.51177  2.62490  3.19777  4.67787  1.39498  4.29997  2.05592  3.18596  4.50252  2.97516  4.43398  4.31337  3.65560  2.99183  1.88302  5.17582  3.51340     33 i - - -
          2.68618  4.42225  2.77519  2.73123  3.46354  2.40513  3.72494  3.29354  2.67741  2.69355  4.24690  2.90347  2.73739  3.18146  2.89801  2.37887  2.77519  2.98518  4.58477  3.61503
          0.07191  5.48067  2.72996  0.61958  0.77255  0.43138  1.04871
     26   2.11051  4.52765  5.08994  4.47622  2.30182  3.05858  4.64866  1.80995  4.26623  2.19249  3.17357  4.47108  4.68016  4.40183  4.28261  2.85658  3.07086  1.96985  5.14924  2.70627     34 i - - -
          2.68618  4.42225  2.77519  2.73123  3.46354  2.40513  3.72494  3.29354  2.67741  2.69355  4.24690  2.90347  2.73739  3.18146  2.89801  2.37887  2.77519  2.98518  4.58477  3.61503
          0.03093  5.43810  3.64541  0.61958  0.77255  0.60850  0.78563
     27   2.64195  4.52702  5.08231  3.64379  1.68014  3.16682  4.64631  1.75127  4.26048  2.26040  2.66232  4.46703  4.67810  4.39719  4.27905  3.62434  3.38007  2.41695  5.14853  2.48768     35 f - - -
          2.68618  4.42225  2.77519  2.73123  3.46354  2.40513  3.72494  3.29354  2.67741  2.69355  4.24690  2.90347  2.73739  3.18146  2.89801  2.37887  2.77519  2.98518  4.58477  3.61503
          0.00651  5.43371  6.15606  0.61958  0.77255  0.46928  0.98203
     28   2.12855  4.55591  5.08894  4.47692  2.38124  2.94826  4.66870  2.16866  4.27245  1.96200  2.81929  4.48411  4.70185  4.41280  3.58337  2.68044  3.11444  2.14989  5.17694  2.59227     36 l - - -
          2.68618  4.42225  2.77519  2.73123  3.46354  2.40513  3.72494  3.29354  2.67741  2.69355  4.24690  2.90347  2.73739  3.18146  2.89801  2.37887  2.77519  2.98518  4.58477  3.61503
          0.04744  5.47919  3.16632  0.61958  0.77255  0.42809  1.05483
     29   2.33419  4.54604  3.87318  4.46146  2.98103  4.32643  4.65717  1.72600  4.25810  1.96377  2.73340  4.47114  2.97638  4.39941  4.28521  2.88357  2.75109  2.28637  3.09401  3.38048     37 i - - -
          2.68618  4.42225  2.77519  2.73123  3.46354  2.40513  3.72494  3.29354  2.67741  2.69355  4.24690  2.90347  2.73739  3.18146  2.89801  2.37887  2.77519  2.98518  4.58477  3.61503
          0.00633  5.46194  6.18429  0.61958  0.77255  0.39353  1.12293
     30   2.21973  4.59031  3.68385  4.36376  1.60017  3.64450  4.65719  2.44013  4.18709  2.42249  2.44414  3.75784  4.69920  4.35208  3.19682  3.63664  2.68861  2.35443  4.05826  3.34461     38 f - - -
          2.68618  4.42225  2.77519  2.73123  3.46354  2.40513  3.72494  3.29354  2.67741  2.69355  4.24690  2.90347  2.73739  3.18146  2.89801  2.37887  2.77519  2.98518  4.58477  3.61503
          0.13632  5.50196  2.09267  0.61958  0.77255  0.48576  0.95510
     31   2.64384  5.40403  2.90319  2.59297  4.68866  2.52621  3.48504  3.10122  2.64696  2.10556  3.30999  3.34906  3.61653  2.72881  2.98763  2.23952  2.97366  3.76176  5.87470  3.23333     39 l - - -
          2.68624  4.42231  2.77525  2.73129  3.46359  2.40518  3.72500  3.29360  2.67746  2.69332  4.24695  2.90352  2.73715  3.18152  2.89806  2.37892  2.77525  2.98486  4.58483  3.61509
          0.12410  3.30141  2.52724  0.91264  0.51327  0.36053  1.19503
     32   2.82307  5.57598  2.30367  2.75993  4.92056  2.82028  4.02756  3.88987  2.32765  3.88106  3.87566  1.95576  2.89547  2.42660  2.96976  2.49166  2.53913  3.96636  6.00896  4.59831     43 n - - -
          2.68618  4.42225  2.77519  2.73123  3.46354  2.40513  3.72494  3.29354  2.67741  2.69355  4.24690  2.90347  2.73739  3.18146  2.89801  2.37887  2.77519  2.98518  4.58477  3.61503
          0.05098  5.41059  3.09593  0.61958  0.77255  0.55664  0.85128
     33   2.89891  5.57657  2.20603  2.30974  4.92102  3.41637  3.64818  3.73627  2.52956  3.88159  4.61740  2.48143  2.80055  2.91841  2.90911  2.27156  2.38600  3.47126  6.00963  2.99798     44 d - - -
          2.68618  4.42225  2.77519  2.73123  3.46354  2.40513  3.72494  3.29354  2.67741  2.69355  4.24690  2.90347  2.73739  3.18146  2.89801  2.37887  2.77519  2.98518  4.58477  3.61503
          0.12601  5.41246  2.17217  0.61958  0.77255  0.32168  1.29072
     34   2.79042  5.50957  2.57837  2.59658  3.30557  2.88593  2.98485  3.28422  2.62023  3.02148  3.80182  2.23499  3.58241  3.13817  2.77418  2.09631  3.02870  3.88682  5.95738  3.69536     45 s - - -
          2.68618  4.42225  2.77519  2.73123  3.46354  2.40513  3.72494  3.29354  2.67741  2.69355  4.24690  2.90347  2.73739  3.18146  2.89801  2.37887  2.77519  2.98518  4.58477  3.61503
          0.05509  5.39416  3.01469  0.61958  0.77255  0.41241  1.08488
     35   2.87065  4.69015  4.33383  2.81860  2.46368  2.48411  4.46733  2.51998  3.26604  2.16928  3.06569  2.95217  2.42034  3.93337  3.93610  3.14033  3.36158  2.23931  5.29202  3.43843     46 l - - -
          2.68618  4.42225  2.77519  2.73123  3.46354  2.40513  3.72494  3.29354  2.67741  2.69355  4.24690  2.90347  2.73739  3.18146  2.89801  2.37887  2.77519  2.98518  4.58477  3.61503
          0.00651  5.43309  6.15544  0.61958  0.77255  0.61829  0.77406
     36   2.34404  5.21342  3.19035  2.37077  4.42684  3.51512  3.08760  2.60736  2.99852  2.47587  2.93838  2.95177  3.73464  2.83166  3.44984  2.91966  2.67308  2.64018  5.73403  2.96145     47 a - - -
          2.68619  4.42227  2.77521  2.73125  3.46355  2.40514  3.72496  3.29355  2.67718  2.69356  4.24691  2.90348  2.73741  3.18148  2.89802  2.37888  2.77521  2.98520  4.58478  3.61505
          0.03251  3.50947  6.17608  0.34635  1.22849  0.37916  1.15339
     37   2.66012  4.57812  5.04592  4.43758  2.19421  3.24721  4.67232  1.99224  4.24511  1.80800  3.24506  3.75147  3.89148  3.68463  3.65105  2.74774  2.80258  2.11727  4.00174  3.51198     49 l - - -
          2.68618  4.42225  2.77519  2.73123  3.46354  2.40513  3.72494  3.29354  2.67741  2.69355  4.24690  2.90347  2.73739  3.18146  2.89801  2.37887  2.77519  2.98518  4.58477  3.61503
          0.02787  5.50196  3.75474  0.61958  0.77255  0.48576  0.95510
     38   2.88745  4.55194  5.12507  4.51068  2.00069  3.72031  4.67578  1.76701  4.29857  2.11869  2.35745  4.50087  4.70675  3.73504  4.31158  3.21589  2.51045  2.00510  5.17356  3.51829     50 i - - -
          2.68621  4.42228  2.77496  2.73126  3.46357  2.40516  3.72498  3.29357  2.67744  2.69358  4.24693  2.90350  2.73743  3.18149  2.89804  2.37890  2.77523  2.98489  4.58480  3.61506
          0.05457  3.53604  3.73060  0.65834  0.72921  0.58090  0.81961
     39   2.68589  3.74521  5.07011  4.45849  1.61382  2.00581  4.65480  2.39069  4.25531  2.33917  3.27537  4.46855  4.68832  3.47210  4.28269  3.16920  3.39289  2.15393  5.16485  3.11729     53 f - - -
          2.68618  4.42225  2.77519  2.73123  3.46354  2.40513  3.72494  3.29354  2.67741  2.69355  4.24690  2.90347  2.73739  3.18146  2.89801  2.37887  2.77519  2.98518  4.58477  3.61503
          0.02539  5.45810  3.87259  0.61958  0.77255  0.66799  0.71896
     40   2.10405  4.55642  4.90334  4.30129  2.90352  2.86498  4.61393  2.31705  4.12965  2.24693  3.67408  4.38335  3.71245  4.29923  4.21066  2.11641  2.47189  1.92271  5.17478  2.86438     54 v - - -
          2.68618  4.42225  2.77519  2.73123  3.46354  2.40513  3.72494  3.29354  2.67741  2.69355  4.24690  2.90347  2.73739  3.18146  2.89801  2.37887  2.77519  2.98518  4.58477  3.61503
          0.00647  5.43919  6.16154  0.61958  0.77255  0.73528  0.65272
     41   2.15447  3.58066  5.12545  4.50931  2.16730  4.32105  4.65515  1.97863  4.29162  2.23936  2.94264  4.48715  4.68461  4.42065  4.29577  3.26049  3.38270  1.87080  3.41860  2.45895     55 v - - -
          2.68618  4.42225  2.77519  2.73123  3.46354  2.40513  3.72494  3.29354  2.67741  2.69355  4.24690  2.90347  2.73739  3.18146  2.89801  2.37887  2.77519  2.98518  4.58477  3.61503
          0.00647  5.43919  6.16154  0.61958  0.77255  0.35640  1.20462
     42   2.43198  3.80241  5.13676  3.72132  2.18408  4.35598  4.68874  1.91750  3.59641  1.67927  2.37662  4.51341  4.71982  4.44478  4.32424  3.00061  3.42048  2.47471  5.18698  2.91377     56 l - - -
          2.68619  4.42226  2.77521  2.73124  3.46355  2.40514  3.72496  3.29355  2.67742  2.69356  4.24691  2.90348  2.73741  3.18147  2.89802  2.37888  2.77500  2.98519  4.58478  3.61504
          0.02493  3.78789  6.22431  0.38703  1.13653  0.48576  0.95510
     43   2.20826  2.81327  4.79330  4.19919  3.26653  3.22429  4.62048  2.42491  4.05465  2.43497  3.73856  4.34552  2.34691  3.57215  4.18564  2.04358  2.85254  1.96677  5.23736  4.05135     58 v - - -
          2.68618  4.42225  2.77519  2.73123  3.46354  2.40513  3.72494  3.29354  2.67741  2.69355  4.24690  2.90347  2.73739  3.18146  2.89801  2.37887  2.77519  2.98518  4.58477  3.61503
          0.02702  5.50196  3.79067  0.61958  0.77255  0.48576  0.95510
     44   2.34547  3.63688  5.12742  4.51289  2.74854  3.56167  4.67644  1.91929  4.30033  1.84350  2.49844  4.50209  2.40972  4.43375  4.31263  3.20597  2.87890  2.31546  5.17365  3.46751     59 l - - -
          2.68618  4.42225  2.77519  2.73123  3.46354  2.40513  3.72494  3.29354  2.67741  2.69355  4.24690  2.90347  2.73739  3.18146  2.89801  2.37887  2.77519  2.98518  4.58477  3.61503
          0.00621  5.48115  6.20349  0.61958  0.77255  0.57739  0.82408
     45   2.25880  3.69834  5.15394  4.53876  1.94946  4.35582  4.69062  1.91778  4.32291  2.10518  2.51380  4.52004  3.81395  4.45327  4.32949  3.66768  2.75712  1.85556  5.18221  4.00638     60 v - - -
          2.68618  4.42225  2.77519  2.73123  3.46354  2.40513  3.72494  3.29354  2.67741  2.69355  4.24690  2.90347  2.73739  3.18146  2.89801  2.37887  2.77519  2.98518  4.58477  3.61503
          0.00621  5.48115  6.20349  0.61958  0.77255  0.57739  0.82408
     46   3.17600  3.70925  5.14562  4.52985  2.26943  3.54886  3.73266  1.51185  4.31335  1.91066  2.62675  4.51033  3.69187  4.44339  4.31938  3.65750  3.40818  1.98049  5.17178  3.13861     61 i - - -
          2.68618  4.42225  2.77519  2.73123  3.46354  2.40513  3.72494  3.29354  2.67741  2.69355  4.24690  2.90347  2.73739  3.18146  2.89801  2.37887  2.77519  2.98518  4.58477  3.61503
          0.00621  5.48115  6.20349  0.61958  0.77255  0.57739  0.82408
     47   2.55025  3.05510  4.90628  3.64742  3.23797  3.17397  4.63467  2.33049  4.13811  2.06043  2.56364  4.39757  3.10012  4.31163  4.22676  1.94932  2.31934  2.48347  5.20348  4.02153     62 s - - -
          2.68620  4.42123  2.77522  2.73104  3.46356  2.40515  3.72497  3.29356  2.67743  2.69357  4.24692  2.90349  2.73742  3.18149  2.89803  2.37889  2.77522  2.98521  4.58479  3.61506
          0.04714  3.12309  6.20349  0.27462  1.42652  0.43245  1.04673
     48   2.11255  4.57103  5.13973  4.52589  2.11494  4.36216  4.69498  1.54727  4.31504  2.39445  2.56526  4.51861  4.72554  4.44948  4.32970  2.24990  3.42619  2.46177  5.19332  3.17470     64 i - - -
          2.68618  4.42225  2.77519  2.73123  3.46354  2.40513  3.72494  3.29354  2.67741  2.69355  4.24690  2.90347  2.73739  3.18146  2.89801  2.37887  2.77519  2.98518  4.58477  3.61503
          0.00608  5.50196  6.22431  0.61958  0.77255  0.48576  0.95510
     49   2.70259  4.60809  4.86429  4.26646  2.70543  3.67670  4.63587  1.84112  4.10926  2.20366  2.12880  2.82099  4.68516  3.32744  4.21642  2.51159  2.45407  2.65844  5.22483  3.41033     65 i - - -
          2.68618  4.42225  2.77519  2.73123  3.46354  2.40513  3.72494  3.29354  2.67741  2.69355  4.24690  2.90347  2.73739  3.18146  2.89801  2.37887  2.77519  2.98518  4.58477  3.61503
          0.16750  5.50196  1.89617  0.61958  0.77255  0.48576  0.95510
     50   2.62438  3.54955  5.03274  4.41895  3.19413  3.50474  4.59086  2.11919  4.20881  1.61024  2.68776  3.59340  2.91490  4.34428  4.22495  3.56879  2.47987  2.37890  3.64009  2.88281     66 l - - -
          2.68618  4.42225  2.77519  2.73123  3.46354  2.40513  3.72494  3.29354  2.67741  2.69355  4.24690  2.90347  2.73739  3.18146  2.89801  2.37887  2.77519  2.98518  4.58477  3.61503
          0.00714  5.34160  6.06395  0.61958  0.77255  0.85299  0.55537
     51   2.32511  3.69906  4.85643  4.25462  3.61053  3.48587  4.57050  1.55346  4.08381  2.29370  2.87166  3.50739  2.79321  4.25417  4.16632  2.47492  3.02421  2.24404  5.13290  3.32364     67 i - - -
          2.68618  4.42225  2.77519  2.73123  3.46354  2.40513  3.72494  3.29354  2.67741  2.69355  4.24690  2.90347  2.73739  3.18146  2.89801  2.37887  2.77519  2.98518  4.58477  3.61503
          0.03038  5.36772  3.67841  0.61958  0.77255  0.78683  0.60749
     52   3.10550  3.53970  4.83228  4.23192  3.61736  3.11425  4.56700  2.11649  4.06605  1.86341  2.52002  3.60250  4.61292  2.81272  4.15741  2.66076  2.31847  2.03744  5.13868  3.46048     68 l - - -
          2.68594  4.42231  2.77493  2.73129  3.46360  2.40496  3.72500  3.29360  2.67747  2.69361  4.24696  2.90353  2.73745  3.18152  2.89807  2.37893  2.77525  2.98524  4.58483  3.61509
          0.06880  3.26571  3.56434  0.91702  0.51034  0.79661  0.59939
     53   3.04538  5.52795  2.97822  2.43715  4.86136  3.12009  3.34830  3.35926  2.42329  3.82825  3.00620  3.03386  4.21676  2.82917  2.71977  2.19565  1.83626  3.91231  5.96768  3.04871     72 t - - -
          2.68618  4.42225  2.77519  2.73123  3.46354  2.40513  3.72494  3.29354  2.67741  2.69355  4.24690  2.90347  2.73739  3.18146  2.89801  2.37887  2.77519  2.98518  4.58477  3.61503
          0.00695  5.36772  6.09007  0.61958  0.77255  0.38584  1.13905
     54   2.24444  3.76584  4.84893  4.25144  3.69197  4.30290  4.62200  2.77443  4.09450  1.92073  2.96194  3.57479  4.67032  4.27778  4.20210  1.83747  1.81359  2.19417  5.21152  4.02784     73 t - - -
          2.68618  4.42225  2.77519  2.73123  3.46354  2.40513  3.72494  3.29354  2.67741  2.69355  4.24690  2.90347  2.73739  3.18146  2.89801  2.37887  2.77519  2.98518  4.58477  3.61503
          0.00624  5.47527  6.19762  0.61958  0.77255  0.41966  1.07081
     55   3.18725  3.71751  5.07670  3.65294  1.81418  4.34837  3.98120  2.03524  4.26751  1.67619  3.24201  3.61414  4.71280  4.41270  3.53697  2.78215  3.08370  2.40290  5.19425  2.88197     74 l - - -
          2.68618  4.42225  2.77519  2.73123  3.46354  2.40513  3.72494  3.29354  2.67741  2.69355  4.24690  2.90347  2.73739  3.18146  2.89801  2.37887  2.77519  2.98518  4.58477  3.61503
          0.00608  5.50196  6.22431  0.61958  0.77255  0.48576  0.95510
     56   2.26275  5.60391  3.37505  2.34310  4.93945  3.49955  4.08196  4.41837  2.35658  3.46427  4.64720  3.36557  4.28748  2.54114  2.57359  1.59144  3.10452  3.98944  6.04215  2.43729     75 s - - -
          2.68620  4.42227  2.77490  2.73125  3.46356  2.40514  3.72496  3.29356  2.67743  2.69357  4.24691  2.90348  2.73741  3.18148  2.89802  2.37889  2.77521  2.98520  4.58479  3.61505
          0.15625  3.43081  2.18667  0.32398  1.28469  0.48576  0.95510
     57   2.84776  5.05231  3.64351  2.80290  3.25109  3.96435  2.90898  3.23864  2.13414  2.71751  3.61983  2.69126  4.35022  3.05411  3.49270  2.93544  3.30671  2.77558  5.59583  1.75939     77 y - - -
          2.68618  4.42225  2.77519  2.73123  3.46354  2.40513  3.72494  3.29354  2.67741  2.69355  4.24690  2.90347  2.73739  3.18146  2.89801  2.37887  2.77519  2.98518  4.58477  3.61503
          0.00683  5.38508  6.10743  0.61958  0.77255  0.51847  0.90493
     58   3.99085  6.71756  0.71710  1.35824  5.99380  3.41386  4.75966  5.56273  3.84969  5.00277  5.86097  2.95257  4.82265  3.92684  4.51428  3.83480  4.28960  3.66826  7.14699  5.56542     78 d - - -
          2.68618  4.42225  2.77519  2.73123  3.46354  2.40513  3.72494  3.29354  2.67741  2.69355  4.24690  2.90347  2.73739  3.18146  2.89801  2.37887  2.77519  2.98518  4.58477  3.61503
          0.00639  5.45185  6.17420  0.61958  0.77255  0.50908  0.91891
     59   3.10855  5.61643  2.07810  1.33521  4.95985  2.85946  4.06911  3.60236  2.60491  3.92099  4.65777  3.09309  4.27469  3.16625  2.69520  2.28293  3.33993  3.40742  6.04990  4.63932     79 e - - -
          2.68619  4.42226  2.77521  2.73125  3.46355  2.40514  3.72496  3.29313  2.67742  2.69356  4.24691  2.90348  2.73741  3.18148  2.89802  2.37888  2.77521  2.98520  4.58478  3.61504
          0.05730  3.57615  3.58610  0.35365  1.21107  0.42803  1.05496
     60   2.87663  5.55085  3.04546  2.60402  4.02761  3.88726  4.07714  3.33431  1.43364  3.41257  2.85006  2.83491  4.28009  2.94089  2.30733  2.63306  3.33454  3.92766  5.99916  3.13452     81 k - - -
          2.68625  4.42232  2.77527  2.73130  3.46361  2.40476  3.72502  3.29361  2.67748  2.69332  4.24697  2.90354  2.73747  3.18154  2.89808  2.37894  2.77527  2.98526  4.58484  3.61458
          0.05925  2.89143  6.19889  0.73056  0.65708  0.59634  0.80034
     61   2.22092  5.60541  2.68736  2.46055  4.94689  3.87720  3.55925  3.80139  2.80163  3.90916  4.64710  1.82647  4.27104  2.89943  2.95645  1.57976  3.33424  3.52007  6.04021  4.63127     85 s - - -
          2.68618  4.42225  2.77519  2.73123  3.46354  2.40513  3.72494  3.29354  2.67741  2.69355  4.24690  2.90347  2.73739  3.18146  2.89801  2.37887  2.77519  2.98518  4.58477  3.61503
          0.00623  5.47654  6.19889  0.61958  0.77255  0.59634  0.80034
     62   2.81719  5.61759  2.55716  2.07456  4.96378  2.64315  3.23128  4.45067  1.62442  3.92330  4.65807  2.27525  4.26992  3.15973  2.59902  2.68304  3.08387  4.00885  6.04946  4.63760     86 k - - -
          2.68618  4.42225  2.77519  2.73123  3.46354  2.40513  3.72494  3.29354  2.67741  2.69355  4.24690  2.90347  2.73739  3.18146  2.89801  2.37887  2.77519  2.98518  4.58477  3.61503
          0.00623  5.47654  6.19889  0.61958  0.77255  0.59634  0.80034
     63   2.44432  3.72249  3.41266  2.87359  3.43000  2.42278  4.39171  3.03619  3.44496  2.79874  3.94490  3.88860  4.51294  3.74166  3.78807  2.15260  2.64554  2.78945  1.80466  4.19579     87 w - - -
          2.68618  4.42225  2.77519  2.73123  3.46354  2.40513  3.72494  3.29354  2.67741  2.69355  4.24690  2.90347  2.73739  3.18146  2.89801  2.37887  2.77519  2.98518  4.58477  3.61503
          0.00623  5.47654  6.19889  0.61958  0.77255  0.42235  1.06568
     64   2.64839  4.18973  2.18899  2.28583  4.86979  3.90304  3.58079  3.20828  2.84086  3.84694  3.06848  1.86228  4.29577  3.20023  2.98368  2.29659  3.06217  3.92899  6.00526  3.03241     88 n - - -
          2.68618  4.42225  2.77519  2.73123  3.46354  2.40513  3.72494  3.29354  2.67741  2.69355  4.24690  2.90347  2.73739  3.18146  2.89801  2.37887  2.77519  2.98518  4.58477  3.61503
          0.00608  5.50196  6.22431  0.61958  0.77255  0.48576  0.95510
     65   2.71249  4.93981  3.93155  2.97654  3.19467  3.54937  4.34896  2.26500  1.81210  2.70293  3.52013  3.79901  4.48657  2.99634  2.41244  3.03975  3.02588  2.75987  3.94467  2.86006     89 k - - -
          2.68618  4.42225  2.77519  2.73123  3.46354  2.40513  3.72494  3.29354  2.67741  2.69355  4.24690  2.90347  2.73739  3.18146  2.89801  2.37887  2.77519  2.98518  4.58477  3.61503
          0.00608  5.50196  6.22431  0.61958  0.77255  0.48576  0.95510
     66   3.26679  4.63648  5.22929  4.61521  1.87890  4.44095  4.76939  1.95775  3.49415  1.59692  2.89137  4.60265  4.79556  4.52439  4.40780  3.75393  3.49806  2.46537  5.24571  1.90326     90 l - - -
          2.68618  4.42225  2.77519  2.73123  3.46354  2.40513  3.72494  3.29354  2.67741  2.69355  4.24690  2.90347  2.73739  3.18146  2.89801  2.37887  2.77519  2.98518  4.58477  3.61503
          0.00608  5.50196  6.22431  0.61958  0.77255  0.48576  0.95510
     67   1.98774  4.58944  4.97405  3.62821  2.85522  4.33478  4.65871  2.55378  3.57671  1.34231  3.70722  4.43759  4.70026  3.61742  4.26204  3.63810  2.74000  1.96942  5.20835  2.99681     91 l - - -
          2.68618  4.42225  2.77519  2.73123  3.46354  2.40513  3.72494  3.29354  2.67741  2.69355  4.24690  2.90347  2.73739  3.18146  2.89801  2.37887  2.77519  2.98518  4.58477  3.61503
          0.00608  5.50196  6.22431  0.61958  0.77255  0.48576  0.95510
     68   2.85408  3.04075  5.05758  4.44852  2.69602  3.61342  4.67461  2.45819  3.61747  1.62333  2.49849  1.97294  4.71063  4.40239  4.29477  3.19230  3.41920  2.21072  5.19688  4.01869     92 l - - -
          2.68618  4.42225  2.77519  2.73123  3.46354  2.40513  3.72494  3.29354  2.67741  2.69355  4.24690  2.90347  2.73739  3.18146  2.89801  2.37887  2.77519  2.98518  4.58477  3.61503
          0.00608  5.50196  6.22431  0.61958  0.77255  0.48576  0.95510
     69   3.18293  4.80393  4.25899  3.68824  3.93126  4.20346  4.48994  2.54702  3.61424  2.75733  3.03308  4.03339  4.58620  3.28512  3.91360  1.34157  1.44677  3.05997  5.40898  4.19416     93 s - - -
          2.68618  4.42225  2.77519  2.73123  3.46354  2.40513  3.72494  3.29354  2.67741  2.69355  4.24690  2.90347  2.73739  3.18146  2.89801  2.37887  2.77519  2.98518  4.58477  3.61503
          0.00608  5.50196  6.22431  0.61958  0.77255  0.48576  0.95510
     70   3.97262  5.28503  5.88752  5.28383  3.31119  5.19987  5.47200  3.17415  5.09803  0.53994  1.96879  5.34784  5.42666  5.10433  5.07748  4.53472  2.94904  3.29747  5.74447  3.61323     94 L - - -
          2.68618  4.42225  2.77519  2.73123  3.46354  2.40513  3.72494  3.29354  2.67741  2.69355  4.24690  2.90347  2.73739  3.18146  2.89801  2.37887  2.77519  2.98518  4.58477  3.61503
          0.00608  5.50196  6.22431  0.61958  0.77255  0.48576  0.95510
     71   4.25496  6.10251  4.82829  4.87961  6.32572  4.69237  6.16060  6.25212  5.30808  5.77890  6.70697  3.70095  0.12281  5.56243  5.52288  4.41660  4.79895  5.49590  7.39711  6.36862     95 P - - -
          2.68618  4.42225  2.77519  2.73123  3.46354  2.40513  3.72494  3.29354  2.67741  2.69355  4.24690  2.90347  2.73739  3.18146  2.89801  2.37887  2.77519  2.98518  4.58477  3.61503
          0.00608  5.50196  6.22431  0.61958  0.77255  0.48576  0.95510
     72   3.37843  3.83535  5.36685  4.76465  2.68624  4.58987  4.93585  1.58079  4.55975  2.27835  3.81759  4.75411  4.93780  4.69045  4.57117  3.91016  3.61264  1.16930  5.40366  2.23020     96 v - - -
          2.68618  4.42225  2.77519  2.73123  3.46354  2.40513  3.72494  3.29354  2.67741  2.69355  4.24690  2.90347  2.73739  3.18146  2.89801  2.37887  2.77519  2.98518  4.58477  3.61503
          0.00608  5.50196  6.22431  0.61958  0.77255  0.48576  0.95510
     73   3.11608  5.62598  2.63156  2.80881  4.97083  3.42171  4.07670  4.45655  1.83982  3.50219  4.66680  2.65613  3.69157  2.89942  2.81133  1.95075  1.76697  4.01652  6.05873  4.64802     97 t - - -
          2.68618  4.42225  2.77519  2.73123  3.46354  2.40513  3.72494  3.29354  2.67741  2.69355  4.24690  2.90347  2.73739  3.18146  2.89801  2.37887  2.77519  2.98518  4.58477  3.61503
          0.00608  5.50196  6.22431  0.61958  0.77255  0.48576  0.95510
     74   3.09120  5.87011  3.24281  3.12544  5.27403  4.16169  4.26617  4.70942  1.61489  4.15081  4.92707  3.10506  4.55101  3.37281  0.88153  3.41365  3.13670  4.29900  6.23243  4.90823     98 r - - -
          2.68618  4.42225  2.77519  2.73123  3.46354  2.40513  3.72494  3.29354  2.67741  2.69355  4.24690  2.90347  2.73739  3.18146  2.89801  2.37887  2.77519  2.98518  4.58477  3.61503
          0.00608  5.50196  6.22431  0.61958  0.77255  0.48576  0.95510
     75   3.16123  5.65797  3.41540  2.51028  5.00978  3.92912  4.10194  4.48821  1.14249  3.35704  4.69977  2.58608  4.32045  2.90497  2.28415  2.33941  2.94832  4.05287  6.07970  4.68201     99 k - - -
          2.68618  4.42225  2.77519  2.73123  3.46354  2.40513  3.72494  3.29354  2.67741  2.69355  4.24690  2.90347  2.73739  3.18146  2.89801  2.37887  2.77519  2.98518  4.58477  3.61503
          0.00608  5.50196  6.22431  0.61958  0.77255  0.48576  0.95510
     76   2.87929  5.63392  1.87873  1.47284  4.97706  3.17867  3.62184  3.05652  2.82315  3.93840  4.67547  3.03708  4.29027  2.40712  3.31665  2.85980  2.62220  4.02360  6.06741  4.65628    100 e - - -
          2.68618  4.42225  2.77519  2.73123  3.46354  2.40513  3.72494  3.29354  2.67741  2.69355  4.24690  2.90347  2.73739  3.18146  2.89801  2.37887  2.77519  2.98518  4.58477  3.61503
          0.00608  5.50196  6.22431  0.61958  0.77255  0.48576  0.95510
     77   3.47818  4.81748  5.46289  4.86607  3.89622  4.71105  5.07407  0.99865  4.67055  1.97105  3.32678  4.87292  5.04638  4.80049  4.68886  4.03561  3.15845  1.92135  5.53256  2.13254    101 i - - -
          2.68618  4.42225  2.77519  2.73123  3.46354  2.40513  3.72494  3.29354  2.67741  2.69355  4.24690  2.90347  2.73739  3.18146  2.89801  2.37887  2.77519  2.98518  4.58477  3.61503
          0.00608  5.50196  6.22431  0.61958  0.77255  0.48576  0.95510
     78   4.28831  5.43564  6.48171  6.06404  4.87734  6.08440  7.05912  1.37147  6.07433  2.45310  4.54655  6.25856  6.22915  6.36041  6.28246  5.57770  4.55118  0.52846  7.20268  5.96761    102 V - - -
          2.68618  4.42225  2.77519  2.73123  3.46354  2.40513  3.72494  3.29354  2.67741  2.69355  4.24690  2.90347  2.73739  3.18146  2.89801  2.37887  2.77519  2.98518  4.58477  3.61503
          0.00608  5.50196  6.22431  0.61958  0.77255  0.48576  0.95510
     79   2.58218  5.26653  3.57403  2.78731  3.69368  3.15435  4.18622  2.04151  2.30508  2.45108  4.34251  3.08327  4.36646  2.51833  2.91209  2.44334  2.83601  3.13680  5.78192  3.42446    103 i - - -
          2.68618  4.42225  2.77519  2.73123  3.46354  2.40513  3.72494  3.29354  2.67741  2.69355  4.24690  2.90347  2.73739  3.18146  2.89801  2.37887  2.77519  2.98518  4.58477  3.61503
          0.00608  5.50196  6.22431  0.61958  0.77255  0.48576  0.95510
     80   1.71977  5.53216  3.50371  2.14451  4.97656  3.05220  4.33398  4.43009  3.13231  3.98322  4.76610  3.57205  4.44755  3.46638  3.61213  1.05513  3.51519  4.02341  6.17206  3.73435    104 s - - -
          2.68618  4.42225  2.77519  2.73123  3.46354  2.40513  3.72494  3.29354  2.67741  2.69355  4.24690  2.90347  2.73739  3.18146  2.89801  2.37887  2.77519  2.98518  4.58477  3.61503
          0.00608  5.50196  6.22431  0.61958  0.77255  0.48576  0.95510
     81   3.89257  6.15110  4.33131  3.58746  5.66663  4.53468  3.16800  5.00854  0.62035  4.37455  5.20619  3.21773  4.87220  3.11243  1.88502  3.85365  4.04604  4.64618  6.36900  3.73644    105 K - - -
          2.68618  4.42225  2.77519  2.73123  3.46354  2.40513  3.72494  3.29354  2.67741  2.69355  4.24690  2.90347  2.73739  3.18146  2.89801  2.37887  2.77519  2.98518  4.58477  3.61503
          0.00608  5.50196  6.22431  0.61958  0.77255  0.48576  0.95510
     82   5.45179  3.65164  6.34658  6.32253  2.37729  5.92236  4.59756  5.05419  6.08129  4.21119  5.59158  5.50203  6.20152  5.69438  5.84504  5.34717  5.66923  5.00386  4.66811  0.22721    106 Y - - -
          2.68618  4.42225  2.77519  2.73123  3.46354  2.40513  3.72494  3.29354  2.67741  2.69355  4.24690  2.90347  2.73739  3.18146  2.89801  2.37887  2.77519  2.98518  4.58477  3.61503
          0.00608  5.50196  6.22431  0.61958  0.77255  0.48576  0.95510
     83   2.70175  3.60812  5.28388  4.67471  2.93853  4.49516  4.84069  1.40329  4.46440  1.30993  3.20690  4.66102  4.84931  4.59406  4.47274  3.81157  3.16031  2.05784  5.32050  4.14673    107 l - - -
          2.68618  4.42225  2.77519  2.73123  3.46354  2.40513  3.72494  3.29354  2.67741  2.69355  4.24690  2.90347  2.73739  3.18146  2.89801  2.37887  2.77519  2.98518  4.58477  3.61503
          0.00608  5.50196  6.22431  0.61958  0.77255  0.48576  0.95510
     84   3.18666  4.58544  5.00317  4.39760  1.84212  2.39470  4.66506  2.59034  4.21402  1.87791  3.05294  3.62054  4.70447  4.37275  4.27417  2.01792  2.97709  2.19932  5.20510  4.02549    108 f - - -
          2.68618  4.42225  2.77519  2.73123  3.46354  2.40513  3.72494  3.29354  2.67741  2.69355  4.24690  2.90347  2.73739  3.18146  2.89801  2.37887  2.77519  2.98518  4.58477  3.61503
          0.00608  5.50196  6.22431  0.61958  0.77255  0.48576  0.95510
     85   2.10462  2.91538  5.12018  4.50700  2.57559  3.21299  3.81066  2.35805  4.29882  2.17056  3.21335  4.50592  4.71786  4.43598  4.31812  2.45442  2.53291  1.93964  5.18887  3.07706    109 v - - -
          2.68618  4.42225  2.77519  2.73123  3.46354  2.40513  3.72494  3.29354  2.67741  2.69355  4.24690  2.90347  2.73739  3.18146  2.89801  2.37887  2.77519  2.98518  4.58477  3.61503
          0.00608  5.50196  6.22431  0.61958  0.77255  0.48576  0.95510
     86   2.13500  4.56956  5.11463  4.50201  2.69466  4.35441  4.68615  1.56500  4.29538  1.67562  3.68831  3.68658  4.71844  4.43385  4.31712  2.74189  3.12124  2.17162  5.19122  3.15984    110 i - - -
          2.68618  4.42225  2.77519  2.73123  3.46354  2.40513  3.72494  3.29354  2.67741  2.69355  4.24690  2.90347  2.73739  3.18146  2.89801  2.37887  2.77519  2.98518  4.58477  3.61503
          0.00608  5.50196  6.22431  0.61958  0.77255  0.48576  0.95510
     87   2.85624  3.80320  5.16049  4.54502  2.57286  3.26770  4.69642  1.42317  4.32897  1.78790  2.65844  4.52622  4.72566  4.45937  4.33556  3.27820  2.86160  2.07202  5.18862  4.01273    111 i - - -
          2.68618  4.42225  2.77519  2.73123  3.46354  2.40513  3.72494  3.29354  2.67741  2.69355  4.24690  2.90347  2.73739  3.18146  2.89801  2.37887  2.77519  2.98518  4.58477  3.61503
          0.00608  5.50196  6.22431  0.61958  0.77255  0.48576  0.95510
     88   2.72024  3.76776  5.01954  3.64562  2.08130  3.25697  4.66735  2.22581  4.22577  1.84195  3.28377  3.67838  3.65469  3.58911  4.27999  3.00326  3.11012  2.13923  5.20176  2.56404    112 l - - -
          2.68618  4.42225  2.77519  2.73123  3.46354  2.40513  3.72494  3.29354  2.67741  2.69355  4.24690  2.90347  2.73739  3.18146  2.89801  2.37887  2.77519  2.98518  4.58477  3.61503
          0.00608  5.50196  6.22431  0.61958  0.77255  0.48576  0.95510
     89   2.41169  3.76723  4.82941  3.50866  2.39402  2.69798  4.62824  2.12795  4.08247  2.47584  2.36108  4.36448  3.64972  3.12119  4.20133  2.71870  2.47235  2.34793  5.23060  4.04582    113 i - - -
          2.68618  4.42225  2.77519  2.73123  3.46354  2.40513  3.72494  3.29354  2.67741  2.69355  4.24690  2.90347  2.73739  3.18146  2.89801  2.37887  2.77519  2.98518  4.58477  3.61503
          0.00608  5.50196  6.22431  0.61958  0.77255  0.48576  0.95510
     90   2.13809  3.83844  5.13523  4.52129  3.27462  2.76738  4.69032  1.73382  4.31033  1.60340  2.92991  4.51386  4.72124  4.44509  4.32509  3.26162  2.47381  2.32003  5.18945  4.01305    114 l - - -
          2.68618  4.42225  2.77519  2.73123  3.46354  2.40513  3.72494  3.29354  2.67741  2.69355  4.24690  2.90347  2.73739  3.18146  2.89801  2.37887  2.77519  2.98518  4.58477  3.61503
          0.00608  5.50196  6.22431  0.61958  0.77255  0.48576  0.95510
     91   2.24488  4.56544  5.13866  4.52427  2.79730  2.90523  4.68936  1.95135  4.31217  1.61682  2.92815  4.51445  4.72030  4.44595  4.32516  2.86275  3.07927  2.09305  5.18712  2.85233    115 l - - -
          2.68618  4.42225  2.77519  2.73123  3.46354  2.40513  3.72494  3.29354  2.67741  2.69355  4.24690  2.90347  2.73739  3.18146  2.89801  2.37887  2.77519  2.98518  4.58477  3.61503
          0.00608  5.50196  6.22431  0.61958  0.77255  0.48576  0.95510
     92   1.98177  3.79048  4.82841  4.23247  3.71316  1.93667  4.62811  2.65078  4.08173  2.39729  2.95236  4.36398  4.68000  3.50120  4.20095  2.27235  2.85259  2.06561  5.23089  3.03531    116 g - - -
          2.68618  4.42225  2.77519  2.73123  3.46354  2.40513  3.72494  3.29354  2.67741  2.69355  4.24690  2.90347  2.73739  3.18146  2.89801  2.37887  2.77519  2.98518  4.58477  3.61503
          0.00608  5.50196  6.22431  0.61958  0.77255  0.48576  0.95510
     93   2.39663  3.75938  5.12427  4.51082  2.71707  2.95495  4.68649  1.79793  4.30176  1.94332  3.03826  3.68689  4.71833  4.43815  4.31963  2.45118  2.55312  2.43951  3.15589  4.01179    117 i - - -
          2.68618  4.42225  2.77519  2.73123  3.46354  2.40513  3.72494  3.29354  2.67741  2.69355  4.24690  2.90347  2.73739  3.18146  2.89801  2.37887  2.77519  2.98518  4.58477  3.61503
          0.00608  5.50196  6.22431  0.61958  0.77255  0.48576  0.95510
     94   2.57724  3.70470  5.14430  4.52958  2.96288  3.12501  4.69072  1.95764  4.31633  1.44709  3.21061  4.51718  3.87180  4.44915  4.32749  2.96790  3.10626  1.76398  5.18693  4.01077    118 l - - -
          2.68618  4.42225  2.77519  2.73123  3.46354  2.40513  3.72494  3.29354  2.67741  2.69355  4.24690  2.90347  2.73739  3.18146  2.89801  2.37887  2.77519  2.98518  4.58477  3.61503
          0.00608  5.50196  6.22431  0.61958  0.77255  0.48576  0.95510
     95   2.40931  4.56835  5.13932  4.52536  2.13020  3.81736  4.69300  1.50580  4.31402  2.27119  3.68746  4.51694  4.72346  4.44845  4.32809  2.93916  3.05630  1.67521  5.19138  3.43730    119 i - - -
          2.68618  4.42225  2.77519  2.73123  3.46354  2.40513  3.72494  3.29354  2.67741  2.69355  4.24690  2.90347  2.73739  3.18146  2.89801  2.37887  2.77519  2.98518  4.58477  3.61503
          0.00608  5.50196  6.22431  0.61958  0.77255  0.48576  0.95510
     96   2.54779  3.01459  5.07703  4.46672  2.88851  2.40451  4.67813  2.38335  4.26778  2.35344  2.97045  4.48630  4.71290  4.41293  4.30212  2.10766  1.91052  2.47356  5.19432  3.17349    120 t - - -
          2.68618  4.42225  2.77519  2.73123  3.46354  2.40513  3.72494  3.29354  2.67741  2.69355  4.24690  2.90347  2.73739  3.18146  2.89801  2.37887  2.77519  2.98518  4.58477  3.61503
          0.04844  5.50196  3.14182  0.61958  0.77255  0.48576  0.95510
     97   2.67360  3.42673  5.09904  3.75289  2.56962  3.38459  3.59446  2.27435  4.27632  1.90254  2.88829  4.48215  4.69248  4.41259  4.29395  2.24620  2.79169  2.03808  3.90760  3.08635    121 l - - -
          2.68618  4.42225  2.77519  2.73123  3.46354  2.40513  3.72494  3.29354  2.67741  2.69355  4.24690  2.90347  2.73739  3.18146  2.89801  2.37887  2.77519  2.98518  4.58477  3.61503
          0.00634  5.45986  6.18221  0.61958  0.77255  0.66142  0.72592
     98   2.29726  3.75238  5.09677  4.48369  2.98362  3.18358  4.66191  1.85114  4.27537  1.58428  3.66172  4.48204  3.21167  4.41238  4.29436  3.20224  3.03881  1.80079  5.16469  3.98802    122 l - - -
          2.68618  4.42225  2.77519  2.73123  3.46354  2.40513  3.72494  3.29354  2.67741  2.69355  4.24690  2.90347  2.73739  3.18146  2.89801  2.37887  2.77519  2.98518  4.58477  3.61503
          0.00634  5.45986  6.18221  0.61958  0.77255  0.66142  0.72592
     99   2.47781  4.53687  5.13088  4.51521  2.15347  3.67434  4.66627  1.85624  4.29902  1.74743  3.22014  4.49639  4.69615  4.42936  4.30557  3.27609  2.66495  1.93590  3.96838  3.28667    123 l - - -
          2.68618  4.42225  2.77519  2.73123  3.46354  2.40513  3.72494  3.29354  2.67741  2.69355  4.24690  2.90347  2.73739  3.18146  2.89801  2.37887  2.77519  2.98518  4.58477  3.61503
          0.02668  5.45986  3.81333  0.61958  0.77255  0.51648  0.90787
    100   2.27382  3.25454  4.81896  4.22221  2.58231  2.63355  4.60660  2.58580  4.06872  2.04707  3.29944  2.75955  4.65740  3.22491  4.18278  2.56128  2.73381  2.29816  5.20339  3.12502    124 l - - -
          2.68597  4.42226  2.77521  2.73125  3.46355  2.40514  3.72496  3.29355  2.67742  2.69356  4.24691  2.90348  2.73741  3.18148  2.89802  2.37888  2.77521  2.98520  4.58478  3.61504
          0.13833  3.58331  2.28864  0.35807  1.20073  0.51077  0.91637
    101   2.63979  4.49362  5.04785  4.43458  2.49727  3.10742  3.68919  1.89060  4.22609  2.00803  2.51554  4.43280  4.64426  4.36298  4.24489  2.89725  2.36244  2.49960  3.92277  2.70853    126 i - - -
          2.68619  4.42226  2.77521  2.73124  3.46355  2.40514  3.72496  3.29355  2.67742  2.69356  4.24691  2.90348  2.73741  3.18147  2.89802  2.37888  2.77501  2.98519  4.58478  3.61504
          0.09694  3.68079  2.70032  0.38960  1.13113  0.77874  0.61431
    102   3.11752  4.50782  4.96176  3.40451  3.15301  3.10491  4.61213  1.23667  4.17050  2.04296  3.62740  4.40189  4.64361  4.32629  4.22364  3.09635  3.35035  1.66018  5.14257  3.96297    128 i - - -
          2.68618  4.42225  2.77519  2.73123  3.46354  2.40513  3.72494  3.29354  2.67741  2.69355  4.24690  2.90347  2.73739  3.18146  2.89801  2.37887  2.77519  2.98518  4.58477  3.61503
          0.05046  5.33587  3.11477  0.61958  0.77255  0.88830  0.52993
    103   2.38402  5.00937  3.61344  2.80991  4.19139  2.43937  3.55170  2.68149  2.80991  2.37858  3.50358  2.94417  4.31587  3.36745  2.56750  2.52687  2.99647  2.59655  5.55402  3.07830    129 l - - -
          2.68618  4.42225  2.77519  2.73123  3.46354  2.40513  3.72494  3.29354  2.67741  2.69355  4.24690  2.90347  2.73739  3.18146  2.89801  2.37887  2.77519  2.98518  4.58477  3.61503
          0.00732  5.31628  6.03862  0.61958  0.77255  0.73275  0.65505
    104   3.05555  5.38720  2.76165  2.48759  3.24887  3.11266  3.58451  3.55667  2.64365  3.16573  3.28132  2.29853  3.67393  2.72395  3.30254  2.61445  2.72764  2.45277  5.86237  2.88392    130 n - - -
          2.68618  4.42225  2.77519  2.73123  3.46354  2.40513  3.72494  3.29354  2.67741  2.69355  4.24690  2.90347  2.73739  3.18146  2.89801  2.37887  2.77519  2.98518  4.58477  3.61503
          0.00689  5.37761  6.09996  0.61958  0.77255  0.33908  1.24626
    105   2.97818  4.57345  5.01636  4.40937  2.58462  3.67832  4.66033  1.86082  3.12032  1.67196  3.26826  3.59678  4.69853  3.67121  4.27391  3.24047  2.99602  2.09324  5.19320  2.40415    131 l - - -
          2.68623  4.42230  2.77524  2.73128  3.46359  2.40518  3.72499  3.29359  2.67746  2.69335  4.24695  2.90351  2.73744  3.18151  2.89806  2.37892  2.77471  2.98523  4.58482  3.61508
          0.03137  3.54486  6.21147  0.89579  0.52473  0.45128  1.01284
    106   3.19959  4.57887  5.12850  4.51575  2.29892  3.61759  4.69805  1.42272  3.25801  1.56311  2.75644  4.51711  4.72904  3.65033  4.32881  3.67631  3.43169  2.27027  5.20030  4.02446    135 i - - -
          2.68618  4.42225  2.77519  2.73123  3.46354  2.40513  3.72494  3.29354  2.67741  2.69355  4.24690  2.90347  2.73739  3.18146  2.89801  2.37887  2.77519  2.98518  4.58477  3.61503
          0.00608  5.50196  6.22431  0.61958  0.77255  0.48576  0.95510
    107   3.11597  5.58939  3.12552  2.58642  3.58846  3.42637  3.01866  3.36226  2.26018  2.91164  4.63411  2.17017  4.28874  2.62302  2.66645  2.30780  2.66303  3.17669  6.03139  3.28828    136 n - - -
          2.68618  4.42225  2.77519  2.73123  3.46354  2.40513  3.72494  3.29354  2.67741  2.69355  4.24690  2.90347  2.73739  3.18146  2.89801  2.37887  2.77519  2.98518  4.58477  3.61503
          0.00608  5.50196  6.22431  0.61958  0.77255  0.48576  0.95510
    108   2.87268  5.61995  2.65825  2.62366  4.01753  2.19916  3.60176  3.24184  2.29491  3.22760  4.66122  2.63670  2.73145  2.71187  2.35630  2.56848  3.34595  3.49546  6.05402  4.64447    137 g - - -
          2.68618  4.42225  2.77519  2.73123  3.46354  2.40513  3.72494  3.29354  2.67741  2.69355  4.24690  2.90347  2.73739  3.18146  2.89801  2.37887  2.77519  2.98518  4.58477  3.61503
          0.00608  5.50196  6.22431  0.61958  0.77255  0.48576  0.95510
    109   2.71791  5.62181  3.11449  2.37322  3.80641  3.19933  3.53028  3.79335  2.26242  3.45309  3.87279  1.79105  2.80478  2.54097  3.06483  2.66478  2.67393  4.01164  6.05540  4.64535    138 n - - -
          2.68587  4.42266  2.77515  2.73145  3.46288  2.40554  3.72536  3.29356  2.67782  2.69334  4.24731  2.90322  2.73654  3.18188  2.89842  2.37928  2.77475  2.98532  4.58329  3.61439
          0.28671  1.39719  6.22431  0.89332  0.52643  0.48576  0.95510
    110   3.18675  3.81365  4.02656  3.74586  2.10162  4.34442  4.67240  2.04562  4.24538  2.41996  2.69283  4.47197  3.30511  3.68478  4.29036  2.63002  3.12691  1.63178  5.19820  3.07081    144 v - - -
          2.68618  4.42225  2.77519  2.73123  3.46354  2.40513  3.72494  3.29354  2.67741  2.69355  4.24690  2.90347  2.73739  3.18146  2.89801  2.37887  2.77519  2.98518  4.58477  3.61503
          0.05420  5.50196  3.02261  0.61958  0.77255  0.48576  0.95510
    111   2.54485  4.95186  2.82318  2.79336  2.62284  2.65467  4.29735  2.49481  3.25116  2.92430  3.11751  2.85153  4.44163  3.56993  3.64372  2.98818  1.89893  2.97043  5.51843  3.24851    145 t - - -
          2.68618  4.42225  2.77519  2.73123  3.46354  2.40513  3.72494  3.29354  2.67741  2.69355  4.24690  2.90347  2.73739  3.18146  2.89801  2.37887  2.77519  2.98518  4.58477  3.61503
          0.21303  5.45414  1.67350  0.61958  0.77255  0.55206  0.85746
    112   2.78112  4.46275  4.78583  3.10638  2.46196  3.46534  4.51257  1.68877  4.01714  2.02545  2.46633  3.46903  4.55778  3.48120  4.10508  3.49247  2.51701  2.51823  3.67218  3.89873    146 i - - -
          2.68618  4.42225  2.77519  2.73123  3.46354  2.40513  3.72494  3.29354  2.67741  2.69355  4.24690  2.90347  2.73739  3.18146  2.89801  2.37887  2.77519  2.98518  4.58477  3.61503
          0.03918  5.27238  3.40240  0.61958  0.77255  0.88322  0.53349
    113   2.48612  5.48487  2.71458  2.38304  3.07946  3.33613  3.97640  3.60276  2.38645  3.07648  3.74300  2.26605  3.64886  2.63628  2.93769  2.07331  3.23978  3.44252  5.92617  4.52396    147 s - - -
          2.68618  4.42225  2.77519  2.73123  3.46354  2.40513  3.72494  3.29354  2.67741  2.69355  4.24690  2.90347  2.73739  3.18146  2.89801  2.37887  2.77519  2.98518  4.58477  3.61503
          0.00749  5.29356  6.01590  0.61958  0.77255  0.68239  0.70402
    114   2.77238  5.51311  2.12278  1.87616  4.83818  3.42052  4.02204  2.72551  2.76498  2.90877  3.37223  3.30832  3.19660  2.62214  2.94272  2.47483  2.74520  3.89296  5.95796  4.55939    148 e - - -
          2.68619  4.42226  2.77521  2.73125  3.46306  2.40514  3.72496  3.29355  2.67742  2.69356  4.24691  2.90348  2.73741  3.18148  2.89802  2.37888  2.77521  2.98520  4.58478  3.61504
          0.03292  3.50199  6.10031  0.35843  1.19988  0.77470  0.61775
    115   2.45499  4.58189  3.78208  4.04516  3.27594  4.22991  4.53641  2.27335  3.91694  1.91991  2.69765  4.23158  3.07794  2.86509  4.07997  2.07639  2.75281  2.26001  4.04291  4.00497    150 l - - -
          2.68618  4.42225  2.77519  2.73123  3.46354  2.40513  3.72494  3.29354  2.67741  2.69355  4.24690  2.90347  2.73739  3.18146  2.89801  2.37887  2.77519  2.98518  4.58477  3.61503
          0.02370  5.40101  3.96832  0.61958  0.77255  0.44706  1.02029
    116   3.16056  4.53500  5.12691  4.51136  2.79276  3.20472  4.66382  1.95260  4.29558  1.59481  2.51308  4.49345  3.62967  4.42626  4.30278  3.19221  3.06203  1.89956  3.08586  3.41712    151 l - - -
          2.68618  4.42225  2.77519  2.73123  3.46354  2.40513  3.72494  3.29354  2.67741  2.69355  4.24690  2.90347  2.73739  3.18146  2.89801  2.37887  2.77519  2.98518  4.58477  3.61503
          0.00636  5.45643  6.17878  0.61958  0.77255  0.47319  0.97554
    117   2.92247  4.91078  3.95457  2.72993  3.20110  3.09161  4.35309  2.45005  2.42643  2.40601  3.42691  2.43543  3.29642  3.65935  3.72139  2.71361  2.71447  2.86035  4.21995  2.53683    152 l - - -
          2.68618  4.42225  2.77519  2.73123  3.46354  2.40513  3.72494  3.29354  2.67741  2.69355  4.24690  2.90347  2.73739  3.18146  2.89801  2.37887  2.77519  2.98518  4.58477  3.61503
          0.00617  5.48674  6.20908  0.61958  0.77255  0.55378  0.85513
    118   2.34502  4.92376  2.51494  2.83395  2.83758  2.70950  4.34471  2.89069  3.03939  2.68607  3.43350  3.79832  4.48104  3.64316  3.70794  2.32778  2.16245  2.66428  3.93371  3.53717    153 t - - -
          2.68619  4.42226  2.77521  2.73124  3.46355  2.40514  3.72496  3.29355  2.67742  2.69356  4.24691  2.90348  2.73741  3.18147  2.89802  2.37888  2.77499  2.98519  4.58478  3.61504
          0.04799  3.73355  3.77439  0.38014  1.15127  0.55378  0.85513
    119   2.27166  4.55046  3.91369  4.44932  2.48412  4.32672  4.65664  1.68992  4.24924  2.34551  2.78835  3.59708  4.69110  4.39339  4.28170  2.28464  3.39714  2.18271  3.90884  2.78763    155 i - - -
          2.68618  4.42225  2.77519  2.73123  3.46354  2.40513  3.72494  3.29354  2.67741  2.69355  4.24690  2.90347  2.73739  3.18146  2.89801  2.37887  2.77519  2.98518  4.58477  3.61503
          0.00630  5.46557  6.18792  0.61958  0.77255  0.40028  1.10907
    120   2.04011  3.64752  5.10864  3.68410  2.58276  2.64110  4.68391  2.18768  4.29063  1.67709  2.79397  4.50082  4.71670  4.42996  4.31401  3.22634  2.60208  2.30352  5.19050  4.01355    156 l - - -
          2.68618  4.42225  2.77519  2.73123  3.46354  2.40513  3.72494  3.29354  2.67741  2.69355  4.24690  2.90347  2.73739  3.18146  2.89801  2.37887  2.77519  2.98518  4.58477  3.61503
          0.00608  5.50196  6.22431  0.61958  0.77255  0.48576  0.95510
    121   2.44075  4.58202  5.02234  4.41552  2.68562  2.73681  4.66828  1.91639  4.22798  1.94992  2.63813  2.71654  4.70653  4.38317  4.28137  2.59723  3.08955  2.10956  5.20190  4.02280    157 i - - -
          2.68618  4.42225  2.77519  2.73123  3.46354  2.40513  3.72494  3.29354  2.67741  2.69355  4.24690  2.90347  2.73739  3.18146  2.89801  2.37887  2.77519  2.98518  4.58477  3.61503
          0.00608  5.50196  6.22431  0.61958  0.77255  0.48576  0.95510
    122   2.16884  4.57687  5.05650  4.44754  2.73747  1.84220  4.67463  2.15569  4.25297  2.56651  2.68962  4.47694  4.71067  4.40193  4.29452  2.44516  3.02822  2.19468  5.19728  2.96156    158 g - - -
          2.68618  4.42225  2.77519  2.73123  3.46354  2.40513  3.72494  3.29354  2.67741  2.69355  4.24690  2.90347  2.73739  3.18146  2.89801  2.37887  2.77519  2.98518  4.58477  3.61503
          0.00608  5.50196  6.22431  0.61958  0.77255  0.48576  0.95510
    123   2.62003  3.72452  5.12450  4.51103  2.52182  2.76396  3.76164  1.77801  4.30192  1.63954  3.68581  4.50786  3.89964  4.43827  4.31971  2.72796  3.02821  2.20083  3.96774  4.01177    159 l - - -
          2.68618  4.42225  2.77519  2.73123  3.46354  2.40513  3.72494  3.29354  2.67741  2.69355  4.24690  2.90347  2.73739  3.18146  2.89801  2.37887  2.77519  2.98518  4.58477  3.61503
          0.00608  5.50196  6.22431  0.61958  0.77255  0.48576  0.95510
    124   2.64640  3.35683  5.04931  4.44078  2.22921  2.41885  3.61706  2.25708  4.24764  1.95934  3.69610  4.47342  3.81413  4.39786  4.29159  2.28171  3.05970  1.99605  5.19793  4.01954    160 l - - -
          2.68618  4.42225  2.77519  2.73123  3.46354  2.40513  3.72494  3.29354  2.67741  2.69355  4.24690  2.90347  2.73739  3.18146  2.89801  2.37887  2.77519  2.98518  4.58477  3.61503
          0.00608  5.50196  6.22431  0.61958  0.77255  0.48576  0.95510
    125   2.43834  4.57455  5.15107  4.53736  2.70028  2.87631  4.70365  1.30247  4.32573  1.87132  3.69293  4.52773  4.73254  4.45967  4.33888  3.68062  3.00978  2.02795  5.20046  3.39509    161 i - - -
          2.68618  4.42225  2.77519  2.73123  3.46354  2.40513  3.72494  3.29354  2.67741  2.69355  4.24690  2.90347  2.73739  3.18146  2.89801  2.37887  2.77519  2.98518  4.58477  3.61503
          0.00608  5.50196  6.22431  0.61958  0.77255  0.48576  0.95510
    126   2.00103  4.62150  4.79618  4.20197  2.44461  2.43542  4.62125  2.14841  4.05695  2.81482  3.73814  4.34711  4.67534  3.55652  4.18700  2.29256  2.59663  1.88544  5.23699  3.46458    162 v - - -
          2.68625  4.42232  2.77526  2.73130  3.46306  2.40519  3.72501  3.29268  2.67747  2.69362  4.24696  2.90353  2.73746  3.18153  2.89807  2.37893  2.77526  2.98491  4.58484  3.61510
          0.03166  3.53428  6.22431  1.09244  0.40856  0.48576  0.95510
    127   2.51048  3.76308  5.13435  4.52023  2.52569  4.35571  4.68835  2.33916  4.30899  1.43170  2.79142  3.30246  4.71957  4.44353  4.32339  2.40944  2.86335  2.19594  5.18731  3.43743    167 l - - -
          2.68618  4.42225  2.77519  2.73123  3.46354  2.40513  3.72494  3.29354  2.67741  2.69355  4.24690  2.90347  2.73739  3.18146  2.89801  2.37887  2.77519  2.98518  4.58477  3.61503
          0.00608  5.50196  6.22431  0.61958  0.77255  0.48576  0.95510
    128   2.72094  4.57249  5.13549  4.52227  2.52603  3.57625  4.69636  1.30979  4.31282  1.66330  3.31205  3.53302  4.72665  4.44875  4.32971  3.67370  2.79612  2.22614  5.19674  4.02019    168 i - - -
          2.68618  4.42225  2.77519  2.73123  3.46354  2.40513  3.72494  3.29354  2.67741  2.69355  4.24690  2.90347  2.73739  3.18146  2.89801  2.37887  2.77519  2.98518  4.58477  3.61503
          0.00608  5.50196  6.22431  0.61958  0.77255  0.48576  0.95510
    129   2.44410  3.70411  5.15093  4.53566  1.73405  4.35763  4.69110  1.88307  4.32075  2.30588  2.76977  4.51967  3.87381  4.45217  4.32933  2.97605  2.75567  2.81031  3.84874  2.37309    169 f - - -
          2.68625  4.42233  2.77527  2.73131  3.46361  2.40520  3.72502  3.29310  2.67748  2.69362  4.24563  2.90354  2.73747  3.18154  2.89773  2.37894  2.77527  2.98526  4.58484  3.61439
          0.03494  3.43081  6.22431  1.11351  0.39810  0.48576  0.95510
    130   2.47956  3.04004  3.66374  4.06239  2.77867  2.44668  4.58561  2.34090  3.94133  2.14003  3.33667  3.13368  3.85297  3.55121  4.11893  2.72853  2.51050  2.38846  5.26436  3.11086    174 l - - -
          2.68618  4.42225  2.77519  2.73123  3.46354  2.40513  3.72494  3.29354  2.67741  2.69355  4.24690  2.90347  2.73739  3.18146  2.89801  2.37887  2.77519  2.98518  4.58477  3.61503
          0.00608  5.50196  6.22431  0.61958  0.77255  0.48576  0.95510
    131   1.35221  3.78249  4.90847  4.31022  2.94403  2.89008  4.65376  2.57439  4.14646  2.29058  3.72883  4.40765  4.69465  4.32311  4.24127  1.72845  3.42189  2.51641  5.23003  4.04761    175 a - - -
          2.68618  4.42225  2.77519  2.73123  3.46354  2.40513  3.72494  3.29354  2.67741  2.69355  4.24690  2.90347  2.73739  3.18146  2.89801  2.37887  2.77519  2.98518  4.58477  3.61503
          0.00608  5.50196  6.22431  0.61958  0.77255  0.48576  0.95510
    132   2.83668  3.99881  5.16787  4.55219  2.16478  3.66687  4.70020  1.43374  4.33518  2.04554  2.98930  4.53112  4.72876  4.46469  4.34012  3.67743  3.06728  1.75531  5.19079  3.44757    176 i - - -
          2.68618  4.42225  2.77519  2.73123  3.46354  2.40513  3.72494  3.29354  2.67741  2.69355  4.24690  2.90347  2.73739  3.18146  2.89801  2.37887  2.77519  2.98518  4.58477  3.61503
          0.00608  5.50196  6.22431  0.61958  0.77255  0.48576  0.95510
    133   2.71163  4.66427  4.60321  3.36509  2.67970  4.27346  3.66029  2.13469  3.90373  2.35653  2.46109  3.21815  3.59239  3.16338  4.09617  2.71357  2.39969  2.24646  5.27441  2.84100    177 i - - -
          2.68618  4.42225  2.77519  2.73123  3.46354  2.40513  3.72494  3.29354  2.67741  2.69355  4.24690  2.90347  2.73739  3.18146  2.89801  2.37887  2.77519  2.98518  4.58477  3.61503
          0.00608  5.50196  6.22431  0.61958  0.77255  0.48576  0.95510
    134   3.95977  5.26293  5.89945  5.31242  1.67951  5.17645  5.33774  1.25302  5.11763  1.45043  3.23962  5.31402  5.41863  5.11531  5.07987  4.51308  4.17863  3.26677  5.58978  2.15286    178 i - - -
          2.68618  4.42225  2.77519  2.73123  3.46354  2.40513  3.72494  3.29354  2.67741  2.69355  4.24690  2.90347  2.73739  3.18146  2.89801  2.37887  2.77519  2.98518  4.58477  3.61503
          0.00608  5.50196  6.22431  0.61958  0.77255  0.48576  0.95510
    135   2.82962  5.08757  5.21185  4.81107  4.80333  4.22197  5.47220  3.04318  4.69642  3.74417  4.73756  4.73524  0.46522  4.93036  4.86719  3.66149  3.08592  2.59731  6.35326  5.18371    179 P - - -
          2.68618  4.42225  2.77519  2.73123  3.46354  2.40513  3.72494  3.29354  2.67741  2.69355  4.24690  2.90347  2.73739  3.18146  2.89801  2.37887  2.77519  2.98518  4.58477  3.61503
          0.00608  5.50196  6.22431  0.61958  0.77255  0.48576  0.95510
    136   2.69608  4.57885  5.13250  4.52021  2.38679  3.56322  4.70144  1.80843  4.31284  1.12878  3.69447  4.51997  3.77806  4.45006  4.33273  3.67799  2.80964  2.48722  5.20370  4.02732    180 l - - -
          2.68618  4.42225  2.77519  2.73123  3.46354  2.40513  3.72494  3.29354  2.67741  2.69355  4.24690  2.90347  2.73739  3.18146  2.89801  2.37887  2.77519  2.98518  4.58477  3.61503
          0.00608  5.50196  6.22431  0.61958  0.77255  0.48576  0.95510
    137   3.16692  3.87252  4.27042  2.94912  2.35711  4.20063  4.47475  2.71736  3.27040  2.44772  3.39619  3.22888  4.57578  2.68479  3.43545  2.80397  2.29696  2.63154  5.36583  1.98433    181 y - - -
          2.68618  4.42225  2.77519  2.73123  3.46354  2.40513  3.72494  3.29354  2.67741  2.69355  4.24690  2.90347  2.73739  3.18146  2.89801  2.37887  2.77519  2.98518  4.58477  3.61503
          0.00608  5.50196  6.22431  0.61958  0.77255  0.48576  0.95510
    138   3.63552  4.98145  5.47496  4.91241  1.24392  4.77194  4.79425  2.68986  4.70864  1.97045  3.93454  4.85313  5.10376  3.51206  4.70908  4.09230  3.86331  2.89735  5.11664  1.33644    182 f - - -
          2.68618  4.42225  2.77519  2.73123  3.46354  2.40513  3.72494  3.29354  2.67741  2.69355  4.24690  2.90347  2.73739  3.18146  2.89801  2.37887  2.77519  2.98518  4.58477  3.61503
          0.00608  5.50196  6.22431  0.61958  0.77255  0.48576  0.95510
    139   2.66027  4.66771  4.59240  4.00718  3.19670  4.27180  4.57090  2.32343  1.28028  2.09928  3.35700  4.23373  4.64197  4.12219  3.58152  2.72262  3.40953  2.70831  3.13632  4.08339    183 k - - -
          2.68618  4.42225  2.77519  2.73123  3.46354  2.40513  3.72494  3.29354  2.67741  2.69355  4.24690  2.90347  2.73739  3.18146  2.89801  2.37887  2.77519  2.98518  4.58477  3.61503
          0.00608  5.50196  6.22431  0.61958  0.77255  0.48576  0.95510
    140   3.18348  4.60785  4.86624  3.22860  1.50177  3.16850  4.63627  2.82670  4.11077  1.76303  3.72486  3.74188  4.68551  4.29349  4.21730  2.65379  2.71182  2.63858  4.00690  2.69201    184 f - - -
          2.68618  4.42225  2.77519  2.73123  3.46354  2.40513  3.72494  3.29354  2.67741  2.69355  4.24690  2.90347  2.73739  3.18146  2.89801  2.37887  2.77519  2.98518  4.58477  3.61503
          0.00608  5.50196  6.22431  0.61958  0.77255  0.48576  0.95510
    141   2.85320  5.62657  2.88139  2.44041  3.93229  1.19408  4.08411  4.45213  2.18716  3.93038  4.66858  3.10119  3.65115  3.18193  2.73510  2.79625  3.35448  4.01548  6.06114  4.65164    185 g - - -
          2.68618  4.42225  2.77519  2.73123  3.46354  2.40513  3.72494  3.29354  2.67741  2.69355  4.24690  2.90347  2.73739  3.18146  2.89801  2.37887  2.77519  2.98518  4.58477  3.61503
          0.10288  5.50196  2.36779  0.61958  0.77255  0.48576  0.95510
    142   2.21297  4.08152  3.06391  2.71812  4.50800  3.40305  3.56563  3.92400  2.72801  3.06821  3.65239  2.87493  3.05696  3.01541  3.37793  2.90030  2.80941  2.06981  5.77516  2.30490    186 v - - -
          2.68618  4.42225  2.77519  2.73123  3.46354  2.40513  3.72494  3.29354  2.67741  2.69355  4.24690  2.90347  2.73739  3.18146  2.89801  2.37887  2.77519  2.98518  4.58477  3.61503
          0.00669  5.40577  6.12812  0.61958  0.77255  0.42035  1.06949
    143   2.85471  5.55461  3.37933  1.38507  4.87490  2.95873  4.07861  3.32851  2.01847  3.13397  4.60193  3.36682  4.28188  3.18358  2.55094  2.39534  3.01674  3.93188  4.01757  4.60715    187 e - - -
          2.68618  4.42225  2.77519  2.73123  3.46354  2.40513  3.72494  3.29354  2.67741  2.69355  4.24690  2.90347  2.73739  3.18146  2.89801  2.37887  2.77519  2.98518  4.58477  3.61503
          0.00622  5.47916  6.20151  0.61958  0.77255  0.58562  0.81364
    144   2.60067  5.48307  3.41631  2.85953  4.08752  3.90541  3.22185  3.15932  1.25680  3.76555  4.53802  2.53621  4.29737  3.21514  2.58858  2.85257  2.68892  3.05372  5.94829  4.57189    188 k - - -
          2.68618  4.42225  2.77519  2.73123  3.46354  2.40513  3.72494  3.29354  2.67741  2.69355  4.24690  2.90347  2.73739  3.18146  2.89801  2.37887  2.77519  2.98518  4.58477  3.61503
          0.00622  5.47916  6.20151  0.61958  0.77255  0.58562  0.81364
    145   2.10882  4.63937  4.64459  4.05710  3.74354  1.87916  4.57635  2.11935  3.93511  2.65057  3.25613  4.25847  4.64053  4.15263  4.11079  1.76275  2.84253  2.45853  5.25253  3.50653    189 s - - -
          2.68618  4.42225  2.77519  2.73123  3.46354  2.40513  3.72494  3.29354  2.67741  2.69355  4.24690  2.90347  2.73739  3.18146  2.89801  2.37887  2.77519  2.98518  4.58477  3.61503
          0.00622  5.47916  6.20151  0.61958  0.77255  0.58562  0.81364
    146   2.93997  5.60206  2.86557  2.47179  4.94226  3.87876  4.06622  3.78909  1.97804  3.17486  4.64402  2.62498  4.27211  2.90100  1.56529  2.90441  2.64271  2.87811  6.03760  4.62974    190 r - - -
          2.68621  4.42228  2.77522  2.73126  3.46357  2.40500  3.72497  3.29357  2.67744  2.69358  4.24693  2.90350  2.73716  3.18149  2.89804  2.37890  2.77522  2.98521  4.58480  3.61506
          0.08548  2.97665  3.47504  0.25085  1.50570  0.42803  1.05496
    147   2.83677  4.54807  5.11804  4.50385  2.29063  4.33837  4.67109  1.63983  4.29236  2.11697  2.71723  4.49540  3.85373  3.63438  4.30635  3.18311  2.62527  1.74637  5.16967  3.51421    192 i - - -
          2.68611  4.42123  2.77556  2.73160  3.46391  2.40513  3.72531  3.29197  2.67777  2.69333  4.24610  2.90383  2.73745  3.18183  2.89804  2.37889  2.77534  2.98495  4.58514  3.61368
          0.18924  1.76974  6.19562  1.15072  0.38039  0.41549  1.07886
    148   2.41231  4.58038  5.17894  4.56434  2.32962  4.38223  4.71775  1.65840  4.34912  1.88550  3.32182  4.54639  4.74429  4.47929  4.35597  3.25135  3.44089  1.52205  5.20803  3.32011    199 v - - -
          2.68618  4.42225  2.77519  2.73123  3.46354  2.40513  3.72494  3.29354  2.67741  2.69355  4.24690  2.90347  2.73739  3.18146  2.89801  2.37887  2.77519  2.98518  4.58477  3.61503
          0.00608  5.50196  6.22431  0.61958  0.77255  0.48576  0.95510
    149   2.33615  4.60266  4.89470  4.29524  2.57213  2.97445  4.64238  2.23710  3.49372  1.95970  2.35196  3.05300  4.68946  4.31023  4.22936  2.42233  2.83322  2.23637  5.22003  4.03734    200 l - - -
          2.68618  4.42225  2.77519  2.73123  3.46354  2.40513  3.72494  3.29354  2.67741  2.69355  4.24690  2.90347  2.73739  3.18146  2.89801  2.37887  2.77519  2.98518  4.58477  3.61503
          0.00608  5.50196  6.22431  0.61958  0.77255  0.48576  0.95510
    150   3.18846  3.71341  5.14220  4.52755  1.80829  3.60182  4.68979  2.01666  4.31461  1.83845  2.42174  3.69151  3.76772  4.44771  4.32630  2.96785  3.09312  2.04358  5.18647  4.01029    201 f - - -
          2.68618  4.42225  2.77519  2.73123  3.46354  2.40513  3.72494  3.29354  2.67741  2.69355  4.24690  2.90347  2.73739  3.18146  2.89801  2.37887  2.77519  2.98518  4.58477  3.61503
          0.00608  5.50196  6.22431  0.61958  0.77255  0.48576  0.95510
    151   2.16893  4.56851  5.14129  4.52723  2.10595  3.29131  4.69373  1.86816  4.31557  1.69593  3.28221  4.51808  4.72403  4.44966  4.32907  3.26287  2.76185  2.02395  5.19159  4.01528    202 l - - -
          2.68618  4.42225  2.77519  2.73123  3.46354  2.40513  3.72494  3.29354  2.67741  2.69355  4.24690  2.90347  2.73739  3.18146  2.89801  2.37887  2.77519  2.98518  4.58477  3.61503
          0.00608  5.50196  6.22431  0.61958  0.77255  0.48576  0.95510
    152   2.00809  3.82486  5.07688  4.46686  3.66883  3.23515  4.67974  1.85902  4.26834  1.97968  2.94447  4.48709  3.06590  4.41383  4.30330  2.65365  3.17317  1.75899  5.19645  4.01868    203 v - - -
          2.68618  4.42225  2.77519  2.73123  3.46354  2.40513  3.72494  3.29354  2.67741  2.69355  4.24690  2.90347  2.73739  3.18146  2.89801  2.37887  2.77519  2.98518  4.58477  3.61503
          0.00608  5.50196  6.22431  0.61958  0.77255  0.48576  0.95510
    153   2.68822  3.75010  5.15528  4.53977  1.91921  3.61204  4.69236  1.78782  4.32403  2.31923  2.40339  4.52191  4.72227  4.45474  4.33127  2.46094  3.42115  2.06848  5.18533  3.09492    204 i - - -
          2.68618  4.42225  2.77519  2.73123  3.46354  2.40513  3.72494  3.29354  2.67741  2.69355  4.24690  2.90347  2.73739  3.18146  2.89801  2.37887  2.77519  2.98518  4.58477  3.61503
          0.00608  5.50196  6.22431  0.61958  0.77255  0.48576  0.95510
    154   2.73063  4.56559  5.13788  4.52355  1.63375  2.79103  4.68925  2.05948  4.31162  2.06247  2.74166  4.51412  3.67828  4.44555  4.32490  3.19081  3.42080  2.00250  5.18723  3.38667    205 f - - -
          2.68601  4.42229  2.77524  2.73127  3.46358  2.40517  3.72499  3.29319  2.67745  2.69359  4.24694  2.90351  2.73721  3.18151  2.89805  2.37891  2.77524  2.98523  4.58481  3.61507
          0.02793  3.66662  6.22431  0.88073  0.53525  0.48576  0.95510
    155   1.96766  3.66988  5.08727  4.47657  2.50637  1.85619  4.68124  2.30913  4.27574  1.99881  3.69223  4.49154  3.89295  4.41921  4.30691  3.26884  3.00442  2.05453  5.19467  4.01719    209 g - - -
          2.68597  4.42244  2.77538  2.73142  3.46373  2.40485  3.72513  3.29336  2.67760  2.69314  4.24608  2.90365  2.73739  3.18165  2.89820  2.37891  2.77538  2.98485  4.58496  3.61522
          0.13131  2.47914  3.23800  1.13934  0.38571  0.48576  0.95510
    156   2.07356  4.55289  5.06723  4.45684  2.92488  3.53193  4.66238  1.65738  4.25628  1.50969  3.67178  4.47209  3.40121  4.39992  4.28772  2.94144  3.40056  2.10927  5.17574  3.99823    216 l - - -
          2.68618  4.42225  2.77519  2.73123  3.46354  2.40513  3.72494  3.29354  2.67741  2.69355  4.24690  2.90347  2.73739  3.18146  2.89801  2.37887  2.77519  2.98518  4.58477  3.61503
          0.11514  5.46399  2.25836  0.61958  0.77255  0.51659  0.90771
    157   2.56753  3.12901  5.03210  4.41978  2.02690  2.91063  4.60792  1.80392  4.21428  2.21940  3.61230  4.42464  3.18148  4.35373  4.23790  2.91990  2.82117  2.15300  5.11472  3.40280    217 i - - -
          2.68618  4.42225  2.77519  2.73123  3.46354  2.40513  3.72494  3.29354  2.67741  2.69355  4.24690  2.90347  2.73739  3.18146  2.89801  2.37887  2.77519  2.98518  4.58477  3.61503
          0.00689  5.37675  6.09910  0.61958  0.77255  0.76492  0.62619
    158   2.25969  3.68113  5.07717  4.46292  1.72245  2.24488  4.62915  2.36623  4.25115  2.35589  3.21212  4.45378  4.66004  4.38521  4.26465  3.60693  3.06307  2.07042  5.12724  2.78711    218 f - - -
          2.68614  4.42243  2.77538  2.73142  3.46372  2.40489  3.72513  3.29311  2.67759  2.69321  4.24441  2.90365  2.73742  3.18165  2.89819  2.37894  2.77538  2.98506  4.58495  3.61521
          0.16133  2.08751  3.68930  0.87895  0.53651  0.67064  0.71617
    159   2.66655  4.50645  5.09686  4.48142  2.27012  2.92780  4.63494  1.98649  4.26597  1.56936  3.31367  4.46420  4.66499  4.39688  4.27364  3.17377  3.36403  1.80074  3.98973  3.42839    224 l - - -
          2.68618  4.42225  2.77519  2.73123  3.46354  2.40513  3.72494  3.29354  2.67741  2.69355  4.24690  2.90347  2.73739  3.18146  2.89801  2.37887  2.77519  2.98518  4.58477  3.61503
          0.00668  5.40832  6.13067  0.61958  0.77255  0.53548  0.88041
    160   3.16718  4.54614  5.10012  4.48724  2.62045  2.36844  4.66658  2.12405  4.27929  1.50895  2.57272  4.48636  4.69757  4.41621  4.29857  2.43988  3.06679  2.12597  5.16882  3.99241    225 l - - -
          2.68618  4.42225  2.77519  2.73123  3.46354  2.40513  3.72494  3.29354  2.67741  2.69355  4.24690  2.90347  2.73739  3.18146  2.89801  2.37887  2.77519  2.98518  4.58477  3.61503
          0.00635  5.45752  6.17987  0.61958  0.77255  0.50046  0.93205
    161   2.68948  3.07938  4.86462  3.64319  2.94686  3.13863  4.62666  2.13285  3.56075  2.57977  2.65962  4.37697  2.71713  3.66310  4.20980  2.41275  3.11536  2.08189  5.21106  2.64952    226 v - - -
          2.68618  4.42225  2.77519  2.73123  3.46354  2.40513  3.72494  3.29354  2.67741  2.69355  4.24690  2.90347  2.73739  3.18146  2.89801  2.37887  2.77519  2.98518  4.58477  3.61503
          0.00620  5.48274  6.20508  0.61958  0.77255  0.57075  0.83265
    162   1.93437  5.49203  3.41221  2.24014  4.78748  2.69976  3.41764  3.66360  2.52852  2.53499  4.54609  2.57579  4.29633  2.95494  3.33783  2.13587  3.34035  3.14690  3.72255  4.57676    227 a - - -
          2.68618  4.42225  2.77519  2.73123  3.46354  2.40513  3.72494  3.29354  2.67741  2.69355  4.24690  2.90347  2.73739  3.18146  2.89801  2.37887  2.77519  2.98518  4.58477  3.61503
          0.02671  5.48274  3.80753  0.61958  0.77255  0.57075  0.83265
    163   2.73351  3.59509  5.13475  4.51896  2.76210  4.33462  4.66854  1.53374  4.30234  1.86884  3.18471  4.49917  4.69823  4.43231  3.58228  3.16551  2.83312  1.69584  4.06537  3.98458    228 i - - -
          2.68602  4.42232  2.77527  2.73130  3.46361  2.40520  3.72502  3.29361  2.67725  2.69362  4.24697  2.90354  2.73726  3.18153  2.89780  2.37894  2.77527  2.98498  4.58484  3.61510
          0.07332  2.67893  6.18469  0.56795  0.83629  0.65206  0.73599
    164   3.16386  3.73851  5.11183  4.49758  1.80969  3.31337  4.66422  2.22495  3.55544  1.96089  3.21607  4.48876  4.69533  4.42009  4.29963  2.73163  2.69471  1.94040  5.16261  2.78470    232 f - - -
          2.68618  4.42225  2.77519  2.73123  3.46354  2.40513  3.72494  3.29354  2.67741  2.69355  4.24690  2.90347  2.73739  3.18146  2.89801  2.37887  2.77519  2.98518  4.58477  3.61503
          0.00632  5.46235  6.18469  0.61958  0.77255  0.51738  0.90654
    165   2.71981  5.60690  2.85280  2.33972  4.94865  2.90055  3.47946  3.72286  1.91210  3.06790  3.57999  2.48743  4.27254  2.93984  3.10059  2.03665  2.85242  3.51908  6.04158  3.81569    233 k - - -
          2.68622  4.42229  2.77524  2.73128  3.46358  2.40483  3.72499  3.29358  2.67745  2.69359  4.24694  2.90351  2.73744  3.18151  2.89805  2.37875  2.77524  2.98523  4.58481  3.61507
          0.12239  2.61777  3.16458  0.19598  1.72613  0.43430  1.04332
    166   2.83611  5.33373  2.96175  2.55682  3.11662  3.39675  3.17281  2.52805  2.58564  2.21359  3.33943  2.38010  4.31974  3.00704  3.08452  2.81907  2.80912  2.94665  5.83064  4.48876    235 l - - -
          2.68521  4.42295  2.77512  2.73130  3.46347  2.40550  3.72487  3.29277  2.67792  2.69187  4.24760  2.90292  2.73783  3.18182  2.89843  2.37927  2.77589  2.98560  4.58547  3.61420
          0.31145  1.32594  6.18409  1.36300  0.29557  0.65432  0.73354
    167   2.70520  5.58045  2.83281  1.99910  3.95503  3.40071  4.05966  3.61634  2.49545  3.46817  3.81537  1.97008  4.26477  2.69843  3.28943  1.97817  2.97489  3.14751  6.01921  4.61441    246 n - - -
          2.68618  4.42225  2.77519  2.73123  3.46354  2.40513  3.72494  3.29354  2.67741  2.69355  4.24690  2.90347  2.73739  3.18146  2.89801  2.37887  2.77519  2.98518  4.58477  3.61503
          0.02693  5.46175  3.80189  0.61958  0.77255  0.39317  1.12366
    168   2.61156  5.57445  3.01143  2.81503  4.90232  3.11521  3.57032  3.67716  2.09311  2.76746  4.61965  2.30538  3.36047  2.93797  2.68526  2.49588  2.42518  3.48481  4.20435  3.21017    247 k - - -
          2.68618  4.42225  2.77519  2.73123  3.46354  2.40513  3.72494  3.29354  2.67741  2.69355  4.24690  2.90347  2.73739  3.18146  2.89801  2.37887  2.77519  2.98518  4.58477  3.61503
          0.00620  5.48230  6.20465  0.61958  0.77255  0.57257  0.83028
    169   3.28908  4.65524  5.24905  3.70503  1.79851  4.46862  4.79389  1.62911  4.42741  1.49960  3.70131  4.62798  4.82052  4.54988  4.43523  3.78286  3.52060  2.14620  5.26457  2.69705    248 l - - -
          2.68619  4.42268  2.77542  2.73121  3.46311  2.40510  3.72537  3.29325  2.67763  2.69345  4.24644  2.90307  2.73754  3.18156  2.89818  2.37876  2.77562  2.98496  4.58519  3.61443
          0.26834  1.45530  6.20465  0.99328  0.46261  0.57257  0.83028
    170   2.69787  5.37369  2.90003  2.24886  3.73592  2.68921  3.48353  2.58306  2.91828  2.56157  3.09658  3.16754  3.11042  2.91225  3.38904  2.54174  2.42562  3.28829  5.86437  4.51538    256 e - - -
          2.68618  4.42225  2.77519  2.73123  3.46354  2.40513  3.72494  3.29354  2.67741  2.69355  4.24690  2.90347  2.73739  3.18146  2.89801  2.37887  2.77519  2.98518  4.58477  3.61503
          0.00620  5.48230  6.20465  0.61958  0.77255  0.43507  1.04191
    171   2.60387  4.67943  3.25026  3.50927  2.73048  3.76860  3.77243  2.22019  3.85650  1.55307  3.39316  4.20586  3.75419  4.09107  3.51798  2.80919  2.67761  2.06837  5.28773  4.09143    257 l - - -
          2.68618  4.42225  2.77519  2.73123  3.46354  2.40513  3.72494  3.29354  2.67741  2.69355  4.24690  2.90347  2.73739  3.18146  2.89801  2.37887  2.77519  2.98518  4.58477  3.61503
          0.00608  5.50196  6.22431  0.61958  0.77255  0.48576  0.95510
    172   2.39033  5.58250  3.38278  2.23519  2.66579  3.33532  3.58122  4.38263  2.51013  3.44780  3.13499  2.82827  3.11032  2.77215  3.03232  1.90413  2.86879  3.96330  6.02626  3.90750    258 s - - -
          2.68631  4.42238  2.77532  2.73114  3.46233  2.40510  3.72507  3.29367  2.67754  2.69301  4.24703  2.90359  2.73752  3.18159  2.89814  2.37900  2.77510  2.98531  4.58490  3.61516
          0.14724  2.21056  3.60198  0.59445  0.80266  0.48576  0.95510
    173   2.66994  4.70058  4.40544  3.82678  3.21600  4.22054  3.21690  2.23797  3.24941  1.59731  3.81248  2.32846  4.59326  2.67235  3.98659  2.87257  3.38861  2.30671  3.85818  4.10136    262 l - - -
          2.68618  4.42225  2.77519  2.73123  3.46354  2.40513  3.72494  3.29354  2.67741  2.69355  4.24690  2.90347  2.73739  3.18146  2.89801  2.37887  2.77519  2.98518  4.58477  3.61503
          0.00624  5.47635  6.19869  0.61958  0.77255  0.42194  1.06646
    174   2.73851  5.00147  3.84332  2.79858  2.95286  3.28127  4.31174  2.26107  3.00002  2.55744  4.09704  2.51191  2.95244  3.23179  3.65074  2.50150  2.28070  2.49177  5.56450  3.67295    263 i - - -
          2.68618  4.42225  2.77519  2.73123  3.46354  2.40513  3.72494  3.29354  2.67741  2.69355  4.24690  2.90347  2.73739  3.18146  2.89801  2.37887  2.77519  2.98518  4.58477  3.61503
          0.00608  5.50196  6.22431  0.61958  0.77255  0.48576  0.95510
    175   2.89328  5.62449  2.10955  2.35339  3.93748  2.98700  3.35082  4.45497  2.62955  3.92963  3.88524  2.58459  3.36996  2.40638  3.05687  2.14165  2.55835  4.01495  4.22236  3.85628    264 d - - -
          2.68618  4.42225  2.77519  2.73123  3.46354  2.40513  3.72494  3.29354  2.67741  2.69355  4.24690  2.90347  2.73739  3.18146  2.89801  2.37887  2.77519  2.98518  4.58477  3.61503
          0.00608  5.50196  6.22431  0.61958  0.77255  0.48576  0.95510
    176   3.17591  4.67739  4.55271  3.50092  2.61142  4.26361  4.56001  2.18871  2.80493  1.73368  3.07456  2.27750  3.31189  4.09613  4.07094  2.88088  2.65015  2.51196  5.28595  3.53117    265 l - - -
          2.68618  4.42225  2.77519  2.73123  3.46354  2.40513  3.72494  3.29354  2.67741  2.69355  4.24690  2.90347  2.73739  3.18146  2.89801  2.37887  2.77519  2.98518  4.58477  3.61503
          0.00608  5.50196  6.22431  0.61958  0.77255  0.48576  0.95510
    177   3.11860  5.52526  3.41081  2.31333  4.82929  3.16215  4.10135  3.74446  2.85442  2.46394  3.85281  2.69207  2.57382  2.78943  2.82784  1.82755  2.70679  3.89365  5.98332  2.98801    266 s - - -
          2.68618  4.42225  2.77519  2.73123  3.46354  2.40513  3.72494  3.29354  2.67741  2.69355  4.24690  2.90347  2.73739  3.18146  2.89801  2.37887  2.77519  2.98518  4.58477  3.61503
          0.02542  5.50196  3.86217  0.61958  0.77255  0.48576  0.95510
    178   2.80959  5.53777  2.13401  2.53899  4.85068  2.87083  4.08478  3.29687  2.83339  2.96279  4.58702  2.10441  3.64537  2.90350  3.32019  2.34190  2.86692  2.83311  5.99020  3.07483    267 n - - -
          2.68618  4.42225  2.77519  2.73123  3.46354  2.40513  3.72494  3.29354  2.67741  2.69355  4.24690  2.90347  2.73739  3.18146  2.89801  2.37887  2.77519  2.98518  4.58477  3.61503
          0.00620  5.48274  6.20508  0.61958  0.77255  0.43607  1.04008
    179   2.75242  4.63604  4.72404  3.69067  3.29733  2.85300  4.60392  2.63307  3.16762  2.20796  2.83133  3.68407  2.96259  4.20680  4.15393  2.53857  3.08831  2.22005  2.81892  2.25402    268 l - - -
          2.68556  4.42240  2.77535  2.73089  3.46369  2.40528  3.72510  3.29369  2.67737  2.69343  4.24705  2.90362  2.73755  3.18161  2.89816  2.37882  2.77535  2.98533  4.58492  3.61446
          0.12755  2.13904  6.22431  0.66458  0.72255  0.48576  0.95510
    180   2.48676  4.60611  4.87517  4.27676  2.53872  3.00486  4.63820  1.77913  3.20242  1.70007  3.72321  3.59475  4.68670  3.63844  4.22105  3.11813  2.85788  2.24674  5.22307  3.20841    272 l - - -
          2.68618  4.42225  2.77519  2.73123  3.46354  2.40513  3.72494  3.29354  2.67741  2.69355  4.24690  2.90347  2.73739  3.18146  2.89801  2.37887  2.77519  2.98518  4.58477  3.61503
          0.02917  5.50196  3.70215  0.61958  0.77255  0.48576  0.95510
    181   2.66678  4.58436  4.90506  4.30423  2.76039  4.31266  4.63338  2.29771  3.05595  1.17826  3.70178  4.39631  4.67876  3.69098  3.47070  2.85307  3.11339  2.16144  5.20220  3.42625    273 l - - -
          2.68618  4.42225  2.77519  2.73123  3.46354  2.40513  3.72494  3.29354  2.67741  2.69355  4.24690  2.90347  2.73739  3.18146  2.89801  2.37887  2.77519  2.98518  4.58477  3.61503
          0.00622  5.47901  6.20136  0.61958  0.77255  0.58624  0.81287
    182   2.38276  3.70450  5.04771  4.43836  2.28018  3.60138  4.66112  2.24154  4.24258  2.07737  3.16272  2.51664  4.69687  3.54242  3.67843  2.96285  3.40500  2.28058  3.75545  2.48825    274 l - - -
          2.68618  4.42225  2.77519  2.73123  3.46354  2.40513  3.72494  3.29354  2.67741  2.69355  4.24690  2.90347  2.73739  3.18146  2.89801  2.37887  2.77519  2.98518  4.58477  3.61503
          0.00622  5.47901  6.20136  0.61958  0.77255  0.42770  1.05557
    183   2.94264  3.73926  5.15514  4.53974  2.77263  2.97201  4.69311  1.69416  4.32424  1.65969  2.77212  4.52233  3.87651  4.45514  4.33181  3.35675  3.00007  1.77327  5.18631  4.01038    275 l - - -
          2.68619  4.42226  2.77521  2.73124  3.46355  2.40514  3.72496  3.29355  2.67742  2.69356  4.24691  2.90348  2.73741  3.18147  2.89802  2.37874  2.77521  2.98519  4.58478  3.61504
          0.06916  3.76690  3.13043  0.38334  1.14440  0.48576  0.95510
    184   2.63698  2.99041  4.92088  4.31876  3.22112  2.02700  4.62803  1.52612  4.14623  2.03814  3.68659  3.68689  3.21032  4.31498  4.22564  2.94547  3.10051  2.61954  5.18738  4.00623    277 i - - -
          2.68618  4.42225  2.77519  2.73123  3.46354  2.40513  3.72494  3.29354  2.67741  2.69355  4.24690  2.90347  2.73739  3.18146  2.89801  2.37887  2.77519  2.98518  4.58477  3.61503
          0.00634  5.45935  6.18169  0.61958  0.77255  0.38885  1.13269
    185   2.29338  3.71504  5.06064  4.45138  2.33348  3.09323  4.67507  2.26310  4.25586  1.66662  3.69441  3.63129  3.89786  4.40400  4.29586  2.41118  2.81400  2.30386  5.19634  3.09178    278 l - - -
          2.68618  4.42225  2.77519  2.73123  3.46354  2.40513  3.72494  3.29354  2.67741  2.69355  4.24690  2.90347  2.73739  3.18146  2.89801  2.37887  2.77519  2.98518  4.58477  3.61503
          0.05215  5.50196  3.06321  0.61958  0.77255  0.48576  0.95510
    186   2.12056  4.54506  5.06649  4.45540  2.72120  3.48649  4.65554  1.91077  4.25331  1.51755  3.66397  4.46756  3.35896  4.39568  4.28237  3.25464  2.78910  1.95296  5.16697  3.98962    279 l - - -
          2.68618  4.42225  2.77519  2.73123  3.46354  2.40513  3.72494  3.29354  2.67741  2.69355  4.24690  2.90347  2.73739  3.18146  2.89801  2.37887  2.77519  2.98518  4.58477  3.61503
          0.05711  5.45617  2.97116  0.61958  0.77255  0.67513  0.71150
    187   2.21104  4.55532  5.10371  4.49557  2.85325  2.22077  4.69589  1.88689  4.29413  1.94038  3.67553  4.50444  4.71758  4.43621  4.32127  3.66805  3.07338  1.54715  5.20074  4.02293    280 v - - -
          2.68618  4.42225  2.77519  2.73123  3.46354  2.40513  3.72494  3.29354  2.67741  2.69355  4.24690  2.90347  2.73739  3.18146  2.89801  2.37887  2.77519  2.98518  4.58477  3.61503
          0.00669  5.40575  6.12810  0.61958  0.77255  0.67184  0.71492
    188   2.63342  4.52602  5.08979  4.47618  2.65962  3.20553  4.64841  1.63908  4.26616  2.00838  2.72316  4.47075  3.58886  4.40167  4.28234  2.96396  3.38036  1.62849  5.14861  3.97212    281 v - - -
          2.68619  4.42226  2.77521  2.73124  3.46355  2.40500  3.72496  3.29355  2.67742  2.69356  4.24691  2.90348  2.73741  3.18147  2.89802  2.37888  2.77521  2.98519  4.58478  3.61504
          0.04653  3.72500  3.84678  0.38822  1.13401  0.58327  0.81661
    189   2.34410  3.12361  5.05653  4.44521  2.89981  2.29980  4.64426  1.93286  4.24281  2.20681  3.23875  4.45690  4.67777  4.38493  4.27142  2.44924  2.29269  2.21179  5.15535  3.97803    283 i - - -
          2.68618  4.42225  2.77519  2.73123  3.46354  2.40513  3.72494  3.29354  2.67741  2.69355  4.24690  2.90347  2.73739  3.18146  2.89801  2.37887  2.77519  2.98518  4.58477  3.61503
          0.02617  5.44015  3.84023  0.61958  0.77255  0.48269  0.96004
    190   2.51701  3.78729  5.18328  4.56849  2.92035  4.38325  4.71880  1.64143  4.35267  1.29106  2.69035  4.54934  4.74227  4.47894  4.35675  3.69630  3.43925  2.17232  5.20246  3.32025    284 l - - -
          2.68618  4.42225  2.77519  2.73123  3.46354  2.40513  3.72494  3.29354  2.67741  2.69355  4.24690  2.90347  2.73739  3.18146  2.89801  2.37887  2.77519  2.98518  4.58477  3.61503
          0.00634  5.46034  6.18269  0.61958  0.77255  0.53039  0.88764
    191   2.18753  3.25193  5.08769  4.47799  3.66464  2.97545  4.68210  2.26648  4.27706  1.60348  3.68853  4.49085  3.98743  4.42032  4.30752  3.65584  2.33820  1.60562  5.19448  4.01693    285 l - - -
          2.68622  4.42229  2.77523  2.73127  3.46357  2.40516  3.72498  3.29291  2.67744  2.69358  4.24693  2.90350  2.73743  3.18150  2.89804  2.37890  2.77503  2.98522  4.58480  3.61507
          0.02517  3.77968  6.20151  0.86126  0.54927  0.42803  1.05496
    192   2.56735  2.69303  5.15987  4.54409  2.96793  4.35972  4.69368  1.88309  4.32749  1.41624  3.02905  4.52431  4.72328  4.45740  4.33332  2.42398  3.09770  2.36121  3.96593  4.00965    289 l - - -
          2.68618  4.42225  2.77519  2.73123  3.46354  2.40513  3.72494  3.29354  2.67741  2.69355  4.24690  2.90347  2.73739  3.18146  2.89801  2.37887  2.77519  2.98518  4.58477  3.61503
          0.00608  5.50196  6.22431  0.61958  0.77255  0.48576  0.95510
    193   3.18894  3.74022  5.14069  4.52621  2.41137  3.71777  4.68981  1.78269  4.31371  1.92891  2.97518  3.71948  4.72078  4.44714  4.32608  3.66779  2.34265  2.81187  5.18692  1.76081    290 y - - -
          2.68618  4.42225  2.77519  2.73123  3.46354  2.40513  3.72494  3.29354  2.67741  2.69355  4.24690  2.90347  2.73739  3.18146  2.89801  2.37887  2.77519  2.98518  4.58477  3.61503
          0.00608  5.50196  6.22431  0.61958  0.77255  0.48576  0.95510
    194   2.28376  3.72276  5.14871  4.53359  2.58900  3.06367  3.86290  1.87300  4.31916  2.06330  2.52162  4.51866  3.75670  4.45099  4.32850  2.72055  3.42058  2.04096  3.85435  3.45817    291 i - - -
          2.68618  4.42225  2.77519  2.73123  3.46354  2.40513  3.72494  3.29354  2.67741  2.69355  4.24690  2.90347  2.73739  3.18146  2.89801  2.37887  2.77519  2.98518  4.58477  3.61503
          0.00608  5.50196  6.22431  0.61958  0.77255  0.48576  0.95510
    195   2.13212  3.76763  5.17709  4.56466  3.68967  3.67135  4.73112  1.49608  4.35329  1.75894  2.98998  4.55351  4.75533  4.48740  4.36578  3.30874  3.45046  1.66375  5.22584  4.04911    292 i - - -
          2.68618  4.42225  2.77519  2.73123  3.46354  2.40513  3.72494  3.29354  2.67741  2.69355  4.24690  2.90347  2.73739  3.18146  2.89801  2.37887  2.77519  2.98518  4.58477  3.61503
          0.00608  5.50196  6.22431  0.61958  0.77255  0.48576  0.95510
    196   3.39638  5.34290  4.55573  4.39537  5.53608  4.07994  5.48743  5.11176  4.47921  4.77294  3.77734  3.28621  4.87014  4.79297  4.74278  0.26492  3.91727  4.47650  6.89792  5.63475    293 S - - -
          2.68618  4.42225  2.77519  2.73123  3.46354  2.40513  3.72494  3.29354  2.67741  2.69355  4.24690  2.90347  2.73739  3.18146  2.89801  2.37887  2.77519  2.98518  4.58477  3.61503
          0.00608  5.50196  6.22431  0.61958  0.77255  0.48576  0.95510
    197   2.92033  4.56856  5.11360  4.50088  3.22700  3.51523  4.68463  2.13135  4.29414  2.75852  2.25735  3.79951  4.71717  4.43253  4.31575  3.19861  3.10579  2.14762  2.55559  1.59442    294 y - - -
          2.68618  4.42225  2.77519  2.73123  3.46354  2.40513  3.72494  3.29354  2.67741  2.69355  4.24690  2.90347  2.73739  3.18146  2.89801  2.37887  2.77519  2.98518  4.58477  3.61503
          0.00608  5.50196  6.22431  0.61958  0.77255  0.48576  0.95510
    198   2.39529  4.65827  4.62742  4.04083  1.67810  3.11322  3.82273  2.34957  3.13548  2.10608  3.27245  3.66788  4.64777  2.87335  4.10802  3.10250  3.16398  2.41552  5.26913  3.48312    295 f - - -
          2.68618  4.42225  2.77519  2.73123  3.46354  2.40513  3.72494  3.29354  2.67741  2.69355  4.24690  2.90347  2.73739  3.18146  2.89801  2.37887  2.77519  2.98518  4.58477  3.61503
          0.00608  5.50196  6.22431  0.61958  0.77255  0.48576  0.95510
    199   2.78169  3.72359  5.14122  4.52681  2.75694  4.35790  4.69098  1.37000  3.05259  1.87336  3.68497  4.51634  4.72164  4.44800  4.32697  2.69256  3.42183  1.89274  4.02389  4.01200    296 i - - -
          2.68618  4.42225  2.77519  2.73123  3.46354  2.40513  3.72494  3.29354  2.67741  2.69355  4.24690  2.90347  2.73739  3.18146  2.89801  2.37887  2.77519  2.98518  4.58477  3.61503
          0.00608  5.50196  6.22431  0.61958  0.77255  0.48576  0.95510
    200   2.02975  3.60121  4.80485  4.37666  5.34618  4.00749  5.33057  4.77390  4.32843  4.44680  5.25605  4.44844  4.75536  3.34670  4.63480  0.51741  2.61943  4.21341  6.69322  5.50293    297 S - - -
          2.68618  4.42225  2.77519  2.73123  3.46354  2.40513  3.72494  3.29354  2.67741  2.69355  4.24690  2.90347  2.73739  3.18146  2.89801  2.37887  2.77519  2.98518  4.58477  3.61503
          0.00608  5.50196  6.22431  0.61958  0.77255  0.48576  0.95510
    201   2.63537  3.83395  4.99999  3.68467  3.67971  4.33819  3.33558  1.51347  4.21132  2.04352  2.55138  4.45001  4.70341  3.62605  3.21115  3.64274  2.83305  2.10918  5.20446  2.83156    298 i - - -
          2.68618  4.42225  2.77519  2.73123  3.46354  2.40513  3.72494  3.29354  2.67741  2.69355  4.24690  2.90347  2.73739  3.18146  2.89801  2.37887  2.77519  2.98518  4.58477  3.61503
          0.00608  5.50196  6.22431  0.61958  0.77255  0.48576  0.95510
    202   3.12308  5.48534  3.43611  2.87902  3.28758  3.92146  3.14128  3.78800  1.36107  3.76592  3.81531  3.01714  4.31320  2.98162  1.90718  2.60358  3.35412  3.21757  5.95282  3.66034    299 k - - -
          2.68618  4.42225  2.77519  2.73123  3.46354  2.40513  3.72494  3.29354  2.67741  2.69355  4.24690  2.90347  2.73739  3.18146  2.89801  2.37887  2.77519  2.98518  4.58477  3.61503
          0.00608  5.50196  6.22431  0.61958  0.77255  0.48576  0.95510
    203   2.90116  4.58414  5.01820  4.41183  3.03363  3.48944  4.66909  0.93817  3.41650  2.03845  3.32238  3.60796  4.70746  4.38176  4.28076  3.27439  3.42015  2.51079  5.20454  4.02527    300 i - - -
          2.68618  4.42225  2.77519  2.73123  3.46354  2.40513  3.72494  3.29354  2.67741  2.69355  4.24690  2.90347  2.73739  3.18146  2.89801  2.37887  2.77519  2.98518  4.58477  3.61503
          0.06144  5.50196  2.89124  0.61958  0.77255  0.48576  0.95510
    204   3.65299  4.98603  5.54413  4.97594  1.64867  4.81561  4.88191  2.45342  4.77112  2.68392  2.30545  4.91881  5.13228  4.83221  4.75854  4.14057  3.88021  2.54677  5.19488  1.09131    301 y - - -
          2.68618  4.42225  2.77519  2.73123  3.46354  2.40513  3.72494  3.29354  2.67741  2.69355  4.24690  2.90347  2.73739  3.18146  2.89801  2.37887  2.77519  2.98518  4.58477  3.61503
          0.18385  5.44695  1.81015  0.61958  0.77255  0.70837  0.67815
    205   2.79030  5.54677  3.26105  1.49637  4.89638  3.79944  3.98493  4.37916  1.72168  3.84920  4.58882  2.53444  4.19679  2.13882  2.90722  2.74832  3.27002  3.94040  5.97176  4.56673    302 e - - -
          2.68618  4.42225  2.77519  2.73123  3.46354  2.40513  3.72494  3.29354  2.67741  2.69355  4.24690  2.90347  2.73739  3.18146  2.89801  2.37887  2.77519  2.98518  4.58477  3.61503
          0.00517  5.26827        *  0.61958  0.77255  0.00000        *
//
