# Supplementary material for: The ATP Binding Cassette (ABC) Transporter Gene Family in Lotus (Nelumbo Adans.): Genome-Wide Survey, Characterization and Gene Expression Profile
Source: Biology (Basel). 2026 Mar 14;15(6):469. doi: 10.3390/biology15060469 (PMC13023602; doi:10.3390/biology15060469)
Supplement: Supplementary file 1 [file biology-15-00469-s001.zip › File S1. HMM profiles/PF13748.hmm]

HMMER3/f [3.3 | Nov 2019]
NAME  ABC_membrane_3
ACC   PF13748.11
DESC  ABC transporter transmembrane region
LENG  237
ALPH  amino
RF    no
MM    no
CONS  yes
CS    no
MAP   yes
DATE  Mon Feb 19 00:17:15 2024
NSEQ  3
EFFN  0.764648
CKSUM 3891598464
GA    27 27;
TC    27 27;
NC    26.8 26.9;
BM    hmmbuild HMM.ann SEED.ann
SM    hmmsearch -Z 81514348 --cpu 4 -E 1000 HMM pfamseq
STATS LOCAL MSV      -10.5054  0.70346
STATS LOCAL VITERBI  -11.5357  0.70346
STATS LOCAL FORWARD   -5.1790  0.70346
HMM          A        C        D        E        F        G        H        I        K        L        M        N        P        Q        R        S        T        V        W        Y   
            m->m     m->i     m->d     i->m     i->i     d->m     d->d
  COMPO   2.48095  4.40650  3.29042  2.91389  3.12610  3.05787  3.79488  2.53683  2.93338  2.10926  3.44736  3.28991  3.69562  3.20190  2.89311  2.71340  2.84946  2.38789  4.63345  3.51077
          2.68618  4.42225  2.77519  2.73123  3.46354  2.40513  3.72494  3.29354  2.67741  2.69355  4.24690  2.90347  2.73739  3.18146  2.89801  2.37887  2.77519  2.98518  4.58477  3.61503
          0.02615  4.05263  4.77497  0.61958  0.77255  0.00000        *
      1   3.36280  4.77369  4.47804  4.12225  3.21347  4.20911  4.72176  2.43099  3.88826  0.68138  3.18647  4.38020  4.61575  4.21319  4.03341  3.80636  3.65012  2.51443  5.15443  3.91816      1 L - - -
          2.68618  4.42225  2.77519  2.73123  3.46354  2.40513  3.72494  3.29354  2.67741  2.69355  4.24690  2.90347  2.73739  3.18146  2.89801  2.37887  2.77519  2.98518  4.58477  3.61503
          0.02615  4.05263  4.77497  0.61958  0.77255  0.48576  0.95510
      2   3.10402  5.21457  3.53150  2.84341  4.68726  3.70881  3.63361  4.02729  1.25213  3.45441  4.32688  3.23753  4.07185  2.76667  1.56561  3.09545  3.26367  3.70854  5.48201  4.32599      2 k - - -
          2.68618  4.42225  2.77519  2.73123  3.46354  2.40513  3.72494  3.29354  2.67741  2.69355  4.24690  2.90347  2.73739  3.18146  2.89801  2.37887  2.77519  2.98518  4.58477  3.61503
          0.02615  4.05263  4.77497  0.61958  0.77255  0.48576  0.95510
      3   2.94303  5.02121  3.28061  2.73949  4.06928  3.59930  1.86184  3.78403  2.12500  3.28691  4.16961  3.17333  4.00807  2.85295  1.74035  2.96498  3.15066  3.47698  5.25199  3.91244      3 r - - -
          2.68618  4.42225  2.77519  2.73123  3.46354  2.40513  3.72494  3.29354  2.67741  2.69355  4.24690  2.90347  2.73739  3.18146  2.89801  2.37887  2.77519  2.98518  4.58477  3.61503
          0.02615  4.05263  4.77497  0.61958  0.77255  0.48576  0.95510
      4   3.17334  4.54689  4.58428  4.20983  3.50147  4.25532  4.90774  0.87907  4.04145  2.05458  3.41282  4.43042  4.67254  4.37345  4.21790  3.77119  3.47067  1.86772  5.42701  4.17848      4 i - - -
          2.68618  4.42225  2.77519  2.73123  3.46354  2.40513  3.72494  3.29354  2.67741  2.69355  4.24690  2.90347  2.73739  3.18146  2.89801  2.37887  2.77519  2.98518  4.58477  3.61503
          0.02615  4.05263  4.77497  0.61958  0.77255  0.48576  0.95510
      5   1.92555  4.29147  3.45390  3.01435  3.73306  2.31796  3.99960  2.97588  2.97449  1.95679  3.69033  3.33053  3.87297  3.30409  3.30473  2.67087  2.82051  2.70332  5.18321  3.94353      5 a - - -
          2.68618  4.42225  2.77519  2.73123  3.46354  2.40513  3.72494  3.29354  2.67741  2.69355  4.24690  2.90347  2.73739  3.18146  2.89801  2.37887  2.77519  2.98518  4.58477  3.61503
          0.02615  4.05263  4.77497  0.61958  0.77255  0.48576  0.95510
      6   2.81659  4.71370  3.38018  2.83720  3.89358  3.62094  3.80403  2.23697  1.52209  2.78577  3.79120  3.26730  4.02742  3.00840  2.67271  2.94388  3.04821  2.78399  5.25410  3.99517      6 k - - -
          2.68618  4.42225  2.77519  2.73123  3.46354  2.40513  3.72494  3.29354  2.67741  2.69355  4.24690  2.90347  2.73739  3.18146  2.89801  2.37887  2.77519  2.98518  4.58477  3.61503
          0.02615  4.05263  4.77497  0.61958  0.77255  0.48576  0.95510
      7   2.72236  5.03998  2.68356  1.84371  4.35345  3.36642  3.66083  3.78196  2.41465  3.33669  4.15294  2.87813  3.83625  2.20816  2.84950  2.70615  2.30122  3.41969  5.52969  4.16610      7 e - - -
          2.68618  4.42225  2.77519  2.73123  3.46354  2.40513  3.72494  3.29354  2.67741  2.69355  4.24690  2.90347  2.73739  3.18146  2.89801  2.37887  2.77519  2.98518  4.58477  3.61503
          0.02615  4.05263  4.77497  0.61958  0.77255  0.48576  0.95510
      8   3.18387  4.76199  3.85131  3.44338  1.60257  3.95894  1.66197  3.29096  3.32618  2.74061  3.86832  3.65829  4.35112  3.60193  3.57736  3.30948  3.42734  3.13623  3.96231  2.27637      8 f - - -
          2.68618  4.42225  2.77519  2.73123  3.46354  2.40513  3.72494  3.29354  2.67741  2.69355  4.24690  2.90347  2.73739  3.18146  2.89801  2.37887  2.77519  2.98518  4.58477  3.61503
          0.02615  4.05263  4.77497  0.61958  0.77255  0.48576  0.95510
      9   3.11920  5.20572  3.56299  2.86973  4.67687  3.71825  3.64017  4.01569  1.51080  3.44719  4.32592  3.25546  4.08243  2.77597  1.27385  3.11538  3.27790  3.70279  5.47561  4.32620      9 r - - -
          2.68618  4.42225  2.77519  2.73123  3.46354  2.40513  3.72494  3.29354  2.67741  2.69355  4.24690  2.90347  2.73739  3.18146  2.89801  2.37887  2.77519  2.98518  4.58477  3.61503
          0.02615  4.05263  4.77497  0.61958  0.77255  0.48576  0.95510
     10   2.89596  4.79863  3.44452  2.87074  3.60877  3.63912  3.71106  3.41893  1.47038  2.98929  3.92380  3.27809  4.03613  2.98186  2.57115  2.98525  3.11142  3.17181  2.40665  3.58168     10 k - - -
          2.68618  4.42225  2.77519  2.73123  3.46354  2.40513  3.72494  3.29354  2.67741  2.69355  4.24690  2.90347  2.73739  3.18146  2.89801  2.37887  2.77519  2.98518  4.58477  3.61503
          0.02615  4.05263  4.77497  0.61958  0.77255  0.48576  0.95510
     11   3.00971  5.13090  3.34493  2.75925  4.50848  3.63339  3.65269  3.92307  1.99014  3.38062  4.25907  3.18197  4.02762  2.06747  1.36062  3.01234  3.19823  3.60611  5.45082  4.23978     11 r - - -
          2.68618  4.42225  2.77519  2.73123  3.46354  2.40513  3.72494  3.29354  2.67741  2.69355  4.24690  2.90347  2.73739  3.18146  2.89801  2.37887  2.77519  2.98518  4.58477  3.61503
          0.02615  4.05263  4.77497  0.61958  0.77255  0.48576  0.95510
     12   3.13771  4.52132  4.64405  4.13675  3.28988  4.33275  4.78342  2.01813  3.97431  1.17628  3.13515  4.38026  4.64723  4.21723  4.15399  3.70993  3.39872  1.48965  5.26722  4.09092     12 l - - -
          2.68618  4.42225  2.77519  2.73123  3.46354  2.40513  3.72494  3.29354  2.67741  2.69355  4.24690  2.90347  2.73739  3.18146  2.89801  2.37887  2.77519  2.98518  4.58477  3.61503
          0.02615  4.05263  4.77497  0.61958  0.77255  0.48576  0.95510
     13   2.62397  4.31384  3.69235  3.29731  3.63085  2.11943  4.19465  1.52091  3.23563  2.56746  3.61812  3.57480  4.04885  3.56920  3.51353  2.90312  2.96621  2.36153  5.18234  3.93972     13 i - - -
          2.68618  4.42225  2.77519  2.73123  3.46354  2.40513  3.72494  3.29354  2.67741  2.69355  4.24690  2.90347  2.73739  3.18146  2.89801  2.37887  2.77519  2.98518  4.58477  3.61503
          0.02615  4.05263  4.77497  0.61958  0.77255  0.48576  0.95510
     14   2.62309  4.42646  3.46322  3.11056  3.72901  1.60901  4.09674  3.04865  3.05577  1.78120  3.79949  3.43062  3.96762  3.42824  3.35554  2.82214  2.98593  2.81340  5.21487  3.93847     14 g - - -
          2.68618  4.42225  2.77519  2.73123  3.46354  2.40513  3.72494  3.29354  2.67741  2.69355  4.24690  2.90347  2.73739  3.18146  2.89801  2.37887  2.77519  2.98518  4.58477  3.61503
          0.02615  4.05263  4.77497  0.61958  0.77255  0.48576  0.95510
     15   2.51940  4.36358  3.59855  3.36353  4.13833  3.19576  4.36575  3.28788  3.31007  3.14487  4.18672  3.54079  3.91509  3.69663  3.55759  2.72307  0.89937  2.96309  5.56005  4.35611     15 t - - -
          2.68618  4.42225  2.77519  2.73123  3.46354  2.40513  3.72494  3.29354  2.67741  2.69355  4.24690  2.90347  2.73739  3.18146  2.89801  2.37887  2.77519  2.98518  4.58477  3.61503
          0.02615  4.05263  4.77497  0.61958  0.77255  0.48576  0.95510
     16   3.57842  4.82358  4.70515  4.36497  1.13945  4.37345  3.55637  3.22173  4.17591  2.53419  3.80349  4.12465  4.68657  4.16072  4.19530  3.75636  3.80320  3.16843  1.94178  1.98753     16 f - - -
          2.68618  4.42225  2.77519  2.73123  3.46354  2.40513  3.72494  3.29354  2.67741  2.69355  4.24690  2.90347  2.73739  3.18146  2.89801  2.37887  2.77519  2.98518  4.58477  3.61503
          0.02615  4.05263  4.77497  0.61958  0.77255  0.48576  0.95510
     17   2.50030  4.30617  3.47294  2.99064  3.66115  3.36308  3.95300  2.90855  2.91236  1.97119  3.62221  3.32782  3.89449  3.25815  3.24242  2.10038  2.15896  2.65490  5.11645  3.87196     17 l - - -
          2.68618  4.42225  2.77519  2.73123  3.46354  2.40513  3.72494  3.29354  2.67741  2.69355  4.24690  2.90347  2.73739  3.18146  2.89801  2.37887  2.77519  2.98518  4.58477  3.61503
          0.02615  4.05263  4.77497  0.61958  0.77255  0.48576  0.95510
     18   2.78419  4.47327  3.69344  3.26653  3.44462  3.63638  4.15016  2.70660  3.13051  1.29839  3.43725  3.60019  2.42322  3.50739  3.40584  3.03798  3.08826  2.60512  5.09169  3.83905     18 l - - -
          2.68618  4.42225  2.77519  2.73123  3.46354  2.40513  3.72494  3.29354  2.67741  2.69355  4.24690  2.90347  2.73739  3.18146  2.89801  2.37887  2.77519  2.98518  4.58477  3.61503
          0.02615  4.05263  4.77497  0.61958  0.77255  0.48576  0.95510
     19   2.95240  4.44916  4.37181  4.04396  3.68799  3.90692  4.81654  2.05866  3.91454  2.34589  3.62905  4.20393  4.45992  4.26294  4.10919  3.42453  3.31115  0.82471  5.50173  4.24307     19 v - - -
          2.68618  4.42225  2.77519  2.73123  3.46354  2.40513  3.72494  3.29354  2.67741  2.69355  4.24690  2.90347  2.73739  3.18146  2.89801  2.37887  2.77519  2.98518  4.58477  3.61503
          0.02615  4.05263  4.77497  0.61958  0.77255  0.48576  0.95510
     20   2.70173  4.28990  3.82165  3.30734  2.15123  2.53466  3.94917  2.62815  3.22235  1.83762  3.32696  3.59194  4.09967  3.49186  3.48443  2.99905  2.96159  2.47673  4.65080  3.26367     20 l - - -
          2.68618  4.42225  2.77519  2.73123  3.46354  2.40513  3.72494  3.29354  2.67741  2.69355  4.24690  2.90347  2.73739  3.18146  2.89801  2.37887  2.77519  2.98518  4.58477  3.61503
          0.02615  4.05263  4.77497  0.61958  0.77255  0.48576  0.95510
     21   3.36280  4.77369  4.47804  4.12225  3.21347  4.20911  4.72176  2.43099  3.88826  0.68138  3.18647  4.38020  4.61575  4.21319  4.03341  3.80636  3.65012  2.51443  5.15443  3.91816     21 L - - -
          2.68618  4.42225  2.77519  2.73123  3.46354  2.40513  3.72494  3.29354  2.67741  2.69355  4.24690  2.90347  2.73739  3.18146  2.89801  2.37887  2.77519  2.98518  4.58477  3.61503
          0.02615  4.05263  4.77497  0.61958  0.77255  0.48576  0.95510
     22   3.11839  5.25557  2.57850  0.79383  4.62610  3.39828  4.00552  4.11642  2.90963  3.70617  4.67611  3.05002  4.01259  3.21987  3.33438  3.08468  3.42526  3.78309  5.76363  4.49059     22 e - - -
          2.68618  4.42225  2.77519  2.73123  3.46354  2.40513  3.72494  3.29354  2.67741  2.69355  4.24690  2.90347  2.73739  3.18146  2.89801  2.37887  2.77519  2.98518  4.58477  3.61503
          0.02615  4.05263  4.77497  0.61958  0.77255  0.48576  0.95510
     23   2.84940  4.79203  3.05201  2.73326  3.07274  3.53399  3.68857  3.46133  2.77405  3.03932  3.99688  1.74590  4.01592  3.13624  3.14218  2.91415  3.11802  3.19578  4.62204  2.02029     23 n - - -
          2.68618  4.42225  2.77519  2.73123  3.46354  2.40513  3.72494  3.29354  2.67741  2.69355  4.24690  2.90347  2.73739  3.18146  2.89801  2.37887  2.77519  2.98518  4.58477  3.61503
          0.02615  4.05263  4.77497  0.61958  0.77255  0.48576  0.95510
     24   1.89118  4.37814  3.89197  3.45164  3.46712  3.64736  4.28995  2.45635  3.32309  1.39321  3.39701  3.71977  4.16252  3.66226  3.58117  3.03774  3.05698  2.33656  5.17145  3.94698     24 l - - -
          2.68618  4.42225  2.77519  2.73123  3.46354  2.40513  3.72494  3.29354  2.67741  2.69355  4.24690  2.90347  2.73739  3.18146  2.89801  2.37887  2.77519  2.98518  4.58477  3.61503
          0.02615  4.05263  4.77497  0.61958  0.77255  0.48576  0.95510
     25   3.32219  4.68858  4.75571  4.20826  3.07075  4.50448  4.79133  2.23338  4.01197  0.92554  2.06650  4.49058  4.71232  4.19231  4.15604  3.86279  3.54886  2.37200  5.14730  4.04883     25 l - - -
          2.68618  4.42225  2.77519  2.73123  3.46354  2.40513  3.72494  3.29354  2.67741  2.69355  4.24690  2.90347  2.73739  3.18146  2.89801  2.37887  2.77519  2.98518  4.58477  3.61503
          0.02615  4.05263  4.77497  0.61958  0.77255  0.48576  0.95510
     26   2.68765  4.55389  2.34724  2.75499  3.58493  3.57643  3.83966  2.82995  2.75668  2.02848  2.59604  3.22302  3.97389  3.08466  3.15721  2.84223  2.92663  2.66376  5.10249  3.82636     26 l - - -
          2.68618  4.42225  2.77519  2.73123  3.46354  2.40513  3.72494  3.29354  2.67741  2.69355  4.24690  2.90347  2.73739  3.18146  2.89801  2.37887  2.77519  2.98518  4.58477  3.61503
          0.02615  4.05263  4.77497  0.61958  0.77255  0.48576  0.95510
     27   2.03495  4.34015  3.97981  3.43119  3.30162  3.82510  4.20183  2.36755  3.31269  1.66471  2.35039  3.74375  4.20906  3.60121  3.57504  3.13316  3.03594  2.27529  5.00133  3.81711     27 l - - -
          2.68618  4.42225  2.77519  2.73123  3.46354  2.40513  3.72494  3.29354  2.67741  2.69355  4.24690  2.90347  2.73739  3.18146  2.89801  2.37887  2.77519  2.98518  4.58477  3.61503
          0.02615  4.05263  4.77497  0.61958  0.77255  0.48576  0.95510
     28   1.56663  4.19560  3.48542  3.13718  4.23674  2.02864  4.19021  3.59112  3.16544  3.31475  4.15041  3.31739  3.72503  3.45637  3.49290  2.43679  1.91003  3.10017  5.59084  4.37710     28 a - - -
          2.68618  4.42225  2.77519  2.73123  3.46354  2.40513  3.72494  3.29354  2.67741  2.69355  4.24690  2.90347  2.73739  3.18146  2.89801  2.37887  2.77519  2.98518  4.58477  3.61503
          0.02615  4.05263  4.77497  0.61958  0.77255  0.48576  0.95510
     29   2.98412  4.44791  4.16491  3.67627  2.68843  3.99310  3.93472  1.80363  3.51127  2.21411  3.39235  3.86414  4.35384  3.76898  3.70796  3.32524  3.22633  2.41245  4.36112  1.64002     29 y - - -
          2.68618  4.42225  2.77519  2.73123  3.46354  2.40513  3.72494  3.29354  2.67741  2.69355  4.24690  2.90347  2.73739  3.18146  2.89801  2.37887  2.77519  2.98518  4.58477  3.61503
          0.02615  4.05263  4.77497  0.61958  0.77255  0.48576  0.95510
     30   3.00790  4.73143  3.63514  3.50276  4.47667  3.40892  4.56250  4.07211  3.57621  3.67789  4.73774  3.78967  0.55174  3.95943  3.79835  3.18180  3.46431  3.69630  5.61028  4.60090     30 P - - -
          2.68618  4.42225  2.77519  2.73123  3.46354  2.40513  3.72494  3.29354  2.67741  2.69355  4.24690  2.90347  2.73739  3.18146  2.89801  2.37887  2.77519  2.98518  4.58477  3.61503
          0.02615  4.05263  4.77497  0.61958  0.77255  0.48576  0.95510
     31   3.17087  4.47374  4.87178  4.33257  3.37242  4.52053  4.95217  1.50815  4.21754  1.40535  3.17018  4.56135  4.76321  4.40392  4.37685  3.87984  3.41263  1.45367  5.37120  4.23385     31 l - - -
          2.68618  4.42225  2.77519  2.73123  3.46354  2.40513  3.72494  3.29354  2.67741  2.69355  4.24690  2.90347  2.73739  3.18146  2.89801  2.37887  2.77519  2.98518  4.58477  3.61503
          0.02615  4.05263  4.77497  0.61958  0.77255  0.48576  0.95510
     32   3.34238  4.68437  4.71238  4.23806  1.49542  4.41368  4.25035  2.43427  4.08754  1.25588  3.08192  4.34739  4.67323  4.18408  4.19151  3.78311  3.57414  2.53059  4.48155  2.95721     32 l - - -
          2.68618  4.42225  2.77519  2.73123  3.46354  2.40513  3.72494  3.29354  2.67741  2.69355  4.24690  2.90347  2.73739  3.18146  2.89801  2.37887  2.77519  2.98518  4.58477  3.61503
          0.02615  4.05263  4.77497  0.61958  0.77255  0.48576  0.95510
     33   2.57865  4.33377  3.57669  3.19481  3.70866  1.71537  4.14735  1.85117  3.15007  2.68116  3.70726  3.48568  3.98499  3.49060  3.44695  2.81892  2.93813  2.51926  5.22402  3.97232     33 g - - -
          2.68618  4.42225  2.77519  2.73123  3.46354  2.40513  3.72494  3.29354  2.67741  2.69355  4.24690  2.90347  2.73739  3.18146  2.89801  2.37887  2.77519  2.98518  4.58477  3.61503
          0.02615  4.05263  4.77497  0.61958  0.77255  0.48576  0.95510
     34   2.41510  4.26439  3.55443  3.23546  3.98299  1.44966  4.23320  3.10011  3.23279  3.01264  3.97645  3.43904  3.85799  3.55353  3.52465  2.62459  2.85322  1.91282  5.43465  4.19929     34 g - - -
          2.68618  4.42225  2.77519  2.73123  3.46354  2.40513  3.72494  3.29354  2.67741  2.69355  4.24690  2.90347  2.73739  3.18146  2.89801  2.37887  2.77519  2.98518  4.58477  3.61503
          0.02615  4.05263  4.77497  0.61958  0.77255  0.48576  0.95510
     35   3.16692  4.51660  4.57083  4.07872  1.79727  4.19348  3.84063  2.70336  3.91462  1.49879  3.28996  4.07649  4.49386  3.99930  3.99833  3.51934  3.38971  2.68646  2.41489  2.47575     35 l - - -
          2.68618  4.42225  2.77519  2.73123  3.46354  2.40513  3.72494  3.29354  2.67741  2.69355  4.24690  2.90347  2.73739  3.18146  2.89801  2.37887  2.77519  2.98518  4.58477  3.61503
          0.02615  4.05263  4.77497  0.61958  0.77255  0.48576  0.95510
     36   0.78231  4.29121  3.65401  3.45789  4.24002  3.11012  4.45745  3.39312  3.47900  3.26606  4.28105  3.55923  3.86677  3.80425  3.71458  2.64147  2.93153  3.01604  5.64901  4.47056     36 a - - -
          2.68618  4.42225  2.77519  2.73123  3.46354  2.40513  3.72494  3.29354  2.67741  2.69355  4.24690  2.90347  2.73739  3.18146  2.89801  2.37887  2.77519  2.98518  4.58477  3.61503
          0.02615  4.05263  4.77497  0.61958  0.77255  0.48576  0.95510
     37   3.17334  4.54689  4.58428  4.20983  3.50147  4.25532  4.90774  0.87907  4.04145  2.05458  3.41282  4.43042  4.67254  4.37345  4.21790  3.77119  3.47067  1.86772  5.42701  4.17848     37 i - - -
          2.68618  4.42225  2.77519  2.73123  3.46354  2.40513  3.72494  3.29354  2.67741  2.69355  4.24690  2.90347  2.73739  3.18146  2.89801  2.37887  2.77519  2.98518  4.58477  3.61503
          0.02615  4.05263  4.77497  0.61958  0.77255  0.48576  0.95510
     38   2.92522  5.40035  1.60420  2.17171  4.72414  3.24613  3.80789  4.28210  2.81435  3.80235  4.65494  1.55196  3.86888  2.98081  3.38807  2.83605  3.22769  3.85255  5.92958  4.44130     38 n - - -
          2.68618  4.42225  2.77519  2.73123  3.46354  2.40513  3.72494  3.29354  2.67741  2.69355  4.24690  2.90347  2.73739  3.18146  2.89801  2.37887  2.77519  2.98518  4.58477  3.61503
          0.02615  4.05263  4.77497  0.61958  0.77255  0.48576  0.95510
     39   1.99651  4.86960  1.83793  2.36613  4.46748  2.24987  3.81555  3.91037  2.74003  3.50112  4.32099  2.88225  3.80496  2.98403  3.24415  2.65710  2.97462  3.47707  5.70470  4.32351     39 d - - -
          2.68618  4.42225  2.77519  2.73123  3.46354  2.40513  3.72494  3.29354  2.67741  2.69355  4.24690  2.90347  2.73739  3.18146  2.89801  2.37887  2.77519  2.98518  4.58477  3.61503
          0.02615  4.05263  4.77497  0.61958  0.77255  0.48576  0.95510
     40   3.00057  4.41981  4.49540  3.97172  3.35025  4.16915  4.64067  2.02587  3.82251  1.89568  2.10640  4.21109  4.52121  4.08191  4.02043  3.52681  3.26532  1.30372  5.22744  4.05300     40 v - - -
          2.68618  4.42225  2.77519  2.73123  3.46354  2.40513  3.72494  3.29354  2.67741  2.69355  4.24690  2.90347  2.73739  3.18146  2.89801  2.37887  2.77519  2.98518  4.58477  3.61503
          0.02615  4.05263  4.77497  0.61958  0.77255  0.48576  0.95510
     41   3.17044  4.47344  4.87111  4.33190  3.37277  4.51998  4.95167  1.51114  4.21690  1.40586  3.17063  4.56070  4.76285  4.40349  4.37635  3.87924  3.41222  1.45062  5.37118  4.23365     41 l - - -
          2.68618  4.42225  2.77519  2.73123  3.46354  2.40513  3.72494  3.29354  2.67741  2.69355  4.24690  2.90347  2.73739  3.18146  2.89801  2.37887  2.77519  2.98518  4.58477  3.61503
          0.02615  4.05263  4.77497  0.61958  0.77255  0.48576  0.95510
     42   1.25894  4.17768  3.50447  3.22332  4.29866  2.96954  4.27394  3.65263  3.26631  3.39812  4.24557  3.35388  3.72377  3.55764  3.56491  1.60557  2.73704  3.13401  5.66260  4.44805     42 a - - -
          2.68618  4.42225  2.77519  2.73123  3.46354  2.40513  3.72494  3.29354  2.67741  2.69355  4.24690  2.90347  2.73739  3.18146  2.89801  2.37887  2.77519  2.98518  4.58477  3.61503
          0.02615  4.05263  4.77497  0.61958  0.77255  0.48576  0.95510
     43   2.90426  4.65821  3.61464  3.53873  4.67086  0.49833  4.64467  4.31756  3.74429  3.94801  4.92771  3.77944  4.05492  4.05446  3.95735  3.08190  3.39953  3.81109  5.71503  4.78003     43 G - - -
          2.68618  4.42225  2.77519  2.73123  3.46354  2.40513  3.72494  3.29354  2.67741  2.69355  4.24690  2.90347  2.73739  3.18146  2.89801  2.37887  2.77519  2.98518  4.58477  3.61503
          0.02615  4.05263  4.77497  0.61958  0.77255  0.48576  0.95510
     44   2.67131  4.87866  2.87431  2.48063  4.33544  2.25969  3.70440  3.77890  2.39045  3.33441  4.15195  2.24348  3.84224  2.85546  2.14358  2.69496  2.94892  3.39566  5.50024  4.17711     44 r - - -
          2.68618  4.42225  2.77519  2.73123  3.46354  2.40513  3.72494  3.29354  2.67741  2.69355  4.24690  2.90347  2.73739  3.18146  2.89801  2.37887  2.77519  2.98518  4.58477  3.61503
          0.02615  4.05263  4.77497  0.61958  0.77255  0.48576  0.95510
     45   2.60681  4.27485  3.72788  3.21231  3.47455  3.56304  4.06273  2.52062  3.11624  1.93973  3.44402  3.52411  4.03626  3.43517  3.41319  2.08939  2.90142  1.89161  5.02626  3.78673     45 v - - -
          2.68618  4.42225  2.77519  2.73123  3.46354  2.40513  3.72494  3.29354  2.67741  2.69355  4.24690  2.90347  2.73739  3.18146  2.89801  2.37887  2.77519  2.98518  4.58477  3.61503
          0.02615  4.05263  4.77497  0.61958  0.77255  0.48576  0.95510
     46   2.51457  4.30770  3.45541  2.94205  3.51135  3.39650  3.86240  2.97787  2.85054  2.68040  3.57867  3.29531  3.88929  3.19594  3.18226  2.14025  2.08209  2.71593  2.84966  3.66744     46 t - - -
          2.68618  4.42225  2.77519  2.73123  3.46354  2.40513  3.72494  3.29354  2.67741  2.69355  4.24690  2.90347  2.73739  3.18146  2.89801  2.37887  2.77519  2.98518  4.58477  3.61503
          0.02615  4.05263  4.77497  0.61958  0.77255  0.48576  0.95510
     47   3.03620  5.01976  3.03428  2.79560  4.21155  3.49285  3.95419  3.87367  2.60470  3.35766  4.38409  3.25556  4.05121  0.94462  2.88376  3.07802  3.33474  3.59319  5.45313  4.16037     47 q - - -
          2.68618  4.42225  2.77519  2.73123  3.46354  2.40513  3.72494  3.29354  2.67741  2.69355  4.24690  2.90347  2.73739  3.18146  2.89801  2.37887  2.77519  2.98518  4.58477  3.61503
          0.02615  4.05263  4.77497  0.61958  0.77255  0.48576  0.95510
     48   1.57526  4.35266  3.77966  3.34473  3.56259  3.53044  4.22809  2.55372  3.23194  1.70631  3.51091  3.61606  4.07934  3.57913  3.50905  2.92331  2.99329  2.39522  5.20294  3.96353     48 a - - -
          2.68618  4.42225  2.77519  2.73123  3.46354  2.40513  3.72494  3.29354  2.67741  2.69355  4.24690  2.90347  2.73739  3.18146  2.89801  2.37887  2.77519  2.98518  4.58477  3.61503
          0.02615  4.05263  4.77497  0.61958  0.77255  0.48576  0.95510
     49   1.89118  4.37814  3.89197  3.45164  3.46712  3.64736  4.28995  2.45635  3.32309  1.39321  3.39701  3.71977  4.16252  3.66226  3.58117  3.03774  3.05698  2.33656  5.17145  3.94698     49 l - - -
          2.68618  4.42225  2.77519  2.73123  3.46354  2.40513  3.72494  3.29354  2.67741  2.69355  4.24690  2.90347  2.73739  3.18146  2.89801  2.37887  2.77519  2.98518  4.58477  3.61503
          0.02615  4.05263  4.77497  0.61958  0.77255  0.48576  0.95510
     50   2.68697  4.25877  3.85556  3.29809  3.10593  3.69932  3.94162  2.60234  3.13085  1.85061  3.28187  3.58560  4.08816  3.44771  3.37807  2.99663  2.26576  2.44948  2.61985  3.35362     50 l - - -
          2.68618  4.42225  2.77519  2.73123  3.46354  2.40513  3.72494  3.29354  2.67741  2.69355  4.24690  2.90347  2.73739  3.18146  2.89801  2.37887  2.77519  2.98518  4.58477  3.61503
          0.02615  4.05263  4.77497  0.61958  0.77255  0.48576  0.95510
     51   3.15905  4.61778  4.18674  3.73093  2.45284  4.07822  3.79682  2.79988  3.53267  1.59583  3.47950  3.88193  4.42926  3.79027  3.71918  3.42515  3.39582  2.73872  4.13638  1.45505     51 y - - -
          2.68618  4.42225  2.77519  2.73123  3.46354  2.40513  3.72494  3.29354  2.67741  2.69355  4.24690  2.90347  2.73739  3.18146  2.89801  2.37887  2.77519  2.98518  4.58477  3.61503
          0.02615  4.05263  4.77497  0.61958  0.77255  0.48576  0.95510
     52   1.81163  4.19175  3.64743  3.21100  3.85229  3.18757  4.14436  2.96823  3.16825  2.87819  3.79561  3.41711  3.83462  3.46711  3.47449  1.92827  2.77404  1.84260  5.30410  4.08642     52 a - - -
          2.68618  4.42225  2.77519  2.73123  3.46354  2.40513  3.72494  3.29354  2.67741  2.69355  4.24690  2.90347  2.73739  3.18146  2.89801  2.37887  2.77519  2.98518  4.58477  3.61503
          0.02615  4.05263  4.77497  0.61958  0.77255  0.48576  0.95510
     53   1.97776  2.39698  4.02116  3.50397  3.45036  3.50943  4.19848  2.45759  3.37648  1.88670  3.41374  3.67945  4.03856  3.65347  3.60381  2.87481  2.87450  2.26171  5.01998  3.81550     53 l - - -
          2.68618  4.42225  2.77519  2.73123  3.46354  2.40513  3.72494  3.29354  2.67741  2.69355  4.24690  2.90347  2.73739  3.18146  2.89801  2.37887  2.77519  2.98518  4.58477  3.61503
          0.02615  4.05263  4.77497  0.61958  0.77255  0.48576  0.95510
     54   1.78986  4.25305  4.02248  3.61626  3.76749  3.49431  4.46530  2.29513  3.53633  2.55786  3.66718  3.77080  4.10949  3.84150  3.78808  2.91581  2.97307  1.31766  5.41316  4.19572     54 v - - -
          2.68618  4.42225  2.77519  2.73123  3.46354  2.40513  3.72494  3.29354  2.67741  2.69355  4.24690  2.90347  2.73739  3.18146  2.89801  2.37887  2.77519  2.98518  4.58477  3.61503
          0.02615  4.05263  4.77497  0.61958  0.77255  0.48576  0.95510
     55   3.00804  4.41634  4.50809  4.01182  2.02078  4.13282  4.39728  2.14674  3.89369  1.95650  3.23965  4.17529  4.49504  4.08666  4.05765  3.49508  3.27266  1.34288  4.82540  3.41852     55 v - - -
          2.68618  4.42225  2.77519  2.73123  3.46354  2.40513  3.72494  3.29354  2.67741  2.69355  4.24690  2.90347  2.73739  3.18146  2.89801  2.37887  2.77519  2.98518  4.58477  3.61503
          0.02615  4.05263  4.77497  0.61958  0.77255  0.48576  0.95510
     56   3.07776  4.44341  4.64495  4.09337  2.20717  4.27968  4.52055  2.14371  3.96887  1.41042  3.04722  4.28869  4.55581  4.11889  4.10832  3.61157  3.31185  1.60929  4.92690  3.65590     56 l - - -
          2.68618  4.42225  2.77519  2.73123  3.46354  2.40513  3.72494  3.29354  2.67741  2.69355  4.24690  2.90347  2.73739  3.18146  2.89801  2.37887  2.77519  2.98518  4.58477  3.61503
          0.02615  4.05263  4.77497  0.61958  0.77255  0.48576  0.95510
     57   3.15604  4.54381  4.64553  4.13917  3.26011  4.33900  4.78125  2.04963  3.97158  1.09222  3.10433  4.38578  4.64973  4.21036  4.14803  3.71786  3.41660  1.60165  5.25160  4.08083     57 l - - -
          2.68618  4.42225  2.77519  2.73123  3.46354  2.40513  3.72494  3.29354  2.67741  2.69355  4.24690  2.90347  2.73739  3.18146  2.89801  2.37887  2.77519  2.98518  4.58477  3.61503
          0.02615  4.05263  4.77497  0.61958  0.77255  0.48576  0.95510
     58   3.15378  4.52364  4.67070  4.12852  3.21134  4.36879  4.73700  1.56607  3.96454  1.65587  1.71439  4.38053  4.63648  4.17409  4.12829  3.72029  3.39429  2.07041  5.19207  4.06185     58 i - - -
          2.68618  4.42225  2.77519  2.73123  3.46354  2.40513  3.72494  3.29354  2.67741  2.69355  4.24690  2.90347  2.73739  3.18146  2.89801  2.37887  2.77519  2.98518  4.58477  3.61503
          0.02615  4.05263  4.77497  0.61958  0.77255  0.48576  0.95510
     59   2.68245  4.36922  3.72130  3.24228  3.16300  3.54256  3.92260  2.91849  3.03753  2.57416  3.58927  3.51657  4.03962  3.42530  3.29427  2.91684  1.98423  2.71247  1.92167  3.28158     59 w - - -
          2.68618  4.42225  2.77519  2.73123  3.46354  2.40513  3.72494  3.29354  2.67741  2.69355  4.24690  2.90347  2.73739  3.18146  2.89801  2.37887  2.77519  2.98518  4.58477  3.61503
          0.02615  4.05263  4.77497  0.61958  0.77255  0.48576  0.95510
     60   1.89118  4.37814  3.89197  3.45164  3.46712  3.64736  4.28995  2.45635  3.32309  1.39321  3.39701  3.71977  4.16252  3.66226  3.58117  3.03774  3.05698  2.33656  5.17145  3.94698     60 l - - -
          2.68618  4.42225  2.77519  2.73123  3.46354  2.40513  3.72494  3.29354  2.67741  2.69355  4.24690  2.90347  2.73739  3.18146  2.89801  2.37887  2.77519  2.98518  4.58477  3.61503
          0.02615  4.05263  4.77497  0.61958  0.77255  0.48576  0.95510
     61   3.13371  4.44327  4.85605  4.36638  3.57963  4.48569  5.07555  1.11875  4.25053  2.06611  3.38204  4.57952  4.79615  4.51223  4.44259  3.88071  3.40155  1.32634  5.56706  4.36488     61 i - - -
          2.68618  4.42225  2.77519  2.73123  3.46354  2.40513  3.72494  3.29354  2.67741  2.69355  4.24690  2.90347  2.73739  3.18146  2.89801  2.37887  2.77519  2.98518  4.58477  3.61503
          0.02615  4.05263  4.77497  0.61958  0.77255  0.48576  0.95510
     62   1.49200  4.21456  3.41991  3.20410  4.39635  1.40837  4.31314  3.76546  3.32353  3.49979  4.34679  3.35395  3.73794  3.59869  3.62298  2.45883  2.77902  3.21893  5.73162  4.53625     62 g - - -
          2.68618  4.42225  2.77519  2.73123  3.46354  2.40513  3.72494  3.29354  2.67741  2.69355  4.24690  2.90347  2.73739  3.18146  2.89801  2.37887  2.77519  2.98518  4.58477  3.61503
          0.02615  4.05263  4.77497  0.61958  0.77255  0.48576  0.95510
     63   1.81163  4.19175  3.64743  3.21100  3.85229  3.18757  4.14436  2.96823  3.16825  2.87819  3.79561  3.41711  3.83462  3.46711  3.47449  1.92827  2.77404  1.84260  5.30410  4.08642     63 a - - -
          2.68618  4.42225  2.77519  2.73123  3.46354  2.40513  3.72494  3.29354  2.67741  2.69355  4.24690  2.90347  2.73739  3.18146  2.89801  2.37887  2.77519  2.98518  4.58477  3.61503
          0.02615  4.05263  4.77497  0.61958  0.77255  0.48576  0.95510
     64   1.57526  4.35266  3.77966  3.34473  3.56259  3.53044  4.22809  2.55372  3.23194  1.70631  3.51091  3.61606  4.07934  3.57913  3.50905  2.92331  2.99329  2.39522  5.20294  3.96353     64 a - - -
          2.68618  4.42225  2.77519  2.73123  3.46354  2.40513  3.72494  3.29354  2.67741  2.69355  4.24690  2.90347  2.73739  3.18146  2.89801  2.37887  2.77519  2.98518  4.58477  3.61503
          0.02615  4.05263  4.77497  0.61958  0.77255  0.48576  0.95510
     65   3.21880  5.03839  3.72881  3.20665  4.43914  3.66760  3.96975  3.99636  2.33041  3.47968  4.47820  3.55101  4.16418  3.18380  0.73513  3.29616  3.47424  3.71328  5.45078  4.33065     65 r - - -
          2.68618  4.42225  2.77519  2.73123  3.46354  2.40513  3.72494  3.29354  2.67741  2.69355  4.24690  2.90347  2.73739  3.18146  2.89801  2.37887  2.77519  2.98518  4.58477  3.61503
          0.02615  4.05263  4.77497  0.61958  0.77255  0.48576  0.95510
     66   3.21880  5.03839  3.72881  3.20665  4.43914  3.66760  3.96975  3.99636  2.33041  3.47968  4.47820  3.55101  4.16418  3.18380  0.73513  3.29616  3.47424  3.71328  5.45078  4.33065     66 r - - -
          2.68618  4.42225  2.77519  2.73123  3.46354  2.40513  3.72494  3.29354  2.67741  2.69355  4.24690  2.90347  2.73739  3.18146  2.89801  2.37887  2.77519  2.98518  4.58477  3.61503
          0.02615  4.05263  4.77497  0.61958  0.77255  0.48576  0.95510
     67   2.14534  4.25489  4.17695  3.63232  2.20692  3.87577  4.22632  1.83579  3.52832  2.06495  3.21422  3.86596  4.25393  3.76062  3.73822  3.19323  3.03005  2.12587  4.86731  3.60643     67 i - - -
          2.68618  4.42225  2.77519  2.73123  3.46354  2.40513  3.72494  3.29354  2.67741  2.69355  4.24690  2.90347  2.73739  3.18146  2.89801  2.37887  2.77519  2.98518  4.58477  3.61503
          0.02615  4.05263  4.77497  0.61958  0.77255  0.48576  0.95510
     68   2.09661  4.24856  3.71472  3.19162  3.28274  3.59593  3.96244  2.57477  3.10527  2.41353  3.39809  3.50392  4.03174  3.40437  3.39289  2.90494  2.88627  1.94473  4.82227  2.37293     68 v - - -
          2.68618  4.42225  2.77519  2.73123  3.46354  2.40513  3.72494  3.29354  2.67741  2.69355  4.24690  2.90347  2.73739  3.18146  2.89801  2.37887  2.77519  2.98518  4.58477  3.61503
          0.02615  4.05263  4.77497  0.61958  0.77255  0.48576  0.95510
     69   3.19281  5.33743  0.69039  2.46519  4.74092  3.35586  4.10296  4.37217  3.22320  3.94974  4.93528  3.02930  4.02170  3.34486  3.76123  3.13724  3.53644  3.99329  5.87352  4.58858     69 D - - -
          2.68618  4.42225  2.77519  2.73123  3.46354  2.40513  3.72494  3.29354  2.67741  2.69355  4.24690  2.90347  2.73739  3.18146  2.89801  2.37887  2.77519  2.98518  4.58477  3.61503
          0.02615  4.05263  4.77497  0.61958  0.77255  0.48576  0.95510
     70   2.51940  4.36358  3.59855  3.36353  4.13833  3.19576  4.36575  3.28788  3.31007  3.14487  4.18672  3.54079  3.91509  3.69663  3.55759  2.72307  0.89937  2.96309  5.56005  4.35611     70 t - - -
          2.68618  4.42225  2.77519  2.73123  3.46354  2.40513  3.72494  3.29354  2.67741  2.69355  4.24690  2.90347  2.73739  3.18146  2.89801  2.37887  2.77519  2.98518  4.58477  3.61503
          0.02615  4.05263  4.77497  0.61958  0.77255  0.48576  0.95510
     71   3.21880  5.03839  3.72881  3.20665  4.43914  3.66760  3.96975  3.99636  2.33041  3.47968  4.47820  3.55101  4.16418  3.18380  0.73513  3.29616  3.47424  3.71328  5.45078  4.33065     71 r - - -
          2.68618  4.42225  2.77519  2.73123  3.46354  2.40513  3.72494  3.29354  2.67741  2.69355  4.24690  2.90347  2.73739  3.18146  2.89801  2.37887  2.77519  2.98518  4.58477  3.61503
          0.02615  4.05263  4.77497  0.61958  0.77255  0.48576  0.95510
     72   1.57788  4.19491  3.59080  3.25694  4.14680  3.05546  4.25750  3.28361  3.23277  3.15955  4.07436  3.40331  3.77902  3.55010  3.52388  2.50168  1.46726  2.89204  5.56228  4.35445     72 t - - -
          2.68618  4.42225  2.77519  2.73123  3.46354  2.40513  3.72494  3.29354  2.67741  2.69355  4.24690  2.90347  2.73739  3.18146  2.89801  2.37887  2.77519  2.98518  4.58477  3.61503
          0.02615  4.05263  4.77497  0.61958  0.77255  0.48576  0.95510
     73   3.66998  4.89816  4.66666  4.35963  1.10537  4.41926  3.49582  3.34027  4.20304  2.66427  3.93594  4.10275  4.72642  4.16185  4.22776  3.79053  3.89173  3.27039  3.63265  1.31347     73 f - - -
          2.68618  4.42225  2.77519  2.73123  3.46354  2.40513  3.72494  3.29354  2.67741  2.69355  4.24690  2.90347  2.73739  3.18146  2.89801  2.37887  2.77519  2.98518  4.58477  3.61503
          0.02615  4.05263  4.77497  0.61958  0.77255  0.48576  0.95510
     74   2.29801  4.23380  3.42996  3.11242  4.21405  3.02987  4.17699  3.56023  3.11884  3.30111  4.16021  3.31365  3.74934  3.44563  3.43371  1.66428  1.47338  3.09435  5.57680  4.34368     74 t - - -
          2.68618  4.42225  2.77519  2.73123  3.46354  2.40513  3.72494  3.29354  2.67741  2.69355  4.24690  2.90347  2.73739  3.18146  2.89801  2.37887  2.77519  2.98518  4.58477  3.61503
          0.02615  4.05263  4.77497  0.61958  0.77255  0.48576  0.95510
     75   3.11656  5.21277  3.55933  2.86217  4.68693  3.71792  3.63602  4.02418  1.43361  3.45186  4.32786  3.25011  4.07976  2.77027  1.34345  3.11024  3.27415  3.70903  5.47851  4.32819     75 r - - -
          2.68618  4.42225  2.77519  2.73123  3.46354  2.40513  3.72494  3.29354  2.67741  2.69355  4.24690  2.90347  2.73739  3.18146  2.89801  2.37887  2.77519  2.98518  4.58477  3.61503
          0.02615  4.05263  4.77497  0.61958  0.77255  0.48576  0.95510
     76   3.17334  4.54689  4.58428  4.20983  3.50147  4.25532  4.90774  0.87907  4.04145  2.05458  3.41282  4.43042  4.67254  4.37345  4.21790  3.77119  3.47067  1.86772  5.42701  4.17848     76 i - - -
          2.68618  4.42225  2.77519  2.73123  3.46354  2.40513  3.72494  3.29354  2.67741  2.69355  4.24690  2.90347  2.73739  3.18146  2.89801  2.37887  2.77519  2.98518  4.58477  3.61503
          0.02615  4.05263  4.77497  0.61958  0.77255  0.48576  0.95510
     77   2.92099  4.74320  3.51097  2.97551  3.09587  3.68914  3.67978  3.33556  2.51140  2.89714  3.87415  3.34834  4.09060  3.10700  1.91901  3.02788  3.14778  3.10889  4.61064  1.72014     77 y - - -
          2.68618  4.42225  2.77519  2.73123  3.46354  2.40513  3.72494  3.29354  2.67741  2.69355  4.24690  2.90347  2.73739  3.18146  2.89801  2.37887  2.77519  2.98518  4.58477  3.61503
          0.02615  4.05263  4.77497  0.61958  0.77255  0.48576  0.95510
     78   1.88824  4.21218  3.80028  3.33560  3.76005  3.34834  4.22327  2.58029  3.26774  2.68700  3.67815  3.54674  3.95402  3.56867  3.55999  2.73682  2.08882  1.71335  5.28393  4.07197     78 v - - -
          2.68618  4.42225  2.77519  2.73123  3.46354  2.40513  3.72494  3.29354  2.67741  2.69355  4.24690  2.90347  2.73739  3.18146  2.89801  2.37887  2.77519  2.98518  4.58477  3.61503
          0.02615  4.05263  4.77497  0.61958  0.77255  0.48576  0.95510
     79   2.16635  5.03402  2.75630  1.95539  4.37032  3.38995  3.65366  3.78152  1.84804  3.33711  4.15234  2.90692  3.84795  2.79290  2.75445  2.71976  2.97369  3.42032  5.51739  4.17187     79 k - - -
          2.68618  4.42225  2.77519  2.73123  3.46354  2.40513  3.72494  3.29354  2.67741  2.69355  4.24690  2.90347  2.73739  3.18146  2.89801  2.37887  2.77519  2.98518  4.58477  3.61503
          0.02615  4.05263  4.77497  0.61958  0.77255  0.48576  0.95510
     80   3.25503  4.56750  4.86198  4.34159  3.26898  4.55311  4.94081  1.27278  4.17624  1.30146  3.09105  4.58552  4.78687  4.38007  4.32730  3.93142  3.49705  1.91844  5.31402  4.15817     80 i - - -
          2.68618  4.42225  2.77519  2.73123  3.46354  2.40513  3.72494  3.29354  2.67741  2.69355  4.24690  2.90347  2.73739  3.18146  2.89801  2.37887  2.77519  2.98518  4.58477  3.61503
          0.02615  4.05263  4.77497  0.61958  0.77255  0.48576  0.95510
     81   1.77689  4.19751  3.58891  3.18263  3.94024  1.99436  4.15372  3.10224  3.16492  2.97494  3.87797  3.38642  3.80602  3.46101  3.47822  2.54869  2.76452  1.99007  5.37196  4.15466     81 a - - -
          2.68618  4.42225  2.77519  2.73123  3.46354  2.40513  3.72494  3.29354  2.67741  2.69355  4.24690  2.90347  2.73739  3.18146  2.89801  2.37887  2.77519  2.98518  4.58477  3.61503
          0.02615  4.05263  4.77497  0.61958  0.77255  0.48576  0.95510
     82   2.45148  4.22872  3.70247  3.31242  3.77773  3.28253  4.21883  2.74293  3.25029  2.76969  3.76337  3.51090  3.92290  3.57215  3.52917  1.83981  2.85430  1.47842  5.29431  4.04684     82 v - - -
          2.68618  4.42225  2.77519  2.73123  3.46354  2.40513  3.72494  3.29354  2.67741  2.69355  4.24690  2.90347  2.73739  3.18146  2.89801  2.37887  2.77519  2.98518  4.58477  3.61503
          0.02615  4.05263  4.77497  0.61958  0.77255  0.48576  0.95510
     83   2.81218  5.03315  2.58091  1.68786  4.44733  3.31926  3.81651  3.88963  2.66353  3.47399  4.33882  2.92629  1.78023  2.99300  3.10541  2.80788  3.10810  3.52199  5.65120  4.30613     83 e - - -
          2.68618  4.42225  2.77519  2.73123  3.46354  2.40513  3.72494  3.29354  2.67741  2.69355  4.24690  2.90347  2.73739  3.18146  2.89801  2.37887  2.77519  2.98518  4.58477  3.61503
          0.23716  4.05263  1.64116  0.61958  0.77255  0.48576  0.95510
     84   2.97003  4.41657  4.32981  3.83584  3.25559  4.09454  4.56017  1.96657  3.66799  1.42371  3.14021  4.10816  4.46036  3.97086  3.88880  3.47048  3.24384  1.49555  5.16990  3.94348     84 l - - -
          2.68618  4.42225  2.77519  2.73123  3.46354  2.40513  3.72494  3.29354  2.67741  2.69355  4.24690  2.90347  2.73739  3.18146  2.89801  2.37887  2.77519  2.98518  4.58477  3.61503
          0.03220  3.84767  4.57002  0.61958  0.77255  0.67027  0.71656
     85   2.98168  4.35779  4.52419  4.02961  3.44166  4.22779  4.77859  1.40363  3.90433  1.96625  3.27328  4.27857  4.57747  4.19091  4.12606  3.60800  3.25506  1.31760  5.37330  4.15956     85 v - - -
          2.68618  4.42225  2.77519  2.73123  3.46354  2.40513  3.72494  3.29354  2.67741  2.69355  4.24690  2.90347  2.73739  3.18146  2.89801  2.37887  2.77519  2.98518  4.58477  3.61503
          0.03220  3.84767  4.57002  0.61958  0.77255  0.38558  1.13961
     86   3.15604  4.54381  4.64553  4.13917  3.26011  4.33900  4.78125  2.04963  3.97158  1.09222  3.10433  4.38578  4.64973  4.21036  4.14803  3.71786  3.41660  1.60165  5.25160  4.08083     86 l - - -
          2.68618  4.42225  2.77519  2.73123  3.46354  2.40513  3.72494  3.29354  2.67741  2.69355  4.24690  2.90347  2.73739  3.18146  2.89801  2.37887  2.77519  2.98518  4.58477  3.61503
          0.02615  4.05263  4.77497  0.61958  0.77255  0.48576  0.95510
     87   2.87086  5.42898  1.71929  1.73022  4.72114  3.27890  3.71949  4.22784  2.63433  3.71287  4.52470  2.73442  3.84244  2.12901  3.18278  2.77604  3.13675  3.80012  5.86445  4.39057     87 d - - -
          2.68618  4.42225  2.77519  2.73123  3.46354  2.40513  3.72494  3.29354  2.67741  2.69355  4.24690  2.90347  2.73739  3.18146  2.89801  2.37887  2.77519  2.98518  4.58477  3.61503
          0.02615  4.05263  4.77497  0.61958  0.77255  0.48576  0.95510
     88   3.03620  5.01976  3.03428  2.79560  4.21155  3.49285  3.95419  3.87367  2.60470  3.35766  4.38409  3.25556  4.05121  0.94462  2.88376  3.07802  3.33474  3.59319  5.45313  4.16037     88 q - - -
          2.68618  4.42225  2.77519  2.73123  3.46354  2.40513  3.72494  3.29354  2.67741  2.69355  4.24690  2.90347  2.73739  3.18146  2.89801  2.37887  2.77519  2.98518  4.58477  3.61503
          0.02615  4.05263  4.77497  0.61958  0.77255  0.48576  0.95510
     89   3.21880  5.03839  3.72881  3.20665  4.43914  3.66760  3.96975  3.99636  2.33041  3.47968  4.47820  3.55101  4.16418  3.18380  0.73513  3.29616  3.47424  3.71328  5.45078  4.33065     89 r - - -
          2.68618  4.42225  2.77519  2.73123  3.46354  2.40513  3.72494  3.29354  2.67741  2.69355  4.24690  2.90347  2.73739  3.18146  2.89801  2.37887  2.77519  2.98518  4.58477  3.61503
          0.02615  4.05263  4.77497  0.61958  0.77255  0.48576  0.95510
     90   3.03620  5.01976  3.03428  2.79560  4.21155  3.49285  3.95419  3.87367  2.60470  3.35766  4.38409  3.25556  4.05121  0.94462  2.88376  3.07802  3.33474  3.59319  5.45313  4.16037     90 q - - -
          2.68618  4.42225  2.77519  2.73123  3.46354  2.40513  3.72494  3.29354  2.67741  2.69355  4.24690  2.90347  2.73739  3.18146  2.89801  2.37887  2.77519  2.98518  4.58477  3.61503
          0.02615  4.05263  4.77497  0.61958  0.77255  0.48576  0.95510
     91   2.94551  5.09991  3.21053  2.68148  4.44786  3.57971  3.65806  3.88535  2.06187  3.35995  4.23123  3.12874  3.99057  1.59334  1.82214  2.94742  3.14935  3.56097  5.45098  4.20732     91 q - - -
          2.68618  4.42225  2.77519  2.73123  3.46354  2.40513  3.72494  3.29354  2.67741  2.69355  4.24690  2.90347  2.73739  3.18146  2.89801  2.37887  2.77519  2.98518  4.58477  3.61503
          0.02615  4.05263  4.77497  0.61958  0.77255  0.48576  0.95510
     92   1.86866  4.63032  2.92581  2.57352  4.21290  2.31432  3.81417  3.62776  2.63258  3.24817  4.08031  3.02692  3.80381  2.21570  3.04144  2.61532  2.87270  3.23718  5.48170  4.17336     92 a - - -
          2.68618  4.42225  2.77519  2.73123  3.46354  2.40513  3.72494  3.29354  2.67741  2.69355  4.24690  2.90347  2.73739  3.18146  2.89801  2.37887  2.77519  2.98518  4.58477  3.61503
          0.02615  4.05263  4.77497  0.61958  0.77255  0.48576  0.95510
     93   2.72321  4.45477  3.45453  2.29845  3.54965  3.66898  3.95776  2.55147  2.88813  1.88417  3.46323  3.38497  4.06303  3.24374  3.23800  2.95461  2.96528  1.96570  5.09723  3.85044     93 l - - -
          2.68618  4.42225  2.77519  2.73123  3.46354  2.40513  3.72494  3.29354  2.67741  2.69355  4.24690  2.90347  2.73739  3.18146  2.89801  2.37887  2.77519  2.98518  4.58477  3.61503
          0.02615  4.05263  4.77497  0.61958  0.77255  0.48576  0.95510
     94   2.50099  4.40188  3.28139  2.82050  3.78081  3.31946  3.87450  3.14641  2.77780  2.17185  3.74308  3.20712  2.57342  3.13240  3.14270  1.96533  2.82540  2.85599  5.18576  3.91186     94 s - - -
          2.68618  4.42225  2.77519  2.73123  3.46354  2.40513  3.72494  3.29354  2.67741  2.69355  4.24690  2.90347  2.73739  3.18146  2.89801  2.37887  2.77519  2.98518  4.58477  3.61503
          0.02615  4.05263  4.77497  0.61958  0.77255  0.48576  0.95510
     95   2.58090  4.39857  3.35052  2.84110  3.59123  3.46637  2.67786  2.91455  2.74597  2.66986  3.58527  3.24717  3.91605  3.11717  3.09433  2.76282  2.25155  2.04930  5.02648  3.74931     95 v - - -
          2.68618  4.42225  2.77519  2.73123  3.46354  2.40513  3.72494  3.29354  2.67741  2.69355  4.24690  2.90347  2.73739  3.18146  2.89801  2.37887  2.77519  2.98518  4.58477  3.61503
          0.02615  4.05263  4.77497  0.61958  0.77255  0.48576  0.95510
     96   2.41258  4.33344  3.37280  3.20064  4.26076  3.06046  4.30364  3.80959  3.28671  3.51712  4.43037  3.39378  3.81491  3.62246  3.56459  0.84850  2.90687  3.30473  5.61943  4.34627     96 s - - -
          2.68618  4.42225  2.77519  2.73123  3.46354  2.40513  3.72494  3.29354  2.67741  2.69355  4.24690  2.90347  2.73739  3.18146  2.89801  2.37887  2.77519  2.98518  4.58477  3.61503
          0.02615  4.05263  4.77497  0.61958  0.77255  0.48576  0.95510
     97   2.02469  4.25315  3.82404  3.32386  3.59725  3.55664  4.18441  1.79807  3.24336  2.48763  3.51628  3.60174  4.06585  3.55087  3.53578  2.90700  2.18657  2.18092  5.15944  3.94361     97 i - - -
          2.68618  4.42225  2.77519  2.73123  3.46354  2.40513  3.72494  3.29354  2.67741  2.69355  4.24690  2.90347  2.73739  3.18146  2.89801  2.37887  2.77519  2.98518  4.58477  3.61503
          0.02615  4.05263  4.77497  0.61958  0.77255  0.48576  0.95510
     98   2.72996  4.49666  3.60357  3.05745  3.71556  3.58949  3.93615  2.77796  2.63710  2.64100  3.66485  3.41728  4.04426  3.20505  2.02776  2.93801  3.00381  1.62622  5.16621  3.92054     98 v - - -
          2.68618  4.42225  2.77519  2.73123  3.46354  2.40513  3.72494  3.29354  2.67741  2.69355  4.24690  2.90347  2.73739  3.18146  2.89801  2.37887  2.77519  2.98518  4.58477  3.61503
          0.02615  4.05263  4.77497  0.61958  0.77255  0.48576  0.95510
     99   2.46604  4.53734  2.97595  2.63719  4.24893  3.17164  3.87760  3.67314  2.73430  3.30554  4.12853  2.05526  3.77717  3.06738  3.14855  1.95572  2.10151  3.24318  5.52999  4.22436     99 s - - -
          2.68618  4.42225  2.77519  2.73123  3.46354  2.40513  3.72494  3.29354  2.67741  2.69355  4.24690  2.90347  2.73739  3.18146  2.89801  2.37887  2.77519  2.98518  4.58477  3.61503
          0.02615  4.05263  4.77497  0.61958  0.77255  0.48576  0.95510
    100   0.78231  4.29121  3.65401  3.45789  4.24002  3.11012  4.45745  3.39312  3.47900  3.26606  4.28105  3.55923  3.86677  3.80425  3.71458  2.64147  2.93153  3.01604  5.64901  4.47056    100 a - - -
          2.68618  4.42225  2.77519  2.73123  3.46354  2.40513  3.72494  3.29354  2.67741  2.69355  4.24690  2.90347  2.73739  3.18146  2.89801  2.37887  2.77519  2.98518  4.58477  3.61503
          0.02615  4.05263  4.77497  0.61958  0.77255  0.48576  0.95510
    101   3.21880  5.03839  3.72881  3.20665  4.43914  3.66760  3.96975  3.99636  2.33041  3.47968  4.47820  3.55101  4.16418  3.18380  0.73513  3.29616  3.47424  3.71328  5.45078  4.33065    101 r - - -
          2.68618  4.42225  2.77519  2.73123  3.46354  2.40513  3.72494  3.29354  2.67741  2.69355  4.24690  2.90347  2.73739  3.18146  2.89801  2.37887  2.77519  2.98518  4.58477  3.61503
          0.02615  4.05263  4.77497  0.61958  0.77255  0.48576  0.95510
    102   3.09847  4.47805  4.62916  4.12796  3.37515  4.31112  4.79563  1.94567  3.97167  1.43944  3.22888  4.36512  4.64381  4.23636  4.16273  3.69086  3.36468  1.23679  5.31937  4.11888    102 v - - -
          2.68618  4.42225  2.77519  2.73123  3.46354  2.40513  3.72494  3.29354  2.67741  2.69355  4.24690  2.90347  2.73739  3.18146  2.89801  2.37887  2.77519  2.98518  4.58477  3.61503
          0.02615  4.05263  4.77497  0.61958  0.77255  0.48576  0.95510
    103   1.59552  4.64109  2.99263  2.65149  4.14573  3.29151  3.84512  3.52116  2.61275  3.16483  4.05646  3.08995  3.85363  2.04771  2.97281  2.68859  2.93088  3.17864  5.44503  4.14627    103 a - - -
          2.68618  4.42225  2.77519  2.73123  3.46354  2.40513  3.72494  3.29354  2.67741  2.69355  4.24690  2.90347  2.73739  3.18146  2.89801  2.37887  2.77519  2.98518  4.58477  3.61503
          0.02615  4.05263  4.77497  0.61958  0.77255  0.48576  0.95510
    104   3.30955  4.67933  4.74064  4.19243  3.07237  4.48898  4.77660  2.23588  3.99736  0.97893  1.93501  4.47392  4.70113  4.18019  4.14324  3.84545  3.53652  2.37090  5.14131  4.04092    104 l - - -
          2.68618  4.42225  2.77519  2.73123  3.46354  2.40513  3.72494  3.29354  2.67741  2.69355  4.24690  2.90347  2.73739  3.18146  2.89801  2.37887  2.77519  2.98518  4.58477  3.61503
          0.02615  4.05263  4.77497  0.61958  0.77255  0.48576  0.95510
    105   1.52330  4.18844  3.47716  3.19747  4.31478  2.97042  4.26274  3.67876  3.24646  3.41571  4.26017  3.34105  3.72311  3.54009  3.55107  1.32582  2.74012  3.15315  5.67244  4.45339    105 s - - -
          2.68618  4.42225  2.77519  2.73123  3.46354  2.40513  3.72494  3.29354  2.67741  2.69355  4.24690  2.90347  2.73739  3.18146  2.89801  2.37887  2.77519  2.98518  4.58477  3.61503
          0.02615  4.05263  4.77497  0.61958  0.77255  0.48576  0.95510
    106   2.70909  4.71753  3.33074  2.79971  4.19621  3.43401  3.77428  3.53961  2.30337  3.16155  4.05101  3.19781  3.92566  2.95378  1.58884  2.79928  2.03449  3.21888  5.38517  4.14610    106 r - - -
          2.68618  4.42225  2.77519  2.73123  3.46354  2.40513  3.72494  3.29354  2.67741  2.69355  4.24690  2.90347  2.73739  3.18146  2.89801  2.37887  2.77519  2.98518  4.58477  3.61503
          0.02615  4.05263  4.77497  0.61958  0.77255  0.48576  0.95510
    107   3.11839  5.25557  2.57850  0.79383  4.62610  3.39828  4.00552  4.11642  2.90963  3.70617  4.67611  3.05002  4.01259  3.21987  3.33438  3.08468  3.42526  3.78309  5.76363  4.49059    107 e - - -
          2.68618  4.42225  2.77519  2.73123  3.46354  2.40513  3.72494  3.29354  2.67741  2.69355  4.24690  2.90347  2.73739  3.18146  2.89801  2.37887  2.77519  2.98518  4.58477  3.61503
          0.02615  4.05263  4.77497  0.61958  0.77255  0.48576  0.95510
    108   3.34238  4.68437  4.71238  4.23806  1.49542  4.41368  4.25035  2.43427  4.08754  1.25588  3.08192  4.34739  4.67323  4.18408  4.19151  3.78311  3.57414  2.53059  4.48155  2.95721    108 l - - -
          2.68618  4.42225  2.77519  2.73123  3.46354  2.40513  3.72494  3.29354  2.67741  2.69355  4.24690  2.90347  2.73739  3.18146  2.89801  2.37887  2.77519  2.98518  4.58477  3.61503
          0.02615  4.05263  4.77497  0.61958  0.77255  0.48576  0.95510
    109   2.95240  4.44916  4.37181  4.04396  3.68799  3.90692  4.81654  2.05866  3.91454  2.34589  3.62905  4.20393  4.45992  4.26294  4.10919  3.42453  3.31115  0.82471  5.50173  4.24307    109 v - - -
          2.68618  4.42225  2.77519  2.73123  3.46354  2.40513  3.72494  3.29354  2.67741  2.69355  4.24690  2.90347  2.73739  3.18146  2.89801  2.37887  2.77519  2.98518  4.58477  3.61503
          0.02615  4.05263  4.77497  0.61958  0.77255  0.48576  0.95510
    110   2.79036  5.11294  1.34438  2.26411  4.60707  3.21608  3.83784  4.11671  2.82760  3.68588  4.53275  2.81298  3.84431  3.01610  3.37064  1.99602  3.12370  3.67959  5.84432  4.40130    110 d - - -
          2.68618  4.42225  2.77519  2.73123  3.46354  2.40513  3.72494  3.29354  2.67741  2.69355  4.24690  2.90347  2.73739  3.18146  2.89801  2.37887  2.77519  2.98518  4.58477  3.61503
          0.02615  4.05263  4.77497  0.61958  0.77255  0.48576  0.95510
    111   3.49614  4.84616  4.48615  4.23803  0.75730  4.13713  3.96964  3.00129  4.14140  2.33126  3.70678  4.22655  4.59408  4.26045  4.21644  3.75459  3.79859  3.00468  4.17124  2.51811    111 f - - -
          2.68618  4.42225  2.77519  2.73123  3.46354  2.40513  3.72494  3.29354  2.67741  2.69355  4.24690  2.90347  2.73739  3.18146  2.89801  2.37887  2.77519  2.98518  4.58477  3.61503
          0.02615  4.05263  4.77497  0.61958  0.77255  0.48576  0.95510
    112   3.17342  4.52542  4.68272  4.18021  1.62401  4.32499  4.38415  1.62383  4.04530  1.76631  3.12059  4.31827  4.61167  4.17822  4.16670  3.68175  3.41377  2.20789  4.69233  3.24615    112 i - - -
          2.68618  4.42225  2.77519  2.73123  3.46354  2.40513  3.72494  3.29354  2.67741  2.69355  4.24690  2.90347  2.73739  3.18146  2.89801  2.37887  2.77519  2.98518  4.58477  3.61503
          0.02615  4.05263  4.77497  0.61958  0.77255  0.48576  0.95510
    113   3.11839  5.25557  2.57850  0.79383  4.62610  3.39828  4.00552  4.11642  2.90963  3.70617  4.67611  3.05002  4.01259  3.21987  3.33438  3.08468  3.42526  3.78309  5.76363  4.49059    113 e - - -
          2.68618  4.42225  2.77519  2.73123  3.46354  2.40513  3.72494  3.29354  2.67741  2.69355  4.24690  2.90347  2.73739  3.18146  2.89801  2.37887  2.77519  2.98518  4.58477  3.61503
          0.02615  4.05263  4.77497  0.61958  0.77255  0.48576  0.95510
    114   2.83217  5.20809  2.77350  1.93879  4.56342  3.43954  3.63050  3.99428  1.73933  3.47161  4.28081  2.91704  3.88432  2.14956  2.57019  2.78897  3.05287  3.61279  5.58537  4.25408    114 k - - -
          2.68618  4.42225  2.77519  2.73123  3.46354  2.40513  3.72494  3.29354  2.67741  2.69355  4.24690  2.90347  2.73739  3.18146  2.89801  2.37887  2.77519  2.98518  4.58477  3.61503
          0.02615  4.05263  4.77497  0.61958  0.77255  0.48576  0.95510
    115   2.87488  5.23452  1.74494  2.27498  4.27039  3.32390  1.83242  4.03023  2.67357  3.55626  4.41151  2.83395  3.88157  2.93980  3.17248  2.81969  3.14740  3.65346  5.56279  4.08531    115 d - - -
          2.68618  4.42225  2.77519  2.73123  3.46354  2.40513  3.72494  3.29354  2.67741  2.69355  4.24690  2.90347  2.73739  3.18146  2.89801  2.37887  2.77519  2.98518  4.58477  3.61503
          0.02615  4.05263  4.77497  0.61958  0.77255  0.48576  0.95510
    116   2.76233  4.39849  3.88847  3.42334  3.43577  3.69881  4.25398  2.44743  3.25937  1.39752  3.36407  3.71371  4.18139  3.62069  3.51781  3.07368  2.04956  2.33693  5.13845  3.91394    116 l - - -
          2.68618  4.42225  2.77519  2.73123  3.46354  2.40513  3.72494  3.29354  2.67741  2.69355  4.24690  2.90347  2.73739  3.18146  2.89801  2.37887  2.77519  2.98518  4.58477  3.61503
          0.02615  4.05263  4.77497  0.61958  0.77255  0.48576  0.95510
    117   3.00790  4.73143  3.63514  3.50276  4.47667  3.40892  4.56250  4.07211  3.57621  3.67789  4.73774  3.78967  0.55174  3.95943  3.79835  3.18180  3.46431  3.69630  5.61028  4.60090    117 P - - -
          2.68618  4.42225  2.77519  2.73123  3.46354  2.40513  3.72494  3.29354  2.67741  2.69355  4.24690  2.90347  2.73739  3.18146  2.89801  2.37887  2.77519  2.98518  4.58477  3.61503
          0.02615  4.05263  4.77497  0.61958  0.77255  0.48576  0.95510
    118   2.73382  4.42958  3.52267  2.20596  3.60591  3.71638  4.02278  1.96320  2.96914  2.45791  3.50375  3.44268  4.10635  3.30995  3.32747  2.99866  2.97789  1.83773  5.15710  3.90885    118 v - - -
          2.68618  4.42225  2.77519  2.73123  3.46354  2.40513  3.72494  3.29354  2.67741  2.69355  4.24690  2.90347  2.73739  3.18146  2.89801  2.37887  2.77519  2.98518  4.58477  3.61503
          0.02615  4.05263  4.77497  0.61958  0.77255  0.48576  0.95510
    119   2.03487  4.39663  3.94192  3.50445  3.43489  3.69705  4.32603  2.42403  3.36706  1.28787  3.35795  3.76966  4.20122  3.70521  3.61597  3.09037  3.09144  2.32109  5.17000  3.95024    119 l - - -
          2.68618  4.42225  2.77519  2.73123  3.46354  2.40513  3.72494  3.29354  2.67741  2.69355  4.24690  2.90347  2.73739  3.18146  2.89801  2.37887  2.77519  2.98518  4.58477  3.61503
          0.02615  4.05263  4.77497  0.61958  0.77255  0.48576  0.95510
    120   2.15050  4.25511  4.17997  3.63530  2.20647  3.87777  4.22812  1.83087  3.53108  2.06362  3.21359  3.86841  4.25550  3.76303  3.74042  3.19532  3.03110  2.12428  4.86782  3.60711    120 i - - -
          2.68618  4.42225  2.77519  2.73123  3.46354  2.40513  3.72494  3.29354  2.67741  2.69355  4.24690  2.90347  2.73739  3.18146  2.89801  2.37887  2.77519  2.98518  4.58477  3.61503
          0.02615  4.05263  4.77497  0.61958  0.77255  0.48576  0.95510
    121   1.57788  4.19491  3.59080  3.25694  4.14680  3.05546  4.25750  3.28361  3.23277  3.15955  4.07436  3.40331  3.77902  3.55010  3.52388  2.50168  1.46726  2.89204  5.56228  4.35445    121 t - - -
          2.68618  4.42225  2.77519  2.73123  3.46354  2.40513  3.72494  3.29354  2.67741  2.69355  4.24690  2.90347  2.73739  3.18146  2.89801  2.37887  2.77519  2.98518  4.58477  3.61503
          0.02615  4.05263  4.77497  0.61958  0.77255  0.48576  0.95510
    122   1.52330  4.18844  3.47716  3.19747  4.31478  2.97042  4.26274  3.67876  3.24646  3.41571  4.26017  3.34105  3.72311  3.54009  3.55107  1.32582  2.74012  3.15315  5.67244  4.45339    122 s - - -
          2.68618  4.42225  2.77519  2.73123  3.46354  2.40513  3.72494  3.29354  2.67741  2.69355  4.24690  2.90347  2.73739  3.18146  2.89801  2.37887  2.77519  2.98518  4.58477  3.61503
          0.02615  4.05263  4.77497  0.61958  0.77255  0.48576  0.95510
    123   2.95240  4.44916  4.37181  4.04396  3.68799  3.90692  4.81654  2.05866  3.91454  2.34589  3.62905  4.20393  4.45992  4.26294  4.10919  3.42453  3.31115  0.82471  5.50173  4.24307    123 v - - -
          2.68618  4.42225  2.77519  2.73123  3.46354  2.40513  3.72494  3.29354  2.67741  2.69355  4.24690  2.90347  2.73739  3.18146  2.89801  2.37887  2.77519  2.98518  4.58477  3.61503
          0.02615  4.05263  4.77497  0.61958  0.77255  0.48576  0.95510
    124   3.13371  4.44327  4.85605  4.36638  3.57963  4.48569  5.07555  1.11875  4.25053  2.06611  3.38204  4.57952  4.79615  4.51223  4.44259  3.88071  3.40155  1.32634  5.56706  4.36488    124 i - - -
          2.68618  4.42225  2.77519  2.73123  3.46354  2.40513  3.72494  3.29354  2.67741  2.69355  4.24690  2.90347  2.73739  3.18146  2.89801  2.37887  2.77519  2.98518  4.58477  3.61503
          0.02615  4.05263  4.77497  0.61958  0.77255  0.48576  0.95510
    125   2.29272  4.23603  3.41908  3.10424  4.24247  3.02110  4.17847  3.60050  3.11793  3.33204  4.18557  3.30659  3.74372  3.44234  3.43642  1.37876  1.77752  3.12020  5.59816  4.36359    125 s - - -
          2.68618  4.42225  2.77519  2.73123  3.46354  2.40513  3.72494  3.29354  2.67741  2.69355  4.24690  2.90347  2.73739  3.18146  2.89801  2.37887  2.77519  2.98518  4.58477  3.61503
          0.02615  4.05263  4.77497  0.61958  0.77255  0.48576  0.95510
    126   3.25503  4.56750  4.86198  4.34159  3.26898  4.55311  4.94081  1.27278  4.17624  1.30146  3.09105  4.58552  4.78687  4.38007  4.32730  3.93142  3.49705  1.91844  5.31402  4.15817    126 i - - -
          2.68618  4.42225  2.77519  2.73123  3.46354  2.40513  3.72494  3.29354  2.67741  2.69355  4.24690  2.90347  2.73739  3.18146  2.89801  2.37887  2.77519  2.98518  4.58477  3.61503
          0.02615  4.05263  4.77497  0.61958  0.77255  0.48576  0.95510
    127   2.09751  4.23007  4.08018  3.55050  2.38567  3.75281  4.21156  2.27984  3.45893  2.20530  3.30598  3.78403  4.18410  3.70807  3.69073  3.08448  2.97800  1.66331  4.93084  3.67694    127 v - - -
          2.68618  4.42225  2.77519  2.73123  3.46354  2.40513  3.72494  3.29354  2.67741  2.69355  4.24690  2.90347  2.73739  3.18146  2.89801  2.37887  2.77519  2.98518  4.58477  3.61503
          0.02615  4.05263  4.77497  0.61958  0.77255  0.48576  0.95510
    128   1.49200  4.21456  3.41991  3.20410  4.39635  1.40837  4.31314  3.76546  3.32353  3.49979  4.34679  3.35395  3.73794  3.59869  3.62298  2.45883  2.77902  3.21893  5.73162  4.53625    128 g - - -
          2.68618  4.42225  2.77519  2.73123  3.46354  2.40513  3.72494  3.29354  2.67741  2.69355  4.24690  2.90347  2.73739  3.18146  2.89801  2.37887  2.77519  2.98518  4.58477  3.61503
          0.02615  4.05263  4.77497  0.61958  0.77255  0.48576  0.95510
    129   1.25894  4.17768  3.50447  3.22332  4.29866  2.96954  4.27394  3.65263  3.26631  3.39812  4.24557  3.35388  3.72377  3.55764  3.56491  1.60557  2.73704  3.13401  5.66260  4.44805    129 a - - -
          2.68618  4.42225  2.77519  2.73123  3.46354  2.40513  3.72494  3.29354  2.67741  2.69355  4.24690  2.90347  2.73739  3.18146  2.89801  2.37887  2.77519  2.98518  4.58477  3.61503
          0.02615  4.05263  4.77497  0.61958  0.77255  0.48576  0.95510
    130   1.76875  2.48784  4.11194  3.62975  3.62133  3.38229  4.32444  2.45758  3.52117  2.56627  3.56668  3.71040  3.99354  3.77534  3.73609  2.78207  2.84343  1.74188  5.17855  3.98509    130 v - - -
          2.68618  4.42225  2.77519  2.73123  3.46354  2.40513  3.72494  3.29354  2.67741  2.69355  4.24690  2.90347  2.73739  3.18146  2.89801  2.37887  2.77519  2.98518  4.58477  3.61503
          0.02615  4.05263  4.77497  0.61958  0.77255  0.48576  0.95510
    131   3.23895  4.56799  4.84311  4.27467  3.13307  4.50469  4.82208  1.67277  4.13725  1.25238  1.98343  4.52092  4.70558  4.26080  4.26208  3.84484  3.46219  2.15695  5.17265  4.09898    131 l - - -
          2.68618  4.42225  2.77519  2.73123  3.46354  2.40513  3.72494  3.29354  2.67741  2.69355  4.24690  2.90347  2.73739  3.18146  2.89801  2.37887  2.77519  2.98518  4.58477  3.61503
          0.02615  4.05263  4.77497  0.61958  0.77255  0.48576  0.95510
    132   3.15378  4.52364  4.67070  4.12852  3.21134  4.36879  4.73700  1.56607  3.96454  1.65587  1.71439  4.38053  4.63648  4.17409  4.12829  3.72029  3.39429  2.07041  5.19207  4.06185    132 i - - -
          2.68618  4.42225  2.77519  2.73123  3.46354  2.40513  3.72494  3.29354  2.67741  2.69355  4.24690  2.90347  2.73739  3.18146  2.89801  2.37887  2.77519  2.98518  4.58477  3.61503
          0.02615  4.05263  4.77497  0.61958  0.77255  0.48576  0.95510
    133   3.36280  4.77369  4.47804  4.12225  3.21347  4.20911  4.72176  2.43099  3.88826  0.68138  3.18647  4.38020  4.61575  4.21319  4.03341  3.80636  3.65012  2.51443  5.15443  3.91816    133 L - - -
          2.68618  4.42225  2.77519  2.73123  3.46354  2.40513  3.72494  3.29354  2.67741  2.69355  4.24690  2.90347  2.73739  3.18146  2.89801  2.37887  2.77519  2.98518  4.58477  3.61503
          0.02615  4.05263  4.77497  0.61958  0.77255  0.48576  0.95510
    134   2.60406  4.35858  3.57353  3.15452  3.51363  3.44885  4.05314  2.81103  3.04132  1.54856  3.57810  3.45970  3.99365  3.41230  3.32925  1.95544  2.94016  2.61862  5.07182  3.77275    134 l - - -
          2.68618  4.42225  2.77519  2.73123  3.46354  2.40513  3.72494  3.29354  2.67741  2.69355  4.24690  2.90347  2.73739  3.18146  2.89801  2.37887  2.77519  2.98518  4.58477  3.61503
          0.02615  4.05263  4.77497  0.61958  0.77255  0.48576  0.95510
    135   2.45148  4.22872  3.70247  3.31242  3.77773  3.28253  4.21883  2.74293  3.25029  2.76969  3.76337  3.51090  3.92290  3.57215  3.52917  1.83981  2.85430  1.47842  5.29431  4.04684    135 v - - -
          2.68618  4.42225  2.77519  2.73123  3.46354  2.40513  3.72494  3.29354  2.67741  2.69355  4.24690  2.90347  2.73739  3.18146  2.89801  2.37887  2.77519  2.98518  4.58477  3.61503
          0.02615  4.05263  4.77497  0.61958  0.77255  0.48576  0.95510
    136   3.20433  4.53197  4.82670  4.27118  2.00347  4.43400  4.61294  1.71092  4.13926  1.29441  2.95847  4.45126  4.65724  4.23252  4.23864  3.77235  3.42820  2.21841  4.92127  3.65689    136 l - - -
          2.68618  4.42225  2.77519  2.73123  3.46354  2.40513  3.72494  3.29354  2.67741  2.69355  4.24690  2.90347  2.73739  3.18146  2.89801  2.37887  2.77519  2.98518  4.58477  3.61503
          0.02615  4.05263  4.77497  0.61958  0.77255  0.48576  0.95510
    137   2.75149  5.02489  2.51505  1.48483  4.46501  3.27470  3.77941  3.91784  2.64168  3.49895  4.33977  2.86688  3.84695  2.94716  3.10664  1.92073  3.05471  3.52408  5.68270  4.29378    137 e - - -
          2.68618  4.42225  2.77519  2.73123  3.46354  2.40513  3.72494  3.29354  2.67741  2.69355  4.24690  2.90347  2.73739  3.18146  2.89801  2.37887  2.77519  2.98518  4.58477  3.61503
          0.02615  4.05263  4.77497  0.61958  0.77255  0.48576  0.95510
    138   3.16997  4.56214  4.57447  4.05676  1.60915  4.26430  4.31124  2.39914  3.91377  1.65646  1.99047  4.22969  4.54944  4.05493  4.04934  3.60869  3.40491  2.47258  4.64214  3.21897    138 f - - -
          2.68618  4.42225  2.77519  2.73123  3.46354  2.40513  3.72494  3.29354  2.67741  2.69355  4.24690  2.90347  2.73739  3.18146  2.89801  2.37887  2.77519  2.98518  4.58477  3.61503
          0.02615  4.05263  4.77497  0.61958  0.77255  0.48576  0.95510
    139   2.88508  4.81346  1.88803  2.72456  3.36913  3.52501  3.80064  3.47090  2.86324  3.05574  4.01148  3.19828  4.01244  3.17664  3.26374  2.95581  3.14828  3.21384  1.76998  3.34962    139 w - - -
          2.68618  4.42225  2.77519  2.73123  3.46354  2.40513  3.72494  3.29354  2.67741  2.69355  4.24690  2.90347  2.73739  3.18146  2.89801  2.37887  2.77519  2.98518  4.58477  3.61503
          0.02615  4.05263  4.77497  0.61958  0.77255  0.48576  0.95510
    140   2.62938  4.26645  3.78953  3.27079  3.43733  3.60572  4.08986  2.46599  3.16738  1.81338  3.40442  3.57229  4.06694  3.48075  3.45154  2.23204  2.91794  1.86351  5.00776  3.77377    140 l - - -
          2.68618  4.42225  2.77519  2.73123  3.46354  2.40513  3.72494  3.29354  2.67741  2.69355  4.24690  2.90347  2.73739  3.18146  2.89801  2.37887  2.77519  2.98518  4.58477  3.61503
          0.02615  4.05263  4.77497  0.61958  0.77255  0.48576  0.95510
    141   1.49200  4.21456  3.41991  3.20410  4.39635  1.40837  4.31314  3.76546  3.32353  3.49979  4.34679  3.35395  3.73794  3.59869  3.62298  2.45883  2.77902  3.21893  5.73162  4.53625    141 g - - -
          2.68618  4.42225  2.77519  2.73123  3.46354  2.40513  3.72494  3.29354  2.67741  2.69355  4.24690  2.90347  2.73739  3.18146  2.89801  2.37887  2.77519  2.98518  4.58477  3.61503
          0.02615  4.05263  4.77497  0.61958  0.77255  0.48576  0.95510
    142   3.11784  4.49053  4.64501  4.08223  3.18765  4.33918  4.68158  2.10295  3.94777  1.35508  2.04035  4.33609  4.59682  4.12740  4.11157  3.67077  3.35062  1.68506  5.14515  4.03370    142 l - - -
          2.68618  4.42225  2.77519  2.73123  3.46354  2.40513  3.72494  3.29354  2.67741  2.69355  4.24690  2.90347  2.73739  3.18146  2.89801  2.37887  2.77519  2.98518  4.58477  3.61503
          0.02615  4.05263  4.77497  0.61958  0.77255  0.48576  0.95510
    143   2.29062  4.23529  3.41581  3.10881  4.25644  3.01592  4.18640  3.61722  3.12627  3.34827  4.20156  3.30770  3.74237  3.45054  3.44312  1.28842  1.91078  3.13059  5.61095  4.37603    143 s - - -
          2.68618  4.42225  2.77519  2.73123  3.46354  2.40513  3.72494  3.29354  2.67741  2.69355  4.24690  2.90347  2.73739  3.18146  2.89801  2.37887  2.77519  2.98518  4.58477  3.61503
          0.02615  4.05263  4.77497  0.61958  0.77255  0.48576  0.95510
    144   1.25894  4.17768  3.50447  3.22332  4.29866  2.96954  4.27394  3.65263  3.26631  3.39812  4.24557  3.35388  3.72377  3.55764  3.56491  1.60557  2.73704  3.13401  5.66260  4.44805    144 a - - -
          2.68618  4.42225  2.77519  2.73123  3.46354  2.40513  3.72494  3.29354  2.67741  2.69355  4.24690  2.90347  2.73739  3.18146  2.89801  2.37887  2.77519  2.98518  4.58477  3.61503
          0.02615  4.05263  4.77497  0.61958  0.77255  0.48576  0.95510
    145   3.15683  4.54480  4.64553  4.13926  3.25893  4.33923  4.78118  2.05096  3.97142  1.08897  3.10313  4.38600  4.64984  4.21009  4.14775  3.71819  3.41739  1.60640  5.25100  4.08040    145 l - - -
          2.68618  4.42225  2.77519  2.73123  3.46354  2.40513  3.72494  3.29354  2.67741  2.69355  4.24690  2.90347  2.73739  3.18146  2.89801  2.37887  2.77519  2.98518  4.58477  3.61503
          0.02615  4.05263  4.77497  0.61958  0.77255  0.48576  0.95510
    146   2.41510  4.26439  3.55443  3.23546  3.98299  1.44966  4.23320  3.10011  3.23279  3.01264  3.97645  3.43904  3.85799  3.55353  3.52465  2.62459  2.85322  1.91282  5.43465  4.19929    146 g - - -
          2.68618  4.42225  2.77519  2.73123  3.46354  2.40513  3.72494  3.29354  2.67741  2.69355  4.24690  2.90347  2.73739  3.18146  2.89801  2.37887  2.77519  2.98518  4.58477  3.61503
          0.02615  4.05263  4.77497  0.61958  0.77255  0.48576  0.95510
    147   3.25503  4.56750  4.86198  4.34159  3.26898  4.55311  4.94081  1.27278  4.17624  1.30146  3.09105  4.58552  4.78687  4.38007  4.32730  3.93142  3.49705  1.91844  5.31402  4.15817    147 i - - -
          2.68618  4.42225  2.77519  2.73123  3.46354  2.40513  3.72494  3.29354  2.67741  2.69355  4.24690  2.90347  2.73739  3.18146  2.89801  2.37887  2.77519  2.98518  4.58477  3.61503
          0.02615  4.05263  4.77497  0.61958  0.77255  0.48576  0.95510
    148   3.36280  4.77369  4.47804  4.12225  3.21347  4.20911  4.72176  2.43099  3.88826  0.68138  3.18647  4.38020  4.61575  4.21319  4.03341  3.80636  3.65012  2.51443  5.15443  3.91816    148 L - - -
          2.68618  4.42225  2.77519  2.73123  3.46354  2.40513  3.72494  3.29354  2.67741  2.69355  4.24690  2.90347  2.73739  3.18146  2.89801  2.37887  2.77519  2.98518  4.58477  3.61503
          0.02615  4.05263  4.77497  0.61958  0.77255  0.48576  0.95510
    149   2.11843  4.30922  4.13115  3.61055  3.47569  3.85617  4.38270  2.12526  3.50448  1.77368  3.36494  3.87699  4.28633  3.79388  3.75946  3.19862  3.06751  1.54713  5.17790  3.97438    149 v - - -
          2.68618  4.42225  2.77519  2.73123  3.46354  2.40513  3.72494  3.29354  2.67741  2.69355  4.24690  2.90347  2.73739  3.18146  2.89801  2.37887  2.77519  2.98518  4.58477  3.61503
          0.02615  4.05263  4.77497  0.61958  0.77255  0.48576  0.95510
    150   2.02183  4.30836  4.03719  3.50050  2.30801  3.82168  4.13751  2.41263  3.40207  1.67849  3.20383  3.76877  4.20913  3.65037  3.64013  3.13533  3.03286  2.31373  4.80757  3.50814    150 l - - -
          2.68618  4.42225  2.77519  2.73123  3.46354  2.40513  3.72494  3.29354  2.67741  2.69355  4.24690  2.90347  2.73739  3.18146  2.89801  2.37887  2.77519  2.98518  4.58477  3.61503
          0.02615  4.05263  4.77497  0.61958  0.77255  0.48576  0.95510
    151   3.16997  4.56214  4.57447  4.05676  1.60915  4.26430  4.31124  2.39914  3.91377  1.65646  1.99047  4.22969  4.54944  4.05493  4.04934  3.60869  3.40491  2.47258  4.64214  3.21897    151 f - - -
          2.68618  4.42225  2.77519  2.73123  3.46354  2.40513  3.72494  3.29354  2.67741  2.69355  4.24690  2.90347  2.73739  3.18146  2.89801  2.37887  2.77519  2.98518  4.58477  3.61503
          0.02615  4.05263  4.77497  0.61958  0.77255  0.48576  0.95510
    152   2.02898  4.39578  3.93988  3.50224  3.43614  3.69500  4.32447  2.42526  3.36524  1.29186  3.35946  3.76757  4.19959  3.70340  3.61452  3.08816  3.08995  2.32162  5.16996  3.95003    152 l - - -
          2.68618  4.42225  2.77519  2.73123  3.46354  2.40513  3.72494  3.29354  2.67741  2.69355  4.24690  2.90347  2.73739  3.18146  2.89801  2.37887  2.77519  2.98518  4.58477  3.61503
          0.02615  4.05263  4.77497  0.61958  0.77255  0.48576  0.95510
    153   2.67339  4.25311  3.82887  3.27017  3.13376  3.68495  3.93753  2.60580  3.11190  1.86230  3.28427  3.56575  4.07461  3.42764  3.36555  2.97941  2.15120  2.44808  2.84728  3.38649    153 l - - -
          2.68618  4.42225  2.77519  2.73123  3.46354  2.40513  3.72494  3.29354  2.67741  2.69355  4.24690  2.90347  2.73739  3.18146  2.89801  2.37887  2.77519  2.98518  4.58477  3.61503
          0.02615  4.05263  4.77497  0.61958  0.77255  0.48576  0.95510
    154   3.28935  4.60706  4.86879  4.34144  3.20333  4.56649  4.92441  1.50832  4.17276  1.07441  3.01979  4.59297  4.78411  4.35423  4.31427  3.94140  3.52646  2.02448  5.26960  4.13525    154 l - - -
          2.68618  4.42225  2.77519  2.73123  3.46354  2.40513  3.72494  3.29354  2.67741  2.69355  4.24690  2.90347  2.73739  3.18146  2.89801  2.37887  2.77519  2.98518  4.58477  3.61503
          0.02615  4.05263  4.77497  0.61958  0.77255  0.48576  0.95510
    155   2.12930  4.30961  3.71543  3.18840  3.11587  3.66966  3.90262  2.64697  3.07954  1.91685  3.36762  3.51185  4.07093  3.38920  3.36297  2.96602  2.93957  2.47729  4.68831  2.29445    155 l - - -
          2.68618  4.42225  2.77519  2.73123  3.46354  2.40513  3.72494  3.29354  2.67741  2.69355  4.24690  2.90347  2.73739  3.18146  2.89801  2.37887  2.77519  2.98518  4.58477  3.61503
          0.02615  4.05263  4.77497  0.61958  0.77255  0.48576  0.95510
    156   2.73100  4.49400  3.54952  3.13873  3.56859  3.53298  4.08732  2.85848  3.01813  1.70232  3.59783  3.48941  1.78140  3.41334  3.31497  2.94361  3.05165  2.70858  5.14580  3.86781    156 l - - -
          2.68618  4.42225  2.77519  2.73123  3.46354  2.40513  3.72494  3.29354  2.67741  2.69355  4.24690  2.90347  2.73739  3.18146  2.89801  2.37887  2.77519  2.98518  4.58477  3.61503
          0.02615  4.05263  4.77497  0.61958  0.77255  0.48576  0.95510
    157   2.65656  2.24835  3.64037  3.07436  3.88607  3.43476  3.92197  3.22625  2.57659  2.93103  3.86170  3.39020  3.95747  3.18234  1.56791  2.82970  2.97353  2.94943  5.21745  3.99682    157 r - - -
          2.68618  4.42225  2.77519  2.73123  3.46354  2.40513  3.72494  3.29354  2.67741  2.69355  4.24690  2.90347  2.73739  3.18146  2.89801  2.37887  2.77519  2.98518  4.58477  3.61503
          0.02615  4.05263  4.77497  0.61958  0.77255  0.48576  0.95510
    158   3.65270  4.88836  4.65602  4.34455  1.04071  4.40981  3.50544  3.31593  4.18872  2.64112  3.91392  4.10045  4.71868  4.15547  4.21800  3.78134  3.87553  3.24902  3.64491  1.42051    158 f - - -
          2.68618  4.42225  2.77519  2.73123  3.46354  2.40513  3.72494  3.29354  2.67741  2.69355  4.24690  2.90347  2.73739  3.18146  2.89801  2.37887  2.77519  2.98518  4.58477  3.61503
          0.02615  4.05263  4.77497  0.61958  0.77255  0.48576  0.95510
    159   2.02947  4.53296  3.11496  2.66710  3.92682  3.32045  2.41860  3.33336  2.62685  2.99922  3.85855  3.10226  3.83293  3.00789  3.01198  2.64796  2.19805  3.01180  5.26662  3.97081    159 a - - -
          2.68618  4.42225  2.77519  2.73123  3.46354  2.40513  3.72494  3.29354  2.67741  2.69355  4.24690  2.90347  2.73739  3.18146  2.89801  2.37887  2.77519  2.98518  4.58477  3.61503
          0.02615  4.05263  4.77497  0.61958  0.77255  0.48576  0.95510
    160   2.16668  4.90376  3.07129  2.54934  4.26169  3.45886  3.65068  3.66264  2.23222  3.21864  4.05269  3.02954  3.88238  2.09161  2.06439  2.75200  2.96186  3.32586  5.40124  4.11324    160 r - - -
          2.68618  4.42225  2.77519  2.73123  3.46354  2.40513  3.72494  3.29354  2.67741  2.69355  4.24690  2.90347  2.73739  3.18146  2.89801  2.37887  2.77519  2.98518  4.58477  3.61503
          0.02615  4.05263  4.77497  0.61958  0.77255  0.48576  0.95510
    161   2.64681  4.47074  3.41832  2.85221  3.68190  3.54018  3.81452  2.27673  2.60008  2.65746  3.59981  3.26587  3.95449  3.06767  2.17669  2.82202  2.27954  2.65818  5.09206  3.84843    161 r - - -
          2.68618  4.42225  2.77519  2.73123  3.46354  2.40513  3.72494  3.29354  2.67741  2.69355  4.24690  2.90347  2.73739  3.18146  2.89801  2.37887  2.77519  2.98518  4.58477  3.61503
          0.02615  4.05263  4.77497  0.61958  0.77255  0.48576  0.95510
    162   2.58556  4.46969  3.19718  2.76599  2.32549  3.40633  3.78640  3.14686  2.79227  2.82123  3.71853  2.36432  3.89402  3.11167  3.17582  2.14300  2.87567  2.87312  4.92706  3.51846    162 s - - -
          2.68618  4.42225  2.77519  2.73123  3.46354  2.40513  3.72494  3.29354  2.67741  2.69355  4.24690  2.90347  2.73739  3.18146  2.89801  2.37887  2.77519  2.98518  4.58477  3.61503
          0.02615  4.05263  4.77497  0.61958  0.77255  0.48576  0.95510
    163   2.71170  4.93496  2.12431  1.93779  2.53890  3.36960  3.68822  3.56735  2.57672  3.17440  4.02588  2.88787  3.84491  2.86743  3.06383  2.71819  2.95976  3.25150  5.37436  3.97690    163 e - - -
          2.68618  4.42225  2.77519  2.73123  3.46354  2.40513  3.72494  3.29354  2.67741  2.69355  4.24690  2.90347  2.73739  3.18146  2.89801  2.37887  2.77519  2.98518  4.58477  3.61503
          0.02615  4.05263  4.77497  0.61958  0.77255  0.48576  0.95510
    164   2.87236  5.01408  3.10971  2.65381  4.40243  3.49971  3.69578  3.87497  2.16458  3.38940  4.24651  2.21196  3.95763  2.85160  1.44535  2.88896  3.11246  3.52583  5.46269  4.19225    164 r - - -
          2.68618  4.42225  2.77519  2.73123  3.46354  2.40513  3.72494  3.29354  2.67741  2.69355  4.24690  2.90347  2.73739  3.18146  2.89801  2.37887  2.77519  2.98518  4.58477  3.61503
          0.02615  4.05263  4.77497  0.61958  0.77255  0.48576  0.95510
    165   3.36280  4.77369  4.47804  4.12225  3.21347  4.20911  4.72176  2.43099  3.88826  0.68138  3.18647  4.38020  4.61575  4.21319  4.03341  3.80636  3.65012  2.51443  5.15443  3.91816    165 L - - -
          2.68618  4.42225  2.77519  2.73123  3.46354  2.40513  3.72494  3.29354  2.67741  2.69355  4.24690  2.90347  2.73739  3.18146  2.89801  2.37887  2.77519  2.98518  4.58477  3.61503
          0.02615  4.05263  4.77497  0.61958  0.77255  0.48576  0.95510
    166   2.90542  4.76761  3.17326  2.85544  2.86421  3.60124  3.67286  3.41954  2.87349  2.98785  3.97453  2.06427  4.07632  3.22858  3.21784  2.98546  3.17353  3.17257  4.44475  1.61095    166 y - - -
          2.68618  4.42225  2.77519  2.73123  3.46354  2.40513  3.72494  3.29354  2.67741  2.69355  4.24690  2.90347  2.73739  3.18146  2.89801  2.37887  2.77519  2.98518  4.58477  3.61503
          0.02615  4.05263  4.77497  0.61958  0.77255  0.48576  0.95510
    167   2.71518  4.41030  3.68205  3.32420  1.52593  1.97490  3.98099  3.05532  3.32219  2.69809  3.73732  3.56906  4.05875  3.59283  3.58962  2.93780  3.06061  2.83562  4.65611  3.15406    167 f - - -
          2.68618  4.42225  2.77519  2.73123  3.46354  2.40513  3.72494  3.29354  2.67741  2.69355  4.24690  2.90347  2.73739  3.18146  2.89801  2.37887  2.77519  2.98518  4.58477  3.61503
          0.02615  4.05263  4.77497  0.61958  0.77255  0.48576  0.95510
    168   2.81089  5.01497  3.11067  2.58102  4.42135  2.31569  3.64114  3.81836  1.75548  3.33206  4.16046  3.05252  3.91795  2.77830  1.95046  2.81804  3.03293  3.46775  5.45868  4.19434    168 k - - -
          2.68618  4.42225  2.77519  2.73123  3.46354  2.40513  3.72494  3.29354  2.67741  2.69355  4.24690  2.90347  2.73739  3.18146  2.89801  2.37887  2.77519  2.98518  4.58477  3.61503
          0.02615  4.05263  4.77497  0.61958  0.77255  0.48576  0.95510
    169   3.36280  4.77369  4.47804  4.12225  3.21347  4.20911  4.72176  2.43099  3.88826  0.68138  3.18647  4.38020  4.61575  4.21319  4.03341  3.80636  3.65012  2.51443  5.15443  3.91816    169 L - - -
          2.68618  4.42225  2.77519  2.73123  3.46354  2.40513  3.72494  3.29354  2.67741  2.69355  4.24690  2.90347  2.73739  3.18146  2.89801  2.37887  2.77519  2.98518  4.58477  3.61503
          0.02615  4.05263  4.77497  0.61958  0.77255  0.48576  0.95510
    170   2.88285  4.87911  2.82389  2.72944  4.27201  3.31290  4.08125  4.02514  3.00228  3.65244  4.60936  0.87459  3.97520  3.35732  3.36050  2.94504  3.27250  3.62890  5.55741  4.20973    170 n - - -
          2.68618  4.42225  2.77519  2.73123  3.46354  2.40513  3.72494  3.29354  2.67741  2.69355  4.24690  2.90347  2.73739  3.18146  2.89801  2.37887  2.77519  2.98518  4.58477  3.61503
          0.02615  4.05263  4.77497  0.61958  0.77255  0.48576  0.95510
    171   2.54822  4.64834  2.77155  2.57198  4.35381  3.15750  3.91849  3.88067  2.80186  3.49298  4.32997  1.62431  3.80415  3.12070  3.21586  1.79407  2.93793  3.41603  5.63652  4.28012    171 n - - -
          2.68618  4.42225  2.77519  2.73123  3.46354  2.40513  3.72494  3.29354  2.67741  2.69355  4.24690  2.90347  2.73739  3.18146  2.89801  2.37887  2.77519  2.98518  4.58477  3.61503
          0.02615  4.05263  4.77497  0.61958  0.77255  0.48576  0.95510
    172   2.70536  4.94249  2.84401  2.43090  4.17805  3.40155  2.59924  3.69742  2.36450  3.25418  4.07795  2.94399  3.85099  2.11001  2.75864  2.16924  2.94954  3.34853  5.39550  4.03312    172 q - - -
          2.68618  4.42225  2.77519  2.73123  3.46354  2.40513  3.72494  3.29354  2.67741  2.69355  4.24690  2.90347  2.73739  3.18146  2.89801  2.37887  2.77519  2.98518  4.58477  3.61503
          0.02615  4.05263  4.77497  0.61958  0.77255  0.48576  0.95510
    173   3.30955  4.67933  4.74064  4.19243  3.07237  4.48898  4.77660  2.23588  3.99736  0.97893  1.93501  4.47392  4.70113  4.18019  4.14324  3.84545  3.53652  2.37090  5.14131  4.04092    173 l - - -
          2.68618  4.42225  2.77519  2.73123  3.46354  2.40513  3.72494  3.29354  2.67741  2.69355  4.24690  2.90347  2.73739  3.18146  2.89801  2.37887  2.77519  2.98518  4.58477  3.61503
          0.02615  4.05263  4.77497  0.61958  0.77255  0.48576  0.95510
    174   3.11839  5.25557  2.57850  0.79383  4.62610  3.39828  4.00552  4.11642  2.90963  3.70617  4.67611  3.05002  4.01259  3.21987  3.33438  3.08468  3.42526  3.78309  5.76363  4.49059    174 e - - -
          2.68618  4.42225  2.77519  2.73123  3.46354  2.40513  3.72494  3.29354  2.67741  2.69355  4.24690  2.90347  2.73739  3.18146  2.89801  2.37887  2.77519  2.98518  4.58477  3.61503
          0.02615  4.05263  4.77497  0.61958  0.77255  0.48576  0.95510
    175   2.87163  5.01403  3.10798  2.65257  4.40218  3.49909  3.69567  3.87480  2.16543  3.38933  4.24624  2.20600  3.95711  2.85145  1.44919  2.88811  3.11181  3.52551  5.46290  4.19207    175 r - - -
          2.68618  4.42225  2.77519  2.73123  3.46354  2.40513  3.72494  3.29354  2.67741  2.69355  4.24690  2.90347  2.73739  3.18146  2.89801  2.37887  2.77519  2.98518  4.58477  3.61503
          0.02615  4.05263  4.77497  0.61958  0.77255  0.48576  0.95510
    176   2.90031  5.37226  1.44409  2.19576  4.64891  3.28385  3.76204  4.18218  2.68725  3.69035  4.53558  2.76900  3.86630  1.96492  3.21566  2.81736  3.17845  3.77620  5.83307  4.37428    176 d - - -
          2.68618  4.42225  2.77519  2.73123  3.46354  2.40513  3.72494  3.29354  2.67741  2.69355  4.24690  2.90347  2.73739  3.18146  2.89801  2.37887  2.77519  2.98518  4.58477  3.61503
          0.02615  4.05263  4.77497  0.61958  0.77255  0.48576  0.95510
    177   2.61396  4.40466  3.37211  3.01693  3.73167  3.43135  4.05368  2.72297  2.99889  2.75584  3.75279  2.31302  3.98672  3.36297  3.32394  2.82955  2.95011  1.46712  5.23141  3.93167    177 v - - -
          2.68618  4.42225  2.77519  2.73123  3.46354  2.40513  3.72494  3.29354  2.67741  2.69355  4.24690  2.90347  2.73739  3.18146  2.89801  2.37887  2.77519  2.98518  4.58477  3.61503
          0.02615  4.05263  4.77497  0.61958  0.77255  0.48576  0.95510
    178   2.72044  4.94585  2.92583  2.46948  4.23603  3.42942  2.60260  3.70127  1.90091  3.25346  4.07605  2.97235  3.86380  2.79394  2.65638  2.06966  2.95713  3.35472  5.40759  4.07748    178 k - - -
          2.68618  4.42225  2.77519  2.73123  3.46354  2.40513  3.72494  3.29354  2.67741  2.69355  4.24690  2.90347  2.73739  3.18146  2.89801  2.37887  2.77519  2.98518  4.58477  3.61503
          0.02615  4.05263  4.77497  0.61958  0.77255  0.48576  0.95510
    179   3.09686  4.44895  4.72614  4.15541  2.20911  4.31321  4.57781  1.65018  4.02322  1.59565  2.15843  4.34469  4.56289  4.13914  4.13215  3.64077  3.32226  2.21264  4.95977  3.78119    179 l - - -
          2.68618  4.42225  2.77519  2.73123  3.46354  2.40513  3.72494  3.29354  2.67741  2.69355  4.24690  2.90347  2.73739  3.18146  2.89801  2.37887  2.77519  2.98518  4.58477  3.61503
          0.02615  4.05263  4.77497  0.61958  0.77255  0.48576  0.95510
    180   3.25503  4.56750  4.86198  4.34159  3.26898  4.55311  4.94081  1.27278  4.17624  1.30146  3.09105  4.58552  4.78687  4.38007  4.32730  3.93142  3.49705  1.91844  5.31402  4.15817    180 i - - -
          2.68618  4.42225  2.77519  2.73123  3.46354  2.40513  3.72494  3.29354  2.67741  2.69355  4.24690  2.90347  2.73739  3.18146  2.89801  2.37887  2.77519  2.98518  4.58477  3.61503
          0.02615  4.05263  4.77497  0.61958  0.77255  0.48576  0.95510
    181   2.70710  4.98994  2.83334  1.98204  4.33983  3.39559  3.64535  3.77021  2.32348  3.31359  4.12381  2.92848  3.84325  2.78343  2.17321  2.05915  2.94974  3.40448  5.48435  4.14721    181 e - - -
          2.68618  4.42225  2.77519  2.73123  3.46354  2.40513  3.72494  3.29354  2.67741  2.69355  4.24690  2.90347  2.73739  3.18146  2.89801  2.37887  2.77519  2.98518  4.58477  3.61503
          0.02615  4.05263  4.77497  0.61958  0.77255  0.48576  0.95510
    182   2.05888  4.92921  3.17347  2.60774  4.30850  3.50293  3.64514  3.68579  1.79046  3.23748  4.07423  3.07159  3.91214  2.78957  1.98177  2.79986  2.99793  3.35403  5.40144  4.13992    182 k - - -
          2.68618  4.42225  2.77519  2.73123  3.46354  2.40513  3.72494  3.29354  2.67741  2.69355  4.24690  2.90347  2.73739  3.18146  2.89801  2.37887  2.77519  2.98518  4.58477  3.61503
          0.02615  4.05263  4.77497  0.61958  0.77255  0.48576  0.95510
    183   2.54686  4.64575  3.07545  2.62927  4.24971  2.34614  3.78028  3.67703  2.48801  3.26900  4.09055  3.06451  3.81402  2.94915  2.02766  2.03208  2.87225  3.27608  5.46474  4.17379    183 r - - -
          2.68618  4.42225  2.77519  2.73123  3.46354  2.40513  3.72494  3.29354  2.67741  2.69355  4.24690  2.90347  2.73739  3.18146  2.89801  2.37887  2.77519  2.98518  4.58477  3.61503
          0.02615  4.05263  4.77497  0.61958  0.77255  0.48576  0.95510
    184   2.76034  5.19802  2.03452  2.25246  4.44219  3.33486  2.56107  3.97057  2.47038  3.48133  4.28173  2.81009  3.82701  2.07299  2.95415  2.70908  3.00792  3.57503  5.61440  4.18988    184 d - - -
          2.68618  4.42225  2.77519  2.73123  3.46354  2.40513  3.72494  3.29354  2.67741  2.69355  4.24690  2.90347  2.73739  3.18146  2.89801  2.37887  2.77519  2.98518  4.58477  3.61503
          0.02615  4.05263  4.77497  0.61958  0.77255  0.48576  0.95510
    185   2.63729  4.83083  2.76355  1.96443  4.23000  3.31898  3.72223  3.62938  2.53815  3.24198  4.07202  2.93264  2.43781  2.88442  2.98359  2.66736  2.24454  3.27355  5.47710  4.13546    185 e - - -
          2.68618  4.42225  2.77519  2.73123  3.46354  2.40513  3.72494  3.29354  2.67741  2.69355  4.24690  2.90347  2.73739  3.18146  2.89801  2.37887  2.77519  2.98518  4.58477  3.61503
          0.02615  4.05263  4.77497  0.61958  0.77255  0.48576  0.95510
    186   2.58933  4.70129  3.04334  2.59880  4.24118  2.20419  3.76211  3.66736  2.47180  3.25591  4.08122  3.05264  2.52132  2.92873  2.15008  2.65515  2.89669  3.28374  5.44971  4.15873    186 r - - -
          2.68618  4.42225  2.77519  2.73123  3.46354  2.40513  3.72494  3.29354  2.67741  2.69355  4.24690  2.90347  2.73739  3.18146  2.89801  2.37887  2.77519  2.98518  4.58477  3.61503
          0.02615  4.05263  4.77497  0.61958  0.77255  0.48576  0.95510
    187   2.86743  5.06106  2.89514  2.52538  4.04608  3.48187  2.45061  3.81446  2.29819  3.32166  4.19450  3.01957  3.93891  1.63971  2.61944  2.86230  3.09928  3.48696  5.30143  3.89287    187 q - - -
          2.68618  4.42225  2.77519  2.73123  3.46354  2.40513  3.72494  3.29354  2.67741  2.69355  4.24690  2.90347  2.73739  3.18146  2.89801  2.37887  2.77519  2.98518  4.58477  3.61503
          0.02615  4.05263  4.77497  0.61958  0.77255  0.48576  0.95510
    188   3.36280  4.77369  4.47804  4.12225  3.21347  4.20911  4.72176  2.43099  3.88826  0.68138  3.18647  4.38020  4.61575  4.21319  4.03341  3.80636  3.65012  2.51443  5.15443  3.91816    188 L - - -
          2.68618  4.42225  2.77519  2.73123  3.46354  2.40513  3.72494  3.29354  2.67741  2.69355  4.24690  2.90347  2.73739  3.18146  2.89801  2.37887  2.77519  2.98518  4.58477  3.61503
          0.02615  4.05263  4.77497  0.61958  0.77255  0.48576  0.95510
    189   2.69003  4.30013  3.73270  3.19361  3.14507  3.68377  3.91579  2.62087  3.07051  1.81291  3.33434  3.52014  4.07396  3.38626  3.35004  2.97444  2.27475  2.45828  4.71679  2.48189    189 l - - -
          2.68618  4.42225  2.77519  2.73123  3.46354  2.40513  3.72494  3.29354  2.67741  2.69355  4.24690  2.90347  2.73739  3.18146  2.89801  2.37887  2.77519  2.98518  4.58477  3.61503
          0.02615  4.05263  4.77497  0.61958  0.77255  0.48576  0.95510
    190   3.11656  5.21277  3.55933  2.86217  4.68693  3.71792  3.63602  4.02418  1.43361  3.45186  4.32786  3.25011  4.07976  2.77027  1.34345  3.11024  3.27415  3.70903  5.47851  4.32819    190 r - - -
          2.68618  4.42225  2.77519  2.73123  3.46354  2.40513  3.72494  3.29354  2.67741  2.69355  4.24690  2.90347  2.73739  3.18146  2.89801  2.37887  2.77519  2.98518  4.58477  3.61503
          0.02615  4.05263  4.77497  0.61958  0.77255  0.48576  0.95510
    191   3.21121  4.99047  3.31958  3.10109  3.42519  3.61211  0.81310  3.94210  2.93988  3.41180  4.47162  3.50172  4.17630  3.47067  3.19298  3.28130  3.52217  3.67396  4.88706  3.37170    191 h - - -
          2.68618  4.42225  2.77519  2.73123  3.46354  2.40513  3.72494  3.29354  2.67741  2.69355  4.24690  2.90347  2.73739  3.18146  2.89801  2.37887  2.77519  2.98518  4.58477  3.61503
          0.02615  4.05263  4.77497  0.61958  0.77255  0.48576  0.95510
    192   3.15905  4.61778  4.18674  3.73093  2.45284  4.07822  3.79682  2.79988  3.53267  1.59583  3.47950  3.88193  4.42926  3.79027  3.71918  3.42515  3.39582  2.73872  4.13638  1.45505    192 y - - -
          2.68618  4.42225  2.77519  2.73123  3.46354  2.40513  3.72494  3.29354  2.67741  2.69355  4.24690  2.90347  2.73739  3.18146  2.89801  2.37887  2.77519  2.98518  4.58477  3.61503
          0.02615  4.05263  4.77497  0.61958  0.77255  0.48576  0.95510
    193   2.76731  5.14965  1.95169  2.25326  4.42981  2.36951  2.33605  3.95412  2.59091  3.49131  4.30683  2.81042  3.83243  2.86338  3.10151  2.72588  3.03550  3.56241  5.64360  4.21857    193 d - - -
          2.68618  4.42225  2.77519  2.73123  3.46354  2.40513  3.72494  3.29354  2.67741  2.69355  4.24690  2.90347  2.73739  3.18146  2.89801  2.37887  2.77519  2.98518  4.58477  3.61503
          0.02615  4.05263  4.77497  0.61958  0.77255  0.48576  0.95510
    194   2.02183  4.30836  4.03719  3.50050  2.30801  3.82168  4.13751  2.41263  3.40207  1.67849  3.20383  3.76877  4.20913  3.65037  3.64013  3.13533  3.03286  2.31373  4.80757  3.50814    194 l - - -
          2.68618  4.42225  2.77519  2.73123  3.46354  2.40513  3.72494  3.29354  2.67741  2.69355  4.24690  2.90347  2.73739  3.18146  2.89801  2.37887  2.77519  2.98518  4.58477  3.61503
          0.02615  4.05263  4.77497  0.61958  0.77255  0.48576  0.95510
    195   3.13371  4.44327  4.85605  4.36638  3.57963  4.48569  5.07555  1.11875  4.25053  2.06611  3.38204  4.57952  4.79615  4.51223  4.44259  3.88071  3.40155  1.32634  5.56706  4.36488    195 i - - -
          2.68618  4.42225  2.77519  2.73123  3.46354  2.40513  3.72494  3.29354  2.67741  2.69355  4.24690  2.90347  2.73739  3.18146  2.89801  2.37887  2.77519  2.98518  4.58477  3.61503
          0.02615  4.05263  4.77497  0.61958  0.77255  0.48576  0.95510
    196   2.62020  4.67210  3.18518  2.73020  4.23070  3.32816  3.79741  3.67818  2.41238  3.27068  4.12189  3.13783  3.86682  2.97850  1.90891  1.62821  2.94240  3.29837  5.43431  4.15744    196 s - - -
          2.68618  4.42225  2.77519  2.73123  3.46354  2.40513  3.72494  3.29354  2.67741  2.69355  4.24690  2.90347  2.73739  3.18146  2.89801  2.37887  2.77519  2.98518  4.58477  3.61503
          0.02615  4.05263  4.77497  0.61958  0.77255  0.48576  0.95510
    197   2.96657  5.05242  3.33043  2.75692  4.15999  3.61945  2.22692  3.82259  2.07318  3.31278  4.19201  3.18401  4.01753  2.83222  1.47519  2.98353  3.16548  3.51322  5.29016  3.97783    197 r - - -
          2.68618  4.42225  2.77519  2.73123  3.46354  2.40513  3.72494  3.29354  2.67741  2.69355  4.24690  2.90347  2.73739  3.18146  2.89801  2.37887  2.77519  2.98518  4.58477  3.61503
          0.02615  4.05263  4.77497  0.61958  0.77255  0.48576  0.95510
    198   3.11262  4.54050  4.37005  3.85697  2.67871  4.10185  4.02962  2.61888  3.59872  1.22813  3.22966  4.01577  4.43392  3.86628  3.75389  3.46410  3.34661  2.62537  2.24191  2.88232    198 l - - -
          2.68618  4.42225  2.77519  2.73123  3.46354  2.40513  3.72494  3.29354  2.67741  2.69355  4.24690  2.90347  2.73739  3.18146  2.89801  2.37887  2.77519  2.98518  4.58477  3.61503
          0.02615  4.05263  4.77497  0.61958  0.77255  0.48576  0.95510
    199   2.99362  5.12842  3.31701  2.73823  4.50309  3.62260  3.64993  3.91928  2.00034  3.37906  4.25316  3.16742  4.01775  1.94879  1.44533  2.99460  3.18424  3.59909  5.45264  4.23501    199 r - - -
          2.68618  4.42225  2.77519  2.73123  3.46354  2.40513  3.72494  3.29354  2.67741  2.69355  4.24690  2.90347  2.73739  3.18146  2.89801  2.37887  2.77519  2.98518  4.58477  3.61503
          0.02615  4.05263  4.77497  0.61958  0.77255  0.48576  0.95510
    200   3.11259  4.42868  4.82523  4.33489  3.60667  4.45778  5.05459  1.41565  4.22220  2.11389  3.41321  4.54918  4.77866  4.49241  4.42194  3.85049  3.38224  1.04347  5.57338  4.36191    200 v - - -
          2.68618  4.42225  2.77519  2.73123  3.46354  2.40513  3.72494  3.29354  2.67741  2.69355  4.24690  2.90347  2.73739  3.18146  2.89801  2.37887  2.77519  2.98518  4.58477  3.61503
          0.02615  4.05263  4.77497  0.61958  0.77255  0.48576  0.95510
    201   2.72625  4.78198  3.16684  2.62619  3.99199  3.50409  3.67378  3.41522  2.29846  2.33661  3.89627  2.36491  3.91084  2.85437  2.00890  2.78907  2.95466  3.12960  5.24693  3.95227    201 r - - -
          2.68618  4.42225  2.77519  2.73123  3.46354  2.40513  3.72494  3.29354  2.67741  2.69355  4.24690  2.90347  2.73739  3.18146  2.89801  2.37887  2.77519  2.98518  4.58477  3.61503
          0.02615  4.05263  4.77497  0.61958  0.77255  0.48576  0.95510
    202   3.25503  4.56750  4.86198  4.34159  3.26898  4.55311  4.94081  1.27278  4.17624  1.30146  3.09105  4.58552  4.78687  4.38007  4.32730  3.93142  3.49705  1.91844  5.31402  4.15817    202 i - - -
          2.68618  4.42225  2.77519  2.73123  3.46354  2.40513  3.72494  3.29354  2.67741  2.69355  4.24690  2.90347  2.73739  3.18146  2.89801  2.37887  2.77519  2.98518  4.58477  3.61503
          0.02615  4.05263  4.77497  0.61958  0.77255  0.48576  0.95510
    203   2.41258  4.33344  3.37280  3.20064  4.26076  3.06046  4.30364  3.80959  3.28671  3.51712  4.43037  3.39378  3.81491  3.62246  3.56459  0.84850  2.90687  3.30473  5.61943  4.34627    203 s - - -
          2.68618  4.42225  2.77519  2.73123  3.46354  2.40513  3.72494  3.29354  2.67741  2.69355  4.24690  2.90347  2.73739  3.18146  2.89801  2.37887  2.77519  2.98518  4.58477  3.61503
          0.02615  4.05263  4.77497  0.61958  0.77255  0.48576  0.95510
    204   2.92522  5.40035  1.60420  2.17171  4.72414  3.24613  3.80789  4.28210  2.81435  3.80235  4.65494  1.55196  3.86888  2.98081  3.38807  2.83605  3.22769  3.85255  5.92958  4.44130    204 n - - -
          2.68618  4.42225  2.77519  2.73123  3.46354  2.40513  3.72494  3.29354  2.67741  2.69355  4.24690  2.90347  2.73739  3.18146  2.89801  2.37887  2.77519  2.98518  4.58477  3.61503
          0.02615  4.05263  4.77497  0.61958  0.77255  0.48576  0.95510
    205   1.86865  4.65857  3.31177  2.81390  4.19884  3.37822  3.81425  3.54357  2.38401  3.17952  4.06677  3.20156  3.90305  3.00023  1.59531  2.75710  2.96984  3.20651  5.40925  4.16675    205 r - - -
          2.68618  4.42225  2.77519  2.73123  3.46354  2.40513  3.72494  3.29354  2.67741  2.69355  4.24690  2.90347  2.73739  3.18146  2.89801  2.37887  2.77519  2.98518  4.58477  3.61503
          0.02615  4.05263  4.77497  0.61958  0.77255  0.48576  0.95510
    206   3.11839  5.25557  2.57850  0.79383  4.62610  3.39828  4.00552  4.11642  2.90963  3.70617  4.67611  3.05002  4.01259  3.21987  3.33438  3.08468  3.42526  3.78309  5.76363  4.49059    206 e - - -
          2.68618  4.42225  2.77519  2.73123  3.46354  2.40513  3.72494  3.29354  2.67741  2.69355  4.24690  2.90347  2.73739  3.18146  2.89801  2.37887  2.77519  2.98518  4.58477  3.61503
          0.02615  4.05263  4.77497  0.61958  0.77255  0.48576  0.95510
    207   1.25894  4.17768  3.50447  3.22332  4.29866  2.96954  4.27394  3.65263  3.26631  3.39812  4.24557  3.35388  3.72377  3.55764  3.56491  1.60557  2.73704  3.13401  5.66260  4.44805    207 a - - -
          2.68618  4.42225  2.77519  2.73123  3.46354  2.40513  3.72494  3.29354  2.67741  2.69355  4.24690  2.90347  2.73739  3.18146  2.89801  2.37887  2.77519  2.98518  4.58477  3.61503
          0.02615  4.05263  4.77497  0.61958  0.77255  0.48576  0.95510
    208   3.20228  4.52630  4.84173  4.28483  2.16454  4.44513  4.65372  1.60347  4.15435  1.29624  2.96247  4.46953  4.66666  4.25001  4.25447  3.78485  3.42686  2.17933  4.96730  3.72836    208 l - - -
          2.68618  4.42225  2.77519  2.73123  3.46354  2.40513  3.72494  3.29354  2.67741  2.69355  4.24690  2.90347  2.73739  3.18146  2.89801  2.37887  2.77519  2.98518  4.58477  3.61503
          0.02615  4.05263  4.77497  0.61958  0.77255  0.48576  0.95510
    209   2.34269  4.22624  3.47823  3.07642  3.94647  2.16704  4.08483  3.24893  3.07313  3.02085  3.89535  3.32080  3.78677  3.37672  3.40332  1.89156  2.75872  1.92363  5.35113  4.12004    209 s - - -
          2.68618  4.42225  2.77519  2.73123  3.46354  2.40513  3.72494  3.29354  2.67741  2.69355  4.24690  2.90347  2.73739  3.18146  2.89801  2.37887  2.77519  2.98518  4.58477  3.61503
          0.02615  4.05263  4.77497  0.61958  0.77255  0.48576  0.95510
    210   3.51705  4.93266  4.10884  3.87516  2.32239  4.04363  3.71734  3.50225  3.72771  2.90879  4.15914  3.95205  4.51475  3.98986  3.87304  3.63447  3.80544  3.38174  3.97195  0.71175    210 y - - -
          2.68618  4.42225  2.77519  2.73123  3.46354  2.40513  3.72494  3.29354  2.67741  2.69355  4.24690  2.90347  2.73739  3.18146  2.89801  2.37887  2.77519  2.98518  4.58477  3.61503
          0.02615  4.05263  4.77497  0.61958  0.77255  0.48576  0.95510
    211   2.65861  4.40916  3.54793  3.17586  3.61686  2.02170  4.11059  2.90693  3.09922  1.45301  3.66956  3.48950  4.01091  3.46679  3.38460  2.88241  3.00250  2.70947  5.14524  3.87910    211 l - - -
          2.68618  4.42225  2.77519  2.73123  3.46354  2.40513  3.72494  3.29354  2.67741  2.69355  4.24690  2.90347  2.73739  3.18146  2.89801  2.37887  2.77519  2.98518  4.58477  3.61503
          0.02615  4.05263  4.77497  0.61958  0.77255  0.48576  0.95510
    212   2.83235  2.50054  4.37377  3.86272  3.28022  3.85499  4.42839  2.28551  3.67015  1.22512  3.24035  4.02206  4.30873  3.94017  3.84083  3.24741  3.13286  2.19483  5.03534  3.81489    212 l - - -
          2.68618  4.42225  2.77519  2.73123  3.46354  2.40513  3.72494  3.29354  2.67741  2.69355  4.24690  2.90347  2.73739  3.18146  2.89801  2.37887  2.77519  2.98518  4.58477  3.61503
          0.02615  4.05263  4.77497  0.61958  0.77255  0.48576  0.95510
    213   3.11985  4.42948  4.84680  4.35508  3.60609  4.47667  5.07031  1.34273  4.24422  2.10811  3.40922  4.56791  4.79054  4.51018  4.44104  3.86916  3.38777  1.09112  5.57828  4.37003    213 v - - -
          2.68618  4.42225  2.77519  2.73123  3.46354  2.40513  3.72494  3.29354  2.67741  2.69355  4.24690  2.90347  2.73739  3.18146  2.89801  2.37887  2.77519  2.98518  4.58477  3.61503
          0.02615  4.05263  4.77497  0.61958  0.77255  0.48576  0.95510
    214   2.66660  4.40972  3.59260  3.23665  1.90986  1.59064  4.00468  3.11226  3.24888  2.76765  3.78716  3.50725  4.01173  3.53321  3.53915  2.87441  3.02332  2.87187  4.78614  3.31703    214 g - - -
          2.68618  4.42225  2.77519  2.73123  3.46354  2.40513  3.72494  3.29354  2.67741  2.69355  4.24690  2.90347  2.73739  3.18146  2.89801  2.37887  2.77519  2.98518  4.58477  3.61503
          0.02615  4.05263  4.77497  0.61958  0.77255  0.48576  0.95510
    215   2.17407  4.34796  4.25261  3.71330  3.36871  4.01772  4.43322  1.70525  3.59528  1.57799  3.24301  3.98924  4.38025  3.86549  3.82903  3.34424  3.13863  1.97833  5.13410  3.94928    215 l - - -
          2.68618  4.42225  2.77519  2.73123  3.46354  2.40513  3.72494  3.29354  2.67741  2.69355  4.24690  2.90347  2.73739  3.18146  2.89801  2.37887  2.77519  2.98518  4.58477  3.61503
          0.02615  4.05263  4.77497  0.61958  0.77255  0.48576  0.95510
    216   1.57526  4.35266  3.77966  3.34473  3.56259  3.53044  4.22809  2.55372  3.23194  1.70631  3.51091  3.61606  4.07934  3.57913  3.50905  2.92331  2.99329  2.39522  5.20294  3.96353    216 a - - -
          2.68618  4.42225  2.77519  2.73123  3.46354  2.40513  3.72494  3.29354  2.67741  2.69355  4.24690  2.90347  2.73739  3.18146  2.89801  2.37887  2.77519  2.98518  4.58477  3.61503
          0.02615  4.05263  4.77497  0.61958  0.77255  0.48576  0.95510
    217   3.15378  4.52364  4.67070  4.12852  3.21134  4.36879  4.73700  1.56607  3.96454  1.65587  1.71439  4.38053  4.63648  4.17409  4.12829  3.72029  3.39429  2.07041  5.19207  4.06185    217 i - - -
          2.68618  4.42225  2.77519  2.73123  3.46354  2.40513  3.72494  3.29354  2.67741  2.69355  4.24690  2.90347  2.73739  3.18146  2.89801  2.37887  2.77519  2.98518  4.58477  3.61503
          0.02615  4.05263  4.77497  0.61958  0.77255  0.48576  0.95510
    218   1.68012  4.20027  3.47692  3.12747  4.23092  2.03385  4.18305  3.58412  3.15546  3.30794  4.14450  3.31364  3.72700  3.44813  3.48448  2.44035  1.77877  3.09721  5.58502  4.36980    218 a - - -
          2.68618  4.42225  2.77519  2.73123  3.46354  2.40513  3.72494  3.29354  2.67741  2.69355  4.24690  2.90347  2.73739  3.18146  2.89801  2.37887  2.77519  2.98518  4.58477  3.61503
          0.02615  4.05263  4.77497  0.61958  0.77255  0.48576  0.95510
    219   1.92489  4.32224  4.12055  3.66961  3.59477  3.78300  4.48105  1.37945  3.56658  2.31116  3.48452  3.90114  4.28416  3.87891  3.81537  3.17219  3.08834  1.95216  5.31161  4.09288    219 i - - -
          2.68618  4.42225  2.77519  2.73123  3.46354  2.40513  3.72494  3.29354  2.67741  2.69355  4.24690  2.90347  2.73739  3.18146  2.89801  2.37887  2.77519  2.98518  4.58477  3.61503
          0.02615  4.05263  4.77497  0.61958  0.77255  0.48576  0.95510
    220   3.34659  4.68573  4.76144  4.26668  1.84046  4.45887  4.39978  2.37010  4.11981  1.03114  3.00024  4.41683  4.69537  4.21274  4.22408  3.82597  3.57479  2.49132  4.63916  3.18557    220 l - - -
          2.68618  4.42225  2.77519  2.73123  3.46354  2.40513  3.72494  3.29354  2.67741  2.69355  4.24690  2.90347  2.73739  3.18146  2.89801  2.37887  2.77519  2.98518  4.58477  3.61503
          0.02615  4.05263  4.77497  0.61958  0.77255  0.48576  0.95510
    221   3.03658  4.45205  4.49547  4.00926  1.64611  4.12470  4.29903  2.25040  3.88718  1.93044  3.22870  4.15331  4.48856  4.06448  4.04241  3.48876  3.30151  1.61059  4.68273  3.22201    221 v - - -
          2.68618  4.42225  2.77519  2.73123  3.46354  2.40513  3.72494  3.29354  2.67741  2.69355  4.24690  2.90347  2.73739  3.18146  2.89801  2.37887  2.77519  2.98518  4.58477  3.61503
          0.02615  4.05263  4.77497  0.61958  0.77255  0.48576  0.95510
    222   2.42873  4.26040  3.58102  3.24972  3.93844  1.57545  4.23122  3.01251  3.23975  2.95515  3.92616  3.45568  3.87454  3.55874  3.52959  2.64633  2.85803  1.76219  5.40311  4.16959    222 g - - -
          2.68618  4.42225  2.77519  2.73123  3.46354  2.40513  3.72494  3.29354  2.67741  2.69355  4.24690  2.90347  2.73739  3.18146  2.89801  2.37887  2.77519  2.98518  4.58477  3.61503
          0.02615  4.05263  4.77497  0.61958  0.77255  0.48576  0.95510
    223   3.10394  4.46714  4.66797  4.11510  2.19168  4.30410  4.53460  2.16674  3.98983  1.30916  3.01683  4.31233  4.57059  4.12929  4.12398  3.63641  3.33599  1.72068  4.92399  3.65990    223 l - - -
          2.68618  4.42225  2.77519  2.73123  3.46354  2.40513  3.72494  3.29354  2.67741  2.69355  4.24690  2.90347  2.73739  3.18146  2.89801  2.37887  2.77519  2.98518  4.58477  3.61503
          0.02615  4.05263  4.77497  0.61958  0.77255  0.48576  0.95510
    224   1.88657  4.46609  3.07577  2.71612  4.18038  3.16933  3.91385  3.54089  2.78440  3.22841  4.06722  2.06621  3.78122  3.11775  3.18440  2.55816  2.08116  3.13611  5.49071  4.20526    224 a - - -
          2.68618  4.42225  2.77519  2.73123  3.46354  2.40513  3.72494  3.29354  2.67741  2.69355  4.24690  2.90347  2.73739  3.18146  2.89801  2.37887  2.77519  2.98518  4.58477  3.61503
          0.02615  4.05263  4.77497  0.61958  0.77255  0.48576  0.95510
    225   3.23657  4.58426  4.78876  4.22056  2.13013  4.43372  4.61543  2.28847  4.08805  1.14610  2.08639  4.43459  4.64035  4.17201  4.19243  3.76405  3.45355  2.42568  4.92648  3.72357    225 l - - -
          2.68618  4.42225  2.77519  2.73123  3.46354  2.40513  3.72494  3.29354  2.67741  2.69355  4.24690  2.90347  2.73739  3.18146  2.89801  2.37887  2.77519  2.98518  4.58477  3.61503
          0.02615  4.05263  4.77497  0.61958  0.77255  0.48576  0.95510
    226   2.60984  4.19734  3.83530  3.28403  3.23429  3.61734  3.97494  2.55933  3.14818  2.32516  3.31710  3.56062  4.03981  3.44907  3.40062  2.92456  2.24658  1.95295  2.65322  3.50209    226 v - - -
          2.68618  4.42225  2.77519  2.73123  3.46354  2.40513  3.72494  3.29354  2.67741  2.69355  4.24690  2.90347  2.73739  3.18146  2.89801  2.37887  2.77519  2.98518  4.58477  3.61503
          0.02615  4.05263  4.77497  0.61958  0.77255  0.48576  0.95510
    227   3.25425  4.57790  4.86932  4.30066  3.12905  4.52612  4.84324  1.66621  4.16427  1.18295  2.11741  4.54615  4.72005  4.27952  4.28415  3.86796  3.47672  2.16100  5.17940  4.11140    227 l - - -
          2.68618  4.42225  2.77519  2.73123  3.46354  2.40513  3.72494  3.29354  2.67741  2.69355  4.24690  2.90347  2.73739  3.18146  2.89801  2.37887  2.77519  2.98518  4.58477  3.61503
          0.02615  4.05263  4.77497  0.61958  0.77255  0.48576  0.95510
    228   2.81405  2.47733  4.34281  3.77232  3.18125  3.94140  4.31394  2.25033  3.61980  1.57882  2.30282  3.97431  4.29650  3.84080  3.78747  3.26154  3.06140  2.16786  4.90766  3.73430    228 l - - -
          2.68618  4.42225  2.77519  2.73123  3.46354  2.40513  3.72494  3.29354  2.67741  2.69355  4.24690  2.90347  2.73739  3.18146  2.89801  2.37887  2.77519  2.98518  4.58477  3.61503
          0.02615  4.05263  4.77497  0.61958  0.77255  0.48576  0.95510
    229   2.29801  4.23380  3.42996  3.11242  4.21405  3.02987  4.17699  3.56023  3.11884  3.30111  4.16021  3.31365  3.74934  3.44563  3.43371  1.66428  1.47338  3.09435  5.57680  4.34368    229 t - - -
          2.68618  4.42225  2.77519  2.73123  3.46354  2.40513  3.72494  3.29354  2.67741  2.69355  4.24690  2.90347  2.73739  3.18146  2.89801  2.37887  2.77519  2.98518  4.58477  3.61503
          0.02615  4.05263  4.77497  0.61958  0.77255  0.48576  0.95510
    230   2.68522  4.29812  3.76366  3.25098  2.31059  2.36312  3.94306  2.65063  3.17285  1.86497  3.34862  3.55272  4.07795  3.45139  3.44939  2.96936  2.94802  2.49239  4.69154  3.31586    230 l - - -
          2.68618  4.42225  2.77519  2.73123  3.46354  2.40513  3.72494  3.29354  2.67741  2.69355  4.24690  2.90347  2.73739  3.18146  2.89801  2.37887  2.77519  2.98518  4.58477  3.61503
          0.02615  4.05263  4.77497  0.61958  0.77255  0.48576  0.95510
    231   2.65996  4.62032  3.17433  2.65439  3.73655  3.49009  3.70277  3.20560  2.05055  2.86323  3.74078  3.11512  3.90006  2.92945  2.82611  2.76329  2.30134  2.93932  5.09488  2.53194    231 k - - -
          2.68618  4.42225  2.77519  2.73123  3.46354  2.40513  3.72494  3.29354  2.67741  2.69355  4.24690  2.90347  2.73739  3.18146  2.89801  2.37887  2.77519  2.98518  4.58477  3.61503
          0.02615  4.05263  4.77497  0.61958  0.77255  0.48576  0.95510
    232   2.57093  4.46862  3.19882  2.73966  3.69214  2.48623  2.62131  3.12255  2.69565  2.82104  3.70622  3.16580  3.87738  3.06236  3.06541  2.71471  2.85466  2.10892  5.09490  3.79120    232 v - - -
          2.68618  4.42225  2.77519  2.73123  3.46354  2.40513  3.72494  3.29354  2.67741  2.69355  4.24690  2.90347  2.73739  3.18146  2.89801  2.37887  2.77519  2.98518  4.58477  3.61503
          0.02615  4.05263  4.77497  0.61958  0.77255  0.48576  0.95510
    233   2.69687  4.89228  2.11091  2.37821  4.01742  2.29439  3.70599  3.60456  2.60566  3.20620  4.04955  2.90804  3.84414  2.89716  3.08495  2.71307  2.95958  3.27349  5.34761  2.64315    233 d - - -
          2.68618  4.42225  2.77519  2.73123  3.46354  2.40513  3.72494  3.29354  2.67741  2.69355  4.24690  2.90347  2.73739  3.18146  2.89801  2.37887  2.77519  2.98518  4.58477  3.61503
          0.02615  4.05263  4.77497  0.61958  0.77255  0.48576  0.95510
    234   2.66783  4.24248  3.94155  3.42775  3.48927  2.52931  4.21683  1.74219  3.34025  2.37700  3.42512  3.70214  4.15015  3.63236  3.60894  3.03090  2.95621  1.70404  5.08135  3.86262    234 v - - -
          2.68618  4.42225  2.77519  2.73123  3.46354  2.40513  3.72494  3.29354  2.67741  2.69355  4.24690  2.90347  2.73739  3.18146  2.89801  2.37887  2.77519  2.98518  4.58477  3.61503
          0.02615  4.05263  4.77497  0.61958  0.77255  0.48576  0.95510
    235   2.29272  4.23603  3.41908  3.10424  4.24247  3.02110  4.17847  3.60050  3.11793  3.33204  4.18557  3.30659  3.74372  3.44234  3.43642  1.37876  1.77752  3.12020  5.59816  4.36359    235 s - - -
          2.68618  4.42225  2.77519  2.73123  3.46354  2.40513  3.72494  3.29354  2.67741  2.69355  4.24690  2.90347  2.73739  3.18146  2.89801  2.37887  2.77519  2.98518  4.58477  3.61503
          0.02615  4.05263  4.77497  0.61958  0.77255  0.48576  0.95510
    236   1.30801  4.18596  3.60510  3.27289  4.15827  3.04484  4.26894  3.30043  3.25074  3.17437  4.08560  3.40781  3.77331  3.56332  3.53968  2.49242  1.77036  2.90138  5.57248  4.36727    236 a - - -
          2.68618  4.42225  2.77519  2.73123  3.46354  2.40513  3.72494  3.29354  2.67741  2.69355  4.24690  2.90347  2.73739  3.18146  2.89801  2.37887  2.77519  2.98518  4.58477  3.61503
          0.02615  4.05263  4.77497  0.61958  0.77255  0.48576  0.95510
    237   2.90426  4.65821  3.61464  3.53873  4.67086  0.49833  4.64467  4.31756  3.74429  3.94801  4.92771  3.77944  4.05492  4.05446  3.95735  3.08190  3.39953  3.81109  5.71503  4.78003    237 G - - -
          2.68618  4.42225  2.77519  2.73123  3.46354  2.40513  3.72494  3.29354  2.67741  2.69355  4.24690  2.90347  2.73739  3.18146  2.89801  2.37887  2.77519  2.98518  4.58477  3.61503
          0.01768  4.04415        *  0.61958  0.77255  0.00000        *
//
