# Supplementary material for: The ATP Binding Cassette (ABC) Transporter Gene Family in Lotus (Nelumbo Adans.): Genome-Wide Survey, Characterization and Gene Expression Profile
Source: Biology (Basel). 2026 Mar 14;15(6):469. doi: 10.3390/biology15060469 (PMC13023602; doi:10.3390/biology15060469)
Supplement: Supplementary file 1 [file biology-15-00469-s001.zip › File S1. HMM profiles/PF19055.hmm]

HMMER3/f [3.3 | Nov 2019]
NAME  ABC2_membrane_7
ACC   PF19055.6
DESC  ABC-2 type transporter
LENG  410
ALPH  amino
RF    no
MM    no
CONS  yes
CS    no
MAP   yes
DATE  Wed Sep 25 23:13:47 2024
NSEQ  35
EFFN  0.670776
CKSUM 42757031
GA    22.7 22.7;
TC    22.7 22.7;
NC    22.6 22.6;
BM    hmmbuild HMM.ann SEED.ann
SM    hmmsearch -Z 81514348 -E 1000 --cpu 4 HMM pfamseq
STATS LOCAL MSV      -11.4692  0.69909
STATS LOCAL VITERBI  -12.4108  0.69909
STATS LOCAL FORWARD   -5.8414  0.69909
HMM          A        C        D        E        F        G        H        I        K        L        M        N        P        Q        R        S        T        V        W        Y   
            m->m     m->i     m->d     i->m     i->i     d->m     d->d
  COMPO   2.53640  4.14498  3.07475  2.85048  3.11116  2.94624  3.80221  2.68490  2.79739  2.28874  3.54807  3.19248  3.42745  3.16708  2.99939  2.68761  2.88781  2.51722  4.47375  3.19670
          2.68618  4.42225  2.77519  2.73123  3.46354  2.40513  3.72494  3.29354  2.67741  2.69355  4.24690  2.90347  2.73739  3.18146  2.89801  2.37887  2.77519  2.98518  4.58477  3.61503
          0.02781  3.99216  4.71451  0.61958  0.77255  0.00000        *
      1   3.13301  4.92710  3.24919  3.02241  3.37368  3.55311  0.91319  3.85441  2.86244  3.33280  4.38608  3.42640  4.11287  3.39056  3.12034  3.20297  3.44096  3.58732  4.83691  3.32143      1 h - - -
          2.68618  4.42225  2.77519  2.73123  3.46354  2.40513  3.72494  3.29354  2.67741  2.69355  4.24690  2.90347  2.73739  3.18146  2.89801  2.37887  2.77519  2.98518  4.58477  3.61503
          0.02781  3.99216  4.71451  0.61958  0.77255  0.48576  0.95510
      2   2.98003  4.96672  2.98630  2.74415  4.15085  3.44768  3.90308  3.80115  2.55695  3.29150  4.31721  3.20448  4.00363  1.03541  2.83826  3.02329  3.27749  3.52375  5.40224  4.10438      2 q - - -
          2.68618  4.42225  2.77519  2.73123  3.46354  2.40513  3.72494  3.29354  2.67741  2.69355  4.24690  2.90347  2.73739  3.18146  2.89801  2.37887  2.77519  2.98518  4.58477  3.61503
          0.02781  3.99216  4.71451  0.61958  0.77255  0.48576  0.95510
      3   2.91684  4.65298  3.53717  3.39437  4.37727  3.33378  4.46103  3.95464  3.46214  3.56804  4.62380  3.68845  0.63238  3.84728  3.69312  3.08835  3.36808  3.58617  5.52987  4.49995      3 P - - -
          2.68618  4.42225  2.77519  2.73123  3.46354  2.40513  3.72494  3.29354  2.67741  2.69355  4.24690  2.90347  2.73739  3.18146  2.89801  2.37887  2.77519  2.98518  4.58477  3.61503
          0.02781  3.99216  4.71451  0.61958  0.77255  0.48576  0.95510
      4   2.37715  4.29846  3.31390  3.13648  4.19713  3.02629  4.24241  3.73653  3.21834  3.44797  4.36487  3.34121  3.77523  3.55852  3.49982  0.92391  2.86647  3.24532  5.56029  4.28162      4 s - - -
          2.68618  4.42225  2.77519  2.73123  3.46354  2.40513  3.72494  3.29354  2.67741  2.69355  4.24690  2.90347  2.73739  3.18146  2.89801  2.37887  2.77519  2.98518  4.58477  3.61503
          0.02781  3.99216  4.71451  0.61958  0.77255  0.48576  0.95510
      5   3.42281  4.83749  4.16825  3.85635  2.06436  4.11478  3.55201  3.28283  3.70660  2.68951  3.93706  3.87953  4.51501  3.89594  3.85958  3.54448  3.68340  3.17916  3.77814  0.89180      5 y - - -
          2.68618  4.42225  2.77519  2.73123  3.46354  2.40513  3.72494  3.29354  2.67741  2.69355  4.24690  2.90347  2.73739  3.18146  2.89801  2.37887  2.77519  2.98518  4.58477  3.61503
          0.02781  3.99216  4.71451  0.61958  0.77255  0.48576  0.95510
      6   1.86282  4.23177  3.38497  2.96153  4.02307  2.55578  4.01359  3.38145  2.95513  2.94971  3.93928  3.23411  3.73111  3.26910  3.30896  2.30695  1.80674  2.97350  5.38724  4.15235      6 t - - -
          2.68618  4.42225  2.77519  2.73123  3.46354  2.40513  3.72494  3.29354  2.67741  2.69355  4.24690  2.90347  2.73739  3.18146  2.89801  2.37887  2.77519  2.98518  4.58477  3.61503
          0.02781  3.99216  4.71451  0.61958  0.77255  0.48576  0.95510
      7   3.26171  4.67767  4.55519  4.06604  3.07675  4.34842  4.67348  2.22193  3.80453  0.84259  2.83727  4.34435  4.63822  4.09601  3.97332  3.74974  3.51488  2.31540  5.10527  3.89605      7 l - - -
          2.68618  4.42225  2.77519  2.73123  3.46354  2.40513  3.72494  3.29354  2.67741  2.69355  4.24690  2.90347  2.73739  3.18146  2.89801  2.37887  2.77519  2.98518  4.58477  3.61503
          0.02781  3.99216  4.71451  0.61958  0.77255  0.48576  0.95510
      8   3.47983  4.78683  4.48857  4.14331  0.99487  4.28380  3.55715  3.09917  3.99914  2.43517  3.72128  4.02748  4.61229  4.04577  4.08007  3.66024  3.71351  3.05312  3.72793  1.81442      8 f - - -
          2.68618  4.42225  2.77519  2.73123  3.46354  2.40513  3.72494  3.29354  2.67741  2.69355  4.24690  2.90347  2.73739  3.18146  2.89801  2.37887  2.77519  2.98518  4.58477  3.61503
          0.02781  3.99216  4.71451  0.61958  0.77255  0.48576  0.95510
      9   2.78347  5.03577  3.13956  2.53411  4.38743  3.51406  3.57776  3.78449  1.66050  3.28658  3.72936  2.74043  3.88880  2.50174  2.02083  2.77858  2.98457  3.43778  5.41146  4.13829      9 k - - -
          2.68618  4.42225  2.77519  2.73123  3.46354  2.40513  3.72494  3.29354  2.67741  2.69355  4.24690  2.90347  2.73739  3.18146  2.89801  2.37887  2.77519  2.98518  4.58477  3.61503
          0.02781  3.99216  4.71451  0.61958  0.77255  0.48576  0.95510
     10   2.88548  4.47833  4.03860  3.60674  3.30660  3.81185  4.37920  2.39920  3.37844  1.89040  1.39129  3.87289  4.28432  3.75975  3.59741  3.22515  3.04055  2.36926  5.13535  3.91918     10 m - - -
          2.68618  4.42225  2.77519  2.73123  3.46354  2.40513  3.72494  3.29354  2.67741  2.69355  4.24690  2.90347  2.73739  3.18146  2.89801  2.37887  2.77519  2.98518  4.58477  3.61503
          0.02781  3.99216  4.71451  0.61958  0.77255  0.48576  0.95510
     11   3.41368  4.78078  4.40279  4.14116  0.83449  4.07310  3.93495  2.92391  4.04548  2.26696  3.63714  4.15555  4.52989  4.18077  4.13559  3.67669  3.71532  2.92319  4.15071  2.50361     11 f - - -
          2.68618  4.42225  2.77519  2.73123  3.46354  2.40513  3.72494  3.29354  2.67741  2.69355  4.24690  2.90347  2.73739  3.18146  2.89801  2.37887  2.77519  2.98518  4.58477  3.61503
          0.02781  3.99216  4.71451  0.61958  0.77255  0.48576  0.95510
     12   2.95225  5.44454  1.10826  2.08059  4.75274  3.20548  3.80489  4.29581  2.85807  3.83169  4.70841  2.51350  3.85254  2.98756  3.45262  2.84806  3.26250  3.87416  5.97253  4.46623     12 d - - -
          2.68618  4.42225  2.77519  2.73123  3.46354  2.40513  3.72494  3.29354  2.67741  2.69355  4.24690  2.90347  2.73739  3.18146  2.89801  2.37887  2.77519  2.98518  4.58477  3.61503
          0.02781  3.99216  4.71451  0.61958  0.77255  0.48576  0.95510
     13   2.89129  5.18284  1.17462  2.27463  4.16233  3.29234  3.78693  3.90436  2.79102  3.48735  4.40649  2.83283  3.88176  3.00358  3.31169  2.84516  3.18245  3.56627  5.51802  3.50627     13 d - - -
          2.68618  4.42225  2.77519  2.73123  3.46354  2.40513  3.72494  3.29354  2.67741  2.69355  4.24690  2.90347  2.73739  3.18146  2.89801  2.37887  2.77519  2.98518  4.58477  3.61503
          0.02781  3.99216  4.71451  0.61958  0.77255  0.48576  0.95510
     14   3.16091  4.51838  4.69034  4.12315  2.62692  4.38562  4.65736  2.09118  4.00948  1.06520  2.80124  4.37364  4.60920  4.13574  4.15415  3.71334  3.38460  1.96036  5.04382  3.90179     14 l - - -
          2.68618  4.42225  2.77519  2.73123  3.46354  2.40513  3.72494  3.29354  2.67741  2.69355  4.24690  2.90347  2.73739  3.18146  2.89801  2.37887  2.77519  2.98518  4.58477  3.61503
          0.02781  3.99216  4.71451  0.61958  0.77255  0.48576  0.95510
     15   3.07279  4.40065  4.72520  4.18278  3.38319  4.39066  4.82607  1.34929  4.06994  1.87772  2.66784  4.41708  4.66354  4.28246  4.24933  3.74012  3.31745  1.45177  5.31977  4.16763     15 i - - -
          2.68618  4.42225  2.77519  2.73123  3.46354  2.40513  3.72494  3.29354  2.67741  2.69355  4.24690  2.90347  2.73739  3.18146  2.89801  2.37887  2.77519  2.98518  4.58477  3.61503
          0.02781  3.99216  4.71451  0.61958  0.77255  0.48576  0.95510
     16   3.28582  4.63686  4.72816  4.19491  2.36717  4.46051  4.56195  2.17449  4.05627  0.93836  2.90955  4.42052  4.67367  4.17339  4.18889  3.80740  3.51064  2.34901  4.85386  3.53284     16 l - - -
          2.68618  4.42225  2.77519  2.73123  3.46354  2.40513  3.72494  3.29354  2.67741  2.69355  4.24690  2.90347  2.73739  3.18146  2.89801  2.37887  2.77519  2.98518  4.58477  3.61503
          0.02781  3.99216  4.71451  0.61958  0.77255  0.48576  0.95510
     17   3.29134  4.71885  4.38125  4.02291  3.18459  4.13329  4.64116  2.39653  3.78946  0.74077  3.17244  4.28672  4.54889  4.12910  3.94544  3.71998  3.58061  2.46470  5.10600  3.85653     17 l - - -
          2.68618  4.42225  2.77519  2.73123  3.46354  2.40513  3.72494  3.29354  2.67741  2.69355  4.24690  2.90347  2.73739  3.18146  2.89801  2.37887  2.77519  2.98518  4.58477  3.61503
          0.02781  3.99216  4.71451  0.61958  0.77255  0.48576  0.95510
     18   0.85415  4.25515  3.58704  3.38534  4.17435  3.07619  4.39284  3.31800  3.40474  3.19395  4.21374  3.50376  3.82686  3.73519  3.64616  2.60497  2.89069  2.95165  5.58955  4.40350     18 a - - -
          2.68618  4.42225  2.77519  2.73123  3.46354  2.40513  3.72494  3.29354  2.67741  2.69355  4.24690  2.90347  2.73739  3.18146  2.89801  2.37887  2.77519  2.98518  4.58477  3.61503
          0.02781  3.99216  4.71451  0.61958  0.77255  0.48576  0.95510
     19   3.02115  5.09953  3.29844  2.77049  4.51877  3.59842  3.66729  3.90781  1.07914  3.39139  4.28559  3.18568  4.02043  2.81834  2.10996  3.03053  3.22097  3.59420  5.45079  4.25841     19 k - - -
          2.68618  4.42225  2.77519  2.73123  3.46354  2.40513  3.72494  3.29354  2.67741  2.69355  4.24690  2.90347  2.73739  3.18146  2.89801  2.37887  2.77519  2.98518  4.58477  3.61503
          0.02781  3.99216  4.71451  0.61958  0.77255  0.48576  0.95510
     20   2.81973  4.58206  3.51790  3.43314  4.57091  0.56619  4.54500  4.20070  3.63061  3.83951  4.81708  3.68236  3.97699  3.94540  3.85245  2.99526  3.31029  3.70594  5.63333  4.67725     20 G - - -
          2.68618  4.42225  2.77519  2.73123  3.46354  2.40513  3.72494  3.29354  2.67741  2.69355  4.24690  2.90347  2.73739  3.18146  2.89801  2.37887  2.77519  2.98518  4.58477  3.61503
          0.02781  3.99216  4.71451  0.61958  0.77255  0.48576  0.95510
     21   2.81973  4.58206  3.51790  3.43314  4.57091  0.56619  4.54500  4.20070  3.63061  3.83951  4.81708  3.68236  3.97699  3.94540  3.85245  2.99526  3.31029  3.70594  5.63333  4.67725     21 G - - -
          2.68618  4.42225  2.77519  2.73123  3.46354  2.40513  3.72494  3.29354  2.67741  2.69355  4.24690  2.90347  2.73739  3.18146  2.89801  2.37887  2.77519  2.98518  4.58477  3.61503
          0.02781  3.99216  4.71451  0.61958  0.77255  0.48576  0.95510
     22   2.82383  4.43264  3.84470  3.28363  3.08127  3.81641  4.04728  2.52580  3.03216  1.32669  3.20738  3.63044  4.17810  3.43118  2.78148  3.11741  3.06181  2.41848  4.89322  3.62315     22 l - - -
          2.68618  4.42225  2.77519  2.73123  3.46354  2.40513  3.72494  3.29354  2.67741  2.69355  4.24690  2.90347  2.73739  3.18146  2.89801  2.37887  2.77519  2.98518  4.58477  3.61503
          0.02781  3.99216  4.71451  0.61958  0.77255  0.48576  0.95510
     23   2.59893  4.32066  3.71718  3.27001  3.64534  3.48575  4.18997  2.15220  3.14790  2.46790  3.57922  3.55427  4.03896  3.51454  3.43956  2.87176  1.53180  2.28319  5.24646  4.00092     23 t - - -
          2.68618  4.42225  2.77519  2.73123  3.46354  2.40513  3.72494  3.29354  2.67741  2.69355  4.24690  2.90347  2.73739  3.18146  2.89801  2.37887  2.77519  2.98518  4.58477  3.61503
          0.02781  3.99216  4.71451  0.61958  0.77255  0.48576  0.95510
     24   2.06129  3.91144  4.14822  3.68584  3.69133  3.52220  4.46176  2.18179  3.57690  2.48985  3.58679  3.81208  4.11566  3.86641  3.81437  2.92906  2.94344  1.25167  5.34122  4.13185     24 v - - -
          2.68618  4.42225  2.77519  2.73123  3.46354  2.40513  3.72494  3.29354  2.67741  2.69355  4.24690  2.90347  2.73739  3.18146  2.89801  2.37887  2.77519  2.98518  4.58477  3.61503
          0.02781  3.99216  4.71451  0.61958  0.77255  0.48576  0.95510
     25   3.42358  4.86397  4.01652  3.76948  2.30590  3.97080  3.67999  3.41647  3.62361  2.83922  4.07932  3.87331  4.44240  3.90074  3.78229  3.54791  3.71114  3.29284  3.95386  0.78783     25 y - - -
          2.68618  4.42225  2.77519  2.73123  3.46354  2.40513  3.72494  3.29354  2.67741  2.69355  4.24690  2.90347  2.73739  3.18146  2.89801  2.37887  2.77519  2.98518  4.58477  3.61503
          0.02781  3.99216  4.71451  0.61958  0.77255  0.48576  0.95510
     26   2.81119  4.69365  3.25265  2.79906  3.25209  3.58159  1.87941  3.22569  2.53426  2.26759  3.77206  3.22140  4.00422  2.96127  2.83405  2.91482  3.04909  3.01182  4.75722  3.26279     26 h - - -
          2.68618  4.42225  2.77519  2.73123  3.46354  2.40513  3.72494  3.29354  2.67741  2.69355  4.24690  2.90347  2.73739  3.18146  2.89801  2.37887  2.77519  2.98518  4.58477  3.61503
          0.02781  3.99216  4.71451  0.61958  0.77255  0.48576  0.95510
     27   2.81973  4.58206  3.51790  3.43314  4.57091  0.56619  4.54500  4.20070  3.63061  3.83951  4.81708  3.68236  3.97699  3.94540  3.85245  2.99526  3.31029  3.70594  5.63333  4.67725     27 G - - -
          2.68618  4.42225  2.77519  2.73123  3.46354  2.40513  3.72494  3.29354  2.67741  2.69355  4.24690  2.90347  2.73739  3.18146  2.89801  2.37887  2.77519  2.98518  4.58477  3.61503
          0.02781  3.99216  4.71451  0.61958  0.77255  0.48576  0.95510
     28   2.24069  4.29047  3.18109  2.90342  4.25238  3.01591  4.06776  3.67233  2.98481  3.34702  4.18933  3.18729  1.73272  3.30890  3.33350  1.80223  2.76355  3.18155  5.58029  4.32162     28 p - - -
          2.68618  4.42225  2.77519  2.73123  3.46354  2.40513  3.72494  3.29354  2.67741  2.69355  4.24690  2.90347  2.73739  3.18146  2.89801  2.37887  2.77519  2.98518  4.58477  3.61503
          0.02781  3.99216  4.71451  0.61958  0.77255  0.48576  0.95510
     29   2.56297  4.32528  4.33301  3.86306  3.62381  3.95289  4.66057  1.83027  3.74699  2.26319  3.47506  4.08150  4.41931  4.05952  3.98866  3.34243  3.15565  1.08109  5.42400  4.20085     29 v - - -
          2.68618  4.42225  2.77519  2.73123  3.46354  2.40513  3.72494  3.29354  2.67741  2.69355  4.24690  2.90347  2.73739  3.18146  2.89801  2.37887  2.77519  2.98518  4.58477  3.61503
          0.02781  3.99216  4.71451  0.61958  0.77255  0.48576  0.95510
     30   2.63020  5.00212  2.98266  2.41478  4.34369  3.45396  3.59608  3.75254  1.65441  3.27609  4.08955  2.90734  3.85867  2.67189  2.31566  2.40263  2.95583  3.40073  5.42662  4.12640     30 k - - -
          2.68618  4.42225  2.77519  2.73123  3.46354  2.40513  3.72494  3.29354  2.67741  2.69355  4.24690  2.90347  2.73739  3.18146  2.89801  2.37887  2.77519  2.98518  4.58477  3.61503
          0.02781  3.99216  4.71451  0.61958  0.77255  0.48576  0.95510
     31   2.74970  5.16854  2.46027  2.04569  4.49279  3.35460  3.61824  3.94651  1.65592  3.44593  4.24263  2.70449  3.82088  2.74692  2.67907  2.70351  2.98544  3.55387  5.58911  4.21128     31 k - - -
          2.68618  4.42225  2.77519  2.73123  3.46354  2.40513  3.72494  3.29354  2.67741  2.69355  4.24690  2.90347  2.73739  3.18146  2.89801  2.37887  2.77519  2.98518  4.58477  3.61503
          0.02781  3.99216  4.71451  0.61958  0.77255  0.48576  0.95510
     32   2.77930  4.36603  4.42634  3.93478  3.56130  4.10626  4.70831  1.81846  3.79751  2.07703  3.41079  4.17618  4.51386  4.11354  4.03323  3.48386  3.22204  1.06095  5.40903  4.18283     32 v - - -
          2.68618  4.42225  2.77519  2.73123  3.46354  2.40513  3.72494  3.29354  2.67741  2.69355  4.24690  2.90347  2.73739  3.18146  2.89801  2.37887  2.77519  2.98518  4.58477  3.61503
          0.02781  3.99216  4.71451  0.61958  0.77255  0.48576  0.95510
     33   3.05905  5.19073  2.54350  0.86649  4.55254  3.35396  3.95281  4.03038  2.84867  3.62886  4.59895  3.00619  3.96463  3.16682  3.26893  3.03008  3.36463  3.70238  5.70159  4.42546     33 e - - -
          2.68618  4.42225  2.77519  2.73123  3.46354  2.40513  3.72494  3.29354  2.67741  2.69355  4.24690  2.90347  2.73739  3.18146  2.89801  2.37887  2.77519  2.98518  4.58477  3.61503
          0.02781  3.99216  4.71451  0.61958  0.77255  0.48576  0.95510
     34   2.63491  5.18376  2.19976  1.44170  4.51618  3.26379  3.69746  3.97096  2.59533  3.51919  4.33759  2.76096  3.81066  2.84855  3.11949  2.58652  2.85939  3.57632  5.70869  4.28082     34 e - - -
          2.68618  4.42225  2.77519  2.73123  3.46354  2.40513  3.72494  3.29354  2.67741  2.69355  4.24690  2.90347  2.73739  3.18146  2.89801  2.37887  2.77519  2.98518  4.58477  3.61503
          0.02781  3.99216  4.71451  0.61958  0.77255  0.48576  0.95510
     35   3.42358  4.86397  4.01652  3.76948  2.30590  3.97080  3.67999  3.41647  3.62361  2.83922  4.07932  3.87331  4.44240  3.90074  3.78229  3.54791  3.71114  3.29284  3.95386  0.78783     35 y - - -
          2.68618  4.42225  2.77519  2.73123  3.46354  2.40513  3.72494  3.29354  2.67741  2.69355  4.24690  2.90347  2.73739  3.18146  2.89801  2.37887  2.77519  2.98518  4.58477  3.61503
          0.02781  3.99216  4.71451  0.61958  0.77255  0.48576  0.95510
     36   3.41368  4.78078  4.40279  4.14116  0.83449  4.07310  3.93495  2.92391  4.04548  2.26696  3.63714  4.15555  4.52989  4.18077  4.13559  3.67669  3.71532  2.92319  4.15071  2.50361     36 f - - -
          2.68618  4.42225  2.77519  2.73123  3.46354  2.40513  3.72494  3.29354  2.67741  2.69355  4.24690  2.90347  2.73739  3.18146  2.89801  2.37887  2.77519  2.98518  4.58477  3.61503
          0.02781  3.99216  4.71451  0.61958  0.77255  0.48576  0.95510
     37   1.73285  4.41128  3.14985  2.59293  3.91431  3.14295  3.83740  3.05712  2.72701  2.96588  3.82334  3.11866  3.79058  3.06441  3.11895  2.06556  2.78547  2.93053  5.26982  4.00024     37 a - - -
          2.68618  4.42225  2.77519  2.73123  3.46354  2.40513  3.72494  3.29354  2.67741  2.69355  4.24690  2.90347  2.73739  3.18146  2.89801  2.37887  2.77519  2.98518  4.58477  3.61503
          0.02781  3.99216  4.71451  0.61958  0.77255  0.48576  0.95510
     38   2.58764  4.74166  2.69075  2.31853  4.26559  1.96574  3.76706  3.69603  2.56720  3.29682  4.12557  2.75469  3.79040  2.94402  3.06873  2.13532  2.83858  3.30680  5.52303  4.18667     38 g - - -
          2.68618  4.42225  2.77519  2.73123  3.46354  2.40513  3.72494  3.29354  2.67741  2.69355  4.24690  2.90347  2.73739  3.18146  2.89801  2.37887  2.77519  2.98518  4.58477  3.61503
          0.02781  3.99216  4.71451  0.61958  0.77255  0.48576  0.95510
     39   3.25695  4.58548  4.80963  4.25126  2.96183  4.52344  4.81081  1.72171  4.12358  1.01795  2.83538  4.51535  4.71586  4.25131  4.26430  3.86738  3.48121  2.12310  5.14803  4.02588     39 l - - -
          2.68618  4.42225  2.77519  2.73123  3.46354  2.40513  3.72494  3.29354  2.67741  2.69355  4.24690  2.90347  2.73739  3.18146  2.89801  2.37887  2.77519  2.98518  4.58477  3.61503
          0.02781  3.99216  4.71451  0.61958  0.77255  0.48576  0.95510
     40   2.69414  4.72169  2.36204  2.61217  4.49008  1.07894  4.05829  4.00557  3.07449  3.63661  4.51846  3.07472  3.85290  3.29887  3.51002  2.76794  3.10234  3.54882  5.70169  4.44889     40 g - - -
          2.68618  4.42225  2.77519  2.73123  3.46354  2.40513  3.72494  3.29354  2.67741  2.69355  4.24690  2.90347  2.73739  3.18146  2.89801  2.37887  2.77519  2.98518  4.58477  3.61503
          0.02781  3.99216  4.71451  0.61958  0.77255  0.48576  0.95510
     41   3.14231  4.46438  4.76961  4.25412  3.40773  4.46511  4.93546  1.12715  4.11280  1.75253  3.22430  4.49931  4.74164  4.36282  4.30233  3.83982  3.39667  1.62395  5.40790  4.22173     41 i - - -
          2.68618  4.42225  2.77519  2.73123  3.46354  2.40513  3.72494  3.29354  2.67741  2.69355  4.24690  2.90347  2.73739  3.18146  2.89801  2.37887  2.77519  2.98518  4.58477  3.61503
          0.02781  3.99216  4.71451  0.61958  0.77255  0.48576  0.95510
     42   2.57597  4.55354  3.12074  2.58042  3.75964  3.44255  3.59705  2.87185  2.36884  2.80131  3.66135  2.42541  3.84266  2.89101  2.92723  2.68198  2.56351  2.50090  5.11016  3.82677     42 k - - -
          2.68618  4.42225  2.77519  2.73123  3.46354  2.40513  3.72494  3.29354  2.67741  2.69355  4.24690  2.90347  2.73739  3.18146  2.89801  2.37887  2.77519  2.98518  4.58477  3.61503
          0.02781  3.99216  4.71451  0.61958  0.77255  0.48576  0.95510
     43   3.02053  4.41104  4.56959  4.08733  3.52510  4.24150  4.83030  1.74463  3.93832  2.04239  3.38139  4.31990  4.62048  4.25032  4.15877  3.63237  3.30516  1.00335  5.44146  4.19687     43 v - - -
          2.68618  4.42225  2.77519  2.73123  3.46354  2.40513  3.72494  3.29354  2.67741  2.69355  4.24690  2.90347  2.73739  3.18146  2.89801  2.37887  2.77519  2.98518  4.58477  3.61503
          0.02781  3.99216  4.71451  0.61958  0.77255  0.48576  0.95510
     44   2.91684  4.65298  3.53717  3.39437  4.37727  3.33378  4.46103  3.95464  3.46214  3.56804  4.62380  3.68845  0.63238  3.84728  3.69312  3.08835  3.36808  3.58617  5.52987  4.49995     44 P - - -
          2.68618  4.42225  2.77519  2.73123  3.46354  2.40513  3.72494  3.29354  2.67741  2.69355  4.24690  2.90347  2.73739  3.18146  2.89801  2.37887  2.77519  2.98518  4.58477  3.61503
          0.02781  3.99216  4.71451  0.61958  0.77255  0.48576  0.95510
     45   2.95167  5.51689  1.53439  1.41718  4.80313  3.22399  3.76898  4.32013  2.78592  3.82467  4.68040  2.68899  3.84598  2.93613  3.37989  2.83466  3.24043  3.89543  5.97543  4.47421     45 e - - -
          2.68618  4.42225  2.77519  2.73123  3.46354  2.40513  3.72494  3.29354  2.67741  2.69355  4.24690  2.90347  2.73739  3.18146  2.89801  2.37887  2.77519  2.98518  4.58477  3.61503
          0.02781  3.99216  4.71451  0.61958  0.77255  0.48576  0.95510
     46   3.14392  4.97232  3.64712  3.13480  4.35737  3.60739  3.91635  3.90839  2.29308  3.40263  4.40075  3.48484  4.10511  3.13166  0.81019  3.22297  3.40234  3.62743  5.39250  4.25986     46 r - - -
          2.68618  4.42225  2.77519  2.73123  3.46354  2.40513  3.72494  3.29354  2.67741  2.69355  4.24690  2.90347  2.73739  3.18146  2.89801  2.37887  2.77519  2.98518  4.58477  3.61503
          0.02781  3.99216  4.71451  0.61958  0.77255  0.48576  0.95510
     47   2.76377  4.29854  4.14240  3.32867  3.51663  3.98980  4.41690  1.68621  3.51832  2.25983  3.39566  3.92486  4.36302  3.82886  3.77871  3.31810  3.09299  1.28674  5.21445  3.99879     47 v - - -
          2.68618  4.42225  2.77519  2.73123  3.46354  2.40513  3.72494  3.29354  2.67741  2.69355  4.24690  2.90347  2.73739  3.18146  2.89801  2.37887  2.77519  2.98518  4.58477  3.61503
          0.02781  3.99216  4.71451  0.61958  0.77255  0.48576  0.95510
     48   2.64683  4.71690  2.69935  2.56375  4.24808  3.18754  3.92326  3.78074  2.79033  3.45500  4.36605  1.23785  3.84228  3.15251  3.16616  2.71550  2.87357  3.37997  5.56852  4.18739     48 n - - -
          2.68618  4.42225  2.77519  2.73123  3.46354  2.40513  3.72494  3.29354  2.67741  2.69355  4.24690  2.90347  2.73739  3.18146  2.89801  2.37887  2.77519  2.98518  4.58477  3.61503
          0.02781  3.99216  4.71451  0.61958  0.77255  0.48576  0.95510
     49   2.91684  4.65298  3.53717  3.39437  4.37727  3.33378  4.46103  3.95464  3.46214  3.56804  4.62380  3.68845  0.63238  3.84728  3.69312  3.08835  3.36808  3.58617  5.52987  4.49995     49 P - - -
          2.68618  4.42225  2.77519  2.73123  3.46354  2.40513  3.72494  3.29354  2.67741  2.69355  4.24690  2.90347  2.73739  3.18146  2.89801  2.37887  2.77519  2.98518  4.58477  3.61503
          0.02781  3.99216  4.71451  0.61958  0.77255  0.48576  0.95510
     50   2.91684  4.65298  3.53717  3.39437  4.37727  3.33378  4.46103  3.95464  3.46214  3.56804  4.62380  3.68845  0.63238  3.84728  3.69312  3.08835  3.36808  3.58617  5.52987  4.49995     50 P - - -
          2.68618  4.42225  2.77519  2.73123  3.46354  2.40513  3.72494  3.29354  2.67741  2.69355  4.24690  2.90347  2.73739  3.18146  2.89801  2.37887  2.77519  2.98518  4.58477  3.61503
          0.02781  3.99216  4.71451  0.61958  0.77255  0.48576  0.95510
     51   3.12157  5.26402  0.76046  2.41641  4.65792  3.30438  4.04130  4.27406  3.14882  3.86160  4.84357  2.97831  3.96577  3.28153  3.68032  3.07130  3.46314  3.90092  5.80296  4.51267     51 d - - -
          2.68618  4.42225  2.77519  2.73123  3.46354  2.40513  3.72494  3.29354  2.67741  2.69355  4.24690  2.90347  2.73739  3.18146  2.89801  2.37887  2.77519  2.98518  4.58477  3.61503
          0.02781  3.99216  4.71451  0.61958  0.77255  0.48576  0.95510
     52   3.11939  4.82798  3.55561  3.15261  2.38926  3.83879  1.72545  3.44899  2.98731  2.91074  3.97869  3.45866  4.23889  3.36633  3.26979  3.18615  3.35337  3.24825  4.01537  1.72456     52 y - - -
          2.68618  4.42225  2.77519  2.73123  3.46354  2.40513  3.72494  3.29354  2.67741  2.69355  4.24690  2.90347  2.73739  3.18146  2.89801  2.37887  2.77519  2.98518  4.58477  3.61503
          0.02781  3.99216  4.71451  0.61958  0.77255  0.48576  0.95510
     53   3.51640  4.79213  4.55746  4.20190  1.19107  4.32384  3.49517  3.18432  4.04854  2.46587  3.79244  4.02756  4.63255  4.05674  4.10969  3.67713  3.73863  3.11384  3.65298  1.41868     53 f - - -
          2.68618  4.42225  2.77519  2.73123  3.46354  2.40513  3.72494  3.29354  2.67741  2.69355  4.24690  2.90347  2.73739  3.18146  2.89801  2.37887  2.77519  2.98518  4.58477  3.61503
          0.02781  3.99216  4.71451  0.61958  0.77255  0.48576  0.95510
     54   3.12902  4.48176  4.67177  4.15081  3.30995  4.38364  4.80736  1.14339  3.98345  1.77404  2.68238  4.40337  4.66762  4.23565  4.16576  3.75208  3.37988  1.85236  5.29178  4.12223     54 i - - -
          2.68618  4.42225  2.77519  2.73123  3.46354  2.40513  3.72494  3.29354  2.67741  2.69355  4.24690  2.90347  2.73739  3.18146  2.89801  2.37887  2.77519  2.98518  4.58477  3.61503
          0.02781  3.99216  4.71451  0.61958  0.77255  0.48576  0.95510
     55   3.12157  5.26402  0.76046  2.41641  4.65792  3.30438  4.04130  4.27406  3.14882  3.86160  4.84357  2.97831  3.96577  3.28153  3.68032  3.07130  3.46314  3.90092  5.80296  4.51267     55 d - - -
          2.68618  4.42225  2.77519  2.73123  3.46354  2.40513  3.72494  3.29354  2.67741  2.69355  4.24690  2.90347  2.73739  3.18146  2.89801  2.37887  2.77519  2.98518  4.58477  3.61503
          0.02781  3.99216  4.71451  0.61958  0.77255  0.48576  0.95510
     56   2.67389  4.34076  4.52222  3.98204  3.29400  4.22910  4.66731  1.28670  3.88242  1.96613  3.28178  4.23111  4.54806  4.12657  4.09606  3.56704  3.21867  1.58541  5.27102  4.07930     56 i - - -
          2.68618  4.42225  2.77519  2.73123  3.46354  2.40513  3.72494  3.29354  2.67741  2.69355  4.24690  2.90347  2.73739  3.18146  2.89801  2.37887  2.77519  2.98518  4.58477  3.61503
          0.02781  3.99216  4.71451  0.61958  0.77255  0.48576  0.95510
     57   3.29134  4.71885  4.38125  4.02291  3.18459  4.13329  4.64116  2.39653  3.78946  0.74077  3.17244  4.28672  4.54889  4.12910  3.94544  3.71998  3.58061  2.46470  5.10600  3.85653     57 l - - -
          2.68618  4.42225  2.77519  2.73123  3.46354  2.40513  3.72494  3.29354  2.67741  2.69355  4.24690  2.90347  2.73739  3.18146  2.89801  2.37887  2.77519  2.98518  4.58477  3.61503
          0.02781  3.99216  4.71451  0.61958  0.77255  0.48576  0.95510
     58   3.05905  5.19073  2.54350  0.86649  4.55254  3.35396  3.95281  4.03038  2.84867  3.62886  4.59895  3.00619  3.96463  3.16682  3.26893  3.03008  3.36463  3.70238  5.70159  4.42546     58 e - - -
          2.68618  4.42225  2.77519  2.73123  3.46354  2.40513  3.72494  3.29354  2.67741  2.69355  4.24690  2.90347  2.73739  3.18146  2.89801  2.37887  2.77519  2.98518  4.58477  3.61503
          0.02781  3.99216  4.71451  0.61958  0.77255  0.48576  0.95510
     59   2.81973  4.58206  3.51790  3.43314  4.57091  0.56619  4.54500  4.20070  3.63061  3.83951  4.81708  3.68236  3.97699  3.94540  3.85245  2.99526  3.31029  3.70594  5.63333  4.67725     59 G - - -
          2.68618  4.42225  2.77519  2.73123  3.46354  2.40513  3.72494  3.29354  2.67741  2.69355  4.24690  2.90347  2.73739  3.18146  2.89801  2.37887  2.77519  2.98518  4.58477  3.61503
          0.02781  3.99216  4.71451  0.61958  0.77255  0.48576  0.95510
     60   3.13750  4.46454  4.74896  4.20193  3.30734  4.44755  4.84458  1.21354  4.07334  1.67348  2.72267  4.45498  4.69418  4.27739  4.24847  3.79699  3.37678  1.76182  5.29830  4.16273     60 i - - -
          2.68618  4.42225  2.77519  2.73123  3.46354  2.40513  3.72494  3.29354  2.67741  2.69355  4.24690  2.90347  2.73739  3.18146  2.89801  2.37887  2.77519  2.98518  4.58477  3.61503
          0.02781  3.99216  4.71451  0.61958  0.77255  0.48576  0.95510
     61   2.60650  4.27761  3.67090  3.01849  3.46967  3.65717  4.03389  2.36478  3.05989  2.36777  3.41605  3.51391  4.07460  3.40022  3.35815  2.96654  2.71652  1.47259  5.01032  3.59571     61 v - - -
          2.68618  4.42225  2.77519  2.73123  3.46354  2.40513  3.72494  3.29354  2.67741  2.69355  4.24690  2.90347  2.73739  3.18146  2.89801  2.37887  2.77519  2.98518  4.58477  3.61503
          0.04270  3.99216  3.75771  0.61958  0.77255  0.48576  0.95510
     62   2.61076  4.86837  2.86236  2.42764  4.17200  3.39997  3.61096  3.48896  1.68855  3.15780  3.97465  2.76469  3.81697  2.71881  2.69580  2.66254  2.72510  3.10139  5.36297  4.04022     62 k - - -
          2.68618  4.42225  2.77519  2.73123  3.46354  2.40513  3.72494  3.29354  2.67741  2.69355  4.24690  2.90347  2.73739  3.18146  2.89801  2.37887  2.77519  2.98518  4.58477  3.61503
          0.02822  3.97768  4.70003  0.61958  0.77255  0.47669  0.96979
     63   2.56374  4.44597  3.28547  2.77988  3.69339  3.41677  3.81616  2.98637  2.67259  2.40391  3.48998  3.19718  2.10010  3.00688  3.02960  2.72024  2.60903  2.74876  5.12199  3.85738     63 p - - -
          2.68618  4.42225  2.77519  2.73123  3.46354  2.40513  3.72494  3.29354  2.67741  2.69355  4.24690  2.90347  2.73739  3.18146  2.89801  2.37887  2.77519  2.98518  4.58477  3.61503
          0.02781  3.99216  4.71451  0.61958  0.77255  0.48576  0.95510
     64   2.65402  4.97457  2.68828  2.22205  4.30387  3.23136  3.63136  3.74670  2.20292  3.29838  4.09976  2.40538  3.41518  2.77006  2.87017  2.06044  2.90433  3.37352  5.49054  4.12193     64 s - - -
          2.68618  4.42225  2.77519  2.73123  3.46354  2.40513  3.72494  3.29354  2.67741  2.69355  4.24690  2.90347  2.73739  3.18146  2.89801  2.37887  2.77519  2.98518  4.58477  3.61503
          0.05823  3.99216  3.26725  0.61958  0.77255  0.48576  0.95510
     65   2.40155  4.65553  2.91182  2.46377  3.90630  3.09707  3.63104  3.31002  2.42278  2.87681  3.54285  2.81907  3.69148  2.80315  2.86800  2.32489  2.52870  2.94145  5.20818  3.89428     65 s - - -
          2.68618  4.42225  2.77519  2.73123  3.46354  2.40513  3.72494  3.29354  2.67741  2.69355  4.24690  2.90347  2.73739  3.18146  2.89801  2.37887  2.77519  2.98518  4.58477  3.61503
          0.02865  3.96258  4.68493  0.61958  0.77255  0.51532  0.90958
     66   2.57293  4.80826  2.78625  2.37633  4.12340  3.01250  3.61727  3.55088  2.40973  3.13594  3.94257  2.69082  3.65628  2.59481  2.76111  2.09232  2.76581  3.06315  5.35905  4.01368     66 s - - -
          2.68618  4.42225  2.77519  2.73123  3.46354  2.40513  3.72494  3.29354  2.67741  2.69355  4.24690  2.90347  2.73739  3.18146  2.89801  2.37887  2.77519  2.98518  4.58477  3.61503
          0.02865  3.96258  4.68493  0.61958  0.77255  0.46771  0.98466
     67   2.39399  4.40560  3.23466  2.69590  3.72645  3.07464  3.76101  2.88673  2.66990  2.73866  3.64481  3.05588  3.18299  2.99868  3.07248  2.14773  2.58192  2.58153  5.10446  3.83891     67 s - - -
          2.68618  4.42225  2.77519  2.73123  3.46354  2.40513  3.72494  3.29354  2.67741  2.69355  4.24690  2.90347  2.73739  3.18146  2.89801  2.37887  2.77519  2.98518  4.58477  3.61503
          0.02781  3.99216  4.71451  0.61958  0.77255  0.48576  0.95510
     68   2.57418  4.86132  2.52525  2.34974  4.16066  2.34152  3.32118  3.59172  2.41688  3.10625  3.98879  2.83170  3.78939  2.78845  2.92850  2.58516  2.52886  3.24291  5.40191  4.04703     68 g - - -
          2.68618  4.42225  2.77519  2.73123  3.46354  2.40513  3.72494  3.29354  2.67741  2.69355  4.24690  2.90347  2.73739  3.18146  2.89801  2.37887  2.77519  2.98518  4.58477  3.61503
          0.02781  3.99216  4.71451  0.61958  0.77255  0.48576  0.95510
     69   2.43374  4.12683  3.69966  3.06685  2.82213  3.59120  3.53982  2.44668  3.04155  2.25461  3.18197  3.36178  3.96521  3.31290  3.24354  2.85777  2.77918  1.98248  4.71990  3.41634     69 v - - -
          2.68618  4.42225  2.77519  2.73123  3.46354  2.40513  3.72494  3.29354  2.67741  2.69355  4.24690  2.90347  2.73739  3.18146  2.89801  2.37887  2.77519  2.98518  4.58477  3.61503
          0.13393  3.99216  2.23600  0.61958  0.77255  0.48576  0.95510
     70   2.56119  4.76787  2.23275  2.33378  4.23756  3.20402  3.69714  3.67053  2.57205  3.27001  4.09050  2.66492  3.74727  2.86316  3.05024  2.19561  2.23378  3.28361  5.49122  4.13142     70 s - - -
          2.68618  4.42225  2.77519  2.73123  3.46354  2.40513  3.72494  3.29354  2.67741  2.69355  4.24690  2.90347  2.73739  3.18146  2.89801  2.37887  2.77519  2.98518  4.58477  3.61503
          0.03087  3.88911  4.61145  0.61958  0.77255  0.56362  0.84198
     71   2.53997  3.86237  3.42233  2.86169  3.32364  3.50453  3.62450  2.70882  2.78957  2.47463  3.37718  3.25645  3.10018  3.04868  3.13183  2.76068  2.77791  2.45920  4.78735  2.56036     71 v - - -
          2.68618  4.42225  2.77519  2.73123  3.46354  2.40513  3.72494  3.29354  2.67741  2.69355  4.24690  2.90347  2.73739  3.18146  2.89801  2.37887  2.77519  2.98518  4.58477  3.61503
          0.03050  3.90118  4.62353  0.61958  0.77255  0.45089  1.01352
     72   2.74861  5.08927  2.75154  1.99984  4.42219  3.39430  3.60947  3.85076  1.72305  3.36476  4.17288  2.88575  3.83790  2.59337  2.63110  2.57202  2.85567  3.48047  5.51329  4.17402     72 k - - -
          2.68618  4.42225  2.77519  2.73123  3.46354  2.40513  3.72494  3.29354  2.67741  2.69355  4.24690  2.90347  2.73739  3.18146  2.89801  2.37887  2.77519  2.98518  4.58477  3.61503
          0.02810  3.98176  4.70410  0.61958  0.77255  0.47919  0.96570
     73   2.60077  4.97740  2.62355  2.04118  4.26858  3.35888  3.38506  3.51614  2.33265  3.25759  3.76148  2.72774  3.76819  2.25018  2.80785  2.58589  2.83360  3.34028  5.43776  4.05959     73 e - - -
          2.68618  4.42225  2.77519  2.73123  3.46354  2.40513  3.72494  3.29354  2.67741  2.69355  4.24690  2.90347  2.73739  3.18146  2.89801  2.37887  2.77519  2.98518  4.58477  3.61503
          0.02781  3.99216  4.71451  0.61958  0.77255  0.48576  0.95510
     74   3.25110  4.66783  4.53451  4.07165  3.09004  4.32266  4.67347  2.14625  3.82263  0.85123  3.00593  4.33988  4.63488  4.11699  3.99095  3.74121  3.51291  2.27556  5.10389  3.86579     74 l - - -
          2.68618  4.42225  2.77519  2.73123  3.46354  2.40513  3.72494  3.29354  2.67741  2.69355  4.24690  2.90347  2.73739  3.18146  2.89801  2.37887  2.77519  2.98518  4.58477  3.61503
          0.02781  3.99216  4.71451  0.61958  0.77255  0.48576  0.95510
     75   2.91684  4.65298  3.53717  3.39437  4.37727  3.33378  4.46103  3.95464  3.46214  3.56804  4.62380  3.68845  0.63238  3.84728  3.69312  3.08835  3.36808  3.58617  5.52987  4.49995     75 P - - -
          2.68618  4.42225  2.77519  2.73123  3.46354  2.40513  3.72494  3.29354  2.67741  2.69355  4.24690  2.90347  2.73739  3.18146  2.89801  2.37887  2.77519  2.98518  4.58477  3.61503
          0.02781  3.99216  4.71451  0.61958  0.77255  0.48576  0.95510
     76   2.90411  4.32171  4.34171  3.78148  3.15725  4.09492  4.43290  1.84424  3.66778  1.74536  3.16058  4.04733  4.41006  3.66830  3.88015  3.40716  3.14205  1.40658  5.05586  3.86752     76 v - - -
          2.68618  4.42225  2.77519  2.73123  3.46354  2.40513  3.72494  3.29354  2.67741  2.69355  4.24690  2.90347  2.73739  3.18146  2.89801  2.37887  2.77519  2.98518  4.58477  3.61503
          0.02781  3.99216  4.71451  0.61958  0.77255  0.48576  0.95510
     77   2.72391  4.68008  3.33014  2.71196  3.86745  3.55886  3.67574  3.03135  2.20084  2.70114  3.29113  3.15556  3.93123  2.86954  1.73950  2.82315  2.93747  2.95307  5.16140  3.91223     77 r - - -
          2.68618  4.42225  2.77519  2.73123  3.46354  2.40513  3.72494  3.29354  2.67741  2.69355  4.24690  2.90347  2.73739  3.18146  2.89801  2.37887  2.77519  2.98518  4.58477  3.61503
          0.02781  3.99216  4.71451  0.61958  0.77255  0.48576  0.95510
     78   3.54111  4.87207  4.27849  4.01501  2.79772  3.86783  4.05405  3.57100  3.73523  2.94471  4.19908  4.14017  4.39582  4.11666  3.84213  3.74361  3.84783  3.46463  0.67499  2.79376     78 W - - -
          2.68618  4.42225  2.77519  2.73123  3.46354  2.40513  3.72494  3.29354  2.67741  2.69355  4.24690  2.90347  2.73739  3.18146  2.89801  2.37887  2.77519  2.98518  4.58477  3.61503
          0.02781  3.99216  4.71451  0.61958  0.77255  0.48576  0.95510
     79   3.07740  4.58442  4.26804  3.80094  3.16184  4.06394  4.48177  2.32484  3.54334  1.65874  1.35058  4.07817  4.45023  3.89682  3.74189  3.47344  3.35553  2.36298  5.07783  3.84337     79 m - - -
          2.68618  4.42225  2.77519  2.73123  3.46354  2.40513  3.72494  3.29354  2.67741  2.69355  4.24690  2.90347  2.73739  3.18146  2.89801  2.37887  2.77519  2.98518  4.58477  3.61503
          0.02781  3.99216  4.71451  0.61958  0.77255  0.48576  0.95510
     80   2.93030  4.46163  4.05687  3.50774  3.18932  3.98753  4.26148  2.22182  3.31279  1.18535  3.07804  3.84397  4.31599  3.20633  3.55799  3.29661  3.16586  2.24821  4.99866  3.80929     80 l - - -
          2.68618  4.42225  2.77519  2.73123  3.46354  2.40513  3.72494  3.29354  2.67741  2.69355  4.24690  2.90347  2.73739  3.18146  2.89801  2.37887  2.77519  2.98518  4.58477  3.61503
          0.02781  3.99216  4.71451  0.61958  0.77255  0.48576  0.95510
     81   2.75990  4.88769  2.96321  2.52132  3.92471  3.46784  1.93051  3.56908  2.25569  3.13903  3.99436  2.74740  3.89275  2.82393  2.51704  2.78675  2.98526  3.26149  5.20444  3.65361     81 h - - -
          2.68618  4.42225  2.77519  2.73123  3.46354  2.40513  3.72494  3.29354  2.67741  2.69355  4.24690  2.90347  2.73739  3.18146  2.89801  2.37887  2.77519  2.98518  4.58477  3.61503
          0.02781  3.99216  4.71451  0.61958  0.77255  0.48576  0.95510
     82   2.74416  5.04817  2.74263  2.24262  4.36208  3.38968  3.62785  3.78946  1.96743  3.32926  3.96458  1.91632  3.84225  2.76784  2.68060  2.72649  2.97800  3.43153  5.49336  4.15248     82 n - - -
          2.68618  4.42225  2.77519  2.73123  3.46354  2.40513  3.72494  3.29354  2.67741  2.69355  4.24690  2.90347  2.73739  3.18146  2.89801  2.37887  2.77519  2.98518  4.58477  3.61503
          0.02781  3.99216  4.71451  0.61958  0.77255  0.48576  0.95510
     83   2.47165  4.49545  2.72566  2.66491  4.32524  1.29500  3.99580  3.79742  2.92405  3.44617  4.29792  3.06240  3.77102  3.22748  3.17873  2.48830  2.89568  3.32696  5.62673  4.32438     83 g - - -
          2.68618  4.42225  2.77519  2.73123  3.46354  2.40513  3.72494  3.29354  2.67741  2.69355  4.24690  2.90347  2.73739  3.18146  2.89801  2.37887  2.77519  2.98518  4.58477  3.61503
          0.02781  3.99216  4.71451  0.61958  0.77255  0.48576  0.95510
     84   3.40470  4.83526  4.11442  3.74425  1.96888  4.14220  3.08779  3.40843  3.59559  2.80568  3.97782  3.79386  4.49656  3.78406  3.77673  3.49307  3.63453  3.26580  3.69217  0.97063     84 y - - -
          2.68618  4.42225  2.77519  2.73123  3.46354  2.40513  3.72494  3.29354  2.67741  2.69355  4.24690  2.90347  2.73739  3.18146  2.89801  2.37887  2.77519  2.98518  4.58477  3.61503
          0.02781  3.99216  4.71451  0.61958  0.77255  0.48576  0.95510
     85   2.58867  4.85715  2.86659  2.25842  4.12275  3.38489  3.47638  3.43453  2.30788  3.12734  3.93824  2.81497  2.49576  2.69864  2.76517  2.48209  2.81086  3.20830  5.34823  4.00835     85 e - - -
          2.68618  4.42225  2.77519  2.73123  3.46354  2.40513  3.72494  3.29354  2.67741  2.69355  4.24690  2.90347  2.73739  3.18146  2.89801  2.37887  2.77519  2.98518  4.58477  3.61503
          0.02781  3.99216  4.71451  0.61958  0.77255  0.48576  0.95510
     86   3.06588  4.40347  4.72015  4.22897  3.55867  4.37377  4.95907  1.46525  4.11146  2.07672  3.37529  4.45392  4.70868  4.38900  4.31962  3.76254  3.33784  1.07934  5.50880  4.29456     86 v - - -
          2.68618  4.42225  2.77519  2.73123  3.46354  2.40513  3.72494  3.29354  2.67741  2.69355  4.24690  2.90347  2.73739  3.18146  2.89801  2.37887  2.77519  2.98518  4.58477  3.61503
          0.02781  3.99216  4.71451  0.61958  0.77255  0.48576  0.95510
     87   2.91684  4.65298  3.53717  3.39437  4.37727  3.33378  4.46103  3.95464  3.46214  3.56804  4.62380  3.68845  0.63238  3.84728  3.69312  3.08835  3.36808  3.58617  5.52987  4.49995     87 P - - -
          2.68618  4.42225  2.77519  2.73123  3.46354  2.40513  3.72494  3.29354  2.67741  2.69355  4.24690  2.90347  2.73739  3.18146  2.89801  2.37887  2.77519  2.98518  4.58477  3.61503
          0.02781  3.99216  4.71451  0.61958  0.77255  0.48576  0.95510
     88   2.44806  4.70615  2.86894  2.34592  3.92902  3.40573  3.43853  3.33396  2.44242  2.85283  3.34677  2.95791  2.60357  2.74673  2.88844  2.63220  2.81203  3.03052  5.22385  3.90570     88 e - - -
          2.68618  4.42225  2.77519  2.73123  3.46354  2.40513  3.72494  3.29354  2.67741  2.69355  4.24690  2.90347  2.73739  3.18146  2.89801  2.37887  2.77519  2.98518  4.58477  3.61503
          0.02781  3.99216  4.71451  0.61958  0.77255  0.48576  0.95510
     89   2.85590  5.28636  1.32260  2.04242  4.47615  3.26407  3.72744  4.01283  2.68223  3.56539  4.41712  2.74353  3.83811  2.89757  3.22465  2.78335  3.12876  3.63744  5.72071  3.69841     89 d - - -
          2.68618  4.42225  2.77519  2.73123  3.46354  2.40513  3.72494  3.29354  2.67741  2.69355  4.24690  2.90347  2.73739  3.18146  2.89801  2.37887  2.77519  2.98518  4.58477  3.61503
          0.02781  3.99216  4.71451  0.61958  0.77255  0.48576  0.95510
     90   3.16613  4.60075  4.46884  3.93922  3.09557  4.27247  4.58315  2.23860  3.71926  1.36707  1.54308  4.23162  4.55714  3.99126  3.90609  3.63147  3.40842  2.31640  5.08186  3.91264     90 l - - -
          2.68618  4.42225  2.77519  2.73123  3.46354  2.40513  3.72494  3.29354  2.67741  2.69355  4.24690  2.90347  2.73739  3.18146  2.89801  2.37887  2.77519  2.98518  4.58477  3.61503
          0.02781  3.99216  4.71451  0.61958  0.77255  0.48576  0.95510
     91   2.54269  4.63747  3.15231  2.57633  3.84141  3.47318  3.50971  3.23296  2.32099  2.32069  3.72264  3.05408  3.85531  2.38869  2.53894  2.63136  2.84509  2.95555  4.79313  3.86336     91 l - - -
          2.68618  4.42225  2.77519  2.73123  3.46354  2.40513  3.72494  3.29354  2.67741  2.69355  4.24690  2.90347  2.73739  3.18146  2.89801  2.37887  2.77519  2.98518  4.58477  3.61503
          0.02781  3.99216  4.71451  0.61958  0.77255  0.48576  0.95510
     92   2.40418  4.92223  2.91455  2.29082  4.20934  3.30003  3.17931  3.52841  2.08277  3.19293  3.98486  2.84662  3.78832  2.38946  2.64784  2.58074  2.83830  3.21097  5.38226  4.03337     92 k - - -
          2.68618  4.42225  2.77519  2.73123  3.46354  2.40513  3.72494  3.29354  2.67741  2.69355  4.24690  2.90347  2.73739  3.18146  2.89801  2.37887  2.77519  2.98518  4.58477  3.61503
          0.02781  3.99216  4.71451  0.61958  0.77255  0.48576  0.95510
     93   2.52976  4.57956  2.92770  2.49346  3.53076  3.43364  3.56584  3.16377  2.51226  2.62885  3.33539  2.59112  3.68734  2.85126  2.94827  2.46863  2.75188  2.88588  5.11456  3.42706     93 s - - -
          2.68618  4.42225  2.77519  2.73123  3.46354  2.40513  3.72494  3.29354  2.67741  2.69355  4.24690  2.90347  2.73739  3.18146  2.89801  2.37887  2.77519  2.98518  4.58477  3.61503
          0.10014  3.99216  2.56614  0.61958  0.77255  0.48576  0.95510
     94   2.14536  3.64537  3.41204  2.98407  3.38821  3.49833  3.85508  2.44845  2.92442  2.26356  3.35472  3.34296  3.91575  3.21916  3.25050  2.57172  2.72022  2.31594  4.85900  3.63462     94 a - - -
          2.68618  4.42225  2.77519  2.73123  3.46354  2.40513  3.72494  3.29354  2.67741  2.69355  4.24690  2.90347  2.73739  3.18146  2.89801  2.37887  2.77519  2.98518  4.58477  3.61503
          0.02986  3.92188  4.64423  0.61958  0.77255  0.55328  0.85580
     95   2.36994  4.96452  2.27396  2.08796  4.26417  3.04755  3.60598  3.71103  2.42977  3.26826  4.06605  2.74181  3.76321  2.68868  2.92403  2.48008  2.82706  3.14697  5.46979  4.08666     95 e - - -
          2.68618  4.42225  2.77519  2.73123  3.46354  2.40513  3.72494  3.29354  2.67741  2.69355  4.24690  2.90347  2.73739  3.18146  2.89801  2.37887  2.77519  2.98518  4.58477  3.61503
          0.02986  3.92188  4.64423  0.61958  0.77255  0.44574  1.02262
     96   2.35425  4.80691  2.80954  2.24746  3.93214  2.70647  3.60114  3.48341  2.39292  3.02643  3.88552  2.90919  3.78444  2.74703  2.59420  2.52452  2.81273  3.15045  5.30966  3.80653     96 e - - -
          2.68618  4.42225  2.77519  2.73123  3.46354  2.40513  3.72494  3.29354  2.67741  2.69355  4.24690  2.90347  2.73739  3.18146  2.89801  2.37887  2.77519  2.98518  4.58477  3.61503
          0.02781  3.99216  4.71451  0.61958  0.77255  0.48576  0.95510
     97   2.37615  4.17887  3.49446  3.01200  3.24074  3.56395  3.67710  2.38632  2.94649  2.15919  2.91082  3.27888  3.94148  3.23143  3.25663  2.63421  2.73813  2.33728  4.77598  3.55701     97 l - - -
          2.68618  4.42226  2.77520  2.73124  3.46347  2.40513  3.72495  3.29354  2.67741  2.69355  4.24690  2.90347  2.73733  3.18147  2.89801  2.37887  2.77520  2.98519  4.58477  3.61504
          0.11353  3.03835  2.82325  0.57694  0.82465  0.48576  0.95510
     98   2.14119  4.82402  2.53091  2.20323  4.12085  3.32708  3.62187  3.54214  2.44248  3.04721  3.94943  2.75956  3.77325  2.77227  2.91577  2.44600  2.70166  3.13440  5.36863  4.01711    100 a - - -
          2.68618  4.42225  2.77519  2.73123  3.46354  2.40513  3.72494  3.29354  2.67741  2.69355  4.24690  2.90347  2.73739  3.18146  2.89801  2.37887  2.77519  2.98518  4.58477  3.61503
          0.02931  3.94040  4.66274  0.61958  0.77255  0.49281  0.94393
     99   2.23539  4.28668  3.38498  2.82045  3.22376  3.30779  3.76649  2.74406  2.77558  2.38136  3.14652  3.09147  3.89069  3.08415  3.13784  2.46153  2.71789  2.51814  4.87323  3.51762    101 a - - -
          2.68611  4.42227  2.77521  2.73125  3.46351  2.40514  3.72496  3.29356  2.67742  2.69356  4.24680  2.90348  2.73735  3.18148  2.89802  2.37883  2.77521  2.98520  4.58478  3.61505
          0.26138  2.00408  2.35148  0.34287  1.23696  0.47090  0.97933
    100   2.40233  4.58583  2.97509  2.50922  3.97769  3.29028  3.68413  3.37688  2.45031  3.00935  3.84461  2.98120  3.33836  2.58234  2.90952  2.00833  2.73411  2.89701  5.27098  3.96987    103 s - - -
          2.68619  4.42226  2.77520  2.73124  3.46354  2.40513  3.72495  3.29355  2.67741  2.69352  4.24677  2.90347  2.73740  3.18147  2.89801  2.37887  2.77515  2.98519  4.58477  3.61504
          0.08853  2.59109  4.62677  0.45552  1.00544  0.56868  0.83534
    101   2.31297  4.55698  3.07363  2.49349  3.78551  3.29514  3.64383  3.10759  2.41953  2.82692  3.59234  2.94837  3.68662  2.84032  2.76569  2.38111  2.63981  2.73369  5.11984  3.82805    105 a - - -
          2.68618  4.42225  2.77519  2.73123  3.46354  2.40513  3.72494  3.29354  2.67741  2.69355  4.24690  2.90347  2.73739  3.18146  2.89801  2.37887  2.77519  2.98518  4.58477  3.61503
          0.03040  3.90443  4.62677  0.61958  0.77255  0.52915  0.88942
    102   2.33086  4.67208  2.83012  2.35636  4.04086  2.46361  3.66474  3.45623  2.49740  3.07067  3.89339  2.80020  3.60383  2.83269  2.88892  2.40462  2.75316  2.97768  5.32012  3.99568    106 a - - -
          2.68618  4.42225  2.77519  2.73123  3.46354  2.40513  3.72494  3.29354  2.67741  2.69355  4.24690  2.90347  2.73739  3.18146  2.89801  2.37887  2.77519  2.98518  4.58477  3.61503
          0.02961  3.93040  4.65275  0.61958  0.77255  0.54558  0.86632
    103   2.52685  4.84273  2.73003  2.14308  4.11699  3.07880  3.58290  3.47441  2.34548  3.12567  3.92540  2.80942  3.59932  2.72105  2.79598  2.35692  2.67033  3.04694  5.34439  3.98967    107 e - - -
          2.68618  4.42225  2.77520  2.73124  3.46354  2.40513  3.72495  3.29348  2.67741  2.69355  4.24690  2.90347  2.73740  3.18147  2.89801  2.37887  2.77520  2.98511  4.58477  3.61504
          0.22896  2.76254  1.95537  0.47888  0.96620  0.54558  0.86632
    104   2.60022  4.87822  2.45199  2.18094  4.14000  3.13174  3.46588  3.57671  2.41151  3.15694  3.97160  2.38358  3.74431  2.73385  2.88984  2.55999  2.71328  3.16480  5.37747  3.80200    110 e - - -
          2.68618  4.42225  2.77519  2.73123  3.46354  2.40513  3.72494  3.29354  2.67741  2.69355  4.24690  2.90347  2.73739  3.18146  2.89801  2.37887  2.77519  2.98518  4.58477  3.61503
          0.05178  3.78887  3.58120  0.61958  0.77255  0.58145  0.81890
    105   2.49106  4.53793  2.93572  2.50438  3.78743  3.35316  3.52839  3.18030  2.49436  2.65111  3.68394  2.98615  3.27938  2.77807  2.91582  2.26019  2.72653  2.76464  5.12490  3.83082    111 s - - -
          2.68618  4.42225  2.77519  2.73123  3.46354  2.40513  3.72494  3.29354  2.67741  2.69355  4.24690  2.90347  2.73739  3.18146  2.89801  2.37887  2.77519  2.98518  4.58477  3.61503
          0.03277  3.83033  4.55268  0.61958  0.77255  0.42512  1.06042
    106   2.31750  4.66655  2.85935  2.43662  3.88967  3.28122  3.62563  3.29142  2.39874  2.81885  3.54976  2.84377  3.79913  2.79844  2.84694  2.39863  2.67298  2.80310  5.19470  3.88105    112 a - - -
          2.68618  4.42225  2.77519  2.73123  3.46354  2.40513  3.72494  3.29354  2.67741  2.69355  4.24690  2.90347  2.73739  3.18146  2.89801  2.37887  2.77519  2.98518  4.58477  3.61503
          0.02822  3.97768  4.70003  0.61958  0.77255  0.50045  0.93206
    107   2.51242  4.82509  2.82784  2.37204  3.80713  3.38036  2.93895  3.50683  2.36781  3.09126  3.89361  2.52596  3.67489  2.64158  2.71443  2.49380  2.75198  3.10499  5.31518  3.87056    113 k - - -
          2.68618  4.42225  2.77519  2.73123  3.46354  2.40513  3.72494  3.29354  2.67741  2.69355  4.24690  2.90347  2.73739  3.18146  2.89801  2.37887  2.77519  2.98518  4.58477  3.61503
          0.02822  3.97768  4.70003  0.61958  0.77255  0.50045  0.93206
    108   2.53578  4.91671  2.57907  2.13146  4.20722  2.46495  3.61048  3.64617  2.41794  3.21385  3.74831  2.80271  3.63339  2.70467  2.90015  2.43763  2.85464  3.28570  5.42389  4.05547    114 e - - -
          2.68618  4.42225  2.77520  2.73123  3.46354  2.40513  3.72495  3.29349  2.67741  2.69355  4.24690  2.90347  2.73740  3.18146  2.89801  2.37887  2.77520  2.98518  4.58477  3.61503
          0.07271  3.46881  3.24475  0.56926  0.83458  0.50045  0.93206
    109   2.52388  4.60783  2.98332  2.49582  3.82559  2.99373  3.53813  2.93431  2.33416  2.76660  3.70629  2.93517  3.69927  2.82741  2.91189  2.48852  2.48264  2.93156  5.15057  3.84990    116 k - - -
          2.68615  4.42226  2.77520  2.73124  3.46355  2.40513  3.72495  3.29355  2.67741  2.69356  4.24690  2.90347  2.73737  3.18147  2.89801  2.37887  2.77514  2.98519  4.58478  3.61504
          0.05928  3.03270  4.66969  0.63926  0.75011  0.48179  0.96150
    110   2.47200  4.86883  2.65175  2.34847  4.13952  3.36963  3.57841  3.49957  2.20624  3.14344  3.93683  2.54871  3.67338  2.71051  2.77111  2.39854  2.76128  3.09493  5.35429  3.73378    121 k - - -
          2.68618  4.42225  2.77519  2.73123  3.46354  2.40513  3.72494  3.29354  2.67741  2.69355  4.24690  2.90347  2.73739  3.18146  2.89801  2.37887  2.77519  2.98518  4.58477  3.61503
          0.02822  3.97768  4.70003  0.61958  0.77255  0.50045  0.93206
    111   2.49881  4.67792  2.91331  2.38785  3.66772  3.25964  3.52621  3.22838  2.44376  2.76076  3.75666  2.89942  3.31364  2.74104  2.86262  2.39973  2.60350  2.99831  5.19723  3.78260    122 e - - -
          2.68616  4.42225  2.77520  2.73124  3.46354  2.40511  3.72488  3.29354  2.67741  2.69355  4.24690  2.90347  2.73740  3.18147  2.89801  2.37887  2.77520  2.98519  4.58477  3.61503
          0.27605  3.17832  1.61160  0.58231  0.81782  0.50045  0.93206
    112   2.31513  4.61779  2.84257  2.43041  3.86177  3.28207  3.48901  3.26142  2.34930  2.89313  3.50060  2.92997  3.54819  2.77393  2.73574  2.49891  2.71258  2.96055  5.16366  3.85643    125 a - - -
          2.68618  4.42225  2.77519  2.73123  3.46354  2.40513  3.72494  3.29354  2.67741  2.69355  4.24690  2.90347  2.73739  3.18146  2.89801  2.37887  2.77519  2.98518  4.58477  3.61503
          0.03498  3.76638  4.48873  0.61958  0.77255  0.48645  0.95401
    113   2.38273  4.87600  2.68406  2.28851  4.15270  2.98838  3.48234  3.58836  2.24534  3.15541  3.95023  2.69003  3.54037  2.70540  2.73150  2.53605  2.77122  3.11030  5.36391  4.00318    126 k - - -
          2.68618  4.42225  2.77520  2.73123  3.46348  2.40513  3.72495  3.29354  2.67741  2.69355  4.24690  2.90347  2.73737  3.18146  2.89801  2.37887  2.77520  2.98518  4.58477  3.61503
          0.14361  3.13229  2.40616  0.53565  0.88017  0.50605  0.92350
    114   2.30570  4.40446  3.20628  2.66074  3.60410  3.42883  3.51956  2.89437  2.43840  2.61399  3.53297  3.02925  3.83466  2.94729  2.96357  2.63948  2.63846  2.34675  4.99285  3.73269    129 a - - -
          2.68619  4.42226  2.77520  2.73124  3.46355  2.40509  3.72495  3.29355  2.67742  2.69352  4.24691  2.90347  2.73740  3.18147  2.89802  2.37884  2.77520  2.98519  4.58478  3.61504
          0.07896  2.72167  4.58982  0.58396  0.81573  0.48275  0.95994
    115   2.51595  4.65513  3.00485  2.38027  3.88679  2.55241  3.53889  3.28710  2.44345  2.81780  3.44500  2.92126  3.51809  2.80523  2.78245  2.54698  2.75587  2.98820  5.19079  3.88264    132 e - - -
          2.68618  4.42225  2.77520  2.73124  3.46354  2.40513  3.72495  3.29350  2.67741  2.69355  4.24690  2.90347  2.73740  3.18147  2.89801  2.37885  2.77520  2.98515  4.58477  3.61503
          0.05379  3.14652  4.67047  0.58613  0.81300  0.50526  0.92469
    116   2.48762  4.71448  2.87438  2.25255  3.95765  3.26166  3.61576  3.36391  2.34931  2.98353  3.62677  2.93954  3.78856  2.77797  2.88237  2.34600  2.50977  2.83264  5.24152  3.91730    135 e - - -
          2.68618  4.42225  2.77519  2.73123  3.46354  2.40513  3.72494  3.29354  2.67741  2.69355  4.24690  2.90347  2.73739  3.18146  2.89801  2.37887  2.77519  2.98518  4.58477  3.61503
          0.02864  3.96311  4.68546  0.61958  0.77255  0.49123  0.94642
    117   2.54698  5.02210  2.59589  1.89380  4.32485  3.34636  3.45254  3.67014  2.33175  3.30636  4.08109  2.75025  3.54269  2.60768  2.55339  2.56471  2.84976  3.39132  5.47600  4.08972    136 e - - -
          2.68618  4.42225  2.77520  2.73120  3.46354  2.40513  3.72495  3.29349  2.67741  2.69355  4.24690  2.90347  2.73740  3.18147  2.89801  2.37887  2.77520  2.98519  4.58477  3.61503
          0.08842  3.43570  2.94846  0.62827  0.76253  0.47669  0.96979
    118   2.57343  5.09306  2.34355  1.88950  4.39360  3.15504  3.59432  3.85992  2.29476  3.37915  4.16070  2.69159  3.76749  2.51556  2.89477  2.61708  2.78022  3.36303  5.54859  4.14292    140 e - - -
          2.68618  4.42225  2.77519  2.73123  3.46354  2.40513  3.72494  3.29354  2.67741  2.69355  4.24690  2.90347  2.73739  3.18146  2.89801  2.37887  2.77519  2.98518  4.58477  3.61503
          0.05600  3.94852  3.34744  0.61958  0.77255  0.45977  0.99811
    119   2.62869  4.93663  2.90822  2.35279  4.23112  3.39684  3.36347  3.66087  2.16492  3.12419  4.00152  2.78473  3.32457  2.19839  2.56593  2.58149  2.72527  3.30228  5.38842  4.04606    141 k - - -
          2.68618  4.42225  2.77519  2.73123  3.46354  2.40513  3.72494  3.29354  2.67741  2.69355  4.24690  2.90347  2.73739  3.18146  2.89801  2.37887  2.77519  2.98518  4.58477  3.61503
          0.02852  3.96714  4.68949  0.61958  0.77255  0.51088  0.91621
    120   2.25435  4.19838  3.33610  3.05424  4.21234  2.97098  4.14427  3.56935  3.08040  3.30894  4.17163  3.25771  3.70087  3.41131  3.39214  1.25917  2.18072  3.08689  5.57106  4.32954    142 s - - -
          2.68618  4.42225  2.77519  2.73123  3.46354  2.40513  3.72494  3.29354  2.67741  2.69355  4.24690  2.90347  2.73739  3.18146  2.89801  2.37887  2.77519  2.98518  4.58477  3.61503
          0.02852  3.96714  4.68949  0.61958  0.77255  0.51088  0.91621
    121   2.86273  3.73217  4.30721  3.82524  1.39504  3.84514  4.04758  2.45946  3.68599  2.06692  3.30126  3.92339  4.28938  3.87942  3.85033  3.21649  3.15982  2.30425  4.44968  2.92698    143 f - - -
          2.68618  4.42225  2.77519  2.73123  3.46354  2.40513  3.72494  3.29354  2.67741  2.69355  4.24690  2.90347  2.73739  3.18146  2.89801  2.37887  2.77519  2.98518  4.58477  3.61503
          0.02852  3.96714  4.68949  0.61958  0.77255  0.51088  0.91621
    122   1.94882  4.21723  3.53591  2.96954  3.20064  3.53967  3.82864  2.58436  2.89666  2.41071  3.33062  3.33991  3.93108  3.19929  3.07382  2.74182  2.78728  2.23441  4.44698  3.58347    144 a - - -
          2.68618  4.42225  2.77519  2.73123  3.46354  2.40513  3.72494  3.29354  2.67741  2.69355  4.24690  2.90347  2.73739  3.18146  2.89801  2.37887  2.77519  2.98518  4.58477  3.61503
          0.02852  3.96714  4.68949  0.61958  0.77255  0.51088  0.91621
    123   2.65300  4.98397  2.48330  2.21105  4.30875  1.93423  3.67815  3.74684  2.50664  3.31823  4.14566  2.74774  3.81084  2.59865  2.86963  2.69737  2.97175  3.38829  5.52877  4.16094    145 g - - -
          2.68618  4.42225  2.77519  2.73123  3.46354  2.40513  3.72494  3.29354  2.67741  2.69355  4.24690  2.90347  2.73739  3.18146  2.89801  2.37887  2.77519  2.98518  4.58477  3.61503
          0.02852  3.96714  4.68949  0.61958  0.77255  0.51088  0.91621
    124   2.76371  5.38074  1.82214  1.41439  4.68512  3.22387  3.72127  4.17450  2.68788  3.69340  4.52722  2.69391  3.81652  2.87955  3.25498  2.67244  3.14191  3.75881  5.86561  4.38596    146 e - - -
          2.68618  4.42225  2.77519  2.73123  3.46354  2.40513  3.72494  3.29354  2.67741  2.69355  4.24690  2.90347  2.73739  3.18146  2.89801  2.37887  2.77519  2.98518  4.58477  3.61503
          0.02852  3.96714  4.68949  0.61958  0.77255  0.51088  0.91621
    125   2.63666  4.22507  4.11880  3.39126  2.62364  3.87720  4.17335  2.19461  3.43883  1.52395  2.93360  3.81063  4.21094  3.66469  3.65274  3.16811  2.98562  2.07236  4.83968  3.65929    147 l - - -
          2.68618  4.42225  2.77519  2.73123  3.46354  2.40513  3.72494  3.29354  2.67741  2.69355  4.24690  2.90347  2.73739  3.18146  2.89801  2.37887  2.77519  2.98518  4.58477  3.61503
          0.02852  3.96714  4.68949  0.61958  0.77255  0.51088  0.91621
    126   3.05181  4.57520  4.10636  3.64861  2.48234  3.90277  3.76494  2.86509  3.32988  2.23381  3.53707  3.79087  4.31985  3.69103  3.51354  3.29008  3.32293  2.66272  1.46854  2.52449    148 w - - -
          2.68618  4.42225  2.77519  2.73123  3.46354  2.40513  3.72494  3.29354  2.67741  2.69355  4.24690  2.90347  2.73739  3.18146  2.89801  2.37887  2.77519  2.98518  4.58477  3.61503
          0.02852  3.96714  4.68949  0.61958  0.77255  0.47037  0.98021
    127   2.69906  5.01035  2.70403  2.18739  4.32618  3.13710  3.62987  3.75958  2.28445  3.30612  4.11592  2.86903  3.81757  1.90499  2.78301  2.49519  2.81048  3.39639  5.49003  4.13583    149 q - - -
          2.68618  4.42225  2.77519  2.73123  3.46354  2.40513  3.72494  3.29354  2.67741  2.69355  4.24690  2.90347  2.73739  3.18146  2.89801  2.37887  2.77519  2.98518  4.58477  3.61503
          0.02781  3.99216  4.71451  0.61958  0.77255  0.48576  0.95510
    128   2.77630  5.24697  1.60195  1.97595  4.52372  3.14108  3.48497  4.01091  2.56419  3.53001  4.33721  2.66855  3.80616  2.81578  3.09876  2.58288  3.03463  3.61132  5.70320  3.93369    150 d - - -
          2.68618  4.42225  2.77519  2.73123  3.46354  2.40513  3.72494  3.29354  2.67741  2.69355  4.24690  2.90347  2.73739  3.18146  2.89801  2.37887  2.77519  2.98518  4.58477  3.61503
          0.02781  3.99216  4.71451  0.61958  0.77255  0.48576  0.95510
    129   2.84723  4.32475  4.50751  3.93934  3.01447  4.17374  4.51963  1.90124  3.83182  1.65009  2.56718  4.17049  4.46434  4.01924  4.00334  3.49065  3.17922  1.50791  5.05636  3.90921    151 v - - -
          2.68618  4.42225  2.77519  2.73123  3.46354  2.40513  3.72494  3.29354  2.67741  2.69355  4.24690  2.90347  2.73739  3.18146  2.89801  2.37887  2.77519  2.98518  4.58477  3.61503
          0.02781  3.99216  4.71451  0.61958  0.77255  0.48576  0.95510
    130   2.80287  5.02144  3.12665  2.55578  4.38799  3.26789  3.59534  3.77672  1.48424  3.28650  4.11301  3.03015  3.90179  2.55207  2.18037  2.80396  2.91553  3.33391  5.41592  4.15308    152 k - - -
          2.68618  4.42225  2.77519  2.73123  3.46354  2.40513  3.72494  3.29354  2.67741  2.69355  4.24690  2.90347  2.73739  3.18146  2.89801  2.37887  2.77519  2.98518  4.58477  3.61503
          0.06870  3.99216  3.03799  0.61958  0.77255  0.48576  0.95510
    131   2.45927  3.36254  3.35673  2.70350  3.25032  3.41175  3.75865  2.82295  2.75507  2.53188  3.41810  3.03297  3.87561  3.06612  3.12287  2.34432  2.63777  2.51298  4.89212  3.43748    153 s - - -
          2.68618  4.42225  2.77519  2.73123  3.46354  2.40513  3.72494  3.29354  2.67741  2.69355  4.24690  2.90347  2.73739  3.18146  2.89801  2.37887  2.77519  2.98518  4.58477  3.61503
          0.02895  3.95241  4.67476  0.61958  0.77255  0.48458  0.95699
    132   2.57939  4.79213  2.76410  2.38784  3.78575  3.38295  3.45080  3.36202  2.36894  3.05402  3.86760  2.16034  3.56731  2.75337  2.86637  2.57092  2.77986  3.12874  5.28578  3.69452    154 n - - -
          2.68618  4.42225  2.77519  2.73123  3.46354  2.40513  3.72494  3.29354  2.67741  2.69355  4.24690  2.90347  2.73739  3.18146  2.89801  2.37887  2.77519  2.98518  4.58477  3.61503
          0.02822  3.97780  4.70015  0.61958  0.77255  0.50033  0.93224
    133   2.69434  4.28913  3.96055  3.41326  3.20737  3.83190  4.18498  2.16301  3.29557  2.13461  3.18822  3.72897  4.20858  3.32328  3.56432  3.13605  3.00532  1.37869  4.99903  3.77534    155 v - - -
          2.68618  4.42225  2.77519  2.73123  3.46354  2.40513  3.72494  3.29354  2.67741  2.69355  4.24690  2.90347  2.73739  3.18146  2.89801  2.37887  2.77519  2.98518  4.58477  3.61503
          0.02822  3.97780  4.70015  0.61958  0.77255  0.50033  0.93224
    134   2.50275  4.18809  3.04658  1.98434  3.86915  3.41577  3.63979  3.13008  2.41383  2.89909  3.73920  2.99361  3.81249  2.81972  2.74313  2.56071  2.80243  2.72541  5.18096  3.87710    156 e - - -
          2.68618  4.42225  2.77519  2.73123  3.46354  2.40513  3.72494  3.29354  2.67741  2.69355  4.24690  2.90347  2.73739  3.18146  2.89801  2.37887  2.77519  2.98518  4.58477  3.61503
          0.02822  3.97780  4.70015  0.61958  0.77255  0.50033  0.93224
    135   2.51010  4.33284  3.33786  2.55542  3.40653  3.50471  3.63791  2.74087  2.67107  2.23027  3.20825  3.20108  3.88550  2.97386  2.97042  2.74338  2.69852  2.37651  4.90552  3.66054    157 l - - -
          2.68618  4.42225  2.77519  2.73123  3.46354  2.40513  3.72494  3.29354  2.67741  2.69355  4.24690  2.90347  2.73739  3.18146  2.89801  2.37887  2.77519  2.98518  4.58477  3.61503
          0.02822  3.97780  4.70015  0.61958  0.77255  0.50033  0.93224
    136   2.69271  4.96680  3.04695  2.45841  4.27381  3.45806  3.16391  3.69559  1.87004  3.22439  4.02971  2.72952  3.83777  2.38011  2.27491  2.69283  2.90580  3.34553  4.49248  4.06829    158 k - - -
          2.68618  4.42225  2.77519  2.73123  3.46354  2.40513  3.72494  3.29354  2.67741  2.69355  4.24690  2.90347  2.73739  3.18146  2.89801  2.37887  2.77519  2.98518  4.58477  3.61503
          0.02822  3.97780  4.70015  0.61958  0.77255  0.50033  0.93224
    137   2.54378  4.41638  3.08148  2.49983  4.00412  3.33908  3.41249  3.40624  1.94067  3.00852  3.83856  2.99403  3.83115  2.76787  2.24404  2.62041  2.84995  3.09947  4.47810  3.94312    159 k - - -
          2.68618  4.42225  2.77519  2.73123  3.46354  2.40513  3.72494  3.29354  2.67741  2.69355  4.24690  2.90347  2.73739  3.18146  2.89801  2.37887  2.77519  2.98518  4.58477  3.61503
          0.02822  3.97780  4.70015  0.61958  0.77255  0.47676  0.96967
    138   3.00110  5.46750  1.04285  2.01569  4.77561  3.22490  3.83456  4.29185  2.89660  3.84248  4.74069  2.72697  3.87347  3.02203  3.48927  2.89335  3.30937  3.88786  5.97348  4.49980    160 d - - -
          2.68618  4.42225  2.77519  2.73123  3.46354  2.40513  3.72494  3.29354  2.67741  2.69355  4.24690  2.90347  2.73739  3.18146  2.89801  2.37887  2.77519  2.98518  4.58477  3.61503
          0.02781  3.99216  4.71451  0.61958  0.77255  0.48576  0.95510
    139   2.54516  4.74061  2.99318  2.43390  3.97315  3.25878  3.07469  3.25517  2.23238  2.84099  3.70179  2.73267  3.79675  2.71410  2.75728  2.43432  2.80395  3.00027  5.24447  3.81032    161 k - - -
          2.68618  4.42225  2.77519  2.73123  3.46354  2.40513  3.72494  3.29354  2.67741  2.69355  4.24690  2.90347  2.73739  3.18146  2.89801  2.37887  2.77519  2.98518  4.58477  3.61503
          0.02781  3.99216  4.71451  0.61958  0.77255  0.48576  0.95510
    140   3.17740  4.49666  4.79577  4.26377  3.30260  4.49161  4.90336  1.29031  4.12367  1.42690  3.11167  4.51354  4.73663  4.33263  4.29383  3.85575  3.42104  1.75518  5.32524  4.17523    162 i - - -
          2.68618  4.42225  2.77519  2.73123  3.46354  2.40513  3.72494  3.29354  2.67741  2.69355  4.24690  2.90347  2.73739  3.18146  2.89801  2.37887  2.77519  2.98518  4.58477  3.61503
          0.02781  3.99216  4.71451  0.61958  0.77255  0.48576  0.95510
    141   2.66085  4.83191  3.08880  2.45646  4.08907  3.46356  3.31050  3.49892  2.21344  2.95297  3.66534  2.99293  3.84253  2.28013  2.09953  2.69277  2.87829  3.18212  4.76084  3.98481    163 r - - -
          2.68618  4.42225  2.77519  2.73123  3.46354  2.40513  3.72494  3.29354  2.67741  2.69355  4.24690  2.90347  2.73739  3.18146  2.89801  2.37887  2.77519  2.98518  4.58477  3.61503
          0.02781  3.99216  4.71451  0.61958  0.77255  0.48576  0.95510
    142   2.55507  4.68333  3.05288  2.50141  3.88643  3.43502  2.51234  3.23812  2.40878  2.69719  3.62254  2.75839  3.82624  2.67754  2.77316  2.58391  2.82690  3.00803  5.18464  3.87606    164 k - - -
          2.68618  4.42225  2.77519  2.73123  3.46354  2.40513  3.72494  3.29354  2.67741  2.69355  4.24690  2.90347  2.73739  3.18146  2.89801  2.37887  2.77519  2.98518  4.58477  3.61503
          0.02781  3.99216  4.71451  0.61958  0.77255  0.48576  0.95510
    143   2.51797  4.80827  2.74444  2.42311  4.22457  3.29159  3.51354  3.67223  2.49898  3.26045  4.08936  1.74354  3.81025  2.88120  2.82554  2.45770  2.83420  3.30444  5.46192  4.12231    165 n - - -
          2.68618  4.42225  2.77519  2.73123  3.46354  2.40513  3.72494  3.29354  2.67741  2.69355  4.24690  2.90347  2.73739  3.18146  2.89801  2.37887  2.77519  2.98518  4.58477  3.61503
          0.04323  3.99216  3.73588  0.61958  0.77255  0.48576  0.95510
    144   2.98778  4.40556  4.32953  3.79862  1.58850  4.05916  3.97914  2.40034  3.67209  1.83118  3.17334  3.95474  4.37378  3.83742  3.83668  3.36975  3.21702  2.20447  4.34913  2.64735    166 f - - -
          2.68618  4.42225  2.77519  2.73123  3.46354  2.40513  3.72494  3.29354  2.67741  2.69355  4.24690  2.90347  2.73739  3.18146  2.89801  2.37887  2.77519  2.98518  4.58477  3.61503
          0.02823  3.97716  4.69951  0.61958  0.77255  0.47637  0.97031
    145   2.58564  4.16904  3.71537  3.14192  2.76456  3.62187  3.87104  2.59543  3.04138  1.77904  3.14452  3.46460  3.99235  3.18138  3.14761  2.77449  2.81700  2.37128  4.70373  3.27063    167 l - - -
          2.68618  4.42225  2.77519  2.73123  3.46354  2.40513  3.72494  3.29354  2.67741  2.69355  4.24690  2.90347  2.73739  3.18146  2.89801  2.37887  2.77519  2.98518  4.58477  3.61503
          0.02781  3.99216  4.71451  0.61958  0.77255  0.48576  0.95510
    146   2.62560  4.95121  2.94836  2.34322  4.26866  3.41797  3.58660  3.69041  1.79883  3.23045  4.03167  2.83153  3.65963  2.71623  2.39370  2.41693  2.83898  3.25345  5.40313  4.07629    168 k - - -
          2.68618  4.42225  2.77519  2.73123  3.46354  2.40513  3.72494  3.29354  2.67741  2.69355  4.24690  2.90347  2.73739  3.18146  2.89801  2.37887  2.77519  2.98518  4.58477  3.61503
          0.02781  3.99216  4.71451  0.61958  0.77255  0.48576  0.95510
    147   2.53325  4.32973  3.35186  2.79342  3.43983  3.46812  3.77307  2.80440  2.74651  2.54071  3.46894  3.21139  3.48180  3.06638  3.11910  2.08502  2.56747  2.37596  4.64379  3.69300    169 s - - -
          2.68618  4.42225  2.77519  2.73123  3.46354  2.40513  3.72494  3.29354  2.67741  2.69355  4.24690  2.90347  2.73739  3.18146  2.89801  2.37887  2.77519  2.98518  4.58477  3.61503
          0.02781  3.99216  4.71451  0.61958  0.77255  0.48576  0.95510
    148   2.54700  4.93559  2.88733  2.25700  4.22406  3.24198  3.58067  3.65644  1.87093  3.20647  4.00056  2.77114  3.56149  2.65721  2.64048  2.58880  2.85190  3.29748  5.39455  3.60834    170 k - - -
          2.68618  4.42225  2.77519  2.73123  3.46354  2.40513  3.72494  3.29354  2.67741  2.69355  4.24690  2.90347  2.73739  3.18146  2.89801  2.37887  2.77519  2.98518  4.58477  3.61503
          0.02781  3.99216  4.71451  0.61958  0.77255  0.48576  0.95510
    149   2.87368  5.31972  1.21937  2.14188  4.69201  3.19694  3.79011  4.23291  2.81534  3.76730  4.62294  2.43456  3.83275  2.96740  3.39436  2.61441  3.18864  3.79941  5.91694  4.42437    171 d - - -
          2.68618  4.42225  2.77519  2.73123  3.46354  2.40513  3.72494  3.29354  2.67741  2.69355  4.24690  2.90347  2.73739  3.18146  2.89801  2.37887  2.77519  2.98518  4.58477  3.61503
          0.02781  3.99216  4.71451  0.61958  0.77255  0.48576  0.95510
    150   2.69020  4.35375  3.61012  3.06730  3.40420  3.65328  3.91318  2.49910  2.60992  1.56000  3.38327  3.30075  4.04378  3.25629  3.10337  2.95027  2.92983  2.39706  4.93313  3.68670    172 l - - -
          2.68618  4.42225  2.77519  2.73123  3.46354  2.40513  3.72494  3.29354  2.67741  2.69355  4.24690  2.90347  2.73739  3.18146  2.89801  2.37887  2.77519  2.98518  4.58477  3.61503
          0.02781  3.99216  4.71451  0.61958  0.77255  0.48576  0.95510
    151   2.27704  4.27092  3.33561  2.98491  4.06006  3.08378  4.05533  3.36186  2.95664  2.87697  4.01953  3.25206  3.75899  3.31496  3.28303  1.29237  2.59408  2.97065  5.44436  4.18408    173 s - - -
          2.68618  4.42225  2.77519  2.73123  3.46354  2.40513  3.72494  3.29354  2.67741  2.69355  4.24690  2.90347  2.73739  3.18146  2.89801  2.37887  2.77519  2.98518  4.58477  3.61503
          0.02781  3.99216  4.71451  0.61958  0.77255  0.48576  0.95510
    152   2.64869  5.03593  2.53220  2.18903  4.32192  2.91647  3.46376  3.77743  2.26615  3.31545  4.10352  2.16249  3.78089  2.73182  2.88661  2.55597  2.88801  3.39743  5.49941  3.74849    174 n - - -
          2.68618  4.42225  2.77519  2.73123  3.46354  2.40513  3.72494  3.29354  2.67741  2.69355  4.24690  2.90347  2.73739  3.18146  2.89801  2.37887  2.77519  2.98518  4.58477  3.61503
          0.02781  3.99216  4.71451  0.61958  0.77255  0.48576  0.95510
    153   3.14392  4.97232  3.64712  3.13480  4.35737  3.60739  3.91635  3.90839  2.29308  3.40263  4.40075  3.48484  4.10511  3.13166  0.81019  3.22297  3.40234  3.62743  5.39250  4.25986    175 r - - -
          2.68618  4.42225  2.77519  2.73123  3.46354  2.40513  3.72494  3.29354  2.67741  2.69355  4.24690  2.90347  2.73739  3.18146  2.89801  2.37887  2.77519  2.98518  4.58477  3.61503
          0.02781  3.99216  4.71451  0.61958  0.77255  0.48576  0.95510
    154   2.63757  4.76426  3.08620  2.47527  4.01525  3.45445  3.61507  3.18827  2.02589  3.01325  3.84570  3.00192  3.83914  2.72164  2.21914  2.58732  2.75987  2.79125  5.25012  3.95528    176 k - - -
          2.68618  4.42225  2.77519  2.73123  3.46354  2.40513  3.72494  3.29354  2.67741  2.69355  4.24690  2.90347  2.73739  3.18146  2.89801  2.37887  2.77519  2.98518  4.58477  3.61503
          0.02781  3.99216  4.71451  0.61958  0.77255  0.48576  0.95510
    155   2.51070  4.29660  3.66303  3.23373  3.74009  3.35070  4.17444  2.49533  3.10529  2.59856  3.68475  3.48899  3.95564  3.48174  3.39761  2.75217  1.40468  2.36754  5.30657  4.05361    177 t - - -
          2.68618  4.42225  2.77519  2.73123  3.46354  2.40513  3.72494  3.29354  2.67741  2.69355  4.24690  2.90347  2.73739  3.18146  2.89801  2.37887  2.77519  2.98518  4.58477  3.61503
          0.02781  3.99216  4.71451  0.61958  0.77255  0.48576  0.95510
    156   2.13538  4.33446  3.25475  3.03770  4.22134  3.07540  4.17851  3.55128  3.10195  3.28052  4.22195  3.29937  1.25366  3.45522  3.40623  2.57635  2.87060  3.13463  5.57634  4.34843    178 p - - -
          2.68618  4.42225  2.77519  2.73123  3.46354  2.40513  3.72494  3.29354  2.67741  2.69355  4.24690  2.90347  2.73739  3.18146  2.89801  2.37887  2.77519  2.98518  4.58477  3.61503
          0.02781  3.99216  4.71451  0.61958  0.77255  0.48576  0.95510
    157   2.18499  3.69358  3.58197  3.28004  4.26279  1.24547  4.27245  3.68095  3.27257  3.39635  4.22893  3.35608  3.67699  3.56985  3.55055  2.07516  2.68597  3.12940  5.61972  4.41588    179 g - - -
          2.68618  4.42225  2.77519  2.73123  3.46354  2.40513  3.72494  3.29354  2.67741  2.69355  4.24690  2.90347  2.73739  3.18146  2.89801  2.37887  2.77519  2.98518  4.58477  3.61503
          0.02781  3.99216  4.71451  0.61958  0.77255  0.48576  0.95510
    158   2.82168  4.22585  4.37178  3.79770  2.72796  4.00902  4.32810  1.87655  3.68068  1.84874  3.00075  4.00712  4.32934  3.87829  3.84792  3.31621  2.97636  1.55484  4.90094  3.52937    180 v - - -
          2.68618  4.42225  2.77519  2.73123  3.46354  2.40513  3.72494  3.29354  2.67741  2.69355  4.24690  2.90347  2.73739  3.18146  2.89801  2.37887  2.77519  2.98518  4.58477  3.61503
          0.02781  3.99216  4.71451  0.61958  0.77255  0.48576  0.95510
    159   2.48707  4.11094  3.98633  3.40972  2.21591  3.54390  3.96375  2.41367  3.29331  1.85282  3.14780  3.64577  4.06679  3.52660  3.49840  2.98881  2.79672  2.27163  4.27420  3.37483    181 l - - -
          2.68618  4.42225  2.77519  2.73123  3.46354  2.40513  3.72494  3.29354  2.67741  2.69355  4.24690  2.90347  2.73739  3.18146  2.89801  2.37887  2.77519  2.98518  4.58477  3.61503
          0.02781  3.99216  4.71451  0.61958  0.77255  0.48576  0.95510
    160   2.48390  4.71154  3.04890  2.49016  3.95094  3.42854  3.62509  3.34916  2.33946  2.66831  3.80091  2.94117  3.82111  2.48270  2.45061  2.40632  2.78115  2.91980  5.22372  3.91997    182 k - - -
          2.68618  4.42225  2.77519  2.73123  3.46354  2.40513  3.72494  3.29354  2.67741  2.69355  4.24690  2.90347  2.73739  3.18146  2.89801  2.37887  2.77519  2.98518  4.58477  3.61503
          0.02781  3.99216  4.71451  0.61958  0.77255  0.48576  0.95510
    161   2.98003  4.96672  2.98630  2.74415  4.15085  3.44768  3.90308  3.80115  2.55695  3.29150  4.31721  3.20448  4.00363  1.03541  2.83826  3.02329  3.27749  3.52375  5.40224  4.10438    183 q - - -
          2.68618  4.42225  2.77519  2.73123  3.46354  2.40513  3.72494  3.29354  2.67741  2.69355  4.24690  2.90347  2.73739  3.18146  2.89801  2.37887  2.77519  2.98518  4.58477  3.61503
          0.02781  3.99216  4.71451  0.61958  0.77255  0.48576  0.95510
    162   3.55249  4.84672  4.47175  4.13583  1.66335  4.30397  3.47535  3.28199  3.99332  2.63626  3.89436  3.99405  4.63052  4.02966  4.07873  3.67329  3.78142  3.19973  3.63868  0.97815    184 y - - -
          2.68618  4.42225  2.77519  2.73123  3.46354  2.40513  3.72494  3.29354  2.67741  2.69355  4.24690  2.90347  2.73739  3.18146  2.89801  2.37887  2.77519  2.98518  4.58477  3.61503
          0.02781  3.99216  4.71451  0.61958  0.77255  0.48576  0.95510
    163   2.73344  4.85437  3.18664  2.58583  3.79177  3.50941  3.61283  3.52210  1.89380  2.95081  3.94287  3.05546  3.89031  2.76851  1.81138  2.66192  2.94551  3.21707  5.28590  4.00931    185 r - - -
          2.68618  4.42225  2.77519  2.73123  3.46354  2.40513  3.72494  3.29354  2.67741  2.69355  4.24690  2.90347  2.73739  3.18146  2.89801  2.37887  2.77519  2.98518  4.58477  3.61503
          0.02781  3.99216  4.71451  0.61958  0.77255  0.48576  0.95510
    164   2.82021  4.41152  3.77652  3.25027  2.58248  3.76850  3.49713  2.72429  3.12424  2.37212  3.49263  3.52969  4.13874  3.41360  3.39548  3.05274  2.87804  2.67460  4.24000  1.58056    186 y - - -
          2.68618  4.42225  2.77519  2.73123  3.46354  2.40513  3.72494  3.29354  2.67741  2.69355  4.24690  2.90347  2.73739  3.18146  2.89801  2.37887  2.77519  2.98518  4.58477  3.61503
          0.02781  3.99216  4.71451  0.61958  0.77255  0.48576  0.95510
    165   3.10871  4.49222  4.40018  3.91418  1.40322  4.11913  3.79027  2.27426  3.77705  2.10979  3.34047  3.97084  4.43636  3.90047  3.90796  3.44092  3.33664  2.59443  4.06441  2.16848    187 f - - -
          2.68618  4.42225  2.77519  2.73123  3.46354  2.40513  3.72494  3.29354  2.67741  2.69355  4.24690  2.90347  2.73739  3.18146  2.89801  2.37887  2.77519  2.98518  4.58477  3.61503
          0.02781  3.99216  4.71451  0.61958  0.77255  0.48576  0.95510
    166   3.27141  4.63310  4.70906  4.16927  2.71810  4.46342  4.66808  2.12020  4.03041  0.89968  2.90958  4.43024  4.68001  4.17388  4.18310  3.81075  3.50049  2.22648  5.00195  3.76460    188 l - - -
          2.68618  4.42225  2.77519  2.73123  3.46354  2.40513  3.72494  3.29354  2.67741  2.69355  4.24690  2.90347  2.73739  3.18146  2.89801  2.37887  2.77519  2.98518  4.58477  3.61503
          0.02781  3.99216  4.71451  0.61958  0.77255  0.48576  0.95510
    167   2.60604  4.54874  3.14892  2.89659  4.30500  1.13268  4.04598  3.80739  2.82962  3.43055  4.31650  3.25528  3.85930  3.29210  2.59399  2.73128  3.01106  3.37884  5.52155  4.31615    189 g - - -
          2.68618  4.42225  2.77519  2.73123  3.46354  2.40513  3.72494  3.29354  2.67741  2.69355  4.24690  2.90347  2.73739  3.18146  2.89801  2.37887  2.77519  2.98518  4.58477  3.61503
          0.02781  3.99216  4.71451  0.61958  0.77255  0.48576  0.95510
    168   3.14392  4.97232  3.64712  3.13480  4.35737  3.60739  3.91635  3.90839  2.29308  3.40263  4.40075  3.48484  4.10511  3.13166  0.81019  3.22297  3.40234  3.62743  5.39250  4.25986    190 r - - -
          2.68618  4.42225  2.77519  2.73123  3.46354  2.40513  3.72494  3.29354  2.67741  2.69355  4.24690  2.90347  2.73739  3.18146  2.89801  2.37887  2.77519  2.98518  4.58477  3.61503
          0.02781  3.99216  4.71451  0.61958  0.77255  0.48576  0.95510
    169   2.72718  4.21038  4.06385  3.50118  3.35134  3.71086  4.20230  1.98850  3.38582  1.98112  3.17551  3.59439  4.21923  3.66542  3.62937  3.15437  2.97093  1.47454  4.96608  3.75375    191 v - - -
          2.68618  4.42225  2.77519  2.73123  3.46354  2.40513  3.72494  3.29354  2.67741  2.69355  4.24690  2.90347  2.73739  3.18146  2.89801  2.37887  2.77519  2.98518  4.58477  3.61503
          0.02781  3.99216  4.71451  0.61958  0.77255  0.48576  0.95510
    170   1.88559  3.81322  3.51993  3.07245  4.06715  1.84350  4.07877  3.44761  3.04138  3.02043  3.98376  3.27958  3.70349  3.34329  3.38109  2.04198  2.51826  3.00059  5.43066  4.20995    192 g - - -
          2.68618  4.42225  2.77519  2.73123  3.46354  2.40513  3.72494  3.29354  2.67741  2.69355  4.24690  2.90347  2.73739  3.18146  2.89801  2.37887  2.77519  2.98518  4.58477  3.61503
          0.02781  3.99216  4.71451  0.61958  0.77255  0.48576  0.95510
    171   2.88065  4.95340  3.14279  2.71143  4.40787  3.48647  3.71933  3.72635  1.15454  3.31479  4.22565  3.13988  3.96596  2.88107  2.39259  2.91783  2.90793  3.41238  5.47063  4.23760    193 k - - -
          2.68618  4.42225  2.77519  2.73123  3.46354  2.40513  3.72494  3.29354  2.67741  2.69355  4.24690  2.90347  2.73739  3.18146  2.89801  2.37887  2.77519  2.98518  4.58477  3.61503
          0.02781  3.99216  4.71451  0.61958  0.77255  0.48576  0.95510
    172   2.98003  4.96672  2.98630  2.74415  4.15085  3.44768  3.90308  3.80115  2.55695  3.29150  4.31721  3.20448  4.00363  1.03541  2.83826  3.02329  3.27749  3.52375  5.40224  4.10438    194 q - - -
          2.68618  4.42225  2.77519  2.73123  3.46354  2.40513  3.72494  3.29354  2.67741  2.69355  4.24690  2.90347  2.73739  3.18146  2.89801  2.37887  2.77519  2.98518  4.58477  3.61503
          0.02781  3.99216  4.71451  0.61958  0.77255  0.48576  0.95510
    173   2.91251  4.87385  3.47369  2.93189  4.30145  3.53081  3.76516  3.70392  2.12966  3.25064  4.20452  3.29088  4.01300  2.94607  1.10727  2.98704  3.01709  3.40812  5.39193  4.18644    195 r - - -
          2.68618  4.42225  2.77519  2.73123  3.46354  2.40513  3.72494  3.29354  2.67741  2.69355  4.24690  2.90347  2.73739  3.18146  2.89801  2.37887  2.77519  2.98518  4.58477  3.61503
          0.02781  3.99216  4.71451  0.61958  0.77255  0.48576  0.95510
    174   3.28306  4.63859  4.72927  4.17952  2.46749  4.46848  4.61882  2.23957  4.04218  0.91367  2.69653  4.42897  4.66889  4.15873  4.17837  3.80799  3.50360  2.37548  4.92770  3.67928    196 l - - -
          2.68618  4.42225  2.77519  2.73123  3.46354  2.40513  3.72494  3.29354  2.67741  2.69355  4.24690  2.90347  2.73739  3.18146  2.89801  2.37887  2.77519  2.98518  4.58477  3.61503
          0.02781  3.99216  4.71451  0.61958  0.77255  0.48576  0.95510
    175   3.14392  4.97232  3.64712  3.13480  4.35737  3.60739  3.91635  3.90839  2.29308  3.40263  4.40075  3.48484  4.10511  3.13166  0.81019  3.22297  3.40234  3.62743  5.39250  4.25986    197 r - - -
          2.68618  4.42225  2.77519  2.73123  3.46354  2.40513  3.72494  3.29354  2.67741  2.69355  4.24690  2.90347  2.73739  3.18146  2.89801  2.37887  2.77519  2.98518  4.58477  3.61503
          0.02781  3.99216  4.71451  0.61958  0.77255  0.48576  0.95510
    176   2.93730  5.38619  2.06783  1.13022  4.68969  3.24951  3.78434  4.17965  2.75806  3.72534  4.59445  2.74481  3.86037  2.95787  3.30153  2.84668  3.22612  3.78473  5.87212  4.42335    198 e - - -
          2.68618  4.42225  2.77519  2.73123  3.46354  2.40513  3.72494  3.29354  2.67741  2.69355  4.24690  2.90347  2.73739  3.18146  2.89801  2.37887  2.77519  2.98518  4.58477  3.61503
          0.02781  3.99216  4.71451  0.61958  0.77255  0.48576  0.95510
    177   1.09411  4.13013  3.52093  3.22443  4.18209  2.81817  4.23701  3.47222  3.23414  3.26725  4.13036  3.34376  3.70310  3.53479  3.51989  2.23600  2.70356  2.87403  5.56744  4.35775    199 a - - -
          2.68618  4.42225  2.77519  2.73123  3.46354  2.40513  3.72494  3.29354  2.67741  2.69355  4.24690  2.90347  2.73739  3.18146  2.89801  2.37887  2.77519  2.98518  4.58477  3.61503
          0.02781  3.99216  4.71451  0.61958  0.77255  0.48576  0.95510
    178   2.95400  5.11582  3.34514  2.69997  4.53745  3.61649  3.59317  3.89012  1.58854  3.35504  4.20435  3.13060  3.98356  2.58871  1.56263  2.94991  2.93295  3.56343  5.43308  4.23335    200 r - - -
          2.68618  4.42225  2.77519  2.73123  3.46354  2.40513  3.72494  3.29354  2.67741  2.69355  4.24690  2.90347  2.73739  3.18146  2.89801  2.37887  2.77519  2.98518  4.58477  3.61503
          0.02781  3.99216  4.71451  0.61958  0.77255  0.48576  0.95510
    179   2.69059  4.17418  4.04533  3.47416  3.28390  3.81300  4.14342  1.81739  3.37031  1.91103  3.01623  3.74519  3.99240  3.62529  3.60284  3.01566  2.65291  1.88955  4.88455  3.69010    201 i - - -
          2.68618  4.42225  2.77519  2.73123  3.46354  2.40513  3.72494  3.29354  2.67741  2.69355  4.24690  2.90347  2.73739  3.18146  2.89801  2.37887  2.77519  2.98518  4.58477  3.61503
          0.02781  3.99216  4.71451  0.61958  0.77255  0.48576  0.95510
    180   2.83302  4.83677  3.11692  2.70737  3.80578  3.51955  3.76561  3.32251  2.41258  2.48506  3.88595  3.16211  3.97945  1.51906  2.71005  2.90288  3.08578  3.12310  5.20979  3.85386    202 q - - -
          2.68618  4.42225  2.77519  2.73123  3.46354  2.40513  3.72494  3.29354  2.67741  2.69355  4.24690  2.90347  2.73739  3.18146  2.89801  2.37887  2.77519  2.98518  4.58477  3.61503
          0.02781  3.99216  4.71451  0.61958  0.77255  0.48576  0.95510
    181   1.77904  4.22924  3.70898  3.17307  2.94695  3.55124  4.00493  2.50130  3.10276  2.29707  3.39016  3.48978  4.00486  3.39458  3.40660  2.78416  2.85730  2.09601  4.93912  3.69169    203 a - - -
          2.68618  4.42225  2.77519  2.73123  3.46354  2.40513  3.72494  3.29354  2.67741  2.69355  4.24690  2.90347  2.73739  3.18146  2.89801  2.37887  2.77519  2.98518  4.58477  3.61503
          0.02781  3.99216  4.71451  0.61958  0.77255  0.48576  0.95510
    182   2.51294  4.23800  3.76627  3.20625  3.38216  3.70247  4.02321  2.14914  3.10922  2.19393  3.31975  3.54898  4.08281  3.07214  3.40311  2.98363  2.73087  1.69769  4.93389  3.72086    204 v - - -
          2.68618  4.42225  2.77519  2.73123  3.46354  2.40513  3.72494  3.29354  2.67741  2.69355  4.24690  2.90347  2.73739  3.18146  2.89801  2.37887  2.77519  2.98518  4.58477  3.61503
          0.02781  3.99216  4.71451  0.61958  0.77255  0.48576  0.95510
    183   3.12157  5.26402  0.76046  2.41641  4.65792  3.30438  4.04130  4.27406  3.14882  3.86160  4.84357  2.97831  3.96577  3.28153  3.68032  3.07130  3.46314  3.90092  5.80296  4.51267    205 d - - -
          2.68618  4.42225  2.77519  2.73123  3.46354  2.40513  3.72494  3.29354  2.67741  2.69355  4.24690  2.90347  2.73739  3.18146  2.89801  2.37887  2.77519  2.98518  4.58477  3.61503
          0.02781  3.99216  4.71451  0.61958  0.77255  0.48576  0.95510
    184   3.55192  4.84668  4.47047  4.13444  1.66619  4.30332  3.47557  3.28182  3.99198  2.63630  3.89436  3.99352  4.63007  4.02896  4.07783  3.67271  3.78093  3.19949  3.63913  0.97713    206 y - - -
          2.68618  4.42225  2.77519  2.73123  3.46354  2.40513  3.72494  3.29354  2.67741  2.69355  4.24690  2.90347  2.73739  3.18146  2.89801  2.37887  2.77519  2.98518  4.58477  3.61503
          0.02781  3.99216  4.71451  0.61958  0.77255  0.48576  0.95510
    185   3.09256  4.50281  4.48943  3.93020  3.17350  4.27323  4.60145  1.97659  3.77350  1.06111  2.79617  4.22260  4.54258  4.00470  3.97052  3.60107  3.08434  2.13087  5.13200  4.01088    207 l - - -
          2.68618  4.42225  2.77519  2.73123  3.46354  2.40513  3.72494  3.29354  2.67741  2.69355  4.24690  2.90347  2.73739  3.18146  2.89801  2.37887  2.77519  2.98518  4.58477  3.61503
          0.02781  3.99216  4.71451  0.61958  0.77255  0.48576  0.95510
    186   3.14421  4.49209  4.68369  4.18386  3.35950  4.40629  4.85408  1.06520  3.99102  1.81022  3.10271  4.43300  4.70538  4.28445  4.18080  3.79121  3.40380  1.78325  5.34660  4.12777    208 i - - -
          2.68618  4.42225  2.77519  2.73123  3.46354  2.40513  3.72494  3.29354  2.67741  2.69355  4.24690  2.90347  2.73739  3.18146  2.89801  2.37887  2.77519  2.98518  4.58477  3.61503
          0.02781  3.99216  4.71451  0.61958  0.77255  0.48576  0.95510
    187   3.29134  4.71885  4.38125  4.02291  3.18459  4.13329  4.64116  2.39653  3.78946  0.74077  3.17244  4.28672  4.54889  4.12910  3.94544  3.71998  3.58061  2.46470  5.10600  3.85653    209 l - - -
          2.68618  4.42225  2.77519  2.73123  3.46354  2.40513  3.72494  3.29354  2.67741  2.69355  4.24690  2.90347  2.73739  3.18146  2.89801  2.37887  2.77519  2.98518  4.58477  3.61503
          0.02781  3.99216  4.71451  0.61958  0.77255  0.48576  0.95510
    188   2.73658  3.56292  4.14036  3.59113  2.96373  3.80208  4.17967  2.31550  3.45637  1.31240  3.17844  3.81579  4.20035  3.70588  3.66406  3.00826  3.00023  2.20397  4.82818  3.56512    210 l - - -
          2.68618  4.42225  2.77519  2.73123  3.46354  2.40513  3.72494  3.29354  2.67741  2.69355  4.24690  2.90347  2.73739  3.18146  2.89801  2.37887  2.77519  2.98518  4.58477  3.61503
          0.02781  3.99216  4.71451  0.61958  0.77255  0.48576  0.95510
    189   3.23421  4.58020  4.75091  4.18649  3.12055  4.48582  4.80151  1.93038  4.05390  0.99296  2.60328  4.46772  4.68750  4.20200  4.20931  3.82436  3.45914  2.03999  5.18077  4.10502    211 l - - -
          2.68618  4.42225  2.77519  2.73123  3.46354  2.40513  3.72494  3.29354  2.67741  2.69355  4.24690  2.90347  2.73739  3.18146  2.89801  2.37887  2.77519  2.98518  4.58477  3.61503
          0.02781  3.99216  4.71451  0.61958  0.77255  0.48576  0.95510
    190   0.85415  4.25515  3.58704  3.38534  4.17435  3.07619  4.39284  3.31800  3.40474  3.19395  4.21374  3.50376  3.82686  3.73519  3.64616  2.60497  2.89069  2.95165  5.58955  4.40350    212 a - - -
          2.68618  4.42225  2.77519  2.73123  3.46354  2.40513  3.72494  3.29354  2.67741  2.69355  4.24690  2.90347  2.73739  3.18146  2.89801  2.37887  2.77519  2.98518  4.58477  3.61503
          0.02781  3.99216  4.71451  0.61958  0.77255  0.48576  0.95510
    191   2.81973  4.58206  3.51790  3.43314  4.57091  0.56619  4.54500  4.20070  3.63061  3.83951  4.81708  3.68236  3.97699  3.94540  3.85245  2.99526  3.31029  3.70594  5.63333  4.67725    213 G - - -
          2.68618  4.42225  2.77519  2.73123  3.46354  2.40513  3.72494  3.29354  2.67741  2.69355  4.24690  2.90347  2.73739  3.18146  2.89801  2.37887  2.77519  2.98518  4.58477  3.61503
          0.02781  3.99216  4.71451  0.61958  0.77255  0.48576  0.95510
    192   1.72602  4.26928  3.84156  3.32362  3.56577  3.61940  4.19550  1.94578  3.23752  2.35429  3.46731  3.62275  4.10088  3.54965  3.53815  2.95807  2.78355  2.02281  5.16574  3.94764    214 a - - -
          2.68618  4.42225  2.77519  2.73123  3.46354  2.40513  3.72494  3.29354  2.67741  2.69355  4.24690  2.90347  2.73739  3.18146  2.89801  2.37887  2.77519  2.98518  4.58477  3.61503
          0.02781  3.99216  4.71451  0.61958  0.77255  0.48576  0.95510
    193   2.56033  1.36869  4.20095  3.78659  3.55599  3.42141  4.42434  2.31555  3.57403  2.46234  3.61192  3.82249  4.06090  3.90386  3.75463  2.88033  2.96874  2.27242  5.19785  3.92817    215 c - - -
          2.68618  4.42225  2.77519  2.73123  3.46354  2.40513  3.72494  3.29354  2.67741  2.69355  4.24690  2.90347  2.73739  3.18146  2.89801  2.37887  2.77519  2.98518  4.58477  3.61503
          0.02781  3.99216  4.71451  0.61958  0.77255  0.48576  0.95510
    194   3.23185  4.60344  4.68560  4.15493  3.14352  4.43601  4.78621  1.95240  3.97509  0.94154  2.97204  4.43200  4.68441  4.19057  4.14593  3.80002  3.47485  2.02549  5.19595  4.04956    216 l - - -
          2.68618  4.42225  2.77519  2.73123  3.46354  2.40513  3.72494  3.29354  2.67741  2.69355  4.24690  2.90347  2.73739  3.18146  2.89801  2.37887  2.77519  2.98518  4.58477  3.61503
          0.02781  3.99216  4.71451  0.61958  0.77255  0.48576  0.95510
    195   2.81973  4.58206  3.51790  3.43314  4.57091  0.56619  4.54500  4.20070  3.63061  3.83951  4.81708  3.68236  3.97699  3.94540  3.85245  2.99526  3.31029  3.70594  5.63333  4.67725    217 G - - -
          2.68618  4.42225  2.77519  2.73123  3.46354  2.40513  3.72494  3.29354  2.67741  2.69355  4.24690  2.90347  2.73739  3.18146  2.89801  2.37887  2.77519  2.98518  4.58477  3.61503
          0.02781  3.99216  4.71451  0.61958  0.77255  0.48576  0.95510
    196   2.52303  4.38731  3.27840  2.73682  3.62486  3.41683  3.76455  2.91124  2.68825  2.59379  3.56751  3.16431  3.61595  3.02593  3.07215  2.27461  2.08713  2.66081  5.02939  3.52047    218 t - - -
          2.68618  4.42225  2.77519  2.73123  3.46354  2.40513  3.72494  3.29354  2.67741  2.69355  4.24690  2.90347  2.73739  3.18146  2.89801  2.37887  2.77519  2.98518  4.58477  3.61503
          0.02781  3.99216  4.71451  0.61958  0.77255  0.48576  0.95510
    197   3.24366  4.59028  4.75061  4.21583  3.15653  4.48592  4.83196  1.75918  4.04747  0.99825  2.97480  4.48655  4.71502  4.24333  4.20817  3.84870  3.48167  2.02077  5.21596  4.08169    219 l - - -
          2.68618  4.42225  2.77519  2.73123  3.46354  2.40513  3.72494  3.29354  2.67741  2.69355  4.24690  2.90347  2.73739  3.18146  2.89801  2.37887  2.77519  2.98518  4.58477  3.61503
          0.02781  3.99216  4.71451  0.61958  0.77255  0.48576  0.95510
    198   1.59380  4.29675  3.32962  2.86578  3.93907  3.06219  3.92218  3.15141  2.82734  3.00034  3.85303  3.19600  3.76053  3.16656  3.05199  2.09525  2.53401  2.93437  5.30091  4.05410    220 a - - -
          2.68618  4.42225  2.77519  2.73123  3.46354  2.40513  3.72494  3.29354  2.67741  2.69355  4.24690  2.90347  2.73739  3.18146  2.89801  2.37887  2.77519  2.98518  4.58477  3.61503
          0.02781  3.99216  4.71451  0.61958  0.77255  0.48576  0.95510
    199   2.76054  5.14343  2.45152  2.27572  4.47219  3.36913  3.62245  3.91746  1.56441  3.42355  4.22810  2.62423  3.83292  2.75447  2.63592  2.72114  2.99496  3.53473  5.56726  4.20518    221 k - - -
          2.68618  4.42225  2.77519  2.73123  3.46354  2.40513  3.72494  3.29354  2.67741  2.69355  4.24690  2.90347  2.73739  3.18146  2.89801  2.37887  2.77519  2.98518  4.58477  3.61503
          0.02781  3.99216  4.71451  0.61958  0.77255  0.48576  0.95510
    200   2.33666  4.17335  3.68748  3.13762  3.28666  3.41666  3.94642  2.54023  3.06074  2.41053  3.03019  3.45372  3.75532  3.34869  3.35451  2.72382  2.80707  1.70526  4.87426  3.65815    222 v - - -
          2.68618  4.42225  2.77519  2.73123  3.46354  2.40513  3.72494  3.29354  2.67741  2.69355  4.24690  2.90347  2.73739  3.18146  2.89801  2.37887  2.77519  2.98518  4.58477  3.61503
          0.02781  3.99216  4.71451  0.61958  0.77255  0.48576  0.95510
    201   2.65050  4.88485  2.74999  2.39967  4.31482  3.22173  3.68077  3.75324  2.04120  3.31531  4.13125  2.37677  3.81023  2.83223  2.82837  1.94904  2.92663  3.37264  5.49961  4.15854    223 s - - -
          2.68618  4.42225  2.77519  2.73123  3.46354  2.40513  3.72494  3.29354  2.67741  2.69355  4.24690  2.90347  2.73739  3.18146  2.89801  2.37887  2.77519  2.98518  4.58477  3.61503
          0.02781  3.99216  4.71451  0.61958  0.77255  0.48576  0.95510
    202   2.96033  5.40412  1.06583  2.08025  4.76606  3.03471  3.83046  4.28178  2.88686  3.82931  4.71149  2.72896  3.86183  3.01617  3.47618  2.86493  3.27441  3.86425  5.96421  4.49484    224 d - - -
          2.68618  4.42225  2.77519  2.73123  3.46354  2.40513  3.72494  3.29354  2.67741  2.69355  4.24690  2.90347  2.73739  3.18146  2.89801  2.37887  2.77519  2.98518  4.58477  3.61503
          0.02781  3.99216  4.71451  0.61958  0.77255  0.48576  0.95510
    203   2.56900  5.14576  2.34314  1.62981  4.44610  3.30085  3.64740  3.90621  2.48543  3.43819  4.23927  2.78242  3.79922  2.48005  2.98718  2.67851  2.72327  3.51633  5.61871  4.20761    225 e - - -
          2.68618  4.42225  2.77519  2.73123  3.46354  2.40513  3.72494  3.29354  2.67741  2.69355  4.24690  2.90347  2.73739  3.18146  2.89801  2.37887  2.77519  2.98518  4.58477  3.61503
          0.02781  3.99216  4.71451  0.61958  0.77255  0.48576  0.95510
    204   2.22280  4.30567  3.21006  2.85449  4.13750  3.07185  3.98829  3.52259  2.89443  3.20774  4.04540  2.84926  3.73154  3.22156  3.26018  1.94608  1.66567  3.08654  5.47055  4.21668    226 t - - -
          2.68618  4.42225  2.77519  2.73123  3.46354  2.40513  3.72494  3.29354  2.67741  2.69355  4.24690  2.90347  2.73739  3.18146  2.89801  2.37887  2.77519  2.98518  4.58477  3.61503
          0.02781  3.99216  4.71451  0.61958  0.77255  0.48576  0.95510
    205   3.20765  4.57731  4.59815  4.07525  1.46955  4.32426  4.25837  2.26774  3.93166  1.49619  2.93054  4.24213  4.58159  4.06419  4.07103  3.65837  3.43508  2.39562  4.55597  3.08316    227 f - - -
          2.68618  4.42225  2.77519  2.73123  3.46354  2.40513  3.72494  3.29354  2.67741  2.69355  4.24690  2.90347  2.73739  3.18146  2.89801  2.37887  2.77519  2.98518  4.58477  3.61503
          0.05354  3.99216  3.39108  0.61958  0.77255  0.48576  0.95510
    206   2.78593  4.55142  3.47904  3.39075  4.53027  0.59690  4.50475  4.15338  3.58486  3.79551  4.77241  3.64339  3.94558  3.90157  3.81004  2.96064  3.27453  3.66344  5.59992  4.63554    228 G - - -
          2.68618  4.42225  2.77519  2.73123  3.46354  2.40513  3.72494  3.29354  2.67741  2.69355  4.24690  2.90347  2.73739  3.18146  2.89801  2.37887  2.77519  2.98518  4.58477  3.61503
          0.02852  3.96714  4.68949  0.61958  0.77255  0.51088  0.91621
    207   1.69323  4.29489  3.35750  2.85465  3.52938  3.29637  3.86264  2.99383  2.81870  2.74456  3.63441  3.21986  3.82066  3.14197  3.18397  2.32257  2.60955  2.63593  5.09839  3.63477    229 a - - -
          2.68618  4.42225  2.77519  2.73123  3.46354  2.40513  3.72494  3.29354  2.67741  2.69355  4.24690  2.90347  2.73739  3.18146  2.89801  2.37887  2.77519  2.98518  4.58477  3.61503
          0.02852  3.96714  4.68949  0.61958  0.77255  0.51088  0.91621
    208   2.40275  4.42083  3.22218  2.66016  3.58550  3.25085  3.60760  2.91570  2.55183  2.35503  3.29062  2.99955  3.49514  2.89398  3.02543  2.64775  2.70350  2.60918  4.98159  3.58961    230 l - - -
          2.68618  4.42225  2.77519  2.73123  3.46354  2.40513  3.72494  3.29354  2.67741  2.69355  4.24690  2.90347  2.73739  3.18146  2.89801  2.37887  2.77519  2.98518  4.58477  3.61503
          0.02852  3.96714  4.68949  0.61958  0.77255  0.51088  0.91621
    209   2.16104  4.27267  3.22969  3.09280  4.37514  1.05543  4.27264  3.78015  3.27275  3.51285  4.40425  3.30655  3.74347  3.57102  3.56406  2.51828  2.84555  3.25871  5.67924  4.48705    231 g - - -
          2.68618  4.42225  2.77519  2.73123  3.46354  2.40513  3.72494  3.29354  2.67741  2.69355  4.24690  2.90347  2.73739  3.18146  2.89801  2.37887  2.77519  2.98518  4.58477  3.61503
          0.02852  3.96714  4.68949  0.61958  0.77255  0.51088  0.91621
    210   3.38572  4.83630  3.97877  3.72645  2.30097  3.94101  3.66571  3.38190  3.58127  2.81128  4.04724  3.84131  4.41292  3.86451  3.74535  3.51278  3.67300  3.25701  3.94817  0.82182    232 y - - -
          2.68618  4.42225  2.77519  2.73123  3.46354  2.40513  3.72494  3.29354  2.67741  2.69355  4.24690  2.90347  2.73739  3.18146  2.89801  2.37887  2.77519  2.98518  4.58477  3.61503
          0.02852  3.96714  4.68949  0.61958  0.77255  0.51088  0.91621
    211   2.46480  4.31042  3.36926  2.82765  3.17095  3.43497  3.80056  2.85016  2.77372  2.53848  3.36447  3.15657  3.59016  3.09921  3.13612  2.67118  1.93405  2.60764  4.96199  3.71077    233 t - - -
          2.68618  4.42225  2.77519  2.73123  3.46354  2.40513  3.72494  3.29354  2.67741  2.69355  4.24690  2.90347  2.73739  3.18146  2.89801  2.37887  2.77519  2.98518  4.58477  3.61503
          0.02852  3.96714  4.68949  0.61958  0.77255  0.51088  0.91621
    212   3.39778  4.80751  4.16081  3.78137  1.89537  4.15126  3.10982  3.36884  3.64176  2.76790  3.94174  3.80548  4.49646  3.79992  3.81353  3.49465  3.62503  3.23024  3.66299  1.00379    234 y - - -
          2.68618  4.42225  2.77519  2.73123  3.46354  2.40513  3.72494  3.29354  2.67741  2.69355  4.24690  2.90347  2.73739  3.18146  2.89801  2.37887  2.77519  2.98518  4.58477  3.61503
          0.02852  3.96714  4.68949  0.61958  0.77255  0.51088  0.91621
    213   2.29305  4.20328  3.38676  3.10955  4.10934  3.01739  4.15956  3.37206  3.09078  3.18572  4.09227  3.30393  3.73883  3.44778  3.37898  2.24155  1.25825  2.95939  5.50543  4.26283    235 t - - -
          2.68618  4.42225  2.77519  2.73123  3.46354  2.40513  3.72494  3.29354  2.67741  2.69355  4.24690  2.90347  2.73739  3.18146  2.89801  2.37887  2.77519  2.98518  4.58477  3.61503
          0.02852  3.96714  4.68949  0.61958  0.77255  0.51088  0.91621
    214   3.09498  4.40854  4.76091  4.23724  3.46275  4.44697  4.92945  1.36027  4.12383  1.82539  3.26937  4.47834  4.72374  4.36679  4.32020  3.81275  3.34709  1.29063  5.42956  4.24613    236 v - - -
          2.68618  4.42225  2.77519  2.73123  3.46354  2.40513  3.72494  3.29354  2.67741  2.69355  4.24690  2.90347  2.73739  3.18146  2.89801  2.37887  2.77519  2.98518  4.58477  3.61503
          0.02852  3.96714  4.68949  0.61958  0.77255  0.51088  0.91621
    215   3.10506  4.49838  4.46864  4.08855  3.43906  4.16745  4.79965  0.96789  3.91849  2.00650  3.36046  4.32068  4.59018  4.25744  4.10431  3.67245  3.40280  1.85236  5.34899  4.09500    237 i - - -
          2.68618  4.42225  2.77519  2.73123  3.46354  2.40513  3.72494  3.29354  2.67741  2.69355  4.24690  2.90347  2.73739  3.18146  2.89801  2.37887  2.77519  2.98518  4.58477  3.61503
          0.02852  3.96714  4.68949  0.61958  0.77255  0.51088  0.91621
    216   0.94441  4.18862  3.47739  3.26613  4.22411  2.83724  4.30877  3.45175  3.31128  3.30110  4.22683  3.39420  3.74600  3.62759  3.57261  2.49435  2.79277  3.01405  5.59902  4.40880    238 a - - -
          2.68618  4.42225  2.77519  2.73123  3.46354  2.40513  3.72494  3.29354  2.67741  2.69355  4.24690  2.90347  2.73739  3.18146  2.89801  2.37887  2.77519  2.98518  4.58477  3.61503
          0.02852  3.96714  4.68949  0.61958  0.77255  0.51088  0.91621
    217   2.95747  4.37394  4.43139  3.91794  3.47430  4.15475  4.66809  1.84042  3.77455  1.85050  3.32308  4.17740  4.52174  4.07892  4.00598  3.51608  3.09188  1.15454  5.33495  4.12214    239 v - - -
          2.68618  4.42225  2.77519  2.73123  3.46354  2.40513  3.72494  3.29354  2.67741  2.69355  4.24690  2.90347  2.73739  3.18146  2.89801  2.37887  2.77519  2.98518  4.58477  3.61503
          0.02852  3.96714  4.68949  0.61958  0.77255  0.47037  0.98021
    218   2.01989  4.19557  3.34041  3.11180  4.28044  2.95277  4.21840  3.65683  3.18484  3.40055  4.26643  3.28716  3.70658  3.49762  3.48539  1.10621  2.74325  3.14254  5.64401  4.40048    240 s - - -
          2.68618  4.42225  2.77519  2.73123  3.46354  2.40513  3.72494  3.29354  2.67741  2.69355  4.24690  2.90347  2.73739  3.18146  2.89801  2.37887  2.77519  2.98518  4.58477  3.61503
          0.02781  3.99216  4.71451  0.61958  0.77255  0.48576  0.95510
    219   3.29134  4.71885  4.38125  4.02291  3.18459  4.13329  4.64116  2.39653  3.78946  0.74077  3.17244  4.28672  4.54889  4.12910  3.94544  3.71998  3.58061  2.46470  5.10600  3.85653    241 l - - -
          2.68618  4.42225  2.77519  2.73123  3.46354  2.40513  3.72494  3.29354  2.67741  2.69355  4.24690  2.90347  2.73739  3.18146  2.89801  2.37887  2.77519  2.98518  4.58477  3.61503
          0.02781  3.99216  4.71451  0.61958  0.77255  0.48576  0.95510
    220   3.29134  4.71885  4.38125  4.02291  3.18459  4.13329  4.64116  2.39653  3.78946  0.74077  3.17244  4.28672  4.54889  4.12910  3.94544  3.71998  3.58061  2.46470  5.10600  3.85653    242 l - - -
          2.68618  4.42225  2.77519  2.73123  3.46354  2.40513  3.72494  3.29354  2.67741  2.69355  4.24690  2.90347  2.73739  3.18146  2.89801  2.37887  2.77519  2.98518  4.58477  3.61503
          0.02781  3.99216  4.71451  0.61958  0.77255  0.48576  0.95510
    221   2.27345  1.56918  3.97334  3.56160  3.75453  2.80705  4.27992  2.90778  3.42447  2.81982  3.75198  3.55433  3.79922  3.70620  3.62794  2.46793  2.72065  2.32126  5.24250  4.04132    243 c - - -
          2.68618  4.42225  2.77519  2.73123  3.46354  2.40513  3.72494  3.29354  2.67741  2.69355  4.24690  2.90347  2.73739  3.18146  2.89801  2.37887  2.77519  2.98518  4.58477  3.61503
          0.02781  3.99216  4.71451  0.61958  0.77255  0.48576  0.95510
    222   2.78848  4.88379  3.19526  2.62570  4.14028  3.53377  3.63534  3.51186  1.46205  3.06846  3.17268  3.08633  3.92340  2.62464  2.43823  2.82881  2.99900  3.23011  5.30924  4.04820    244 k - - -
          2.68618  4.42225  2.77519  2.73123  3.46354  2.40513  3.72494  3.29354  2.67741  2.69355  4.24690  2.90347  2.73739  3.18146  2.89801  2.37887  2.77519  2.98518  4.58477  3.61503
          0.02781  3.99216  4.71451  0.61958  0.77255  0.48576  0.95510
    223   3.13517  4.47769  4.70838  4.21618  3.39930  4.41154  4.89971  1.07108  4.04656  1.81478  3.24356  4.45775  4.71861  4.32985  4.23856  3.80074  3.39926  1.70083  5.39078  4.17226    245 i - - -
          2.68618  4.42225  2.77519  2.73123  3.46354  2.40513  3.72494  3.29354  2.67741  2.69355  4.24690  2.90347  2.73739  3.18146  2.89801  2.37887  2.77519  2.98518  4.58477  3.61503
          0.02781  3.99216  4.71451  0.61958  0.77255  0.48576  0.95510
    224   1.16122  4.13426  3.45765  3.17211  4.25846  2.70138  4.22505  3.62510  3.22325  3.35204  4.18602  3.30785  3.68206  3.50788  3.52531  2.04909  2.60237  3.10117  5.61539  4.41175    246 a - - -
          2.68618  4.42225  2.77519  2.73123  3.46354  2.40513  3.72494  3.29354  2.67741  2.69355  4.24690  2.90347  2.73739  3.18146  2.89801  2.37887  2.77519  2.98518  4.58477  3.61503
          0.02781  3.99216  4.71451  0.61958  0.77255  0.48576  0.95510
    225   1.04325  4.14767  3.47380  3.23331  4.22238  2.95220  4.27389  3.50240  3.27172  3.31430  4.19945  3.35012  3.71199  3.57709  3.54719  2.16039  2.72895  3.02849  5.61485  4.39416    247 a - - -
          2.68618  4.42225  2.77519  2.73123  3.46354  2.40513  3.72494  3.29354  2.67741  2.69355  4.24690  2.90347  2.73739  3.18146  2.89801  2.37887  2.77519  2.98518  4.58477  3.61503
          0.02781  3.99216  4.71451  0.61958  0.77255  0.48576  0.95510
    226   3.29134  4.71885  4.38125  4.02291  3.18459  4.13329  4.64116  2.39653  3.78946  0.74077  3.17244  4.28672  4.54889  4.12910  3.94544  3.71998  3.58061  2.46470  5.10600  3.85653    248 l - - -
          2.68618  4.42225  2.77519  2.73123  3.46354  2.40513  3.72494  3.29354  2.67741  2.69355  4.24690  2.90347  2.73739  3.18146  2.89801  2.37887  2.77519  2.98518  4.58477  3.61503
          0.02781  3.99216  4.71451  0.61958  0.77255  0.48576  0.95510
    227   3.14392  4.97232  3.64712  3.13480  4.35737  3.60739  3.91635  3.90839  2.29308  3.40263  4.40075  3.48484  4.10511  3.13166  0.81019  3.22297  3.40234  3.62743  5.39250  4.25986    249 r - - -
          2.68618  4.42225  2.77519  2.73123  3.46354  2.40513  3.72494  3.29354  2.67741  2.69355  4.24690  2.90347  2.73739  3.18146  2.89801  2.37887  2.77519  2.98518  4.58477  3.61503
          0.02781  3.99216  4.71451  0.61958  0.77255  0.48576  0.95510
    228   2.26754  4.20990  3.37066  3.06049  4.19950  2.99458  4.13884  3.55155  3.07487  3.28804  4.14596  3.26970  3.71477  3.40300  3.39306  1.41365  1.86008  3.07926  5.55756  4.32017    250 s - - -
          2.68618  4.42225  2.77519  2.73123  3.46354  2.40513  3.72494  3.29354  2.67741  2.69355  4.24690  2.90347  2.73739  3.18146  2.89801  2.37887  2.77519  2.98518  4.58477  3.61503
          0.02781  3.99216  4.71451  0.61958  0.77255  0.48576  0.95510
    229   3.41368  4.78078  4.40279  4.14116  0.83449  4.07310  3.93495  2.92391  4.04548  2.26696  3.63714  4.15555  4.52989  4.18077  4.13559  3.67669  3.71532  2.92319  4.15071  2.50361    251 f - - -
          2.68618  4.42225  2.77519  2.73123  3.46354  2.40513  3.72494  3.29354  2.67741  2.69355  4.24690  2.90347  2.73739  3.18146  2.89801  2.37887  2.77519  2.98518  4.58477  3.61503
          0.02781  3.99216  4.71451  0.61958  0.77255  0.48576  0.95510
    230   2.12766  4.20161  3.27906  3.05928  4.33970  2.71836  4.20035  3.76381  3.16936  3.46397  4.29796  3.25382  3.69311  3.46871  3.48359  1.10469  2.73558  3.20826  5.67579  4.44087    252 s - - -
          2.68618  4.42225  2.77519  2.73123  3.46354  2.40513  3.72494  3.29354  2.67741  2.69355  4.24690  2.90347  2.73739  3.18146  2.89801  2.37887  2.77519  2.98518  4.58477  3.61503
          0.02781  3.99216  4.71451  0.61958  0.77255  0.48576  0.95510
    231   2.48552  4.35301  3.34327  2.85702  3.53399  3.47239  3.82767  2.85547  2.76006  1.72629  3.50193  2.95353  3.59067  3.05210  3.09124  2.77778  2.84163  2.57059  4.98267  3.73373    253 l - - -
          2.68618  4.42225  2.77519  2.73123  3.46354  2.40513  3.72494  3.29354  2.67741  2.69355  4.24690  2.90347  2.73739  3.18146  2.89801  2.37887  2.77519  2.98518  4.58477  3.61503
          0.02781  3.99216  4.71451  0.61958  0.77255  0.48576  0.95510
    232   2.98885  5.52168  1.13982  1.85541  4.81203  3.21900  3.80339  4.32924  2.85507  3.85375  4.73351  2.69658  3.86038  2.98175  3.45721  2.87020  3.28842  3.91362  6.00061  4.50262    254 d - - -
          2.68618  4.42225  2.77519  2.73123  3.46354  2.40513  3.72494  3.29354  2.67741  2.69355  4.24690  2.90347  2.73739  3.18146  2.89801  2.37887  2.77519  2.98518  4.58477  3.61503
          0.02781  3.99216  4.71451  0.61958  0.77255  0.48576  0.95510
    233   3.02369  5.10973  3.32290  2.77135  4.53382  3.60963  3.65439  3.91503  1.09742  3.39134  4.28001  3.18478  4.02132  2.80211  2.05757  3.03040  3.21703  3.60053  5.44905  4.26047    255 k - - -
          2.68618  4.42225  2.77519  2.73123  3.46354  2.40513  3.72494  3.29354  2.67741  2.69355  4.24690  2.90347  2.73739  3.18146  2.89801  2.37887  2.77519  2.98518  4.58477  3.61503
          0.02781  3.99216  4.71451  0.61958  0.77255  0.48576  0.95510
    234   3.17829  4.61759  4.50030  4.03702  3.13893  4.24742  4.67639  2.18461  3.81594  0.89988  3.03167  4.29549  4.59109  4.10167  3.99253  3.65843  3.45262  2.10626  5.14497  3.92965    256 l - - -
          2.68618  4.42225  2.77519  2.73123  3.46354  2.40513  3.72494  3.29354  2.67741  2.69355  4.24690  2.90347  2.73739  3.18146  2.89801  2.37887  2.77519  2.98518  4.58477  3.61503
          0.02781  3.99216  4.71451  0.61958  0.77255  0.48576  0.95510
    235   2.63726  4.85937  2.93687  2.37827  4.10044  3.41424  2.78588  3.54016  2.31809  3.11826  3.82961  2.87250  3.81587  2.11770  2.72688  2.65636  2.68249  3.20979  5.31920  3.80690    257 q - - -
          2.68618  4.42225  2.77519  2.73123  3.46354  2.40513  3.72494  3.29354  2.67741  2.69355  4.24690  2.90347  2.73739  3.18146  2.89801  2.37887  2.77519  2.98518  4.58477  3.61503
          0.02781  3.99216  4.71451  0.61958  0.77255  0.48576  0.95510
    236   3.49027  4.82916  4.34404  3.97358  1.70099  4.24842  3.09144  3.39055  3.83651  2.77473  3.96314  3.90120  4.57416  3.91904  3.96414  3.58985  3.71149  3.26129  3.62011  1.00969    258 y - - -
          2.68618  4.42225  2.77519  2.73123  3.46354  2.40513  3.72494  3.29354  2.67741  2.69355  4.24690  2.90347  2.73739  3.18146  2.89801  2.37887  2.77519  2.98518  4.58477  3.61503
          0.02781  3.99216  4.71451  0.61958  0.77255  0.48576  0.95510
    237   2.76442  4.43829  3.62343  3.10104  2.89848  3.51744  3.70395  2.98522  2.79412  2.62562  3.58523  3.41710  4.05670  3.25084  2.84458  2.88768  3.00726  2.77162  1.83766  2.84126    259 w - - -
          2.68618  4.42225  2.77519  2.73123  3.46354  2.40513  3.72494  3.29354  2.67741  2.69355  4.24690  2.90347  2.73739  3.18146  2.89801  2.37887  2.77519  2.98518  4.58477  3.61503
          0.02781  3.99216  4.71451  0.61958  0.77255  0.48576  0.95510
    238   3.14392  4.97232  3.64712  3.13480  4.35737  3.60739  3.91635  3.90839  2.29308  3.40263  4.40075  3.48484  4.10511  3.13166  0.81019  3.22297  3.40234  3.62743  5.39250  4.25986    260 r - - -
          2.68618  4.42225  2.77519  2.73123  3.46354  2.40513  3.72494  3.29354  2.67741  2.69355  4.24690  2.90347  2.73739  3.18146  2.89801  2.37887  2.77519  2.98518  4.58477  3.61503
          0.02781  3.99216  4.71451  0.61958  0.77255  0.48576  0.95510
    239   3.05905  5.19073  2.54350  0.86649  4.55254  3.35396  3.95281  4.03038  2.84867  3.62886  4.59895  3.00619  3.96463  3.16682  3.26893  3.03008  3.36463  3.70238  5.70159  4.42546    261 e - - -
          2.68618  4.42225  2.77519  2.73123  3.46354  2.40513  3.72494  3.29354  2.67741  2.69355  4.24690  2.90347  2.73739  3.18146  2.89801  2.37887  2.77519  2.98518  4.58477  3.61503
          0.02781  3.99216  4.71451  0.61958  0.77255  0.48576  0.95510
    240   2.52777  4.54258  3.14272  2.74886  4.15148  3.23125  3.84433  3.61310  2.54010  3.23416  4.09394  3.13315  3.81718  3.04815  2.33361  1.43746  2.88525  3.22097  5.41325  4.12879    262 s - - -
          2.68618  4.42225  2.77519  2.73123  3.46354  2.40513  3.72494  3.29354  2.67741  2.69355  4.24690  2.90347  2.73739  3.18146  2.89801  2.37887  2.77519  2.98518  4.58477  3.61503
          0.02781  3.99216  4.71451  0.61958  0.77255  0.48576  0.95510
    241   1.60113  4.52809  2.95634  2.42072  4.07559  3.22390  3.82081  3.45631  2.67112  3.11935  3.96766  3.04567  3.79077  3.02588  2.97976  2.20892  2.83923  3.09607  5.38759  4.09858    263 a - - -
          2.68618  4.42225  2.77519  2.73123  3.46354  2.40513  3.72494  3.29354  2.67741  2.69355  4.24690  2.90347  2.73739  3.18146  2.89801  2.37887  2.77519  2.98518  4.58477  3.61503
          0.02781  3.99216  4.71451  0.61958  0.77255  0.48576  0.95510
    242   1.99442  4.19238  3.34656  3.11409  4.28138  2.95143  4.21835  3.65481  3.18570  3.39864  4.26257  3.28774  3.70496  3.49696  3.48693  1.11725  2.73998  3.13990  5.64414  4.40290    264 s - - -
          2.68618  4.42225  2.77519  2.73123  3.46354  2.40513  3.72494  3.29354  2.67741  2.69355  4.24690  2.90347  2.73739  3.18146  2.89801  2.37887  2.77519  2.98518  4.58477  3.61503
          0.02781  3.99216  4.71451  0.61958  0.77255  0.48576  0.95510
    243   2.81973  4.58206  3.51790  3.43314  4.57091  0.56619  4.54500  4.20070  3.63061  3.83951  4.81708  3.68236  3.97699  3.94540  3.85245  2.99526  3.31029  3.70594  5.63333  4.67725    265 G - - -
          2.68618  4.42225  2.77519  2.73123  3.46354  2.40513  3.72494  3.29354  2.67741  2.69355  4.24690  2.90347  2.73739  3.18146  2.89801  2.37887  2.77519  2.98518  4.58477  3.61503
          0.02781  3.99216  4.71451  0.61958  0.77255  0.48576  0.95510
    244   3.11383  4.49335  4.60080  4.05923  3.19432  4.32005  4.68651  1.56246  3.89708  1.64724  1.82919  4.31979  4.59416  4.11771  4.07115  3.66894  3.35513  2.04143  5.16502  4.02833    266 i - - -
          2.68618  4.42225  2.77519  2.73123  3.46354  2.40513  3.72494  3.29354  2.67741  2.69355  4.24690  2.90347  2.73739  3.18146  2.89801  2.37887  2.77519  2.98518  4.58477  3.61503
          0.02781  3.99216  4.71451  0.61958  0.77255  0.48576  0.95510
    245   2.42505  4.44852  2.92356  2.71652  4.25639  3.07140  3.98433  3.78152  2.88512  3.42773  4.27253  2.50502  3.75566  3.21586  3.25739  1.27491  2.85259  3.29902  5.57520  4.24900    267 s - - -
          2.68618  4.42225  2.77519  2.73123  3.46354  2.40513  3.72494  3.29354  2.67741  2.69355  4.24690  2.90347  2.73739  3.18146  2.89801  2.37887  2.77519  2.98518  4.58477  3.61503
          0.02781  3.99216  4.71451  0.61958  0.77255  0.48576  0.95510
    246   2.48430  4.53718  3.07078  2.64363  4.14197  3.12305  3.79439  3.55589  2.55839  3.17801  4.00848  2.95838  3.78168  2.98095  2.52751  1.61780  2.60714  3.16696  5.40589  4.12222    268 s - - -
          2.68618  4.42225  2.77519  2.73123  3.46354  2.40513  3.72494  3.29354  2.67741  2.69355  4.24690  2.90347  2.73739  3.18146  2.89801  2.37887  2.77519  2.98518  4.58477  3.61503
          0.02781  3.99216  4.71451  0.61958  0.77255  0.48576  0.95510
    247   2.81722  4.34889  4.06780  3.54632  3.11604  3.53832  4.24952  2.29076  3.41339  1.25579  3.18887  3.82647  4.25706  3.69943  3.65259  3.19503  3.08293  2.05163  4.95665  3.70728    269 l - - -
          2.68618  4.42225  2.77519  2.73123  3.46354  2.40513  3.72494  3.29354  2.67741  2.69355  4.24690  2.90347  2.73739  3.18146  2.89801  2.37887  2.77519  2.98518  4.58477  3.61503
          0.02781  3.99216  4.71451  0.61958  0.77255  0.48576  0.95510
    248   0.97399  4.17159  3.49424  3.27619  4.18339  2.98564  4.30767  3.38263  3.30336  3.25367  4.19113  3.38917  3.74588  3.62414  3.56438  2.38704  2.76933  2.95767  5.60556  4.37447    270 a - - -
          2.68618  4.42225  2.77519  2.73123  3.46354  2.40513  3.72494  3.29354  2.67741  2.69355  4.24690  2.90347  2.73739  3.18146  2.89801  2.37887  2.77519  2.98518  4.58477  3.61503
          0.02781  3.99216  4.71451  0.61958  0.77255  0.48576  0.95510
    249   3.03224  4.63941  3.77534  3.29862  2.16160  3.88070  2.58196  3.20124  3.20942  2.73710  3.77414  3.54724  4.24678  3.46544  3.49230  2.92283  3.26190  3.00800  3.94742  1.44198    271 y - - -
          2.68618  4.42225  2.77519  2.73123  3.46354  2.40513  3.72494  3.29354  2.67741  2.69355  4.24690  2.90347  2.73739  3.18146  2.89801  2.37887  2.77519  2.98518  4.58477  3.61503
          0.02781  3.99216  4.71451  0.61958  0.77255  0.48576  0.95510
    250   3.41368  4.78078  4.40279  4.14116  0.83449  4.07310  3.93495  2.92391  4.04548  2.26696  3.63714  4.15555  4.52989  4.18077  4.13559  3.67669  3.71532  2.92319  4.15071  2.50361    272 f - - -
          2.68618  4.42225  2.77519  2.73123  3.46354  2.40513  3.72494  3.29354  2.67741  2.69355  4.24690  2.90347  2.73739  3.18146  2.89801  2.37887  2.77519  2.98518  4.58477  3.61503
          0.02781  3.99216  4.71451  0.61958  0.77255  0.48576  0.95510
    251   3.23050  4.60348  4.67896  4.12847  3.13139  4.44141  4.76908  2.04761  3.95737  0.93726  2.83013  4.41714  4.67326  4.16078  4.13139  3.79090  3.46579  2.02002  5.18586  4.06712    273 l - - -
          2.68618  4.42225  2.77519  2.73123  3.46354  2.40513  3.72494  3.29354  2.67741  2.69355  4.24690  2.90347  2.73739  3.18146  2.89801  2.37887  2.77519  2.98518  4.58477  3.61503
          0.02781  3.99216  4.71451  0.61958  0.77255  0.48576  0.95510
    252   1.25378  4.14931  3.45359  3.17808  4.24333  2.94393  4.23174  3.58289  3.22133  3.34009  4.19541  3.31698  3.69515  3.51744  3.51873  1.73273  2.70924  3.07984  5.61287  4.39491    274 a - - -
          2.68618  4.42225  2.77519  2.73123  3.46354  2.40513  3.72494  3.29354  2.67741  2.69355  4.24690  2.90347  2.73739  3.18146  2.89801  2.37887  2.77519  2.98518  4.58477  3.61503
          0.02781  3.99216  4.71451  0.61958  0.77255  0.48576  0.95510
    253   3.02801  5.12188  3.35343  2.77436  4.55217  3.62268  3.64136  3.92474  1.12046  3.39279  4.27601  3.18548  4.02304  2.78557  1.99072  3.03177  3.21428  3.60930  5.44765  4.26385    275 k - - -
          2.68618  4.42225  2.77519  2.73123  3.46354  2.40513  3.72494  3.29354  2.67741  2.69355  4.24690  2.90347  2.73739  3.18146  2.89801  2.37887  2.77519  2.98518  4.58477  3.61503
          0.02781  3.99216  4.71451  0.61958  0.77255  0.48576  0.95510
    254   3.12157  5.26402  0.76046  2.41641  4.65792  3.30438  4.04130  4.27406  3.14882  3.86160  4.84357  2.97831  3.96577  3.28153  3.68032  3.07130  3.46314  3.90092  5.80296  4.51267    276 d - - -
          2.68618  4.42225  2.77519  2.73123  3.46354  2.40513  3.72494  3.29354  2.67741  2.69355  4.24690  2.90347  2.73739  3.18146  2.89801  2.37887  2.77519  2.98518  4.58477  3.61503
          0.02781  3.99216  4.71451  0.61958  0.77255  0.48576  0.95510
    255   2.29294  4.19991  3.58550  3.19304  3.93249  3.14164  4.16035  2.96747  3.11709  2.91410  3.86809  3.39252  3.81310  3.46063  3.41234  2.47957  1.38641  2.38529  5.39049  4.16466    277 t - - -
          2.68618  4.42225  2.77519  2.73123  3.46354  2.40513  3.72494  3.29354  2.67741  2.69355  4.24690  2.90347  2.73739  3.18146  2.89801  2.37887  2.77519  2.98518  4.58477  3.61503
          0.02781  3.99216  4.71451  0.61958  0.77255  0.48576  0.95510
    256   3.10339  4.41114  4.78693  4.25141  3.44739  4.46465  4.92182  1.35112  4.14356  1.83504  3.10206  4.48999  4.72716  4.36803  4.33101  3.82192  3.34950  1.31439  5.40830  4.24268    278 v - - -
          2.68618  4.42225  2.77519  2.73123  3.46354  2.40513  3.72494  3.29354  2.67741  2.69355  4.24690  2.90347  2.73739  3.18146  2.89801  2.37887  2.77519  2.98518  4.58477  3.61503
          0.02781  3.99216  4.71451  0.61958  0.77255  0.48576  0.95510
    257   3.01678  5.39071  0.96096  2.14376  4.72557  3.23863  3.88216  4.25431  2.95461  3.83130  4.75279  2.78213  3.89311  3.08209  3.53187  2.92661  3.33646  3.86162  5.92477  4.49232    279 d - - -
          2.68618  4.42225  2.77519  2.73123  3.46354  2.40513  3.72494  3.29354  2.67741  2.69355  4.24690  2.90347  2.73739  3.18146  2.89801  2.37887  2.77519  2.98518  4.58477  3.61503
          0.02781  3.99216  4.71451  0.61958  0.77255  0.48576  0.95510
    258   2.69407  4.10695  3.45681  2.92503  3.22611  3.57136  2.04523  2.94390  2.72133  2.10164  3.57444  3.31241  3.98917  3.14563  3.03415  2.86862  2.94612  2.74132  4.74902  3.31691    280 h - - -
          2.68618  4.42225  2.77519  2.73123  3.46354  2.40513  3.72494  3.29354  2.67741  2.69355  4.24690  2.90347  2.73739  3.18146  2.89801  2.37887  2.77519  2.98518  4.58477  3.61503
          0.02781  3.99216  4.71451  0.61958  0.77255  0.48576  0.95510
    259   3.34290  4.71791  4.48573  4.11632  1.07777  4.22716  3.90776  2.66601  3.96564  1.89632  3.37653  4.14191  4.58694  4.09495  4.07916  3.65243  3.60710  2.69249  4.12428  2.47985    281 f - - -
          2.68618  4.42225  2.77519  2.73123  3.46354  2.40513  3.72494  3.29354  2.67741  2.69355  4.24690  2.90347  2.73739  3.18146  2.89801  2.37887  2.77519  2.98518  4.58477  3.61503
          0.02781  3.99216  4.71451  0.61958  0.77255  0.48576  0.95510
    260   2.62719  4.71997  2.65051  2.52411  4.25888  3.16335  3.90607  3.87965  2.79356  3.51460  4.39610  1.27388  3.82360  3.13397  3.18385  2.51365  3.01675  3.44407  5.57744  4.17604    282 n - - -
          2.68618  4.42225  2.77519  2.73123  3.46354  2.40513  3.72494  3.29354  2.67741  2.69355  4.24690  2.90347  2.73739  3.18146  2.89801  2.37887  2.77519  2.98518  4.58477  3.61503
          0.02781  3.99216  4.71451  0.61958  0.77255  0.48576  0.95510
    261   2.50163  4.27643  3.70518  3.26280  3.74344  3.35437  4.19394  2.52937  3.14445  2.59359  3.67246  3.50826  3.95875  3.50511  3.43831  2.75188  1.44981  2.18039  5.31190  4.07020    283 t - - -
          2.68618  4.42225  2.77519  2.73123  3.46354  2.40513  3.72494  3.29354  2.67741  2.69355  4.24690  2.90347  2.73739  3.18146  2.89801  2.37887  2.77519  2.98518  4.58477  3.61503
          0.02781  3.99216  4.71451  0.61958  0.77255  0.48576  0.95510
    262   2.87635  4.32018  4.48423  3.92918  3.24599  4.18786  4.57872  1.70600  3.82740  1.63705  3.21233  4.17620  4.49599  4.05385  4.02926  3.51216  2.98615  1.46568  5.17289  4.00028    284 v - - -
          2.68618  4.42225  2.77519  2.73123  3.46354  2.40513  3.72494  3.29354  2.67741  2.69355  4.24690  2.90347  2.73739  3.18146  2.89801  2.37887  2.77519  2.98518  4.58477  3.61503
          0.02781  3.99216  4.71451  0.61958  0.77255  0.48576  0.95510
    263   3.09960  4.41641  4.77459  4.25269  3.48143  4.44522  4.94651  1.20341  4.13578  1.96614  3.13033  4.48861  4.72982  4.38107  4.33057  3.81398  3.35453  1.38736  5.44951  4.27085    285 i - - -
          2.68618  4.42225  2.77519  2.73123  3.46354  2.40513  3.72494  3.29354  2.67741  2.69355  4.24690  2.90347  2.73739  3.18146  2.89801  2.37887  2.77519  2.98518  4.58477  3.61503
          0.02781  3.99216  4.71451  0.61958  0.77255  0.48576  0.95510
    264   3.08420  5.04991  3.26797  2.86870  4.46374  3.55933  3.82990  3.90083  0.88556  3.44047  4.39674  3.28743  4.05226  3.01551  2.46039  3.11908  3.32920  3.60231  5.47019  4.30074    286 k - - -
          2.68618  4.42225  2.77519  2.73123  3.46354  2.40513  3.72494  3.29354  2.67741  2.69355  4.24690  2.90347  2.73739  3.18146  2.89801  2.37887  2.77519  2.98518  4.58477  3.61503
          0.02781  3.99216  4.71451  0.61958  0.77255  0.48576  0.95510
    265   2.91684  4.65298  3.53717  3.39437  4.37727  3.33378  4.46103  3.95464  3.46214  3.56804  4.62380  3.68845  0.63238  3.84728  3.69312  3.08835  3.36808  3.58617  5.52987  4.49995    287 P - - -
          2.68618  4.42225  2.77519  2.73123  3.46354  2.40513  3.72494  3.29354  2.67741  2.69355  4.24690  2.90347  2.73739  3.18146  2.89801  2.37887  2.77519  2.98518  4.58477  3.61503
          0.02781  3.99216  4.71451  0.61958  0.77255  0.48576  0.95510
    266   2.74396  4.34164  4.41750  3.85707  2.84245  4.12757  4.46847  2.02427  3.75058  1.43838  3.10074  4.10620  4.43527  3.95715  3.94415  3.44482  3.17309  1.62245  5.03526  3.85498    288 l - - -
          2.68618  4.42225  2.77519  2.73123  3.46354  2.40513  3.72494  3.29354  2.67741  2.69355  4.24690  2.90347  2.73739  3.18146  2.89801  2.37887  2.77519  2.98518  4.58477  3.61503
          0.02781  3.99216  4.71451  0.61958  0.77255  0.48576  0.95510
    267   2.77133  4.35870  4.48806  3.98562  3.57531  4.17120  4.75254  1.70620  3.86594  2.12576  3.40930  4.22886  4.55410  4.16519  4.10045  3.54178  3.23349  1.06976  5.42990  4.21397    289 v - - -
          2.68618  4.42225  2.77519  2.73123  3.46354  2.40513  3.72494  3.29354  2.67741  2.69355  4.24690  2.90347  2.73739  3.18146  2.89801  2.37887  2.77519  2.98518  4.58477  3.61503
          0.02781  3.99216  4.71451  0.61958  0.77255  0.48576  0.95510
    268   3.50675  4.84308  4.37154  4.03225  1.83736  4.24913  3.49488  3.26976  3.89146  2.64153  3.89677  3.95331  4.59434  3.97793  4.00697  3.62765  3.74364  3.18210  3.67704  0.92977    290 y - - -
          2.68618  4.42225  2.77519  2.73123  3.46354  2.40513  3.72494  3.29354  2.67741  2.69355  4.24690  2.90347  2.73739  3.18146  2.89801  2.37887  2.77519  2.98518  4.58477  3.61503
          0.02781  3.99216  4.71451  0.61958  0.77255  0.48576  0.95510
    269   3.29134  4.71885  4.38125  4.02291  3.18459  4.13329  4.64116  2.39653  3.78946  0.74077  3.17244  4.28672  4.54889  4.12910  3.94544  3.71998  3.58061  2.46470  5.10600  3.85653    291 l - - -
          2.68618  4.42225  2.77519  2.73123  3.46354  2.40513  3.72494  3.29354  2.67741  2.69355  4.24690  2.90347  2.73739  3.18146  2.89801  2.37887  2.77519  2.98518  4.58477  3.61503
          0.02781  3.99216  4.71451  0.61958  0.77255  0.48576  0.95510
    270   2.21915  4.23426  3.29290  3.09626  4.24294  2.97474  4.21624  3.67727  3.17733  3.41191  4.30160  3.28898  3.72876  3.50642  3.47058  1.02700  2.78402  3.17348  5.61797  4.34495    292 s - - -
          2.68618  4.42225  2.77519  2.73123  3.46354  2.40513  3.72494  3.29354  2.67741  2.69355  4.24690  2.90347  2.73739  3.18146  2.89801  2.37887  2.77519  2.98518  4.58477  3.61503
          0.02781  3.99216  4.71451  0.61958  0.77255  0.48576  0.95510
    271   2.83299  4.44124  3.99041  3.54782  3.33867  3.76235  4.33677  2.40930  3.33069  1.94416  1.44765  3.81659  4.24137  3.71006  3.55855  3.16338  2.90889  2.35770  5.13490  3.92493    293 m - - -
          2.68618  4.42225  2.77519  2.73123  3.46354  2.40513  3.72494  3.29354  2.67741  2.69355  4.24690  2.90347  2.73739  3.18146  2.89801  2.37887  2.77519  2.98518  4.58477  3.61503
          0.02781  3.99216  4.71451  0.61958  0.77255  0.48576  0.95510
    272   3.43497  4.77375  4.43620  4.09804  0.97422  4.24403  3.64288  2.98537  3.95972  2.31210  3.63039  4.03890  4.59267  4.04375  4.05758  3.64465  3.68166  2.96470  3.82925  2.03608    294 f - - -
          2.68618  4.42225  2.77519  2.73123  3.46354  2.40513  3.72494  3.29354  2.67741  2.69355  4.24690  2.90347  2.73739  3.18146  2.89801  2.37887  2.77519  2.98518  4.58477  3.61503
          0.02781  3.99216  4.71451  0.61958  0.77255  0.48576  0.95510
    273   3.42358  4.86397  4.01652  3.76948  2.30590  3.97080  3.67999  3.41647  3.62361  2.83922  4.07932  3.87331  4.44240  3.90074  3.78229  3.54791  3.71114  3.29284  3.95386  0.78783    295 y - - -
          2.68618  4.42225  2.77519  2.73123  3.46354  2.40513  3.72494  3.29354  2.67741  2.69355  4.24690  2.90347  2.73739  3.18146  2.89801  2.37887  2.77519  2.98518  4.58477  3.61503
          0.02781  3.99216  4.71451  0.61958  0.77255  0.48576  0.95510
    274   2.88421  4.47095  3.94145  3.59536  1.21102  3.71070  3.82276  2.89032  3.52231  2.46069  3.62771  3.72685  4.22185  3.75378  3.72231  2.73728  3.21057  2.74529  4.22361  2.60062    296 f - - -
          2.68618  4.42225  2.77519  2.73123  3.46354  2.40513  3.72494  3.29354  2.67741  2.69355  4.24690  2.90347  2.73739  3.18146  2.89801  2.37887  2.77519  2.98518  4.58477  3.61503
          0.02781  3.99216  4.71451  0.61958  0.77255  0.48576  0.95510
    275   3.35262  4.73438  4.45086  4.11488  1.01043  4.18318  3.88370  2.73678  3.97491  2.01561  3.45060  4.12649  4.57225  4.10532  4.08388  3.64035  3.62924  2.75327  4.09721  2.44308    297 f - - -
          2.68618  4.42225  2.77519  2.73123  3.46354  2.40513  3.72494  3.29354  2.67741  2.69355  4.24690  2.90347  2.73739  3.18146  2.89801  2.37887  2.77519  2.98518  4.58477  3.61503
          0.02781  3.99216  4.71451  0.61958  0.77255  0.48576  0.95510
    276   2.37715  3.81694  3.21557  2.75027  4.04273  3.15633  3.86815  3.43704  2.73894  3.10286  3.93554  2.09819  3.74598  3.07789  3.13440  2.03858  2.26563  3.04346  5.36703  4.09381    298 s - - -
          2.68618  4.42225  2.77519  2.73123  3.46354  2.40513  3.72494  3.29354  2.67741  2.69355  4.24690  2.90347  2.73739  3.18146  2.89801  2.37887  2.77519  2.98518  4.58477  3.61503
          0.02781  3.99216  4.71451  0.61958  0.77255  0.48576  0.95510
    277   2.82612  4.82443  2.78034  2.67856  4.20708  3.26699  4.02291  3.94457  2.93737  3.57822  4.53372  0.96242  3.92530  3.29693  3.29518  2.88942  3.21258  3.55463  5.49937  4.14763    299 n - - -
          2.68618  4.42225  2.77519  2.73123  3.46354  2.40513  3.72494  3.29354  2.67741  2.69355  4.24690  2.90347  2.73739  3.18146  2.89801  2.37887  2.77519  2.98518  4.58477  3.61503
          0.02781  3.99216  4.71451  0.61958  0.77255  0.48576  0.95510
    278   2.73076  4.65699  2.76935  2.83519  4.31398  3.24216  4.12448  3.81803  3.07885  3.47821  4.41389  3.25108  0.99762  3.39774  3.43566  2.84155  3.13478  3.42752  5.55044  4.34263    300 p - - -
          2.68618  4.42225  2.77519  2.73123  3.46354  2.40513  3.72494  3.29354  2.67741  2.69355  4.24690  2.90347  2.73739  3.18146  2.89801  2.37887  2.77519  2.98518  4.58477  3.61503
          0.02781  3.99216  4.71451  0.61958  0.77255  0.48576  0.95510
    279   3.14392  4.97232  3.64712  3.13480  4.35737  3.60739  3.91635  3.90839  2.29308  3.40263  4.40075  3.48484  4.10511  3.13166  0.81019  3.22297  3.40234  3.62743  5.39250  4.25986    301 r - - -
          2.68618  4.42225  2.77519  2.73123  3.46354  2.40513  3.72494  3.29354  2.67741  2.69355  4.24690  2.90347  2.73739  3.18146  2.89801  2.37887  2.77519  2.98518  4.58477  3.61503
          0.02781  3.99216  4.71451  0.61958  0.77255  0.48576  0.95510
    280   2.37715  4.29846  3.31390  3.13648  4.19713  3.02629  4.24241  3.73653  3.21834  3.44797  4.36487  3.34121  3.77523  3.55852  3.49982  0.92391  2.86647  3.24532  5.56029  4.28162    302 s - - -
          2.68618  4.42225  2.77519  2.73123  3.46354  2.40513  3.72494  3.29354  2.67741  2.69355  4.24690  2.90347  2.73739  3.18146  2.89801  2.37887  2.77519  2.98518  4.58477  3.61503
          0.02781  3.99216  4.71451  0.61958  0.77255  0.48576  0.95510
    281   2.53083  4.56761  2.98423  2.46451  3.96649  3.29860  3.74897  3.36056  2.59435  3.01439  3.86158  3.02734  3.64169  2.94806  3.00638  1.76578  2.39059  3.03361  5.28731  3.76931    303 s - - -
          2.68618  4.42225  2.77519  2.73123  3.46354  2.40513  3.72494  3.29354  2.67741  2.69355  4.24690  2.90347  2.73739  3.18146  2.89801  2.37887  2.77519  2.98518  4.58477  3.61503
          0.02781  3.99216  4.71451  0.61958  0.77255  0.48576  0.95510
    282   3.07655  4.48273  4.49095  3.98320  1.49152  4.17746  4.25597  2.15326  3.85597  1.79585  3.12999  4.14935  4.50006  4.02219  4.01608  3.52244  3.32642  2.03822  4.61644  3.15084    304 f - - -
          2.68618  4.42225  2.77519  2.73123  3.46354  2.40513  3.72494  3.29354  2.67741  2.69355  4.24690  2.90347  2.73739  3.18146  2.89801  2.37887  2.77519  2.98518  4.58477  3.61503
          0.02781  3.99216  4.71451  0.61958  0.77255  0.48576  0.95510
    283   2.24150  4.37898  3.28317  2.66877  3.53466  3.49032  3.72823  2.73676  2.59447  2.44749  3.47722  3.16336  3.62744  2.89990  3.06212  2.69356  2.46034  2.63195  4.56534  3.58715    305 a - - -
          2.68618  4.42225  2.77519  2.73123  3.46354  2.40513  3.72494  3.29354  2.67741  2.69355  4.24690  2.90347  2.73739  3.18146  2.89801  2.37887  2.77519  2.98518  4.58477  3.61503
          0.02781  3.99216  4.71451  0.61958  0.77255  0.48576  0.95510
    284   2.78927  5.21793  1.54719  2.05809  4.50326  3.26411  3.69910  3.98724  2.61658  3.52818  4.35074  2.74982  3.81485  2.85394  3.15209  2.28246  3.05830  3.59632  5.70951  3.98646    306 d - - -
          2.68618  4.42225  2.77519  2.73123  3.46354  2.40513  3.72494  3.29354  2.67741  2.69355  4.24690  2.90347  2.73739  3.18146  2.89801  2.37887  2.77519  2.98518  4.58477  3.61503
          0.02781  3.99216  4.71451  0.61958  0.77255  0.48576  0.95510
    285   2.72846  4.85622  2.77163  2.47958  3.86154  3.35909  3.31896  3.42553  2.51055  3.21650  4.09634  1.55836  3.87269  2.93106  2.89100  2.75882  3.00645  3.29993  5.22457  3.77928    307 n - - -
          2.68618  4.42225  2.77519  2.73123  3.46354  2.40513  3.72494  3.29354  2.67741  2.69355  4.24690  2.90347  2.73739  3.18146  2.89801  2.37887  2.77519  2.98518  4.58477  3.61503
          0.02781  3.99216  4.71451  0.61958  0.77255  0.48576  0.95510
    286   3.52855  4.84495  4.41910  4.08016  1.76450  4.27608  3.48506  3.27493  3.93921  2.63812  3.89479  3.97249  4.61181  4.00187  4.04135  3.64929  3.76137  3.19001  3.65804  0.94661    308 y - - -
          2.68618  4.42225  2.77519  2.73123  3.46354  2.40513  3.72494  3.29354  2.67741  2.69355  4.24690  2.90347  2.73739  3.18146  2.89801  2.37887  2.77519  2.98518  4.58477  3.61503
          0.02781  3.99216  4.71451  0.61958  0.77255  0.48576  0.95510
    287   2.79331  4.25501  4.36185  3.79891  3.14055  4.06720  4.43488  1.57822  3.69893  1.92412  3.14081  4.04348  4.39241  3.92970  3.90466  3.37905  2.70758  1.61123  5.07226  3.88933    309 i - - -
          2.68618  4.42225  2.77519  2.73123  3.46354  2.40513  3.72494  3.29354  2.67741  2.69355  4.24690  2.90347  2.73739  3.18146  2.89801  2.37887  2.77519  2.98518  4.58477  3.61503
          0.02781  3.99216  4.71451  0.61958  0.77255  0.48576  0.95510
    288   3.04069  4.40394  4.64899  4.16680  3.55659  4.30379  4.90917  1.59974  4.04030  2.09120  3.38747  4.39258  4.66604  4.33269  4.25510  3.69707  3.32091  1.02054  5.49131  4.26503    310 v - - -
          2.68618  4.42225  2.77519  2.73123  3.46354  2.40513  3.72494  3.29354  2.67741  2.69355  4.24690  2.90347  2.73739  3.18146  2.89801  2.37887  2.77519  2.98518  4.58477  3.61503
          0.02781  3.99216  4.71451  0.61958  0.77255  0.48576  0.95510
    289   2.91115  4.42654  4.14398  3.62539  2.95044  3.96612  4.32369  2.28659  3.49246  1.17913  3.11472  3.91608  4.33457  3.76588  3.72685  3.30096  2.66341  2.25303  4.97791  3.73493    311 l - - -
          2.68618  4.42225  2.77519  2.73123  3.46354  2.40513  3.72494  3.29354  2.67741  2.69355  4.24690  2.90347  2.73739  3.18146  2.89801  2.37887  2.77519  2.98518  4.58477  3.61503
          0.02781  3.99216  4.71451  0.61958  0.77255  0.48576  0.95510
    290   2.97685  4.47444  4.53905  4.00216  3.26225  4.27672  4.68487  1.95118  3.85786  1.15512  3.08719  4.27324  4.57602  4.09648  4.05715  3.62457  3.32683  1.71381  5.21871  4.06996    312 l - - -
          2.68618  4.42225  2.77519  2.73123  3.46354  2.40513  3.72494  3.29354  2.67741  2.69355  4.24690  2.90347  2.73739  3.18146  2.89801  2.37887  2.77519  2.98518  4.58477  3.61503
          0.02781  3.99216  4.71451  0.61958  0.77255  0.48576  0.95510
    291   2.02704  1.73551  3.99440  3.55992  3.73920  3.12668  4.28108  2.81657  3.43841  2.76834  3.70843  3.56697  3.81628  3.70482  3.64904  2.38403  2.72453  2.27298  5.23564  4.04684    313 c - - -
          2.68618  4.42225  2.77519  2.73123  3.46354  2.40513  3.72494  3.29354  2.67741  2.69355  4.24690  2.90347  2.73739  3.18146  2.89801  2.37887  2.77519  2.98518  4.58477  3.61503
          0.02781  3.99216  4.71451  0.61958  0.77255  0.48576  0.95510
    292   3.29759  4.68527  4.59796  4.12285  2.73397  4.38184  4.57644  2.26355  3.95474  0.84256  2.97091  4.37066  4.65589  4.14817  4.11064  3.78336  3.54360  2.36963  4.91124  3.57935    314 l - - -
          2.68618  4.42225  2.77519  2.73123  3.46354  2.40513  3.72494  3.29354  2.67741  2.69355  4.24690  2.90347  2.73739  3.18146  2.89801  2.37887  2.77519  2.98518  4.58477  3.61503
          0.02781  3.99216  4.71451  0.61958  0.77255  0.48576  0.95510
    293   2.97252  4.37433  4.50291  4.00102  3.55876  4.19203  4.76354  1.73488  3.86611  2.08364  3.39556  4.24597  4.56970  4.17384  4.09749  3.56493  3.10847  1.04846  5.42938  4.20993    315 v - - -
          2.68618  4.42225  2.77519  2.73123  3.46354  2.40513  3.72494  3.29354  2.67741  2.69355  4.24690  2.90347  2.73739  3.18146  2.89801  2.37887  2.77519  2.98518  4.58477  3.61503
          0.02781  3.99216  4.71451  0.61958  0.77255  0.48576  0.95510
    294   3.42358  4.86397  4.01652  3.76948  2.30590  3.97080  3.67999  3.41647  3.62361  2.83922  4.07932  3.87331  4.44240  3.90074  3.78229  3.54791  3.71114  3.29284  3.95386  0.78783    316 y - - -
          2.68618  4.42225  2.77519  2.73123  3.46354  2.40513  3.72494  3.29354  2.67741  2.69355  4.24690  2.90347  2.73739  3.18146  2.89801  2.37887  2.77519  2.98518  4.58477  3.61503
          0.02781  3.99216  4.71451  0.61958  0.77255  0.48576  0.95510
    295   2.72871  0.72693  4.27407  4.04187  4.00705  3.32533  4.66275  3.17189  3.86984  3.08145  4.20709  3.99704  4.04163  4.21112  3.97260  3.00042  3.20565  2.90811  5.39662  4.29358    317 c - - -
          2.68618  4.42225  2.77519  2.73123  3.46354  2.40513  3.72494  3.29354  2.67741  2.69355  4.24690  2.90347  2.73739  3.18146  2.89801  2.37887  2.77519  2.98518  4.58477  3.61503
          0.02781  3.99216  4.71451  0.61958  0.77255  0.48576  0.95510
    296   3.00568  4.40341  4.56648  4.10150  3.55519  4.20917  4.85339  1.71210  3.96214  2.11341  3.40757  4.32089  4.61031  4.27295  4.18058  3.61254  3.29936  0.99027  5.47072  4.22774    318 v - - -
          2.68618  4.42225  2.77519  2.73123  3.46354  2.40513  3.72494  3.29354  2.67741  2.69355  4.24690  2.90347  2.73739  3.18146  2.89801  2.37887  2.77519  2.98518  4.58477  3.61503
          0.02781  3.99216  4.71451  0.61958  0.77255  0.48576  0.95510
    297   2.48059  4.32544  3.53799  3.29718  4.07812  3.16035  4.30490  3.21997  3.24251  3.07918  4.12310  3.48627  3.87403  3.63164  3.49457  2.68334  0.98407  2.90201  5.50537  4.29517    319 t - - -
          2.68618  4.42225  2.77519  2.73123  3.46354  2.40513  3.72494  3.29354  2.67741  2.69355  4.24690  2.90347  2.73739  3.18146  2.89801  2.37887  2.77519  2.98518  4.58477  3.61503
          0.02781  3.99216  4.71451  0.61958  0.77255  0.48576  0.95510
    298   2.81973  4.58206  3.51790  3.43314  4.57091  0.56619  4.54500  4.20070  3.63061  3.83951  4.81708  3.68236  3.97699  3.94540  3.85245  2.99526  3.31029  3.70594  5.63333  4.67725    320 G - - -
          2.68618  4.42225  2.77519  2.73123  3.46354  2.40513  3.72494  3.29354  2.67741  2.69355  4.24690  2.90347  2.73739  3.18146  2.89801  2.37887  2.77519  2.98518  4.58477  3.61503
          0.02781  3.99216  4.71451  0.61958  0.77255  0.48576  0.95510
    299   3.12705  4.48042  4.67092  4.14466  3.29241  4.38021  4.79319  1.17628  3.98101  1.75336  2.57252  4.39720  4.65936  4.22366  4.16038  3.74424  3.37542  1.87332  5.27267  4.11161    321 i - - -
          2.68618  4.42225  2.77519  2.73123  3.46354  2.40513  3.72494  3.29354  2.67741  2.69355  4.24690  2.90347  2.73739  3.18146  2.89801  2.37887  2.77519  2.98518  4.58477  3.61503
          0.02781  3.99216  4.71451  0.61958  0.77255  0.48576  0.95510
    300   0.98448  4.17615  3.45627  3.23513  4.27828  2.57785  4.29646  3.57611  3.30534  3.37059  4.25167  3.36483  3.72592  3.60174  3.58162  2.45653  2.76289  3.08952  5.63733  4.44698    322 a - - -
          2.68618  4.42225  2.77519  2.73123  3.46354  2.40513  3.72494  3.29354  2.67741  2.69355  4.24690  2.90347  2.73739  3.18146  2.89801  2.37887  2.77519  2.98518  4.58477  3.61503
          0.02781  3.99216  4.71451  0.61958  0.77255  0.48576  0.95510
    301   3.42358  4.86397  4.01652  3.76948  2.30590  3.97080  3.67999  3.41647  3.62361  2.83922  4.07932  3.87331  4.44240  3.90074  3.78229  3.54791  3.71114  3.29284  3.95386  0.78783    323 y - - -
          2.68618  4.42225  2.77519  2.73123  3.46354  2.40513  3.72494  3.29354  2.67741  2.69355  4.24690  2.90347  2.73739  3.18146  2.89801  2.37887  2.77519  2.98518  4.58477  3.61503
          0.02781  3.99216  4.71451  0.61958  0.77255  0.48576  0.95510
    302   2.07617  3.90521  3.86245  3.28863  3.24951  3.66049  3.98036  2.12303  3.19611  2.23671  3.16775  3.57341  4.03885  3.45451  3.44540  2.94261  2.65438  2.03282  4.41060  3.57247    324 v - - -
          2.68618  4.42225  2.77519  2.73123  3.46354  2.40513  3.72494  3.29354  2.67741  2.69355  4.24690  2.90347  2.73739  3.18146  2.89801  2.37887  2.77519  2.98518  4.58477  3.61503
          0.02781  3.99216  4.71451  0.61958  0.77255  0.48576  0.95510
    303   2.70464  3.80241  4.19047  3.61065  2.44581  3.83068  4.12315  2.24197  3.48670  1.55109  2.91878  3.81849  4.17676  3.69263  3.65936  2.96993  2.93802  2.20260  4.73099  3.51900    325 l - - -
          2.68618  4.42225  2.77519  2.73123  3.46354  2.40513  3.72494  3.29354  2.67741  2.69355  4.24690  2.90347  2.73739  3.18146  2.89801  2.37887  2.77519  2.98518  4.58477  3.61503
          0.02781  3.99216  4.71451  0.61958  0.77255  0.48576  0.95510
    304   1.08832  4.14476  3.46953  3.21743  4.23072  2.94660  4.26099  3.53504  3.25825  3.32557  4.19801  3.33911  3.70429  3.55891  3.54048  2.04347  2.71966  3.04853  5.61457  4.39655    326 a - - -
          2.68618  4.42225  2.77519  2.73123  3.46354  2.40513  3.72494  3.29354  2.67741  2.69355  4.24690  2.90347  2.73739  3.18146  2.89801  2.37887  2.77519  2.98518  4.58477  3.61503
          0.02781  3.99216  4.71451  0.61958  0.77255  0.48576  0.95510
    305   3.12486  4.51213  4.50283  4.12423  3.45694  4.19340  4.83126  0.94096  3.95464  2.02000  3.37520  4.35293  4.61433  4.29144  4.13768  3.70140  3.42241  1.85599  5.37158  4.11931    327 i - - -
          2.68618  4.42225  2.77519  2.73123  3.46354  2.40513  3.72494  3.29354  2.67741  2.69355  4.24690  2.90347  2.73739  3.18146  2.89801  2.37887  2.77519  2.98518  4.58477  3.61503
          0.02781  3.99216  4.71451  0.61958  0.77255  0.48576  0.95510
    306   2.76185  3.94304  4.26485  3.70948  2.01524  3.84578  3.85382  2.50255  3.56831  1.80495  3.20108  3.81017  4.19282  3.72645  3.69418  3.14726  2.99088  2.37044  3.77299  2.38679    328 l - - -
          2.68618  4.42225  2.77519  2.73123  3.46354  2.40513  3.72494  3.29354  2.67741  2.69355  4.24690  2.90347  2.73739  3.18146  2.89801  2.37887  2.77519  2.98518  4.58477  3.61503
          0.02781  3.99216  4.71451  0.61958  0.77255  0.48576  0.95510
    307   3.10407  4.49167  4.51729  3.97055  1.87757  4.22368  4.22652  2.38318  3.83640  1.26543  2.80064  4.15215  4.48834  3.97085  3.97693  3.54061  3.32563  2.44787  4.57348  3.01783    329 l - - -
          2.68618  4.42225  2.77519  2.73123  3.46354  2.40513  3.72494  3.29354  2.67741  2.69355  4.24690  2.90347  2.73739  3.18146  2.89801  2.37887  2.77519  2.98518  4.58477  3.61503
          0.02781  3.99216  4.71451  0.61958  0.77255  0.48576  0.95510
    308   2.72485  5.25510  2.24903  1.62883  4.55454  3.28509  3.66657  4.03268  2.52098  3.54323  4.34919  2.75463  3.81101  2.14685  3.02889  2.63867  3.03862  3.62888  5.70787  4.27617    330 e - - -
          2.68618  4.42225  2.77519  2.73123  3.46354  2.40513  3.72494  3.29354  2.67741  2.69355  4.24690  2.90347  2.73739  3.18146  2.89801  2.37887  2.77519  2.98518  4.58477  3.61503
          0.02781  3.99216  4.71451  0.61958  0.77255  0.48576  0.95510
    309   2.34541  4.50733  3.07875  2.70851  3.95262  3.27400  3.84717  3.31665  2.66269  2.79727  3.89266  3.12136  1.78691  2.90108  3.01707  2.65587  2.86896  3.00578  5.31556  4.02762    331 p - - -
          2.68618  4.42225  2.77519  2.73123  3.46354  2.40513  3.72494  3.29354  2.67741  2.69355  4.24690  2.90347  2.73739  3.18146  2.89801  2.37887  2.77519  2.98518  4.58477  3.61503
          0.02781  3.99216  4.71451  0.61958  0.77255  0.48576  0.95510
    310   1.84728  4.17496  3.31055  3.07291  4.35790  1.47243  4.20891  3.77504  3.20202  3.46221  4.28175  3.25475  3.67690  3.47387  3.52672  2.02458  2.70928  3.20374  5.68969  4.47138    332 g - - -
          2.68618  4.42225  2.77519  2.73123  3.46354  2.40513  3.72494  3.29354  2.67741  2.69355  4.24690  2.90347  2.73739  3.18146  2.89801  2.37887  2.77519  2.98518  4.58477  3.61503
          0.02781  3.99216  4.71451  0.61958  0.77255  0.48576  0.95510
    311   2.23024  4.49302  3.09300  2.63892  3.95019  3.27395  3.77902  3.33181  2.62271  2.83708  3.84252  3.07246  2.19222  2.82285  3.02036  2.43325  2.67505  2.99868  5.27818  3.99659    333 p - - -
          2.68618  4.42225  2.77519  2.73123  3.46354  2.40513  3.72494  3.29354  2.67741  2.69355  4.24690  2.90347  2.73739  3.18146  2.89801  2.37887  2.77519  2.98518  4.58477  3.61503
          0.02781  3.99216  4.71451  0.61958  0.77255  0.48576  0.95510
    312   1.08396  4.13769  3.44683  3.19462  4.26376  2.79098  4.25125  3.61305  3.25337  3.36662  4.21292  3.32082  3.69006  3.54358  3.54245  2.10587  2.70622  3.09520  5.62895  4.42074    334 a - - -
          2.68618  4.42225  2.77519  2.73123  3.46354  2.40513  3.72494  3.29354  2.67741  2.69355  4.24690  2.90347  2.73739  3.18146  2.89801  2.37887  2.77519  2.98518  4.58477  3.61503
          0.02781  3.99216  4.71451  0.61958  0.77255  0.48576  0.95510
    313   2.98003  4.96672  2.98630  2.74415  4.15085  3.44768  3.90308  3.80115  2.55695  3.29150  4.31721  3.20448  4.00363  1.03541  2.83826  3.02329  3.27749  3.52375  5.40224  4.10438    335 q - - -
          2.68618  4.42225  2.77519  2.73123  3.46354  2.40513  3.72494  3.29354  2.67741  2.69355  4.24690  2.90347  2.73739  3.18146  2.89801  2.37887  2.77519  2.98518  4.58477  3.61503
          0.02781  3.99216  4.71451  0.61958  0.77255  0.48576  0.95510
    314   3.29134  4.71885  4.38125  4.02291  3.18459  4.13329  4.64116  2.39653  3.78946  0.74077  3.17244  4.28672  4.54889  4.12910  3.94544  3.71998  3.58061  2.46470  5.10600  3.85653    336 l - - -
          2.68618  4.42225  2.77519  2.73123  3.46354  2.40513  3.72494  3.29354  2.67741  2.69355  4.24690  2.90347  2.73739  3.18146  2.89801  2.37887  2.77519  2.98518  4.58477  3.61503
          0.03697  3.99216  4.02672  0.61958  0.77255  0.48576  0.95510
    315   2.68250  3.11684  4.06870  3.51220  2.63374  3.73124  3.85674  2.56747  3.36968  2.17380  3.25672  3.68528  4.11219  3.59326  3.55244  2.97319  2.92532  2.39575  2.17610  2.93593    337 l - - -
          2.68618  4.42225  2.77519  2.73123  3.46354  2.40513  3.72494  3.29354  2.67741  2.69355  4.24690  2.90347  2.73739  3.18146  2.89801  2.37887  2.77519  2.98518  4.58477  3.61503
          0.02806  3.98325  4.70560  0.61958  0.77255  0.49485  0.94074
    316   2.11364  3.06462  3.73506  3.35559  4.07786  2.95149  4.25399  3.39712  3.27885  3.17956  4.04849  3.40274  3.69545  3.57701  3.54402  1.18638  2.67273  2.94150  5.48419  4.27854    338 s - - -
          2.68618  4.42225  2.77519  2.73123  3.46354  2.40513  3.72494  3.29354  2.67741  2.69355  4.24690  2.90347  2.73739  3.18146  2.89801  2.37887  2.77519  2.98518  4.58477  3.61503
          0.02806  3.98325  4.70560  0.61958  0.77255  0.49485  0.94074
    317   2.37707  4.28445  4.12017  3.74163  3.70998  3.64436  4.58381  2.08047  3.64188  2.40723  3.59474  3.90385  4.23026  3.96943  3.87691  3.07988  3.06024  1.08514  5.45135  4.21975    339 v - - -
          2.68618  4.42225  2.77519  2.73123  3.46354  2.40513  3.72494  3.29354  2.67741  2.69355  4.24690  2.90347  2.73739  3.18146  2.89801  2.37887  2.77519  2.98518  4.58477  3.61503
          0.02806  3.98325  4.70560  0.61958  0.77255  0.49485  0.94074
    318   3.27246  4.62164  4.73275  4.19133  2.46384  4.46486  4.60706  2.09931  4.05759  0.94379  2.89763  4.42943  4.67260  4.17557  4.19348  3.80870  3.49625  2.30711  4.91137  3.63207    340 l - - -
          2.68618  4.42225  2.77519  2.73123  3.46354  2.40513  3.72494  3.29354  2.67741  2.69355  4.24690  2.90347  2.73739  3.18146  2.89801  2.37887  2.77519  2.98518  4.58477  3.61503
          0.02806  3.98325  4.70560  0.61958  0.77255  0.49485  0.94074
    319   3.25391  4.61363  4.70709  4.16164  2.82817  4.46310  4.70732  2.04543  4.02718  0.92174  2.91244  4.43263  4.67838  4.17625  4.18566  3.80835  3.48309  2.15512  5.06030  3.86429    341 l - - -
          2.68618  4.42225  2.77519  2.73123  3.46354  2.40513  3.72494  3.29354  2.67741  2.69355  4.24690  2.90347  2.73739  3.18146  2.89801  2.37887  2.77519  2.98518  4.58477  3.61503
          0.02806  3.98325  4.70560  0.61958  0.77255  0.49485  0.94074
    320   2.41525  4.42274  3.26687  3.08497  4.21399  3.13918  4.22334  3.61638  3.14912  3.30901  4.29973  3.36457  1.04676  3.52410  3.43464  2.69392  2.98797  3.22459  5.54441  4.33550    342 p - - -
          2.68618  4.42225  2.77519  2.73123  3.46354  2.40513  3.72494  3.29354  2.67741  2.69355  4.24690  2.90347  2.73739  3.18146  2.89801  2.37887  2.77519  2.98518  4.58477  3.61503
          0.02806  3.98325  4.70560  0.61958  0.77255  0.49485  0.94074
    321   3.00862  4.40010  4.57376  4.10362  3.54888  4.22359  4.85494  1.68765  3.96716  2.10210  3.39668  4.32672  4.61571  4.27412  4.18604  3.62350  3.29881  1.00478  5.46740  4.22846    343 v - - -
          2.68618  4.42225  2.77519  2.73123  3.46354  2.40513  3.72494  3.29354  2.67741  2.69355  4.24690  2.90347  2.73739  3.18146  2.89801  2.37887  2.77519  2.98518  4.58477  3.61503
          0.02806  3.98325  4.70560  0.61958  0.77255  0.49485  0.94074
    322   3.03082  4.41076  4.54899  4.02082  3.43802  4.27942  4.74547  1.81774  3.87802  1.91313  3.04279  4.28427  4.60328  4.16267  4.09977  3.63540  3.29076  1.08532  5.34632  4.14233    344 v - - -
          2.68618  4.42225  2.77519  2.73123  3.46354  2.40513  3.72494  3.29354  2.67741  2.69355  4.24690  2.90347  2.73739  3.18146  2.89801  2.37887  2.77519  2.98518  4.58477  3.61503
          0.02806  3.98325  4.70560  0.61958  0.77255  0.49485  0.94074
    323   2.47258  4.28326  3.81214  3.28024  3.33635  3.67293  4.07664  2.43937  3.13825  1.47134  2.99972  3.59434  4.09400  3.46727  3.40849  2.77532  2.94273  2.30325  4.95588  3.74152    345 l - - -
          2.68618  4.42225  2.77519  2.73123  3.46354  2.40513  3.72494  3.29354  2.67741  2.69355  4.24690  2.90347  2.73739  3.18146  2.89801  2.37887  2.77519  2.98518  4.58477  3.61503
          0.02806  3.98325  4.70560  0.61958  0.77255  0.49485  0.94074
    324   2.40321  4.24228  3.61292  3.26939  3.90656  3.17736  4.23271  2.88785  3.16837  2.82134  3.87458  3.45424  3.86137  3.54198  3.44146  2.62399  1.26113  2.44572  5.42689  4.18057    346 t - - -
          2.68618  4.42225  2.77519  2.73123  3.46354  2.40513  3.72494  3.29354  2.67741  2.69355  4.24690  2.90347  2.73739  3.18146  2.89801  2.37887  2.77519  2.98518  4.58477  3.61503
          0.02806  3.98325  4.70560  0.61958  0.77255  0.49485  0.94074
    325   3.28097  4.71098  4.36700  4.00836  3.18056  4.12211  4.62940  2.39176  3.77501  0.74996  3.17075  4.27305  4.53908  4.11679  3.93255  3.70738  3.57056  2.45766  5.09901  3.84757    347 l - - -
          2.68618  4.42225  2.77519  2.73123  3.46354  2.40513  3.72494  3.29354  2.67741  2.69355  4.24690  2.90347  2.73739  3.18146  2.89801  2.37887  2.77519  2.98518  4.58477  3.61503
          0.02806  3.98325  4.70560  0.61958  0.77255  0.49485  0.94074
    326   3.08920  4.41539  4.73869  4.22015  3.23373  4.40935  4.87754  1.18557  4.11592  1.93067  3.25181  4.45107  4.69904  4.34146  4.30661  3.77548  3.34402  1.47737  5.36219  4.15513    348 i - - -
          2.68618  4.42225  2.77519  2.73123  3.46354  2.40513  3.72494  3.29354  2.67741  2.69355  4.24690  2.90347  2.73739  3.18146  2.89801  2.37887  2.77519  2.98518  4.58477  3.61503
          0.02806  3.98325  4.70560  0.61958  0.77255  0.49485  0.94074
    327   1.54157  4.23977  3.40424  2.94660  3.81242  2.96513  3.95530  2.68624  2.91977  2.87503  3.75037  3.25229  3.54301  3.23711  3.26769  2.34053  2.73956  2.79661  5.21582  3.98027    349 a - - -
          2.68618  4.42225  2.77519  2.73123  3.46354  2.40513  3.72494  3.29354  2.67741  2.69355  4.24690  2.90347  2.73739  3.18146  2.89801  2.37887  2.77519  2.98518  4.58477  3.61503
          0.02806  3.98325  4.70560  0.61958  0.77255  0.49485  0.94074
    328   2.49299  4.50072  3.03024  2.64797  4.02959  3.23605  3.81545  3.40151  2.57014  3.07881  3.93069  2.59512  3.79415  3.02455  3.02291  2.50137  1.70024  2.96486  5.34662  4.06313    350 t - - -
          2.68618  4.42225  2.77519  2.73123  3.46354  2.40513  3.72494  3.29354  2.67741  2.69355  4.24690  2.90347  2.73739  3.18146  2.89801  2.37887  2.77519  2.98518  4.58477  3.61503
          0.02806  3.98325  4.70560  0.61958  0.77255  0.49485  0.94074
    329   2.66437  4.81731  3.05557  2.50180  4.06159  3.45142  3.61098  3.48657  2.26618  3.07322  3.90592  2.93383  3.84527  2.02143  2.30234  2.65657  2.88778  2.91662  5.27704  3.71298    351 q - - -
          2.68618  4.42225  2.77519  2.73123  3.46354  2.40513  3.72494  3.29354  2.67741  2.69355  4.24690  2.90347  2.73739  3.18146  2.89801  2.37887  2.77519  2.98518  4.58477  3.61503
          0.03846  3.98325  3.95804  0.61958  0.77255  0.48012  0.96419
    330   2.54097  4.94944  2.68952  2.24872  4.24033  3.20148  3.56807  3.68839  2.18621  3.16583  4.01018  2.69099  3.26536  2.59474  2.76439  2.53304  2.57989  3.24856  5.41752  4.04259    352 k - - -
          2.68618  4.42225  2.77520  2.73123  3.46354  2.40509  3.72495  3.29354  2.67741  2.69355  4.24690  2.90347  2.73740  3.18147  2.89801  2.37887  2.77520  2.98519  4.58477  3.61503
          0.06211  3.15321  4.04503  0.52881  0.88991  0.47943  0.96531
    331   2.53600  5.01235  2.63179  2.29534  4.32127  3.07945  3.57323  3.77686  2.13211  3.30150  4.07633  2.41976  3.54541  2.60954  2.59448  2.55577  2.80717  3.38624  5.47087  4.08816    354 k - - -
          2.68618  4.42225  2.77517  2.73121  3.46354  2.40513  3.72495  3.29354  2.67741  2.69355  4.24690  2.90347  2.73740  3.18146  2.89801  2.37887  2.77520  2.98518  4.58477  3.61503
          0.06466  3.55238  3.38267  0.62629  0.76479  0.48044  0.96368
    332   2.56577  5.05658  2.04747  2.20048  4.34956  3.31842  3.38309  3.80858  2.40897  3.34166  4.12945  2.63397  3.77493  2.65435  2.80676  2.57201  2.58072  3.42274  5.52255  4.12622    357 d - - -
          2.68618  4.42225  2.77519  2.73123  3.46354  2.40513  3.72494  3.29354  2.67741  2.69355  4.24690  2.90347  2.73739  3.18146  2.89801  2.37887  2.77519  2.98518  4.58477  3.61503
          0.02852  3.96714  4.68949  0.61958  0.77255  0.51088  0.91621
    333   2.46812  4.59038  2.73143  2.49866  4.24245  2.39229  3.79280  3.67890  2.66789  3.28407  4.09796  2.67285  3.53081  2.96921  3.11956  1.84940  2.63621  3.25369  5.50932  4.18466    358 s - - -
          2.68618  4.42225  2.77519  2.73123  3.46354  2.40513  3.72494  3.29354  2.67741  2.69355  4.24690  2.90347  2.73739  3.18146  2.89801  2.37887  2.77519  2.98518  4.58477  3.61503
          0.14876  3.96714  2.12613  0.61958  0.77255  0.51088  0.91621
    334   2.57505  4.83731  2.91757  2.25763  4.11497  3.18779  3.56692  3.39920  1.94446  3.02161  3.91628  2.90795  3.66851  2.65511  2.56161  2.57787  2.84156  3.19446  5.30701  3.98806    359 k - - -
          2.68618  4.42225  2.77519  2.73123  3.46354  2.40513  3.72494  3.29354  2.67741  2.69355  4.24690  2.90347  2.73739  3.18146  2.89801  2.37887  2.77519  2.98518  4.58477  3.61503
          0.03211  3.85049  4.57283  0.61958  0.77255  0.41358  1.08258
    335   2.40112  4.12756  4.09298  3.51382  2.37623  3.78014  4.07626  2.00981  3.40109  2.00946  3.04104  3.74368  4.13284  3.62232  3.59486  3.07086  2.83208  2.11486  4.73641  3.31540    360 l - - -
          2.68618  4.42225  2.77519  2.73123  3.46354  2.40513  3.72494  3.29354  2.67741  2.69355  4.24690  2.90347  2.73739  3.18146  2.89801  2.37887  2.77519  2.98518  4.58477  3.61503
          0.02781  3.99216  4.71451  0.61958  0.77255  0.48576  0.95510
    336   2.58587  4.14817  3.90874  3.33519  3.24865  3.55680  4.02532  2.20909  3.23761  1.84734  2.85421  3.62181  3.72744  3.49672  3.48346  2.99606  2.79500  1.92752  4.80564  3.60837    361 l - - -
          2.68618  4.42225  2.77519  2.73123  3.46354  2.40513  3.72494  3.29354  2.67741  2.69355  4.24690  2.90347  2.73739  3.18146  2.89801  2.37887  2.77519  2.98518  4.58477  3.61503
          0.02781  3.99216  4.71451  0.61958  0.77255  0.48576  0.95510
    337   2.58177  4.90103  2.74601  2.35702  4.18041  3.39817  3.59331  3.47105  1.76869  2.93373  3.97427  2.80057  3.80266  2.72963  2.69595  2.60253  2.85887  3.25614  5.37066  4.03110    362 k - - -
          2.68618  4.42225  2.77519  2.73123  3.46354  2.40513  3.72494  3.29354  2.67741  2.69355  4.24690  2.90347  2.73739  3.18146  2.89801  2.37887  2.77519  2.98518  4.58477  3.61503
          0.02781  3.99216  4.71451  0.61958  0.77255  0.48576  0.95510
    338   2.55275  4.39004  3.19769  2.70347  3.19756  3.48640  3.72236  2.69114  2.48733  2.56581  3.42115  2.90645  3.86904  2.95405  2.91334  2.71800  2.57762  2.53394  4.95437  3.33943    363 k - - -
          2.68618  4.42225  2.77519  2.73123  3.46354  2.40513  3.72494  3.29354  2.67741  2.69355  4.24690  2.90347  2.73739  3.18146  2.89801  2.37887  2.77519  2.98518  4.58477  3.61503
          0.02781  3.99216  4.71451  0.61958  0.77255  0.48576  0.95510
    339   3.17565  4.50177  4.79139  4.22936  2.96721  4.46080  4.79190  1.60624  4.11894  1.19466  2.87872  4.47306  4.67601  4.24836  4.25874  3.79963  3.40312  1.90162  5.16848  4.06030    364 l - - -
          2.68618  4.42225  2.77519  2.73123  3.46354  2.40513  3.72494  3.29354  2.67741  2.69355  4.24690  2.90347  2.73739  3.18146  2.89801  2.37887  2.77519  2.98518  4.58477  3.61503
          0.02781  3.99216  4.71451  0.61958  0.77255  0.48576  0.95510
    340   2.15810  4.58586  3.05817  2.53766  3.89209  2.93198  3.68418  3.12895  2.43957  2.93062  3.76974  3.01627  3.80272  2.68308  2.94554  2.25171  2.73805  2.91040  5.21018  3.91249    365 a - - -
          2.68618  4.42225  2.77519  2.73123  3.46354  2.40513  3.72494  3.29354  2.67741  2.69355  4.24690  2.90347  2.73739  3.18146  2.89801  2.37887  2.77519  2.98518  4.58477  3.61503
          0.02781  3.99216  4.71451  0.61958  0.77255  0.48576  0.95510
    341   2.62703  5.03271  2.40190  2.25071  4.32900  3.09464  3.58467  3.78748  2.21059  3.31558  4.09354  2.34195  3.77158  2.61926  2.78825  2.55287  2.86340  3.39863  5.48996  3.58286    366 k - - -
          2.68618  4.42225  2.77519  2.73123  3.46354  2.40513  3.72494  3.29354  2.67741  2.69355  4.24690  2.90347  2.73739  3.18146  2.89801  2.37887  2.77519  2.98518  4.58477  3.61503
          0.02781  3.99216  4.71451  0.61958  0.77255  0.48576  0.95510
    342   2.71614  4.20673  4.03087  3.47006  2.35010  3.48796  3.96525  2.47487  3.35625  1.59679  3.16968  3.70536  4.14408  3.58436  3.56553  3.07961  2.94970  2.24279  4.55926  2.99248    367 l - - -
          2.68618  4.42225  2.77519  2.73123  3.46354  2.40513  3.72494  3.29354  2.67741  2.69355  4.24690  2.90347  2.73739  3.18146  2.89801  2.37887  2.77519  2.98518  4.58477  3.61503
          0.02781  3.99216  4.71451  0.61958  0.77255  0.48576  0.95510
    343   2.23273  1.41099  3.94577  3.61207  3.91561  3.00208  4.35506  3.19108  3.47010  3.04568  3.96951  3.54334  3.75370  3.77051  3.65956  2.01272  2.72065  2.80339  5.37796  4.16168    368 c - - -
          2.68618  4.42225  2.77519  2.73123  3.46354  2.40513  3.72494  3.29354  2.67741  2.69355  4.24690  2.90347  2.73739  3.18146  2.89801  2.37887  2.77519  2.98518  4.58477  3.61503
          0.02781  3.99216  4.71451  0.61958  0.77255  0.48576  0.95510
    344   3.42358  4.86397  4.01652  3.76948  2.30590  3.97080  3.67999  3.41647  3.62361  2.83922  4.07932  3.87331  4.44240  3.90074  3.78229  3.54791  3.71114  3.29284  3.95386  0.78783    369 y - - -
          2.68618  4.42225  2.77519  2.73123  3.46354  2.40513  3.72494  3.29354  2.67741  2.69355  4.24690  2.90347  2.73739  3.18146  2.89801  2.37887  2.77519  2.98518  4.58477  3.61503
          0.02781  3.99216  4.71451  0.61958  0.77255  0.48576  0.95510
    345   2.01129  4.25362  3.31351  2.94567  4.13787  3.04709  4.04140  3.48136  2.96067  3.19775  4.04536  3.21846  1.88018  3.28537  3.31108  2.38870  2.14772  3.04434  5.48483  4.24593    370 p - - -
          2.68618  4.42225  2.77519  2.73123  3.46354  2.40513  3.72494  3.29354  2.67741  2.69355  4.24690  2.90347  2.73739  3.18146  2.89801  2.37887  2.77519  2.98518  4.58477  3.61503
          0.02781  3.99216  4.71451  0.61958  0.77255  0.48576  0.95510
    346   2.87616  5.08336  3.17776  2.56042  4.48416  3.54965  3.59711  3.85866  1.42118  3.34373  4.17848  2.96504  3.93742  2.72887  1.97006  2.78548  2.96534  3.51851  5.44297  4.20565    371 k - - -
          2.68618  4.42225  2.77519  2.73123  3.46354  2.40513  3.72494  3.29354  2.67741  2.69355  4.24690  2.90347  2.73739  3.18146  2.89801  2.37887  2.77519  2.98518  4.58477  3.61503
          0.02781  3.99216  4.71451  0.61958  0.77255  0.48576  0.95510
    347   3.39728  4.77508  4.30099  3.90810  2.09166  4.14847  3.52633  3.28333  3.64841  2.67713  3.87231  3.89561  4.50737  3.86747  3.78386  3.54258  3.63057  3.16822  1.31480  1.82247    372 w - - -
          2.68618  4.42225  2.77519  2.73123  3.46354  2.40513  3.72494  3.29354  2.67741  2.69355  4.24690  2.90347  2.73739  3.18146  2.89801  2.37887  2.77519  2.98518  4.58477  3.61503
          0.02781  3.99216  4.71451  0.61958  0.77255  0.48576  0.95510
    348   1.03459  4.16225  3.55536  3.29734  4.16814  3.00490  4.30921  3.24853  3.29306  3.15774  4.11519  3.40652  3.75524  3.61543  3.55811  2.47786  2.51219  2.85953  5.60646  4.39927    373 a - - -
          2.68618  4.42225  2.77519  2.73123  3.46354  2.40513  3.72494  3.29354  2.67741  2.69355  4.24690  2.90347  2.73739  3.18146  2.89801  2.37887  2.77519  2.98518  4.58477  3.61503
          0.02781  3.99216  4.71451  0.61958  0.77255  0.48576  0.95510
    349   2.74162  4.40530  3.64873  3.21147  3.32239  3.64663  4.04492  2.56554  3.03476  1.33942  3.40971  3.06197  4.10844  3.43698  3.30222  3.01067  3.02696  2.36676  4.95208  3.62816    374 l - - -
          2.68618  4.42225  2.77519  2.73123  3.46354  2.40513  3.72494  3.29354  2.67741  2.69355  4.24690  2.90347  2.73739  3.18146  2.89801  2.37887  2.77519  2.98518  4.58477  3.61503
          0.02781  3.99216  4.71451  0.61958  0.77255  0.48576  0.95510
    350   2.90631  5.26379  2.38365  1.21316  4.54250  3.30500  3.74603  4.02602  2.56426  3.55532  4.43774  2.81272  3.87617  2.63387  2.99826  2.84450  3.17782  3.66431  5.71930  4.31901    375 e - - -
          2.68618  4.42225  2.77519  2.73123  3.46354  2.40513  3.72494  3.29354  2.67741  2.69355  4.24690  2.90347  2.73739  3.18146  2.89801  2.37887  2.77519  2.98518  4.58477  3.61503
          0.02781  3.99216  4.71451  0.61958  0.77255  0.48576  0.95510
    351   0.94370  4.18640  3.47846  3.26398  4.26531  2.73089  4.31453  3.53144  3.32200  3.35262  4.25259  3.38833  3.74146  3.62728  3.58923  2.47916  2.78275  3.06514  5.63063  4.44211    376 a - - -
          2.68618  4.42225  2.77519  2.73123  3.46354  2.40513  3.72494  3.29354  2.67741  2.69355  4.24690  2.90347  2.73739  3.18146  2.89801  2.37887  2.77519  2.98518  4.58477  3.61503
          0.02781  3.99216  4.71451  0.61958  0.77255  0.48576  0.95510
    352   3.33322  4.66764  4.48570  4.06198  1.20974  4.24344  3.62605  2.91607  3.91222  2.04530  3.53988  4.00995  4.55069  3.98339  4.01278  3.58031  3.55692  2.87297  3.82558  1.86716    377 f - - -
          2.68618  4.42225  2.77519  2.73123  3.46354  2.40513  3.72494  3.29354  2.67741  2.69355  4.24690  2.90347  2.73739  3.18146  2.89801  2.37887  2.77519  2.98518  4.58477  3.61503
          0.02781  3.99216  4.71451  0.61958  0.77255  0.48576  0.95510
    353   3.06540  4.40736  4.65912  4.13166  3.30387  4.37039  4.81698  1.68144  4.02511  1.89436  3.27948  4.38122  4.66624  4.26983  4.23455  3.72556  3.31847  1.09445  5.35222  4.13620    378 v - - -
          2.68618  4.42225  2.77519  2.73123  3.46354  2.40513  3.72494  3.29354  2.67741  2.69355  4.24690  2.90347  2.73739  3.18146  2.89801  2.37887  2.77519  2.98518  4.58477  3.61503
          0.02781  3.99216  4.71451  0.61958  0.77255  0.48576  0.95510
    354   3.11561  4.42400  4.80082  4.28382  3.48808  4.47513  4.97788  1.22479  4.16716  1.88558  3.29241  4.51926  4.75401  4.41396  4.36106  3.84808  3.37044  1.36082  5.46749  4.28041    379 i - - -
          2.68618  4.42225  2.77519  2.73123  3.46354  2.40513  3.72494  3.29354  2.67741  2.69355  4.24690  2.90347  2.73739  3.18146  2.89801  2.37887  2.77519  2.98518  4.58477  3.61503
          0.02781  3.99216  4.71451  0.61958  0.77255  0.48576  0.95510
    355   1.37192  4.24219  3.33038  2.98674  4.14360  3.03480  4.06723  3.51862  2.97789  3.22375  4.07399  3.23791  3.72605  3.32176  3.12243  1.86755  2.73967  3.06942  5.49226  4.25367    380 a - - -
          2.68618  4.42225  2.77519  2.73123  3.46354  2.40513  3.72494  3.29354  2.67741  2.69355  4.24690  2.90347  2.73739  3.18146  2.89801  2.37887  2.77519  2.98518  4.58477  3.61503
          0.02781  3.99216  4.71451  0.61958  0.77255  0.48576  0.95510
    356   2.58525  4.68471  2.66285  2.51490  4.37524  2.88406  3.90380  3.86381  2.78470  3.49843  4.35644  1.33451  3.80127  3.11153  3.18836  2.65133  2.83991  3.41792  5.64913  4.29666    381 n - - -
          2.68618  4.42225  2.77519  2.73123  3.46354  2.40513  3.72494  3.29354  2.67741  2.69355  4.24690  2.90347  2.73739  3.18146  2.89801  2.37887  2.77519  2.98518  4.58477  3.61503
          0.02781  3.99216  4.71451  0.61958  0.77255  0.48576  0.95510
    357   1.01645  4.14970  3.50502  3.26483  4.20078  2.97141  4.29290  3.37048  3.28098  3.24709  4.16528  3.37389  3.72973  3.59860  3.54776  2.36642  2.64805  2.93911  5.61717  4.39915    382 a - - -
          2.68618  4.42225  2.77519  2.73123  3.46354  2.40513  3.72494  3.29354  2.67741  2.69355  4.24690  2.90347  2.73739  3.18146  2.89801  2.37887  2.77519  2.98518  4.58477  3.61503
          0.02781  3.99216  4.71451  0.61958  0.77255  0.48576  0.95510
    358   2.59995  5.03515  2.82542  1.93678  4.35132  3.39445  3.58569  3.78759  1.97273  3.30851  4.10087  2.81145  3.81071  2.44832  2.60985  2.66075  2.90682  3.23276  5.46715  4.11692    383 e - - -
          2.68618  4.42225  2.77519  2.73123  3.46354  2.40513  3.72494  3.29354  2.67741  2.69355  4.24690  2.90347  2.73739  3.18146  2.89801  2.37887  2.77519  2.98518  4.58477  3.61503
          0.02781  3.99216  4.71451  0.61958  0.77255  0.48576  0.95510
    359   2.82541  4.97177  3.21834  2.62696  4.32764  3.53816  3.61036  3.71245  1.95664  3.24120  3.86454  2.79038  3.92726  2.75385  1.53340  2.76441  3.03023  3.38953  5.37555  4.13094    384 r - - -
          2.68618  4.42225  2.77519  2.73123  3.46354  2.40513  3.72494  3.29354  2.67741  2.69355  4.24690  2.90347  2.73739  3.18146  2.89801  2.37887  2.77519  2.98518  4.58477  3.61503
          0.02781  3.99216  4.71451  0.61958  0.77255  0.48576  0.95510
    360   3.44776  4.83829  4.23583  3.90956  1.99632  4.16288  3.52932  3.26999  3.76370  2.66618  3.91655  3.90186  4.54218  3.91868  3.90765  3.56924  3.69939  3.17238  3.73990  0.90385    385 y - - -
          2.68618  4.42225  2.77519  2.73123  3.46354  2.40513  3.72494  3.29354  2.67741  2.69355  4.24690  2.90347  2.73739  3.18146  2.89801  2.37887  2.77519  2.98518  4.58477  3.61503
          0.02781  3.99216  4.71451  0.61958  0.77255  0.48576  0.95510
    361   2.54635  4.67685  2.84376  2.46913  3.91582  3.22937  3.65060  3.32407  2.44501  2.95513  3.79119  2.97197  3.81042  2.82949  2.77687  2.03649  2.76634  3.02138  5.22213  3.11268    386 s - - -
          2.68618  4.42225  2.77519  2.73123  3.46354  2.40513  3.72494  3.29354  2.67741  2.69355  4.24690  2.90347  2.73739  3.18146  2.89801  2.37887  2.77519  2.98518  4.58477  3.61503
          0.02781  3.99216  4.71451  0.61958  0.77255  0.48576  0.95510
    362   2.81973  4.58206  3.51790  3.43314  4.57091  0.56619  4.54500  4.20070  3.63061  3.83951  4.81708  3.68236  3.97699  3.94540  3.85245  2.99526  3.31029  3.70594  5.63333  4.67725    387 G - - -
          2.68618  4.42225  2.77519  2.73123  3.46354  2.40513  3.72494  3.29354  2.67741  2.69355  4.24690  2.90347  2.73739  3.18146  2.89801  2.37887  2.77519  2.98518  4.58477  3.61503
          0.02781  3.99216  4.71451  0.61958  0.77255  0.48576  0.95510
    363   2.97761  4.40131  4.50991  4.06180  3.55689  4.13682  4.81794  1.77716  3.91405  2.13464  3.42690  4.27215  4.56843  4.23733  4.13249  3.55013  3.28296  0.97844  5.45778  4.20239    388 v - - -
          2.68618  4.42225  2.77519  2.73123  3.46354  2.40513  3.72494  3.29354  2.67741  2.69355  4.24690  2.90347  2.73739  3.18146  2.89801  2.37887  2.77519  2.98518  4.58477  3.61503
          0.02781  3.99216  4.71451  0.61958  0.77255  0.48576  0.95510
    364   3.54111  4.87207  4.27849  4.01501  2.79772  3.86783  4.05405  3.57100  3.73523  2.94471  4.19908  4.14017  4.39582  4.11666  3.84213  3.74361  3.84783  3.46463  0.67499  2.79376    389 W - - -
          2.68618  4.42225  2.77519  2.73123  3.46354  2.40513  3.72494  3.29354  2.67741  2.69355  4.24690  2.90347  2.73739  3.18146  2.89801  2.37887  2.77519  2.98518  4.58477  3.61503
          0.02781  3.99216  4.71451  0.61958  0.77255  0.48576  0.95510
    365   3.24293  4.59363  4.73886  4.18238  3.13783  4.48860  4.81270  1.92107  4.03214  0.96159  2.82112  4.46785  4.69972  4.20698  4.19684  3.83454  3.47283  2.01793  5.20263  4.10451    390 l - - -
          2.68618  4.42225  2.77519  2.73123  3.46354  2.40513  3.72494  3.29354  2.67741  2.69355  4.24690  2.90347  2.73739  3.18146  2.89801  2.37887  2.77519  2.98518  4.58477  3.61503
          0.02781  3.99216  4.71451  0.61958  0.77255  0.48576  0.95510
    366   3.00658  4.39534  4.54132  4.04100  3.49780  4.23428  4.77706  1.12462  3.89225  2.00161  3.32879  4.28416  4.59281  4.19286  4.10815  3.60842  3.04297  1.65635  5.39772  4.19567    391 i - - -
          2.68618  4.42225  2.77519  2.73123  3.46354  2.40513  3.72494  3.29354  2.67741  2.69355  4.24690  2.90347  2.73739  3.18146  2.89801  2.37887  2.77519  2.98518  4.58477  3.61503
          0.02781  3.99216  4.71451  0.61958  0.77255  0.48576  0.95510
    367   2.38902  4.32941  3.20541  2.88818  4.06500  3.11619  3.99884  3.42116  2.87220  3.13652  4.01595  3.20145  3.77294  3.09117  3.19980  2.26741  1.39959  3.03153  5.42504  4.16558    392 t - - -
          2.68618  4.42225  2.77519  2.73123  3.46354  2.40513  3.72494  3.29354  2.67741  2.69355  4.24690  2.90347  2.73739  3.18146  2.89801  2.37887  2.77519  2.98518  4.58477  3.61503
          0.02781  3.99216  4.71451  0.61958  0.77255  0.48576  0.95510
    368   3.14392  4.97232  3.64712  3.13480  4.35737  3.60739  3.91635  3.90839  2.29308  3.40263  4.40075  3.48484  4.10511  3.13166  0.81019  3.22297  3.40234  3.62743  5.39250  4.25986    393 r - - -
          2.68618  4.42225  2.77519  2.73123  3.46354  2.40513  3.72494  3.29354  2.67741  2.69355  4.24690  2.90347  2.73739  3.18146  2.89801  2.37887  2.77519  2.98518  4.58477  3.61503
          0.02781  3.99216  4.71451  0.61958  0.77255  0.48576  0.95510
    369   2.72871  0.72693  4.27407  4.04187  4.00705  3.32533  4.66275  3.17189  3.86984  3.08145  4.20709  3.99704  4.04163  4.21112  3.97260  3.00042  3.20565  2.90811  5.39662  4.29358    394 c - - -
          2.68618  4.42225  2.77519  2.73123  3.46354  2.40513  3.72494  3.29354  2.67741  2.69355  4.24690  2.90347  2.73739  3.18146  2.89801  2.37887  2.77519  2.98518  4.58477  3.61503
          0.02781  3.99216  4.71451  0.61958  0.77255  0.48576  0.95510
    370   1.97927  4.22457  3.20794  2.97137  4.34202  1.43290  4.14687  3.76181  3.11717  3.43609  4.25656  3.07109  3.68993  3.39861  3.46071  2.19461  2.64444  3.21298  5.66561  4.43275    395 g - - -
          2.68618  4.42225  2.77519  2.73123  3.46354  2.40513  3.72494  3.29354  2.67741  2.69355  4.24690  2.90347  2.73739  3.18146  2.89801  2.37887  2.77519  2.98518  4.58477  3.61503
          0.02781  3.99216  4.71451  0.61958  0.77255  0.48576  0.95510
    371   2.01714  4.37744  3.30174  2.75462  3.58914  3.44353  3.76830  2.92537  2.70093  2.52123  3.33650  3.18160  3.86819  2.98044  3.08003  2.23791  2.79314  2.59995  5.00467  3.62902    396 a - - -
          2.68618  4.42225  2.77519  2.73123  3.46354  2.40513  3.72494  3.29354  2.67741  2.69355  4.24690  2.90347  2.73739  3.18146  2.89801  2.37887  2.77519  2.98518  4.58477  3.61503
          0.02781  3.99216  4.71451  0.61958  0.77255  0.48576  0.95510
    372   3.29134  4.71885  4.38125  4.02291  3.18459  4.13329  4.64116  2.39653  3.78946  0.74077  3.17244  4.28672  4.54889  4.12910  3.94544  3.71998  3.58061  2.46470  5.10600  3.85653    397 l - - -
          2.68618  4.42225  2.77519  2.73123  3.46354  2.40513  3.72494  3.29354  2.67741  2.69355  4.24690  2.90347  2.73739  3.18146  2.89801  2.37887  2.77519  2.98518  4.58477  3.61503
          0.02781  3.99216  4.71451  0.61958  0.77255  0.48576  0.95510
    373   2.49787  4.40448  3.28134  2.71840  3.56002  3.49669  3.72352  2.92964  2.48710  2.24421  2.82520  3.00722  3.87980  2.75272  3.00319  2.68318  2.80121  2.68860  4.96294  3.51723    398 l - - -
          2.68618  4.42225  2.77519  2.73123  3.46354  2.40513  3.72494  3.29354  2.67741  2.69355  4.24690  2.90347  2.73739  3.18146  2.89801  2.37887  2.77519  2.98518  4.58477  3.61503
          0.02781  3.99216  4.71451  0.61958  0.77255  0.48576  0.95510
    374   2.64942  5.02056  2.76404  2.28197  4.33492  3.10795  3.57769  3.77841  1.86507  3.29993  4.08415  2.81045  3.79379  2.49253  2.56229  2.51012  2.77489  3.39768  5.46190  4.10090    399 k - - -
          2.68618  4.42225  2.77519  2.73123  3.46354  2.40513  3.72494  3.29354  2.67741  2.69355  4.24690  2.90347  2.73739  3.18146  2.89801  2.37887  2.77519  2.98518  4.58477  3.61503
          0.02781  3.99216  4.71451  0.61958  0.77255  0.48576  0.95510
    375   2.56517  4.59502  3.07785  2.52435  3.53179  3.18701  3.65077  3.18765  2.46414  2.74955  3.68334  2.92214  3.82220  2.72016  2.77930  2.20393  2.69297  2.90681  5.12849  3.42371    400 s - - -
          2.68618  4.42225  2.77519  2.73123  3.46354  2.40513  3.72494  3.29354  2.67741  2.69355  4.24690  2.90347  2.73739  3.18146  2.89801  2.37887  2.77519  2.98518  4.58477  3.61503
          0.02781  3.99216  4.71451  0.61958  0.77255  0.48576  0.95510
    376   2.48327  4.52862  2.83346  2.63207  4.31196  1.44618  3.93079  3.78950  2.79100  3.41227  4.25351  2.65791  3.77266  3.14539  3.00979  2.51543  2.88695  3.32853  5.59369  4.28560    401 g - - -
          2.68618  4.42225  2.77519  2.73123  3.46354  2.40513  3.72494  3.29354  2.67741  2.69355  4.24690  2.90347  2.73739  3.18146  2.89801  2.37887  2.77519  2.98518  4.58477  3.61503
          0.02781  3.99216  4.71451  0.61958  0.77255  0.48576  0.95510
    377   3.44735  4.83827  4.23480  3.90871  1.99737  4.16218  3.52962  3.27011  3.76279  2.66647  3.91680  3.90150  4.54177  3.91829  3.90691  3.56883  3.69911  3.17241  3.74043  0.90369    402 y - - -
          2.68618  4.42225  2.77519  2.73123  3.46354  2.40513  3.72494  3.29354  2.67741  2.69355  4.24690  2.90347  2.73739  3.18146  2.89801  2.37887  2.77519  2.98518  4.58477  3.61503
          0.02781  3.99216  4.71451  0.61958  0.77255  0.48576  0.95510
    378   2.57079  5.17171  1.62335  2.19122  4.57671  3.22670  3.72931  4.06192  2.66460  3.59636  4.41498  2.19393  3.80505  2.88560  3.20730  2.42053  3.05662  3.63896  5.77366  4.33101    403 d - - -
          2.68618  4.42225  2.77519  2.73123  3.46354  2.40513  3.72494  3.29354  2.67741  2.69355  4.24690  2.90347  2.73739  3.18146  2.89801  2.37887  2.77519  2.98518  4.58477  3.61503
          0.02781  3.99216  4.71451  0.61958  0.77255  0.48576  0.95510
    379   3.17202  4.50226  4.76641  4.22216  3.25319  4.46582  4.85420  1.65889  4.09440  1.19308  3.05484  4.47834  4.70420  4.27946  4.26135  3.81881  3.41074  1.69159  5.27415  4.14993    404 l - - -
          2.68618  4.42225  2.77519  2.73123  3.46354  2.40513  3.72494  3.29354  2.67741  2.69355  4.24690  2.90347  2.73739  3.18146  2.89801  2.37887  2.77519  2.98518  4.58477  3.61503
          0.02781  3.99216  4.71451  0.61958  0.77255  0.48576  0.95510
    380   2.64534  5.05419  2.55445  2.21978  4.35517  3.24440  2.66896  3.81315  2.26648  3.33618  4.11627  2.43847  3.77913  2.67324  2.71898  2.48476  2.88136  3.42322  5.50528  4.11699    405 e - - -
          2.68618  4.42225  2.77519  2.73123  3.46354  2.40513  3.72494  3.29354  2.67741  2.69355  4.24690  2.90347  2.73739  3.18146  2.89801  2.37887  2.77519  2.98518  4.58477  3.61503
          0.02781  3.99216  4.71451  0.61958  0.77255  0.48576  0.95510
    381   2.71992  5.18304  1.91168  2.14773  4.47780  3.30805  2.72625  3.95707  2.44355  3.46536  4.25400  2.56106  3.79363  2.64617  2.80886  2.66660  2.96587  3.55348  5.62438  4.20587    406 d - - -
          2.68618  4.42225  2.77519  2.73123  3.46354  2.40513  3.72494  3.29354  2.67741  2.69355  4.24690  2.90347  2.73739  3.18146  2.89801  2.37887  2.77519  2.98518  4.58477  3.61503
          0.02781  3.99216  4.71451  0.61958  0.77255  0.48576  0.95510
    382   3.43055  4.74638  4.51109  4.13073  1.69414  4.23567  3.57335  3.11688  3.94322  2.45324  3.71295  4.02192  4.57309  4.02288  4.02534  3.62540  3.66447  3.05904  1.42648  2.05451    407 w - - -
          2.68618  4.42225  2.77519  2.73123  3.46354  2.40513  3.72494  3.29354  2.67741  2.69355  4.24690  2.90347  2.73739  3.18146  2.89801  2.37887  2.77519  2.98518  4.58477  3.61503
          0.02781  3.99216  4.71451  0.61958  0.77255  0.48576  0.95510
    383   2.49693  4.55970  2.95163  2.54196  3.57159  3.15085  3.57244  3.13943  2.52613  2.79747  3.32479  2.70924  3.60161  2.86303  2.95936  2.58386  2.63302  2.68136  5.10047  3.43346    408 a - - -
          2.68618  4.42225  2.77519  2.73123  3.46354  2.40513  3.72494  3.29354  2.67741  2.69355  4.24690  2.90347  2.73739  3.18146  2.89801  2.37887  2.77519  2.98518  4.58477  3.61503
          0.02781  3.99216  4.71451  0.61958  0.77255  0.48576  0.95510
    384   2.58748  4.31242  3.45063  2.88313  3.32528  3.55324  3.79380  2.71840  2.76986  1.82766  3.38145  3.28621  3.43299  3.06261  2.83409  2.80736  2.76696  2.56647  4.87187  3.49804    409 l - - -
          2.68618  4.42225  2.77519  2.73123  3.46354  2.40513  3.72494  3.29354  2.67741  2.69355  4.24690  2.90347  2.73739  3.18146  2.89801  2.37887  2.77519  2.98518  4.58477  3.61503
          0.02781  3.99216  4.71451  0.61958  0.77255  0.48576  0.95510
    385   2.33042  1.46682  3.78945  3.37692  3.77954  2.99768  4.16002  3.10305  3.14106  2.89587  3.80791  3.47255  3.80475  3.53873  3.06185  2.49656  2.76094  2.76612  5.21940  3.99976    410 c - - -
          2.68618  4.42225  2.77519  2.73123  3.46354  2.40513  3.72494  3.29354  2.67741  2.69355  4.24690  2.90347  2.73739  3.18146  2.89801  2.37887  2.77519  2.98518  4.58477  3.61503
          0.02781  3.99216  4.71451  0.61958  0.77255  0.48576  0.95510
    386   3.20574  4.53254  4.79295  4.25314  3.22664  4.49573  4.87420  1.52163  4.10994  1.18032  3.03183  4.51028  4.72590  4.29606  4.27027  3.85497  3.44419  1.85826  5.26879  4.14175    411 l - - -
          2.68618  4.42225  2.77519  2.73123  3.46354  2.40513  3.72494  3.29354  2.67741  2.69355  4.24690  2.90347  2.73739  3.18146  2.89801  2.37887  2.77519  2.98518  4.58477  3.61503
          0.02781  3.99216  4.71451  0.61958  0.77255  0.48576  0.95510
    387   2.48809  4.08872  3.99967  3.42090  2.93334  3.50793  4.02534  2.06691  3.31490  2.03986  2.96121  3.66446  4.07826  3.55142  3.52550  2.87155  2.83891  1.89672  4.74190  3.54545    412 v - - -
          2.68618  4.42225  2.77519  2.73123  3.46354  2.40513  3.72494  3.29354  2.67741  2.69355  4.24690  2.90347  2.73739  3.18146  2.89801  2.37887  2.77519  2.98518  4.58477  3.61503
          0.02781  3.99216  4.71451  0.61958  0.77255  0.48576  0.95510
    388   2.53138  4.09700  3.87760  3.29937  2.97050  3.66029  3.95578  1.97400  3.10732  2.07640  3.13142  3.47857  4.02935  3.45111  3.34103  2.86907  2.81109  2.06853  4.72514  3.52213    413 i - - -
          2.68618  4.42225  2.77519  2.73123  3.46354  2.40513  3.72494  3.29354  2.67741  2.69355  4.24690  2.90347  2.73739  3.18146  2.89801  2.37887  2.77519  2.98518  4.58477  3.61503
          0.02781  3.99216  4.71451  0.61958  0.77255  0.48576  0.95510
    389   3.18146  4.62321  4.49221  4.03393  3.13464  4.24235  4.67114  2.19427  3.80888  0.89150  3.03296  4.29196  4.58930  4.09887  3.98474  3.65729  3.45701  2.13205  5.13926  3.91873    414 l - - -
          2.68618  4.42225  2.77519  2.73123  3.46354  2.40513  3.72494  3.29354  2.67741  2.69355  4.24690  2.90347  2.73739  3.18146  2.89801  2.37887  2.77519  2.98518  4.58477  3.61503
          0.02781  3.99216  4.71451  0.61958  0.77255  0.48576  0.95510
    390   2.97229  4.33245  4.56834  4.00811  3.17826  4.23617  4.61319  1.42860  3.90265  1.81604  2.75687  4.23952  4.52530  4.10407  4.08107  3.56162  3.03684  1.62991  5.15321  3.99779    415 i - - -
          2.68618  4.42225  2.77519  2.73123  3.46354  2.40513  3.72494  3.29354  2.67741  2.69355  4.24690  2.90347  2.73739  3.18146  2.89801  2.37887  2.77519  2.98518  4.58477  3.61503
          0.02781  3.99216  4.71451  0.61958  0.77255  0.48576  0.95510
    391   2.64743  4.33364  4.36495  3.79522  3.02461  4.09679  4.42413  2.05533  3.69280  1.37937  2.79288  4.05728  4.39842  3.89588  3.89055  3.40382  3.14781  1.81070  5.01173  3.86380    416 l - - -
          2.68618  4.42225  2.77519  2.73123  3.46354  2.40513  3.72494  3.29354  2.67741  2.69355  4.24690  2.90347  2.73739  3.18146  2.89801  2.37887  2.77519  2.98518  4.58477  3.61503
          0.02781  3.99216  4.71451  0.61958  0.77255  0.48576  0.95510
    392   2.34711  4.14710  3.66783  3.09551  3.19735  3.58605  3.86723  2.34494  3.01964  2.33928  2.97509  3.36634  3.96355  3.29546  3.30755  2.79064  2.50462  2.33788  4.75022  2.80156    417 v - - -
          2.68618  4.42225  2.77519  2.73123  3.46354  2.40513  3.72494  3.29354  2.67741  2.69355  4.24690  2.90347  2.73739  3.18146  2.89801  2.37887  2.77519  2.98518  4.58477  3.61503
          0.02781  3.99216  4.71451  0.61958  0.77255  0.48576  0.95510
    393   2.81973  4.58206  3.51790  3.43314  4.57091  0.56619  4.54500  4.20070  3.63061  3.83951  4.81708  3.68236  3.97699  3.94540  3.85245  2.99526  3.31029  3.70594  5.63333  4.67725    418 G - - -
          2.68619  4.42227  2.77518  2.73125  3.46349  2.40510  3.72496  3.29356  2.67742  2.69356  4.24691  2.90348  2.73741  3.18143  2.89799  2.37888  2.77518  2.98520  4.58478  3.61491
          0.04073  3.47532  4.71451  0.96726  0.47824  0.48576  0.95510
    394   2.82288  4.34192  4.60697  4.06553  3.28540  4.29409  4.73081  1.50198  3.96864  1.93901  3.28724  4.30406  4.59607  4.20290  4.17117  3.63446  3.24223  1.28417  5.30053  4.11071    428 v - - -
          2.68618  4.42225  2.77519  2.73123  3.46354  2.40513  3.72494  3.29354  2.67741  2.69355  4.24690  2.90347  2.73739  3.18146  2.89801  2.37887  2.77519  2.98518  4.58477  3.61503
          0.03811  3.99216  3.96695  0.61958  0.77255  0.48576  0.95510
    395   2.37861  4.19243  3.94126  3.38444  3.35908  3.32272  4.12510  1.88926  3.29133  1.97701  3.29834  3.67666  4.13724  3.56699  3.55257  3.04710  2.91587  1.85014  4.94034  3.73368    429 v - - -
          2.68618  4.42225  2.77519  2.73123  3.46354  2.40513  3.72494  3.29354  2.67741  2.69355  4.24690  2.90347  2.73739  3.18146  2.89801  2.37887  2.77519  2.98518  4.58477  3.61503
          0.02809  3.98214  4.70449  0.61958  0.77255  0.49597  0.93900
    396   2.13874  3.21737  3.61417  3.08129  2.94570  3.23341  3.93530  2.83528  3.02067  2.57924  3.47367  3.36258  3.84750  3.30425  3.33016  2.10639  2.45267  2.57236  4.95412  3.73719    430 s - - -
          2.68618  4.42225  2.77519  2.73123  3.46354  2.40513  3.72494  3.29354  2.67741  2.69355  4.24690  2.90347  2.73739  3.18146  2.89801  2.37887  2.77519  2.98518  4.58477  3.61503
          0.02809  3.98214  4.70449  0.61958  0.77255  0.49597  0.93900
    397   2.94117  4.94246  3.06565  2.79812  4.31949  3.50913  3.77421  3.80398  2.23451  3.34892  4.26094  3.22031  3.99149  2.95914  1.09149  2.98764  3.19351  3.48824  5.39993  4.18184    431 r - - -
          2.68618  4.42225  2.77519  2.73123  3.46354  2.40513  3.72494  3.29354  2.67741  2.69355  4.24690  2.90347  2.73739  3.18146  2.89801  2.37887  2.77519  2.98518  4.58477  3.61503
          0.02809  3.98214  4.70449  0.61958  0.77255  0.49597  0.93900
    398   2.31112  3.90892  3.99246  3.41277  2.67296  3.45896  4.00758  2.10612  3.30592  2.12165  3.02011  3.65072  4.06076  3.53954  3.51274  2.97967  2.77099  2.04116  4.72077  3.52525    432 v - - -
          2.68618  4.42225  2.77519  2.73123  3.46354  2.40513  3.72494  3.29354  2.67741  2.69355  4.24690  2.90347  2.73739  3.18146  2.89801  2.37887  2.77519  2.98518  4.58477  3.61503
          0.02809  3.98214  4.70449  0.61958  0.77255  0.49597  0.93900
    399   2.75275  4.23476  4.29934  3.73742  3.19246  4.00720  4.37468  1.61260  3.63180  1.80441  3.23133  3.98246  4.34520  3.87110  3.84111  3.18070  2.96685  1.67310  5.03176  3.84041    433 i - - -
          2.68618  4.42225  2.77519  2.73123  3.46354  2.40513  3.72494  3.29354  2.67741  2.69355  4.24690  2.90347  2.73739  3.18146  2.89801  2.37887  2.77519  2.98518  4.58477  3.61503
          0.02809  3.98214  4.70449  0.61958  0.77255  0.49597  0.93900
    400   1.08571  4.13228  3.48577  3.22197  4.21672  2.94592  4.25487  3.47081  3.24616  3.28759  4.16423  3.33946  3.70079  3.55140  3.52632  2.17738  2.60320  3.00091  5.60495  4.39531    434 a - - -
          2.68618  4.42225  2.77519  2.73123  3.46354  2.40513  3.72494  3.29354  2.67741  2.69355  4.24690  2.90347  2.73739  3.18146  2.89801  2.37887  2.77519  2.98518  4.58477  3.61503
          0.02809  3.98214  4.70449  0.61958  0.77255  0.47943  0.96531
    401   2.94057  4.34251  4.33002  3.80608  1.59724  3.98289  3.78211  2.51842  3.66974  1.99054  3.28780  3.87930  4.31296  3.80363  3.79838  3.28971  3.16668  2.45067  3.82671  2.21926    435 f - - -
          2.68618  4.42225  2.77519  2.73123  3.46354  2.40513  3.72494  3.29354  2.67741  2.69355  4.24690  2.90347  2.73739  3.18146  2.89801  2.37887  2.77519  2.98518  4.58477  3.61503
          0.02781  3.99216  4.71451  0.61958  0.77255  0.48576  0.95510
    402   2.62362  4.14976  4.04094  3.46974  2.21836  3.77244  4.06420  2.09018  3.36002  1.98513  3.17552  3.44416  4.13311  3.59841  3.57309  3.06413  2.85539  2.03753  4.74819  3.51169    436 l - - -
          2.68618  4.42225  2.77519  2.73123  3.46354  2.40513  3.72494  3.29354  2.67741  2.69355  4.24690  2.90347  2.73739  3.18146  2.89801  2.37887  2.77519  2.98518  4.58477  3.61503
          0.02781  3.99216  4.71451  0.61958  0.77255  0.48576  0.95510
    403   2.52069  2.70503  3.61475  3.05171  3.25575  2.75495  3.86476  2.66504  2.97793  2.32035  3.14912  3.38644  3.92939  3.26497  3.28050  2.60045  2.77491  2.42101  4.80316  3.47872    437 l - - -
          2.68618  4.42225  2.77519  2.73123  3.46354  2.40513  3.72494  3.29354  2.67741  2.69355  4.24690  2.90347  2.73739  3.18146  2.89801  2.37887  2.77519  2.98518  4.58477  3.61503
          0.02781  3.99216  4.71451  0.61958  0.77255  0.48576  0.95510
    404   2.65418  4.30433  3.81567  3.27599  3.27445  3.73026  4.04890  2.45803  3.11112  1.79388  2.01179  3.33346  4.11799  3.45186  3.37447  3.03485  2.96498  2.33808  4.90066  3.67376    438 l - - -
          2.68618  4.42225  2.77519  2.73123  3.46354  2.40513  3.72494  3.29354  2.67741  2.69355  4.24690  2.90347  2.73739  3.18146  2.89801  2.37887  2.77519  2.98518  4.58477  3.61503
          0.02781  3.99216  4.71451  0.61958  0.77255  0.48576  0.95510
    405   2.67787  4.20062  4.12208  3.30526  2.80129  3.88031  4.19828  2.02262  3.45122  1.89660  3.19198  3.81710  4.22532  3.69335  3.67328  3.17453  2.97451  1.61057  4.89583  3.69726    439 v - - -
          2.68618  4.42225  2.77519  2.73123  3.46354  2.40513  3.72494  3.29354  2.67741  2.69355  4.24690  2.90347  2.73739  3.18146  2.89801  2.37887  2.77519  2.98518  4.58477  3.61503
          0.02781  3.99216  4.71451  0.61958  0.77255  0.48576  0.95510
    406   2.58735  4.29685  3.47107  2.79670  3.25652  3.56934  3.83267  2.39527  2.77681  2.38892  3.28390  3.31231  3.95062  3.15986  3.18429  2.82287  2.04196  2.44770  4.90451  3.66902    440 t - - -
          2.68618  4.42225  2.77519  2.73123  3.46354  2.40513  3.72494  3.29354  2.67741  2.69355  4.24690  2.90347  2.73739  3.18146  2.89801  2.37887  2.77519  2.98518  4.58477  3.61503
          0.02781  3.99216  4.71451  0.61958  0.77255  0.48576  0.95510
    407   2.57250  4.18442  3.79518  3.23770  2.04375  3.65488  3.87341  2.52013  3.14305  2.17686  3.26562  3.52728  4.03508  3.40763  3.40163  2.61098  2.79356  2.39572  4.59958  3.07931    441 f - - -
          2.68618  4.42225  2.77519  2.73123  3.46354  2.40513  3.72494  3.29354  2.67741  2.69355  4.24690  2.90347  2.73739  3.18146  2.89801  2.37887  2.77519  2.98518  4.58477  3.61503
          0.02781  3.99216  4.71451  0.61958  0.77255  0.48576  0.95510
    408   2.53878  4.99910  2.88065  2.37349  4.31123  3.29489  3.26031  3.74490  2.11513  3.27232  4.06488  2.56898  3.80840  2.17324  2.52787  2.65112  2.83731  3.37594  5.43621  4.09214    442 k - - -
          2.68618  4.42225  2.77519  2.73123  3.46354  2.40513  3.72494  3.29354  2.67741  2.69355  4.24690  2.90347  2.73739  3.18146  2.89801  2.37887  2.77519  2.98518  4.58477  3.61503
          0.02781  3.99216  4.71451  0.61958  0.77255  0.48576  0.95510
    409   2.98054  5.14136  3.32797  2.70740  4.57760  3.47918  3.59889  3.93435  1.31037  3.38795  4.24063  3.13532  3.99351  2.65697  1.81165  2.97220  3.15710  3.60478  5.45010  4.25495    443 k - - -
          2.68618  4.42225  2.77519  2.73123  3.46354  2.40513  3.72494  3.29354  2.67741  2.69355  4.24690  2.90347  2.73739  3.18146  2.89801  2.37887  2.77519  2.98518  4.58477  3.61503
          0.02781  3.99216  4.71451  0.61958  0.77255  0.48576  0.95510
    410   2.63084  4.88162  3.05674  2.49598  4.19883  3.25658  3.60451  3.60148  1.64456  3.16342  3.66019  2.92572  3.84658  2.74659  2.39930  2.56375  2.90619  3.26748  5.35002  4.05348    444 k - - -
          2.68618  4.42225  2.77519  2.73123  3.46354  2.40513  3.72494  3.29354  2.67741  2.69355  4.24690  2.90347  2.73739  3.18146  2.89801  2.37887  2.77519  2.98518  4.58477  3.61503
          0.01880  3.98316        *  0.61958  0.77255  0.00000        *
//
