# Supplementary material for: The ATP Binding Cassette (ABC) Transporter Gene Family in Lotus (Nelumbo Adans.): Genome-Wide Survey, Characterization and Gene Expression Profile
Source: Biology (Basel). 2026 Mar 14;15(6):469. doi: 10.3390/biology15060469 (PMC13023602; doi:10.3390/biology15060469)
Supplement: Supplementary file 1 [file biology-15-00469-s001.zip › Supplementary Table S3.xlsx]

## Sheet: Sheet1
Supplementary Table S3 Structural, physicochemical properties and subcellular localisation analysis of the ABC transporters in Nelumbo
Protein No．	Protein ID	Number of amino acids	Isoelectric point	Molecular weight (Da)	Instability index	Average of hydropathicity	Aliphatic index	Subcellular location	Topology	Annotation
NnABCA1	XP_010279593.1	1811	7.65	201916	35.13	0.164	99.59	PM	TMD-NBD-TMD-NBD	ABC transporter A family member 1
NnABCA2-1	XP_010256698.1	973	7.21	107892	38.22	0.061	91.01	ER	TMD-NBD	ABC transporter A family member 2-like isoform X1
NnABCA2-2	XP_010242392.1	974	6.42	108086	40.8	0.076	92.53	ER	TMD-NBD	ABC transporter A family member 2-like
NnABCA7-1	XP_010256756.1	945	8.14	106394	38.49	-0.003	90.22	PM	TMD-NBD	ABC transporter A family member 7-like isoform X1
NnABCA7-2	XP_010242394.1	949	6.92	106151	36.28	0.01	92.43	PM	TMD-NBD	ABC transporter A family member 7-like
NnABCA8-1	XP_010261074.1	930	8.82	105585	39.66	0.026	96.74	PM	TMD-NBD	ABC transporter A family member 8-like isoform X1
NnABCA8-2	XP_010243317.1	937	8.87	105965	41.89	0.066	98.07	PM	TMD-NBD	ABC transporter A family member 8-like isoform X1
NnABCB1-1	XP_010267196.2	1325	7.8	145216	36.67	0.03	94.77	PM	TMD-NBD-TMD-NBD	ABC transporter B family member 1-like
NnABCB11-1	XP_010271026.2	1345	8.64	145284	33.14	0.054	97.57	PM	TMD-NBD-TMD-NBD	ABC transporter B family member 11-like isoform X1
NnABCB11-2	XP_010241472.1	772	5.99	83811.7	33.55	-0.079	90.25	PM	TMD-NBD-TMD	ABC transporter B family member 11-like
NnABCB1-2	XP_010241797.1	1356	7.82	148248	37.66	0.017	94.07	PM	TMD-NBD-TMD-NBD	ABC transporter B family member 1
NnABCB13	XP_010266821.1	1248	6.77	136376	40.05	0.198	106.78	PM	TMD-NBD-TMD-NBD	ABC transporter B family member 13-like
NnABCB15-1	XP_010272126.1	1248	8.7	136249	39.58	0.121	99.54	PM	TMD-NBD-TMD-NBD	ABC transporter B family member 15-like isoform X1
NnABCB15-2	XP_010255510.1	1255	8.68	136921	41.27	0.064	98.39	PM	TMD-NBD-TMD-NBD	ABC transporter B family member 15-like
NnABCB19	XP_010256924.1	1249	8.43	135970	38.31	0.129	100.76	PM	TMD-NBD-TMD-NBD	ABC transporter B family member 19
NnABCB20-1	XP_010260045.1	1401	6.34	155494	46.27	0.088	103.25	PM	TMD-NBD-TMD-NBD	ABC transporter B family member 20
NnABCB20-2	XP_010253317.1	1402	6.28	155453	47.03	0.096	103.3	PM	TMD-NBD-TMD-NBD	ABC transporter B family member 20
NnABCB21	XP_010271028.1	1305	6.92	141830	35.8	0.112	98.73	PM	TMD-NBD-TMD-NBD	ABC transporter B family member 21-like
NnABCB2-1	XP_010274279.1	1252	8.95	138293	36.04	0.139	103.51	PM	TMD-NBD-TMD-NBD	ABC transporter B family member 2-like isoform X1
NnABCB2-2	XP_010240898.1	1246	9.22	137421	35.88	0.137	103.7	PM	TMD-NBD-TMD-NBD	ABC transporter B family member 2-like
NnABCB25-1	XP_010257994.1	635	9.25	68407	30.78	0.112	102.93	VM	TMD-NBD	ABC transporter B family member 25
NnABCB25-2	XP_010251771.1	749	9.47	83019.6	30.78	-0.01	96.22	Mi	TMD-NBD	ABC transporter B family member 25, mitochondrial
NnABCB26	XP_010251085.1	700	9.4	78806.8	41.4	0.132	108.07	CM	TMD-NBD	ABC transporter B family member 26, chloroplastic
NnABCB28	XP_010255552.1	717	9.01	78578.9	35.38	0.144	103.78	PM	TMD-NBD	ABC transporter B family member 28
NnABCB29	XP_010245202.1	646	9.21	71244	33.04	0.214	112.11	CM	TMD-NBD	ABC transporter B family member 29, chloroplastic
NnABCB4-1	XP_019056168.1	1230	8.41	133658	34.8	0.155	102.05	PM	TMD-NBD-TMD-NBD	ABC transporter B family member 4-like
NnABCB4-2	XP_010271023.2	1300	7.29	140736	35.1	0.14	101.56	PM	TMD-NBD-TMD-NBD	ABC transporter B family member 4-like
NnABCB4-3	XP_010271027.1	1165	8.82	125920	33.64	0.11	100.84	PM	TMD-NBD-TMD-NBD	ABC transporter B family member 4-like isoform X3
NnABCB8	XP_010249502.1	1240	8.89	135764	31.08	0.113	98.15	PM	TMD-NBD-TMD-NBD	putative ABC transporter B family member 8
NnABCB9-1	XP_019055136.1	1264	7.91	146703	37.83	0.144	102.41	PM	TMD-NBD-TMD-NBD	ABC transporter B family member 9-like isoform X1
NnABCB9-2	XP_010273385.1	1277	6.86	137812	36.53	0.123	101.23	PM	TMD-NBD-TMD-NBD	ABC transporter B family member 9
NnABCB9-3	XP_010272658.1	1266	7.88	136788	39.66	0.157	101.71	PM	TMD-NBD-TMD-NBD	ABC transporter B family member 9-like
NnABCC10-1	XP_010251554.1	1483	8.1	165664	36.69	0.212	108.09	PM	TMD-NBD-TMD-NBD	ABC transporter C family member 10-like
NnABCC10-2	XP_010261464.1	1478	8.25	165745	36.91	0.221	108.16	PM	NBD-TMD	ABC transporter C family member 10-like isoform X1
NnABCC13	XP_019052126.1	1107	6.77	122881	44.34	0.266	107.74	PM	TMD-NBD-TMD-NBD	ABC transporter C family member 13 isoform X1
NnABCC15-1	XP_010269958.1	1507	6.93	168139	40.66	0.106	104.92	PM	TMD-NBD-TMD-NBD	putative ABC transporter C family member 15 isoform X1
NnABCC15-2	XP_010248873.1	1451	8.54	16232.4	34.68	0.14	107.18	PM	TMD-NBD-TMD-NBD	putative ABC transporter C family member 15
NnABCC15-3	XP_010250841.1	1447	8.57	162167	38.7	0.124	106.72	PM	TMD-NBD-TMD-NBD	putative ABC transporter C family member 15
NnABCC15-4	XP_010269957.1	1511	8.28	169132	39.27	0.142	106.18	PM	TMD-NBD-TMD-NBD	LOW QUALITY PROTEIN: putative ABC transporter C family member 15
NnABCC15-5	XP_019055475.1	1521	8.07	170016	41.27	0.124	107.01	PM	TMD-NBD-TMD-NBD	putative ABC transporter C family member 15
NnABCC2	XP_010244516.1	1622	7.89	182365	41.09	0.1	105.41	PM	TMD-NBD-TMD-NBD	ABC transporter C family member 2-like
NnABCC3-1	XP_010252731.1	1499	7.67	167721	37.71	0.162	102.85	VM	TMD-NBD-TMD-NBD	ABC transporter C family member 3-like isoform X1
NnABCC3-2	XP_010250038.1	1489	6.41	167242	37.05	0.218	108.99	PM	TMD-NBD-TMD-NBD	LOW QUALITY PROTEIN: ABC transporter C family member 3-like
NnABCC4	XP_010259592.1	1535	8.77	172182	34.38	0.157	101.73	PM	TMD-NBD-TMD-NBD	ABC transporter C family member 4-like isoform X1
NnABCC5-1	XP_010262469.1	1545	8.52	171941	40.4	0.178	106.4	PM	TMD-NBD-TMD-NBD	ABC transporter C family member 5 isoform X1
NnABCC5-2	XP_010264828.1	1516	8.45	169086	42.12	0.186	105.26	PM	TMD-NBD-TMD-NBD	ABC transporter C family member 5-like
NnABCC8-1	XP_019054497.1	1463	8.2	163413	36.07	0.208	106.53	PM	TMD-NBD-TMD-NBD	ABC transporter C family member 8-like
NnABCC8-2	XP_010262193.1	1470	8.32	163849	35.87	0.272	111.01	PM	TMD-NBD-TMD-NBD	ABC transporter C family member 8-like
NnABCD1-1	XP_010277351.1	936	6.67	104827	41.27	-0.092	98.82	Cy,Pe	NBD-TMD-NBD	ABC transporter D family member 1
NnABCD1-2	XP_010248156.1	403	6.84	46367.8	34.62	-0.082	95.53	Pe	TMD	ABC transporter D family member 1-like
NnABCD2	XP_010260906.2	714	8.53	80432.4	38.83	-0.085	94.78	Pe	TMD-NBD	ABC transporter D family member 2, chloroplastic
NnABCE2-1	XP_010272250.1	605	8.02	86307	33.72	-0.215	95.36	Cy	NBD-NBD	ABC transporter E family member 2
NnABCE2-2	XP_010275149.1	605	8.31	68328	32.76	-0.231	94.69	Cy	NBD-NBD	ABC transporter E family member 2-like
NnABCF1-1	XP_010241807.1	604	6.44	67224.1	34.19	-0.298	90.5	Cy,Ch	NBD-NBD	ABC transporter F family member 1 isoform X1
NnABCF1-2	XP_010253986.1	600	6.18	67052.7	37.56	-0.333	90.12	Cy	NBD-NBD	ABC transporter F family member 1-like
NnABCF3	XP_010266595.1	718	6.06	80169.5	36.5	-0.311	88.66	Cy	NBD-NBD	ABC transporter F family member 3
NnABCF4	XP_010261603.1	727	5.88	80943.5	37.35	-0.634	81.95	Cy	NBD-NBD	ABC transporter F family member 4
NnABCF5-1	XP_010261097.1	709	7.52	79957.8	35.26	-0.477	88.29	Pe,Ch	NBD-NBD	ABC transporter F family member 5
NnABCF5-2	XP_010243332.1	711	7.94	80178.7	39.73	-0.496	88.44	Ch,Pe	NBD-NBD	ABC transporter F family member 5-like
NnABCG10-1	XP_010277768.1	624	9.06	70037.6	39.36	0.14	99.01	VM	NBD-TMD	ABC transporter G family member 10-like
NnABCG10-2	XP_010279102.1	582	9.17	65620.2	38.12	0.11	98.45	PM	NBD-TMD	ABC transporter G family member 10-like
NnABCG11-1	XP_010274916.1	704	8.82	78701.2	35.2	0.121	94.57	PM	NBD-TMD	ABC transporter G family member 11
NnABCG11-2	XP_010273011.1	749	6.62	83390	44.12	-0.043	85.67	PM	NBD-TMD	ABC transporter G family member 11-like
NnABCG11-3	XP_010258617.1	722	7.56	81088.2	47.95	-0.11	86.16	PM	NBD-TMD	ABC transporter G family member 11-like
NnABCG11-4	XP_010267226.1	749	7.26	83094.3	43.25	-0.073	82.54	PM	NBD-TMD	ABC transporter G family member 11-like
NnABCG11-5	XP_010267240.1	743	6.59	81657.1	46.24	0.023	88.86	PM	NBD-TMD	ABC transporter G family member 11-like
NnABCG14-1	XP_010275138.1	654	9.11	73099.8	39.31	0.073	98.07	PM	NBD-TMD	ABC transporter G family member 14
NnABCG14-2	XP_010251517.1	650	8.98	72634.3	35.48	0.107	97.92	PM	NBD-TMD	ABC transporter G family member 14-like
NnABCG15-1	XP_019056036.1	684	8.97	76452.9	37.34	0.161	96.17	PM	NBD-TMD	ABC transporter G family member 15-like
NnABCG15-2	XP_010247569.1	224	10.6	25332.9	46.21	0.288	102.23	PM	TMD	ABC transporter G family member 15-like
NnABCG15-3	XP_010269759.1	683	9.23	76496.2	40.37	0.132	96.19	PM	NBD-TMD	ABC transporter G family member 15-like
NnABCG15-4	XP_010279497.1	688	9.27	76963.7	43.51	0.11	98.34	PM	NBD-TMD	ABC transporter G family member 15-like isoform X1
NnABCG15-5	XP_010269756.1	705	8.74	78358.1	47.85	0.189	99.01	PM	NBD-TMD	ABC transporter G family member 15-like
NnABCG15-6	XP_010279500.1	683	9.07	76469.7	43.9	0.107	96.49	PM	NBD-TMD	ABC transporter G family member 15-like
NnABCG15-7	XP_010269761.1	685	8.61	76277.5	41.45	0.127	96.07	PM	NBD-TMD	ABC transporter G family member 15-like
NnABCG21-1	XP_010265331.1	666	8.96	73673.5	39.34	0.118	101.86	PM	NBD-TMD	ABC transporter G family member 21-like
NnABCG21-2	XP_010262410.1	685	8.84	75910.9	46.97	0.015	95.04	PM	NBD-TMD	ABC transporter G family member 21-like
NnABCG22-1	XP_010248083.1	754	9.24	83274.6	38.38	0.046	96.47	PM	NBD-TMD	ABC transporter G family member 22 isoform X1
NnABCG22-2	XP_010244001.1	801	8.85	88870.3	43.75	-0.082	93.48	PM	NBD-TMD	ABC transporter G family member 22-like isoform X1
NnABCG22-3	XP_019052049.1	568	9.67	63627.3	35.57	0.098	98.54	PM	NBD-TMD	ABC transporter G family member 22-like isoform X1
NnABCG23	XP_010276652.1	645	9.17	73125.5	52.02	0.187	102.45	VM	NBD-TMD	ABC transporter G family member 23
NnABCG25	XP_010256405.1	663	9.28	72606.6	34.59	0.179	98.05	PM	NBD-TMD	ABC transporter G family member 25
NnABCG26	XP_010265777.1	687	8.81	78193.5	45.49	0.03	94.61	PM	NBD-TMD	LOW QUALITY PROTEIN: ABC transporter G family member 26
NnABCG28-1	XP_019052969.1	924	9	102334	42.28	-0.131	88.83	PM	NBD-TMD	ABC transporter G family member 28-like, partial
NnABCG28-2	XP_010241865.1	772	9.15	84704.2	45.27	-0.339	79.12	PM	NBD	ABC transporter G family member 28-like
NnABCG28-3	XP_010262924.2	401	8.23	45024.3	39.19	0.167	102.09	PM	TMD	ABC transporter G family member 28-like
NnABCG3-1	XP_010241828.1	723	8.72	80362.4	45.21	0.248	99.13	PM	NBD-TMD	ABC transporter G family member 3-like
NnABCG31-1	XP_019052923.1	1456	8.96	164130	38.27	0.078	95.54	PM	NBD-TMD-PDR-NBD-TMD	LOW QUALITY PROTEIN: ABC transporter G family member 31-like
NnABCG31-2	XP_010262843.1	1419	8.74	159694	38.86	0.086	93.28	PM	NBD-TMD-PDR-NBD-TMD	ABC transporter G family member 31-like
NnABCG32	XP_010249907.1	1421	8.16	161882	39.3	0.099	96.03	PM	NBD-TMD-PDR-NBD-TMD	ABC transporter G family member 32
NnABCG3-2	XP_010253968.1	721	8.74	79998.5	41.91	0.193	97.09	PM	NBD-TMD	ABC transporter G family member 3-like
NnABCG36	XP_010267164.1	1497	8.56	170143	38.11	0	93.48	PM	NBD-TMD-PDR-NBD-TMD	ABC transporter G family member 36-like
NnABCG39-1	XP_010249928.1	1453	8.59	164059	42.6	0.008	92.87	PM	NBD-TMD-PDR-NBD-TMD	ABC transporter G family member 39-like
NnABCG39-2	XP_010254254.1	1435	8.51	162061	37.06	0.04	95.62	PM	NBD-TMD-PDR-NBD-TMD	ABC transporter G family member 39-like isoform X2
NnABCG39-3	XP_010273227.1	1403	8.45	159637	37.15	0.04	93.79	PM	NBD-TMD-PDR-NBD-TMD	ABC transporter G family member 39-like
NnABCG42	XP_010250339.1	1271	8.02	144290	35.12	0.054	91.75	PM	NBD-TMD-PDR-NBD-TMD	ABC transporter G family member 42-like
NnABCG5-1	XP_010260431.1	643	8.66	72765.8	45.89	0.097	104.28	VM	NBD-TMD	ABC transporter G family member 5-like
NnABCG5-2	XP_010270351.1	635	8.94	71527.4	40.53	0.14	105.72	PM	NBD-TMD	ABC transporter G family member 5-like
NnABCG6-1	XP_010259980.1	752	9.28	83644.5	36.92	0.085	95.16	VM	NBD-TMD	ABC transporter G family member 6-like
NnABCG6-2	XP_010253396.1	754	9.19	83377.5	39.61	0.115	93.1	VM	NBD-TMD	ABC transporter G family member 6-like
NnABCG7	XP_010243793.1	728	7.98	79903	40.27	-0.049	93.41	PM	NBD-TMD	ABC transporter G family member 7
NnABCG8	XP_010276664.1	604	9.33	66653.6	46.07	0.318	109.49	VM	NBD-TMD	ABC transporter G family member 8-like
NnABCG9	XP_010277245.1	981	8.81	108686	38.37	0.127	97.45	PM	NBD-TMD	ABC transporter G family member 9-like
NnABCI1	XP_010276280.1	224	10.07	25209.7	47.32	-0.033	111.43	PM	NBD	ABC transporter I family member 1
NnABCI10-1	XP_010270392.1	262	7.74	28767.1	34.07	-0.087	95.95	CM	NBD	ABC transporter I family member 10, chloroplastic isoform X1
NnABCI10-2	XP_010275970.1	345	8.5	37694.3	39.19	-0.08	95.22	Ch	NBD	protein TRIGALACTOSYLDIACYLGLYCEROL 3, chloroplastic
NnABCI11	XP_010250653.1	277	8.8	30706.6	44.06	-0.019	110.07	Ch	NBD	ABC transporter I family member 11, chloroplastic isoform X1
NnABCI17	XP_010265390.1	261	6.85	28168.8	27.07	0.039	113.83	PM	NBD	ABC transporter I family member 17 isoform X1
NnABCI19	XP_010262357.1	302	6.16	33874.8	55.16	-0.228	92.28	Nu,Cy	NBD	ABC transporter I family member 19
NnABCI20	XP_010270871.1	327	9.21	36692.5	42.84	-0.257	92.42	Cy	NBD	ABC transporter I family member 20
NnABCI6	XP_010252003.1	324	6.62	35622.8	43.5	-0.166	98.63	Ch,Mi	NBD	ABC transporter I family member 6, chloroplastic
NnPDR1-1	XP_010249929.1	1445	6.52	163767	42.36	0.032	91.95	PM	NBD-TMD-PDR-NBD-TMD	pleiotropic drug resistance protein 1-like
NnPDR1-2	XP_010249930.1	1444	6.96	163501	41.5	0.033	91.68	PM	NBD-TMD-PDR-NBD-TMD	pleiotropic drug resistance protein 1-like
NnPDR1-3	XP_010254256.1	1454	7.31	164280	41.16	0.034	93.38	PM	NBD-TMD-PDR-NBD-TMD	pleiotropic drug resistance protein 1-like
NnPDR1-4	XP_010254258.1	1449	6.87	164587	37.99	0.044	94.11	PM	NBD-TMD-PDR-NBD-TMD	pleiotropic drug resistance protein 1-like
NnPDR1-5	XP_010273226.1	1432	8.71	162409	38.36	0.057	93	PM	NBD-TMD-PDR-NBD-TMD	pleiotropic drug resistance protein 1-like
NnPDR1-6	XP_010254261.1	1457	6.75	164964	37.88	0.043	93.59	PM	NBD-TMD-PDR-NBD-TMD	pleiotropic drug resistance protein 1-like isoform X1
NnPDR2-1	XP_010242632.1	1453	8.14	164701	35.66	0.054	95.21	PM	NBD-TMD-PDR-NBD-TMD	pleiotropic drug resistance protein 2-like
NnPDR2-2	XP_010244003.1	1459	6.78	165106	37.85	0.062	93.74	PM	NBD-TMD-PDR-NBD-TMD	pleiotropic drug resistance protein 2-like isoform X1
NnPDR3-1	XP_010270957.1	1433	6.83	162587	41.99	0.069	95.8	PM	NBD-TMD-PDR-NBD-TMD	pleiotropic drug resistance protein 3-like
NnPDR3-2	XP_019054935.1	1474	6.86	166991	42.01	0.093	97.88	PM	NBD-TMD-PDR-NBD-TMD	pleiotropic drug resistance protein 3-like isoform X1
NnPDR3-3	XP_019055632.1	1451	6.64	164772	41.21	0.035	96.46	PM	NBD-TMD-PDR-NBD-TMD	pleiotropic drug resistance protein 3-like
Note:
PM: Plasma membrane
VM: Vacuole membrane
ER: Endoplasmic reticulum
CM: Chloroplast membrane
Cy: Cytoplasm
Pe: Peroxisomes
Ch: Chloroplast
Mi: Mitochondria
Nu: Nucleus
